# Supplementary material for: Inter-protein residue covariation information unravels physically interacting protein dimers
Source: BMC Bioinformatics. 2020 Dec 17;21:584. doi: 10.1186/s12859-020-03930-7 (PMC7745481; doi:10.1186/s12859-020-03930-7)
Supplement: Supplementary file 5 — Additional file 5. Final ER-MSAs at different ASA thresholds. Available on Mendeley data (http://dx.doi.org/10.17632/9bk2r55286.1). [file 12859_2020_3930_MOESM5_ESM.zip › Additional file 2/Final ER-MSAs/Negative ER-MSA dataset/ASA0.0/single_MSAs/1efp-A-1rm6-A/1rm6-A-chain/MSA_ready_for_MI.txt]

MSPKLPQHGTVGVRTPLVDGVEKVTGKAKYTADIAAPDALVGRILRSPHAHARILAIDTSAAEALEGVIAVCTGAETPVPFGVLPIAENEYPLARDKVRYRGDPVAAVAAIDEVTAEKALALIKVDYEVLPAYMTPKAAMKAGAIALHDDKPNNILREVHAEFGDVAAAFAEADLIREKTYTFAEVNHVHMELNATLAEYDPVRDMLTLNTTTQVPYYVHLKVAACLQMDSARIRVIKPFLGGGFGARTEGLHFEIIAGLLARKAKGTVRLLQTREETFIAHRGRPWTEVKMKIGLKKDGKIAALALEATQAGGAYAGYGIITILYTGALMHGLYHIPAIKHDAWRVYTNTPPCGAMRGHGTVDTRAAFEALLTEMGEELGIDSLKIRQINMLPQIPYVTMYAQRVMSYGVPECLEKVKAASGWEERKGKLPKGRGLGIALSHFVSGTSTPKHWTGEPHATVNLKLDFDGGITLLTGAADIGQGSNTMASQVAAEVLGVRLSRIRVISADSALTPKDNGSYSSRVTFMVGNASISAAEELKGVLVKAAAKKLDAREEDIEVIDEMFMVSGSQDPGLSFQEVVKAAMVDSGTITVKGTYTCPTEFQGDKKIRGSAIGATMGFCYAAQVVEASVDEITGKVTAHKVWVAVDVGKALNPLAVEGQTQGGVWMGMGQALSEETVYDNGRMVHGNILDYRVPTIVESPDIEVIIVESMDPNGPFGAKEASEGMLAGFLPAIHEAVYEAVGVRATDFPLSPDRITELLDAKEAAA
MA-----EFGVGASIERLEDDRYLRGRGRFVADIQMPGMLDIAFVRSPVAHARIRSITKPETGGD----GVFVAADLAG-VSGISGSSIQPILAHDKVRHVGEPIAACVATSRARAEDLAELVTVEFDELPAVSEMTRARDADAPLLHEDWDENVFLETAVDTN-FAASIASATVVIKRTYRTARQCMAPMEGRGVVAVWDNQAEQLVLHTSTQMPHIVRTGLSASLGLDHSRIRIVAPDVGGGFGYKGILLTEEVCAAWLAMKLRRPVRWIEDRREHLTGGANCREHHYEITGYAAADGRLLAVDCEAIVDSGAYSIPFSAEAAQVASILPGPYRMDGYRCRTWSVASNKPPILPYRGVARTGVCFAMEMLMDGLAHELGIEPWEIRQRNLAEP-HQMPITNKYFDSGDYPEALRRAVEAIDIAAIRRRQRHRIGVGLSIFCEQGAHGTSV-PMVPGFEQATARLTPDGGLEIRVGIQSHGQGLETTLAQIAYEELGIKPEAVRVVHGDTALTPYSTGTWGSRCIVMAGGAVAAAAAKLGDRIRHIAGHLLQAAPDSVILADGVARAG---AGEIPLREIGRLWYVDPGGLEVTQGYRTV--------------RDTGTFSYACHAVTVSVDLALGDVKLLDYVIVEDGGVLINPMVVDGQVLGGAAQGIGTALYEEMRFDTGQPMAATLADYHLPGAPEVPAIRILHMETPSPLSRFGQKGIGESGAIGPPAAIGNAVNDALDARIWELPITPERVLAAVAEAEEAA
MT---GKQRYVGTDTRRVEDYRLLTGKACFTDDIHLENMLHAVIVRSPIAHGKLLGIDVEEARKMPGVRAIYTGEDVARIMGKVSPPFEQTVVAVGKVRYVGEPLAIVVAETTAMAEDAAGYVYPDIESLPVVTDWEASARDE-ILLFEENGTNSPITYIAKKGDARS--VTGPYVRRERFVTQRHSAVTMETRSLVAHWDG--RHMTVYGAAKVPFTTRRTLAKSLDLPVEAVDMIEMDVGGGFGVRGEFYPEDFLVPFASLQLGRPVKWVEDRLENLLGSNHSRQMDCELEIVCELDGRILALRGVVHTDSGAYMRSSGAPPRNVVQFLSGGMDIEHLYFESSVHLTNKAPIGTYRGPGRFEADYFRERILQIAADELGIDQVTFRRMNLVRS-EQMPATSEELDSGDYELSLNECLKGFGWEEKLPLQGWYHGIAIGTFIEGGGGGIR--------EAARLEIEEDGMVTVYVGSTSLGQGVVTVLTQIAADTLEIPMERIRVKHGSTIYLKEGFGSFHSRSTALGGSAVLTTAHSLLDKVREAAAAYFRCSQSEVEISPGLVASHGD--SILTAADLGRM------KIQAEGQFAS----------------HNHTYAYGAAAAHVAVDPATGKVELVDYYGIEDIGKIINRLTSKGQAIGAIVQGLGGVFLENMAYDNGQFLAGTFADYLTPTATDFPVIRATETHAPTPHNPLGAKGCGEGGIVPVGGVVANAVAAALGVQTNVLPLTPCRLWQMINEKAQHQ
M----------GARVPRKEDARHLHGKGNFVADMAMPGLSEVAFLRSPLAHARITAVRVADQIAG----NVFLRQAMPD-ARDISTASAQPPLASGKVRFVGEPVAMVFAPTRAEAEDYAELIEVDYDDLPVYADVDSAQAAQGDLLHEQWRDNVFVTLNADKQ-FDEHAAQAEVVVRRKIDLARQCMVPMEGKAVLAYWDHQADQLVVVSATQVPHMIRSVLAQCLDLEQGRVRVVSPDVGGAFGYKCVLQQEELCVAWLAKTFKRPFRFIEDRREHLTAGANSREHHYEMVAYADRRGRLLALDAKITIDGGAYSVPFTIEPGQAIGNLPGPYAFKGYRCVTRAVATNKPGFVPYRGVARTGVCFAMELTMDAIAREVGREPWEVRLENLVQG-EQMPVTGKHLDSGDYPASLQQAMDMIDVAAVRERQGRLIGVGLATYTEQAAHGTSV-PVIPGFDQATARVTPDGGLELRVGVHSHGQGMETTFAQIANEILGVDVGSIKLLHGDTGQTPFSTGTYASRSLVMSGGAVSQACKRLLPRLTHIGAHLLQADPASVSWNQDRLEAG---GKSVSVKDVADAWYVDPAGLEVTVGYKPK--------------VDTGCFTYATHAAVVAVDPGTGGVEILDYVVVEDCGTMINPMVVEGQTIGGVAQGIGTAFYEETPYDNGQPLASTLADYMLPGATEVPNMRLHHFETPSPHTEFGAKGMGEGGAIAPPAVLFNAVNDALGAELLRTPLSPTRVLAAIAQGVVMA
M------------------------GRGRFVGDIQLPGMLEVAFLRSPVAHARLRSLAKPQGRED----QVFFWSDMAG-VQPISSLSSYYPLAHEKVRYVGEGIALCVAPSRAEAEDLAELVSVDFDELPAVTESELGKAKDAPLVHEEWGDNLCLVTDFDSG-IEEVAKTAPVKVVREYKTARQCMHPMEGKGLVAYWDFQADQLVVITSTQVPHLIRTGLSECLGLDQSRVRVSPPDVGGGFGYKCLLQPEEVAVAWLAMTRKGAYRWVEDRREHLVAGANARQHHYKVTAYADERGRLLGLDAEINVDIGAYSVPFSAEAAQAGGNLPGPYDFRAYRARTYSVATNKPPFAPYRGVARPGVCFAIELTIDAIARAVGREPVDVRAENLVQA-AQMPVTNKHYDSGDYPGSLAKAREMIALDAIRERQGRRIGVGFATYTEQSAHGTKV-PLVPGFEQATVKLLADGTLEVRAGIHTIGQGLETTLAQVANQALGIPLKDIAVKLGDTASTPYSTGAYASRGIVMAGGAVSKSATELAGRVKRLAAHLLQCKPEDVAFRDGRIHAG---EASLSFADVGKAWYIDTNGLEVTQGYKPD--------------VDSGVFSYATHAALVALDAETGMVDILDYVIVEDCGQMVNPMIVEGQAYGGAAQGIGTALFEESPYDAGQPLASTLIDYLLPGPTELPGFRIGHMETLSPYSAHGIKGVGEGGAIAPAGAIVNAINDALGAEIGQIPATPERILDAIFAAQAAE
MT---IGRFGSGREVRRIEDAGLLAGAGRFSDDISLPGQTYLGFLRSPHAHARIVSIDASEALAMPGVVSVITGADLVA-VKPLPDSPLRPGLAYEVVRFVGEAVVALVAESRAVLKDALDTIVVEYEDLPAVTGLAQAVAPDAPQVWPVATGNVAAQMRHDAAATDAAFRAAAHIVSLDLVNQRLAPTPMEPRSSQAEYDAASDRLTLRLSSQMPSGARDTLCDVLGIPRGKVRVVVDDVGGGFGMKTGLYPEDILVAYAARKLQRPVKWTADRIEEFLAATHGRDVESHAELALDETGRVLGYRIRTHANVGAYATTAGIQLMIGPWVSTSIYDIRPIDFEFTAILTNTAPTGAYRGAGRPEAIYLIERLFDAAARQLGMDPVEIRRRNLVRP-EQMPAMGQTYDSGKFGSIIDQAVTLADWDGFAAREGKLRGRGLASFLEWTGGNVF-------EERVTVQVSGDGGIEVYAATMPMGQGIATSYAQLVVDVFGVPIEKIRIVMGDTDR-GQGFGSAGSRSLFTAGSAIRHASEQAVDTGRELAGDALEAAAADIEYADGVFRIAGT-DRAIGLFELADRQP---RRIFIDATSTV----------------KGPSWPNGCHICEIELDPETGTVDIVSYVSANDVGRVVNPMIVRGQLDGGAVQGIGQALGERMVYDTGQVMTATLMDYGVPRADIIRDFVHVDESTPCLNNPLGVKGVGELGTIGATPAVVNAVADALGADRLQMPLTPAVVWKALQ------
MS---LGGQGVGARILRKEDARHLNGRGNFIGNMTMPGLQEVAFLRSPMAHARIRQISIEDSARA----QVITRADMPD-CLDISTASSMPPLASGSVRYVGEPVAMAFGESRAVAEDVLEEIEALYDELPVYGSVPASLAAQGDLLHEGWQDNVFVTLRSDVA-FEEHAARADRVIEHSVSLSRQCMLPMEGKAVLAYWDFQADQLVVYCGSQIPHMHRTGIAQFLGMDQAQVRVISPDVGGAFGYKCVLHQEELCVAWLAKTFRKPFRFMEDRREHLIAGANTREHQYRLKAHISNEGRLLALDAEIDIDGGAYSVPFTVEVGQALGNLPGPYDFRGYRCRTRGVGTNKPGFMPYRGVARTGVCLAIEQMMDQIALAVGKPSWEIRLMNLVQG-EQMPVANKHYDSGNYPESLRRALAAVDVEAVLARQGRLIGLGVASYTEQSAHGTSV-AVIPGFDQAFVRMTPDGGLEVRVGVHSHGQGMETSFAQIASEILGIPVARIKVVHGDTGRTPFSTGTYASRSLVMSGGAVSKACKELLPRVRKIAAHMLKADVDSIQHQGDMFSAE---GRQVSIAQVADAWYVDPQGLELSVGYKPK--------------VDTGSFTYASNAVVVAVDPKTGGVEVLKYVVVEDCGVMINPMIVEGQTIGGIAQGIGTALYEEMPYDFAQPLASTLADYVMPGACEVPNIHIEHMESPSPNTEFGAKGMGEGGAIAPPAAIMSAINNALGAQVSHTPVTPHRLLSAIRAAAVQA
MS-----QTIVGTNAPRVDVREKATGQAQYAGDIQLPGMLYGKVVRCEHAHARVKRLDLSAAAASPGVVRVIGPKDVTP-YNSSSEDIDDQPIFTEHVKYQGDAICGIIARSEEAAERAAAKIVVEYEPLPVYLTAEASRAPGAVQFTPEKPGNLAFQNALGGGDVEGAMGEADVIVEDSFYVPKQKQCQMEPHAYVAKVDS-GGRLTCWTSSQMPKLVQRKLSKLFDLPMNLVKIVPTVIGGGFGTRLGMIS-EPQACAMALAVGHPVKLQTLREEDWVISPSRHPGKYWMRIGFKRDGTPVACDARFENYKGAYYLDASGTAFTAGAWLGGMYRFPALRYRGESYFTNQGLTGAFRGYGNPQTNFVLEQLIDRGCAELGADPVEWRKKWHKGV-GDDGWCGVTYPSCALDECLDRGAAAIGWTEKRRKYTIRRGVGVAVMNHTSGAMP----MLLEHTACTVKLNEDATAEVLFACSDMGQGSHTALKQIAAETLGFPYEHVQLSGGTSDVSGFDIGAHASRTIYVGGAAVKKACEEVKRQLFERASPQLGVSADELDIRDKRIFVRADPSHGIEAEAITRAGVGVPGQIQGYVSFF----------------APHNSPPFGASFAEVEVDTETGEVRVIELVNAHDIGRAINPAAVEGQLEGGIQQGLGFVLSEEIDYDAGRVQNNSFTDYKMFGPEDMPKITTILVEDGDPVGPFGAKSVGESGLVSPIGAVANAIFHATGIQFTEAPITPEKVLKGILEKGRRS
MV-----KFGVGQSVRRVEDDRLITGGGRYADDFRAPGQAYMVVVRSPYAHAKILSIDTESARAAPGVVDVLTGQELQE-LGEVRDKTTRHVLAVDRVRHAGDAIAAVIAESEAEARDAAELVMIDFEELPVVVDTEKAADPSSPAIWEEAGSNLAYDWGKDEEAARAAIANAHHVTKLKLINNRIVVNAMEPRAALGMYDKEQDRYTLHVPSQGVHGLRDRIANTLKIAPEKLRVITEDVGGGFGMKTFAYPEYPLVLYAAKKLGRPVKWTADRAESFLSDTQGRDHVTEAQLALDAEGHILGIYIDTIANLGAYQSQFGAPTLAPRDMQAGVYKVPAIYNHVRAVLTNTVPVDAYRGAGRPEASYLIERLMDKAGYETGLGPIEIRRRNFIPA-EEMPKPSLPFDSGDFNRNLNDALAKADYEAFEKRRGKLLGLGLCYYVERTAAGMS--------EFAQLAVDAEANVHVYTGSQTNGQGHETVWTQFISSRLGLDADQIVVHSGDSDVLPGGAGTGGSKAVYMSTGALGVASDTLIEKGKQIAANELEAAVADIEYRDGEFAVVGT-DKRIDLFEVARKAETDSAALEAAGEYKE----------------AGNSYPNGAHICEVEIDRDTGDFEITRYIAVDDFGHVINPMIVAGQVHGGIVQGLGQAMGERTVYDSGQLLTGSFQDYWMPRADDLPFFDTSYNEIPSKSNQLGVKGAGEAGTVGAPSAFINAVLDALGVENIDMPVTPYSLWKALHGAEKAA
MSP--GTDQGIGREVLRKEDKRLLLGQGKYVGDMRMPDMLEVAFVRSPVAHARLGQIEKPQGMEH----LVYTMADMTS-VHPISSRSAQYPLAQDKVRHVGELVAACIAPDRARAEDIAGSVVVDYQELPVMADMYGTLQSD-TRVHDDWSENVFAETNIDRR-VSPT-DEAVHSVSRKLRMARQCMMPMEGRAVLCWWDTRVDQLIMYSAAQVPHINRTGLAECLGLDEGQIRVISPDVGGGFGYKGILLPEEICCAWLAMHLKRPIRWLEDRREQLTANANCREHGYDIAVDVTSEGRLAGIRCDAVVDSGAYSSPFSAEAAQIGSILPGPYVMDSFVCRTRSAATNKPPILPYRGVARTGVCFALEVMLDIAARELGIEPHVLRAKSLVPA-AAMPITNKLFDSGDYTTCMNKAVAAIDWEGCRAKQGDRLGLGMAVFCEQGAHGTSV-PMVPGYEQCTARFTPDGILELRIGVHSHGQGLETSMAQIAHTVLGIDIAKVRVIHGDTGMTPYSTGTWGSRCAVMAGGAVGTACEQLAERVKVMAAVLLDTDVGLMNLKDGTVGVQDS-VKRLALSEIAHTWYVDPGGLEVVAGYKMM--------------PDAGTFSYACHTCLVEVDTATGHVAILDYVICEDGGVLLNPLIVEGQIYGGLAQGIGTALYEEMPFDEGQPLASTMQDYLLPGAGEMPPTRMLHMETPSPNSKYGQKGIGEGGAIAPPAAIINGINDALGAELTQCPANPRRVLEALAAAKVHA
MS---KVLRSVGTRPLRPDGVDKVTGRAVFSADFNLPGALHGDVLRSSFAHARILRIDTRKALALPGVKAVVTAKDLPEPPDFR--DLSANILARNKVLYAGHAVAAVAALDAETAKQALQLIEVEYEVLPHVIDVQQAMEPDAPLLHES--SNIASRHEQVHGDVEAGFAQADIILTEEFSTQPVHQGYIEPHACMASVAS-DGQTDIWCSSQGQFMVRAYCARLLDMPLSQIRVTPLEIGGGFGGKTTVYL-EPLAILLARKSGRPVKMEMSRTDVFRATGPASGSYISMKIGALKDGTLVAAQGVLCYQAGAFAGSPVK---LGCMTAFAPYDIANVKLIGYDVVVNRPKSAAYRAPGAPMASFAAETLIDMLAQRLGMDPVDLRIKNAARQ-GTRTAYGASFKEIGYLETLQAARAHPHYSA-------NQGRGVASGFWFNIGG---------QSSAAMTVNEDGTVMVTTGNPDIG-GSRASMALMAAEVLEIDVSLVRPQIADTSSITYSDLTGGSRVTFAVGMAVTQAATELVEKLCARAALLWDIPVDRVRWQDGGAIAS--IDARQSLAALAAQAVKTGGPVSAHVSI----------------NAQGAGPGFGTHICDVEVDPETGRVTVLRYTAIQDVGKAVHPSYVEGQLQGGAVQGIGWALNEAYLYDNGAQLNPGFLDYRMPVASDLPMIDTVLIEVPNPRHPFGVRGVGEVPIIPPLGAVANAVSRATATRQLDLPMSPPVVLKSILKAARQG
MT---PGRRFVSTNRRVREDRRFVAGAGRYVADLDIPGTLHVALVASTAPAAKILGIDTTEALAMEGVVDVLTGEELSAGVAPLMNRVRRFPLTVGQIRYAGEWVAAVVATSRALAEDAAEKVRVRTEPLPFVIDAETALGPDAPPVHPEHGSNLLLDKTFDWGPVADDFAAAEDRLSLRVTWGRNATVPIETFGVIARWNPWDEMLDVWASIQMPKY-ADQIARALKLPGNAVRVYDVDVGGSYGVKRGI-KHTVLVSYLARKLGRPVRLIEDRLENMRADAQGPERIFDIDVAFDRDGTVRSMKMRALDNAGAYAGRAPFQLGKPIGAIVGPYRIGSVQYRAMSVTTNKAVQEAVRGFGQAPTNYAIETMMDRIAAHLGMDRLELRRRNLIRA-DEFPPSGSTYDSGDYHTVIDKVLAHADYAALTAERGLCAGIGIAACLEPSGGNSSFERTSTWMEGSRVIIDALGGVTVTIHTTSSGQGHETLAATVVGEELGIDPDRIRVTRPDSLSSLPGNSPVGSRMAIMLGGAAARAARDLKRQLVAIGAHAMGIDPSEASYEAGTITAPDG--RAVGWDELVDIGHGTNPGLAASFIQQVPTGVA-----DGKV-QMYPCYSFEFHLVLMAFDPVLAKPEIRRYVIGHDCGTVINPHIVRGMTLGGIAHGIGAALLEEFTYDGGQLMTQSFLDYLMPSSHEVPSVEIVHHCTPSPLTEFGQKGSGESGYLGAPAAISGAVQDALGVTVDKLPLRMSTISDTIADAE--A
MN---RKFKQVGTRPARPDGDDKVTGRALYGADTVAPGMLMAAVLRSPHAHAQIVSIDISAALAHDGVKAVVTGADLVAEGSLR--DIQENCLATTRVLYDGHAVAAVAALTLKAAQEALKLIKVEYSALPHVIEVDDAMRADAPIVQSG--SNVTYHCQFGHGDLDVGFALADEIVTRSFKTAATHQGYIEPHACLAQMTT-DGKAELWCCTQGQYNVRDICSALLGLEGSQLRVTASEIGGGFGGKTNVFI-EPLALALSRKSGRPVKLVMSRSEVFRATGPTVSSSIDVKIGMTRDGRITAGRAELRYSGGAFPNETVS---MGAQSAFAAYDMAAVETLGWNVLTNRPKEAAYRAPGAPMAIYAVESVVDELAQILNLDPIDVRLKNAARK-GTKSSYGPTFDDVGLVATLEAAKAHPHYQA-------NQGRGLSAGFWFNFGG---------NTCVSLNVNTDGTISVIEGNPDIG-GSRASISLMAAEELGVPYEKIRTIIADTASLGHNDITDGSRVTFSVGLATIKAAQDAIQKMCGRAAQIWGIDADAVTWEDGAAVPAGENAPPLSLAEIAAVSFETGGPIAGHFEV----------------NADGAGVSFGVHLCDAEVDHETGATKILRYTVFQDAGRAVHPSYVEGQMQGGAAQGIGWALNEEYIYGDGRLQNSGFLDYRIPVASDLPRIDTVILEIPNPGHPYGVRGVGETPIVPPLGAVSNAVSRAIGKRLSQLPMSPPRILQAILK----G
MS---APGGYIGAAVARPNALRHLEGRGTYVDDVVLARMAHVVYLRSPIAHARIGKIDAEIARGMPGVIDIIDGQRIAA-SPWVAHSAPQFPLAMDKVCWQGEPVLAIVAESRQQAEDALQTIVVDWQELPVVANMETSLDPTTTVIHPELGDNLCFSKTIDTGSVDEVFANADLVVEETYRFGRHTGVTMETRSVLADYQTAEKKLTVYQSHQAPHMMQDLYARHFALPEHTVRVICKDVGGSFGIKVHSYPDDFATVALSILLKRPVKFVADRLESFVSDIHAREHLVHARLAVSTSGEILAFDIDDLTGVGPYSVPRTSEGNQVLNIIGGPYKHKNYRAQLKVVLQNKAPTSQYRGVGHPVACAVTEGIVELAARKLGIDALQMRKLNVMPD-DAYPASGIKLEKLSHQQCLDKLELLMDYPALRLEQGIYRGIGLAVLVELTNPGAA--ARISAQDGATVRLDASGGITCLVSVGEQGQGSETIFAQITADAVGVPMAHVYVISGDTAVTPYGGGTWASRGAGIGGEAVLQAGRALRENLRQFAAVVLHKEATNLDIRDGQVCDTNTGDVLVSLAELGRIAYGALPELVVTRHYAQR--------------DFPFVFTNGVQASYVEVDVETGFVKLLKHWAVEDCGRIINPMLVDEQMRGAIVQGIGGAMFEECLYDHCLLRNGSMGDYLVPMAAEMPDIVIGHIETPTKTSALGAKGAGEAGTAGAPAAVMNAINDALNARVTSQPITPEKILHAIGV----I
MT---MPWTRVGKSQPRLEARSKVTGRAEYIHNLALPGMLHAKILRSTVAHGRILSIDTSAAQALPGVHSVVTSEDVLKYFGPA--FHDQPVLAIHKVHYVGEPVAVVLARDPYIAEEALHLIAVEYEELAAVFNEVEAARS-AAVVHDVLKTNVALDFHVRRGDVAQAFANADHVFEHTFRTQQVMHTPLEPMITLAELTD--TGMTIHTSSQSPSFVRLEIARLLGWPESKVRVRTALLGGGFGAKLYIKL-EALAAALTLIARLPVKVALTMEEQFY-TITKHATTFRIKTSVTKEGRITGRECEVWWNGGAFADIGPRVTQKSGFTAAGPYDIDNVSIDSYQIYTNLPPAGAFRGFGITQMVWAYESQADIIARELKMDPVEFRRINLLRD-GRPHATGTIMKDAALIQVLDRTAERMNWHLPFDHGTLRRGRGIGIGYKALVAPT--------TSMAIVSLSADGSCFVYSGTVDMGQGSDTAFAIVAAEVLGLDPTAVRVIHPDTDVTPYDMATLGSRSTFHMGHAVRLAAEDALDKMRSLAQELGMETEGKLDAA---ILVRRY---------------MQAGNIIGVGSFIPEYISP-----TGQSANITPNWMVGATGIEVEVDTETGQFRIVRMENVGDCGTPLNPKIVETQLSGAAIMQLGAALYEEMDFDMGQLRNASFAEYKIPGIHDVPAVGTEMVDSYQHNGPFGAKGVGETGTYGVASAIAAAIEDAVGLRLTSMPMKYEAVCRALHASATSQ
MA---KEFKLVGTRPDRPDGLDKVTGRARYGADISAPGMLWAAVLRSPHAHARIVRIDTSKAEALTGVKAVITRADFPTTGEDW--NLQENTMAGERALYDGHAVAAVAATSKLRAEEAVRLIEVEYEVLPHVIDVDDAIKPDAPVIREG--PNVVRYMEFGRGDVEAGFAEADLVMEKTYKTEATHQGYIEPHACMGQLGA-DGKGEMWVCTQGQWFIRKMCTAVLGLETAQLRVTPSEIGGGFGGKTTIFM-EPLSLALSKKAGKPVKLVMSRSEVLRATGPTASASMDVKIGMKKDGTITGARAEFRMQGGAFPGSPVD---MALYCCFAPYKLKNVEHVGYDVLANRPKCAAYRAPGSPMGAFAVESLLDEMCRELGGDPLDMRLKNAVRE-GDTASYGPKYGSIGLVETLEATKAHPNLSI-------NQGRGIAAGYWFNHNG---------ETSVSLAISEDGTAQVSVGTPDIG-GSRASIALMTAETLGIPYEDVRVNVVETGALGVNEPTHGSRATFASGKAAVVAAGHAITEMCRRAANEWGIDPEAVEWVDGAAQPAGDNAPPMTIAEIAGKMGSTGGPISGHHES----------------VPDGVGASFGCHVVDVEVDPETGRTTILRYLVVQDAGRAIHPAYVEGQYQGGAAQGIGWALNEAYIYGDGRLQNSVFLDYRVPVASDLPMIDTVIVEVPNPGHPYGVRGVGETGITPPLPAIANAIQEATGARLCELPMSPPKVLAAIKAKG--G
ML-----KFGIGQAVRRVEDRRFLTGHGRYTDDISFEGQLHVAFVRSPHAAARILAVDTADAAAAEGVVAVFTGADLDA-VGGVADAPKRPALAADAVHFAGEAVAMVVATDPVAARDAAELVVVDYDERPAVVDPLKAVEEDAVVVHDGTPSNLCFDWRQKAAEVETAMAAAHQVVEIDIVNNRVSANPLEPRAVNATIDAETGQTVVYTNGQGVHGLRGILADVFKVPADEFRVVMPDVGGGFGMKIFLYPEHVAVIYAARKLRRPVKWTGDRSESLLTDAHGRDLRTHARLGLDADGRFTAFEVSTVANLGAYASQFGAPTSAAAGLATTVYAIPVAALHVKGVFTNTAPVDAYRGAGRPEANYLIERLIDTAARATGRSPAELRRINYIPA-TAMPAMGTTYDCGDFALMQSRALEAADMAGFAERRGRLRGIGMASYIEWTQGNPK--------EEVRIRFEADGSATVLVGTQSNGQGHETSFAQVAAELLGMPFEKVQVVMGDTARVKTGGGTGGSRSLQMAGSAIRLASEAVVERARSIAAEKLEAAAEDLVFEDGRFTVAGT-DLGMDMEAVAQIAL-AGAPLDESRTFDR----------------PAPTFPNGCHVAEVEIDPETGRVEPVRYVVADDFGKVVNPMIVMGQVQGGVAQGLGQALMEHAVYDSGQLLTGSFMDYGMPRAEDMIFLDIRYEDLPTASSGLGSKGCGEAGTIGACPAIMNAINDALGAGEIDMPATPARVWAALGAARAAA
MA---AHPQGIGARVPRKEDDRFMRGRGDYVPNLRLPGMQDVAFVRSPVAHGRITGIEKPAGREA----CVFVAADLDG-VRPISGSSEQPVLAHDKVRQVGEMIAMCLAPTRAEAEDIAAQVYVDFDELPAVVDMLAAREPGSAQVHEHWGDNVFLETHVGADQFEALRRNAPIRVHRKLRTARQSMAPMEGRGCVAYWDRRADQLVLVTSAQMPHINRTGLAGCLGLDEGRVRVISPDVGGGFGYKGILLPEEVCVAWLALRLGHPVRWIEDRREQLTANANCREHDYDITAYADEHGKLLGLECEAHVDSGAYSSPFSAEAAQVGSILPGPYKMPHYRCHTWSVATNKPPILPYRGVARTGVCYAMESVMDDIAVQAGIEPFEARLRNLVLP-QEMPVTNKHFDSGDYPEAVRRAVAALDLPAWRARQGRRIGLGVSIFCEQGAHGTSV-PMVPGREPAGVRLTPDGVVEIRAGVHSHGQSMETTLAQIACDVLGTDLSRVRLVLGDTGTTPYSTGTWGSRAAVMAGGAVGQACKQLRERVLKIGAHLLKTSVDAVRWESGAVVGE---GGSVSLEEVARTWYVDPQGLEVNTTYQAR--------------RDTGTFSYACHAVALAVDVMLGQVEILDYVVVEDGGVLINPMVVDGQVFGGVAQGVGTALYEEMRYSEGQPLASTLADYMLPGATEVPDVRIDHMETPAPYTEFGQKGIGESGAIGPPAAIANAVNDALGARVDELPVSPRVVLAALARAEQAA
MA---KEFRLVGTRPDRPDGLDKVTGRARYGADISAPGMLWGAVVRSPHAHARIVSIDTSRAEALEGVKAVVTRADFPTTGEDW--DLQENTMAGERALYDGHAVAAVAATSKLRAEEAARLIDVTYEVLPHVIDVDDAIKPDAPVIREG--PNVVRYMEFGHGNVEAGFAEADLVREGHYKTEATHQGYIEPHACLGQLGG-DGKGEMWVCTQGQWFIRKMCAGVLGLDAAQLRVTPSEIGGGFGGKTTIFM-EPLSLALSRKAGKPVKIVMTRSEVLRATGPTASASMDVRIGMKKDGTLTAARAEFRMQGGAFPGSPVD---MALYCAFAPYKLDHVAHVGYDVLANRPKCAAYRAPGSPMGAFAVESLIDEMCRELGLDPMEVRLKNAVRE-GDRASYGPKFASIGLVETLEATRAHPNLAE-------NQGRGVASGYWFNHNG---------ETSVSLAISEDGTAQVSIGTPDIG-GSRASIALMTAETLGIPYEDVRVNVVETGALGVNEPTHGSRATFASGKAAVLAAGQAITEMCRRAAAEWGIEPEAVEWVDGAAQPAGPNAPPMSIAEIAGKMGETGGPISGHHES----------------VPEGVGASFGCHVVDVEVDPETGRVTILRYLVVQDAGRAIHPAYVEGQYQGGAAQGIGWALNEAYIYDKGRLQNPVFLDYRVPVASDLPMIDTVIVEVPNPGHPYGVRGVGETGITPPLPAIANAIQDATGARLRALPMNPPAVLAALKAAR--A
MD---PADPAIGKPLARVDGRERVTGRARYAADITRPDMAHAKILRAPHAHAVIKRIDTSAAAALPGVLAIVTADDFPDPQGASPMGVSRLNMARGKVHWIGQPVAALAARDPHIAAQALDLIEVEYEVLDAVTSIADAIRPDAPVLWDN--SNIAARTIVSREDAKAAIAGADATGRVSVIVDTAHQGYIEPQAMVAEITP-DGFATVYTSTQGQFTAELMIARMLDWPMSKLKVVPMEVGGAFGGKISIHG-EALALRLAQKSGRPVKLVLSREEVLQGSGPTMGAMMEIAVGAKSDGTITGIHGVYHVDSGGLPGLNPS---LLMQASAAMYQTPALWLEGYDVVTNKPRTEAYRAPGGIQGAFAMEQAMDELCLALDMDPLEFRRRNAAVT-GSTMPIGTPFPAIGLTTILDAVGAHPCWTTPLE--AHPRGRGLALGYWR---------GTSMTSACHITIGGDGRPVVTMGAVDI-SGTRTTMTQVAADQFGIAPDDVYVQTGDSKTAGYSDGAAGSRVARTMAAAIVEASRDVIEQLRPRAARLLQSEAENLTFTDGAFRVSGGPGTSISLAELMQETL--EGAVIGRGTS----------------TKLPLGVEIGAHVCDVEVDPDTGQVTILRYTAFQDVGKALNPIAVEGQIEGSVVQGIGWALTEGYDYGDGRLRNASLLDYRLPTALDVPDIDCVIIETPVPDVPYGLRGVGEVPIVPVAGCVANAIRRAVGVRTGRMPMTPERLLMAMRARQ--G
MN---DALGGMGCKRKRVEDARFTQGKGNYVDDIQLPGMLQGDFVRSPYAHARVKSIDSSAAMALDGVIAVLTAEDLAP-LHWM--GDKQMVLADGKVLFQGQEVAFVVAKDRYIAADAVELVEVDYEELPVLTDPFAAMESDV-VLREDKHPNHIFTWEVEKDATEQVLDEADVVAEETVYYHRTHPCPLETCGCVASMDKVNGKLTLHGTFQAPHAIRTVVSLISGIEEHNIRVISPDIGGGFGNKVGAYPGYVCSVVASIVTGVPVKWVEDRMENLMTTAFARDYHMTGKISATKEGKITGLHCHVTADHGGFDACADPFPAGFMNICTGSYDIPTAYLAVDGVYTNKAPGGSYRCSFRTEAAYFIERMVEVLAIELSMDAAELRRINFIKK-EQFPALGWEYDSGDYHTAWDKALKAVDYDGLRAEQGKLMGVGLTHFTEIVGAGPVK--GLGMFDSCEIRIHPTGSAIARLGTISQGQGHATTFAQILATEIGLPADSITIEEGDTDTAPYGLGTYGSRSTPVAGAATAMAGRKIRAKAQMIAAYLLEVHDDDVEFDVDRFVIKGAPEKFKTMKEIAFAAYGIEPGLEAVSYYDP----------------PNMTYPFGAYVCVMDIDVDTGVTDIRRFYALDDCGTRINPMIIEGQVHGGLTEALAVALGQEIAYDMGNVKTGTLMDFFLPTAWEVPNYETDHTVTPSPHHPIGAKGVGESPHVGGVPCFSNAVNDAFGLRHTNMPHDHWRIWKTANDLGLHG
MS------DPIGKSVPRERARRFVTGRGRYTDDTAALRGLHAAFVRSPVARGDILEIDCQAARDMDGVVAVLTHAEIAG-QPWRTLAPEQHALPPARVNYVGEPVAMVVATSRALAEDAAEQVFADIDPLDAVADIETALAPDAPLIHEDCGSNLCVILTSGNGDYGTPFKDADLVIEDTVDFGRHTACPLETRSMLAEYDPSSEVLTLRISHQCPHQLQAELAKILGLGQHRLRVISEDVGGAYGLKQQLYQEDVLVCLAAIQTGRPVRFVADRLESFASDNHAREHRVSARIAVTKDGRITGFELDDLFPIGAYPQPRTSEGNHVLRMSAAGYDIADFRSRLRLLFQNKALIGHYRSVGHPVACAITEHMVDRAAAALGLAPETIRLRNFLSD-DSYPPTGVHLHYLSQHACLDRLLADMDITALRSEQGIYRGIGIASFVELTGTGNG--IDVSGQDGCTLKMEPSGHVRCMPSVTDQGQGTDTGIAQIVASVLGVEVADIRVLSGDSEITPHGGGAWASRGISTGGEAAWQAAQTLREQLLMVAGHLHQRDPETLDLSKGHVVDAAG-AQISTTAEVAHICYDMPTELMVTRHSVPR--------------VQLFQATNGIQAAYVEVDTDTGFTRLLGHWVAHDGGTLINPKLVEEQIRGGVVQGLGAALLEEIRYDDGQLLTATMADYLVPMASDVPDIQVSHVTSGTAEGVLGAKGVGEAGVAGASGAVLNAVNDALGATVRRLPIAPRTVLAALGGAASGR
MQ-----KFGARNPWSRREDVRLLRGEGTFVDNIAPENALFAHFFRSPVAHAKITKLNVMDARQMEGVHLVLCAEDLHA-VAEGPDAPRRPLLAEGKVRFVGEPIAMVVTATLQLALDACERIEFEYEELPSHMLV----SPGGEPLHSEAPENCAFNWSIDEAACQSAFSQAAHTVSRTIHNNRVIVNSIEARGCFAEQVD--GRTQLALNGQGVQSTKDEINRILGVAAEDIRVTTPDVGGGFGMKAMSYPEPILVTHAARVLNQPVRWMSDRTEAMLTDAAARDLDHDAEMAFDSDYRLIGYRVETKCNLGAYNSDLGQQTDYFAMVLSGVYQVQNCYLNVKGIFTNTAQTDAYRGAGRAEASYVLERMMDYAARELGVDPWELRRRNFIQP-EQFPATGEQYDPANYDRVLDRAEQVANRSGFAERRGRLRGIGLSYYVMNAIGNSK--------VSARLEFPGDGSAILTVPSQSSGQGHESVFAAFLSEQTGIPEEKIAVIQGDSDKTGIGVGTGGSSSLTTTGNATLITVAKTVEVFRPFVAKSMQVDPDLVEFDGETFRAPGS-NLSPSMLQAADMVRGRADLLDIEGVGKI----------------DTWAFPNGAHVAEVELDPETGVVTLEKYTVVSDFGNLINPMLVEGQVHGGCAQGIGQALLERTVYDNGQLLSASFMDYVLPRASDFPHFDYFNEPVPSTANAMGVKGCGEAGTVGSISAVANAAADALGVANLDIPITPERIWRLLQ------
ME---SSFKVVGTRPARPDGMDKVTGRARFGADMVMPGQLVGLILRSPHPHAVIKSIDSSAAEALSGVKAVVTRDDFAPNDDHA--DVLYNIMAREKALYEGHAVAAVAATSRAIARKALKLIKVDYDILPHVTDVDEAMSPDAPVLHDS--SNVVARSEFGHGDIDAGFAQADEIIERSFKTAATHQGYIEPHACVANVGA-DGMSELWCCTQGHFHVRQVCASLLGIDVSRLRVTASEIGGGFGGKTTVFI-EPVALALSRKAGRPVKIAMTRDEVFKASGPTASSSMNVKIGVTKDGRITAGYGEFRYQGGAFAGAPAD---FGAMSAFACYALDNVKTEAYDVVTNRPKGAAYRAPGAPMSVYAVESVIDELAARIGMDPIDLRLKNAAKE-GARSSYGPKFGSCGLVETLEAAKAHPHYSA-------NQGRGVASGFWFNFGG---------ETCSNLNINADGTVTIAVGTPDIG-GSRASMCIMAAEELGIPYDRVRAIVADTSALGYNDTTEGSRVTFSSGMAVIKASQQAITEMCKRAALMWDIPAEAVTWEDGYAKPSGPNAEPLSLAEIAATAGKTGGPIAGHHEY----------------NADGAGVSFGTHIVDTEVDPETGKVDIIRYTVIQDAGKAIHPDYVEGQFQGGAAQGIGWALNEEYIYGDGKLQNAGFLDYRMPVASDLPMIDTVIVEVPNPGHPYGVRGVGETGIVPPLAAIANGVSAAAGVRMTELPMSPPRVLKAIDTAKAAE
MP-----DDGIGASVKRREDTRFLTGNGKYTDDINLRGQAFVHFLRSDVAHGRIKGIDTSAAEAMDGVLRVFTAADFDS-AGGIRHEPKHPILAEGKVRHVGDPICAVVAETYAQARDAAEAIEVDIEELEPVVDMKAALAEGAPKVHDDLTSNLCYDWGFNKDAVNAAFESAAHVVSLELTNNRLVANPMEPRVAVGDYDPWGDNHTLYTTSQNPHVIRLLMGAVLNIPEHKLRVVAPDVGGGFGSKIYHYAEEAFVTYAAKVLKRPVKWTSSRSEAFISDAHGRDHKTKIELALDAEHNFTALRTETYANMGAYLSTFAPPTWLHGTLMAGNYKTPLIYVNVKAVFTNTVPVDAYRGAGRPEATFQLERLVDKAARELGVDPIELRRKNFIKP-EDFPPVAVVYDTGNYHATMDKMLELADYAGFEARRGKLRGFGIAHYIEACGIAPSN-ARAGLYESASVRVNATGSISVYTGSHSHGQGHETTFAQVVADMIGVDANSIEIHHGDTSNTPMGMGTYGSRSLAVGGSAIVKATNKVIDKAKKIAAHLLEAAPEDIELKDGKFSVAGT-DKSVDWSGVTLAAYELEPGLEETAFYDP----------------SNFTYPSGAYGCEIELDPDTGKIDILRFIAADDFGNIVNPMIVEGQVHGGLAQGIGQALMENCVYDQGQLLSGSYMDYAMPRADDVRGFTVDHSITPCTHNPLGVKGCGEAGAIGSPPAVVNAAIDALGVTHIDMPLTPSRVWAAMN-----G
MV-----KFGVGQPARRVEDMRLISGKGRFTDDISLPNEAHAYMVRSPRAHAVITGIDAEDAKAAPGVIAVITGADAEA-LGIVKDKTTRNLISRERVRHVGDTVAVIVAETAAQARDAAELLIIDYDDLPSVADTAGAIADGAPVIWEENGSNLAYDWEIDAAKVEEGLKAAHHVTRIKLINNRIVVNAMEPRAALGHYEADRDHYTLYTGSQGVHSMRNYIAQSLKIPVEKLRVVTEDVGGGFGMKTFVYPEYPLVLYASKLTGRPIKWTADRSDSFVTDSQGRDHVTEAAVALDKDGKILAVQVSTIANLGAYQSQFGPPSLAPRGMHVGVYMVPAMHNRVRAVYTNTVPVDAYRGAGRPEASYVIERLMEKAAREMNLAPDEIRRRNFVPP-SAMPPPSLPFDSGDFERNLNDAMKRADVTGFEARRGKLLGLGYSYYVERTAAGMT--------DYARIAVDGDGIVHVWTGQQTNGQGHETAWTQLISSRLGVEAEKIKVHLGDSDVLPGGAGTGGSKAVYMVSGAISDAGDKLIEKGREIAANELEAAKADIEYRDGEFAVAGT-DKVIDLFAVARLAEADLGEFAGDGEYSQ----------------KGNTFPNGAHICEVEIDTDTGVYHVTRFTAVDDFGQILNPMLVAGQVHGGIVQGLGQAMGEHAVYDNGQLVTGSFMDYWMPRAGDFPHFDVSYNEIPAQSNALGVKGAGEAGTVGAPAAFINAVIDALGIEEIDMPVTPLKLWNIVRGERAAE
M-------WKIGRSQVRVEDDRFLKGEGAYAADRP-GAELQMVVVRSPVAAARLTEVDAGDAREMPGVVAVLTAREQAE-LGAVPDVPDVRPLATDLLQYVGHPVAVVLAETRAAAEDAAEAVLLEYEDRAAVVDPLAALAEDAPRVWPDLPDNRCFHVEKDGAAVARAFAEAAHVTRARMRINRVTAVALEPRALVAEHDA-TTGYRLEVGSQTPHRVASDLAPILGVTPGDIRVVARDTGGSFGMKNAGYVEYALALWAARRTGRSVAWQATRTESFMSDAHARDQWADVALALDADFRILALDVHVTAGLGACMGPATTPPVANLAGLAGVYGTPAIRAVVDGVFTNCQHVAPYRGAGRPEATYMIERILDIAAAETGQGRVALRRRNLIPA-DDLPPLGWVYDSGDFEGVLDEALAAADWDGFAARRGQLRGIGLSLPIEIAGGPVK----APHKEYAELSVGAQGSARLVVGTCSSGQGHETAFRQVVCDRLGIEAAAIEVVAGDTGAVAKGTGTFGSRSLTAAGTALWQAMDDAIARTRPVAAEMLGVGEAALVFEGAAFHAPDG--RSASFLEAMAHGK----RVETQAHVGA----------------DGATFPNGCHVCEVAVDPETGRVRVERYTVVDDVGTVVNPLLVKGQIAGGVAQGIGQAVMEDVSFDTGQLLSASFMDYALPRFDDIPGIAVLSHPVPTAANPLGAKGAGEAGTVGALAACINAVVDALGIAHMDMPATPARVWARLREAE--Q
ME-----KFGKSQSVLRREDDRFLTGRGQYVDDTTPEGALHGYVLRSSYAHGVITALDTQEAEEAEGVHLVLTAAALET-LSGKQDNTDRFLLAKDKVRFVGEPVAMVFAETYAQARAAADMIELEVDDLPVHLEL----QPGGPNLHEAAPNNVAFDWALDSAQMEAVKAKAAHVLSFEISDNRVICNSMEPRGCWADIED--GRVHLCVNGQGVWSQKGQLAKMLGLPESEIRVTNPDVGGGFGMKAMAYPEYFLAGQAARMLNRSVRWMSDRSEAMLSDNGGRDLTSTATLALDADHKIIGYQVHTLANMGAYSGQFAQQTQLFSKVLTGLYDIPVAHLQVTGIYTNTTQVDAYRGAGRPEAIYVLERAMDYAARALGIDAWDFRRRNFIAP-EKFPASQVRYDVGDFGLVLDRLAQEAARDDFEARRGLLRGLGLCCYIESILGNPT--------ETSRVVFQADGSVDLYVGTQSGGQGHETVYAQYLADQTGLPVDQINVIQGDSDLIPTGGGTGGSRSATVQNSATLALVTVMTEAYKLFLAEHHEADSADVSFDDEVFRIAGS-NVVFSWLDAAKLARGQSALLDVTQSATL----------------DDLSFPNGAHLAEVEVDPQTGQSQVVRYVIVDDFGYLLNPMLVEGQVHGGVVQGLGQAMMEHVVYDNGQLLTASFMDYGMPRAADVPMFDFNSVVVPSTANPIGMKGCGEAGTIGSMAAVSNAVMDALGVTRADMPFTPQRVWSMLQNA---G
MK---HDPSLAVMDLPRRDARDKLRGRTRYTVDQAGPEVLHAVLLRATVASARITRLDVTPALAMEGVHAVATHLDAPGLHGIG--IADHPIFASDIVRYHGEPVAVIAAETLALARRAARAVIVDYETLPPVLTLQAALAPDAPLVHPGWEGNVAWEARVDRGDTDAAFARKDVIVEGSYDVGRQNHVPFEPRAVIASYED--GRFHIQTSTQAPWTVKHVVATVLQVPEFAVRVTVPAVGGGFGLKFDCSL-EPYAAILARKSGRSVSLVNSRREEMMTCLCRENAEIRIRSAIDAEGAIVAREATVLMDCGAYGGEQVFLTTMTAHTLAGNYRLGAAKILTRAVYTNTPPNGAFRACNGVYNTFALERHTDEICAAIGMDPFAFRRRNVIGD-GDIGATGQTFQGDVLRPMLDRMIDKYPVERRSGRLGRLYGRATTVGTW---------FIFVGPSAATVNLNADGSATLVTAGVEIGSGTMQSLPQIVAANLGIHPDAVIVKTADTDAAGRDLGVGGGRTTVSIGAASEAACAEVREKLLTVAARLLQTSATALVLTNGRVEIAGKPGSGMALKAVIAEAELTTGPIAGSGAFTAAGTTAMPGCATGHFIDAIDIPVFAVHDCEVAVDETSGRCEILSYRVVQDVGRALNRRAIHGQIQGGVVQGIGYALTEEVTIGDGAIEQTGFDTYHVPLAGDVLPVDFDLYEGAPSLGPLGTKGAGEVPILNVAATLACAIANATGKPVASLPMTPERVAALIAGDA--R
MS-----GFGTSQAMRRVEDLRLLTGGGQYVDDIAPRDALFGFVFRSSVAHGEITTLDVSAARAAPGVVMVLTAEDLAA-RDTARDAPKRPLLAEGRVRFVGEPVAFVVAETLDQAKAASELIVFDFESLPVKLDV----APGGGVLHAEAPGNVAYTWETDADAVDRAFEAAAHVVELTVDDTRIIANSLEPRGCFAEIED--GGIHVCVNGQGVWGPRDDLAKFLGFTKDEVRVTNPDVGGGFGMKAMSYPETFIVAHATHALGRPVRWMAERTESMLSDNAGRDLICTARLGFDADHKLTAYSMDSVANLGAYNSGYAQQSELFAKVLPGVYDVRDVFMRNVGVYTNTTQVDAYRGAGRPEAIYVLERAMDYAARELGVDPLALRRKSFIPT-EKFPAVGEIYDVGDFDRVLSRAEQEADLAGFAARRGKLRGVGLCYYIESILGNPE--------ETAMVAFEEPGIATLYVGTQSNGQGHETVYSQFVYEWLGIPPENVKIVQGDSKRIAKGGGTGGSRSVTTQGTATKAASEAVVARFTPFVADLLEVEADTVSFGEGSFRSDGS-NRVMTVLEAADEARGREDLLRTSETTTL----------------PGRSFPNGCHVCELEIDKDTGVVTVEKYTVVDDFGNLMNPMLAEGQVHGGVAQGVGQCLSEAVVYDSGQLLTATFMDYGMPRADNLPMIAFYSEPVPSTANVLGMKGCGEAGTVGAIAAVGNAALDALGLRKVDMPFTPARMWAMLREAEAAE
MA---RDFKVVGRRVARPDGIDKVTGRALYGADMSAPGMLMGAILRSPHAHAEIVSIDVTAAVALDGVKAVVTGADFADDAATA--DVRDNCLARGKVLYDGHAVAAVAAASGAIARAALDLIKVEYRVLPSVTDVDLAMRADAPVVQAG--SNVTDHCEFGHGDPEAGFAAADLVIDRSFTTAATHQGYIEPHACLASMGP-DGKADLWCTTQGQWAVRTACSAILGMRASQLRVTASEIGGGFGGKTTVFI-EPVALALSRKAGRPVKIVMSRTEVFRATGPTVASSIDVKIGMTKEGRITAGTATLRYTGGAFPCGTVA---MGAQAAFAAYDLAAVRTFGWNALTNRPKEAAYRAPGAPQAIYAVESVVDELCQKLALDPLEVRLLNAARE-GTRSSYGPTFEAIGLEATLEAAKAHPHYAA-------GQGRGLSCGFWFNFGG---------NTSVSLTINTDGTVGITEGNPDIG-GSRAAISQMAAEELGIPYEQVRTVIADTSSLGHNDVTDGSRVTFAVGLAVIKAARDAIAKMCARVARIWGIDPEAVEWVDGAARPTGPNAPPMTLAEIAALSFKTGGPIAGHHES----------------NADGAGVSFGVHLVDVEVDRETGATKVLRYTVFQDAGKAVQPDYVEGQMQGGAVQGIGWALNEEYIHDEGHLLNPGFLDYRVPVASDLPPIEAVILEIPNPGHPYGVRGVGETPIVPPLAAIANAVSRAAGVRLTALPMSPPRVLKALTAQ---G
MP-----DHGIGAAQKRREDVRFLTGAGQYTDDINTYGQAYCHFLRSDVAHGKITSIDTSAAEAMPGVVRIFTGKDFEG-IGGLKHEPAHPVLAQGKVRHVGDPICAVIADTLDQARDAAEAIEVEIEDLPAVVDMKAALESGAALVHDDLSDNLCYDWQFDQEAVDKAFAEAAHVTTLELVNNRLVANPMEPRVALGEYNRANDESTLYTTSQNPHVIRLLMGAVLGIPEHKLRVVAPDVGGGFGTKIFHYAEEAFVTFASRQINRPVKWTSTRSEAFMSDAHGRDHVTKIELALDADNNFIGLRTDTLANMGAYLSTFSSPTWLHGTLMAGNYKTPAIQVNVKAVFTNTVPVDAYRGAGRPEATFQLERLVDKAARELGVDPIKLRRQNFI---ESFPPVAVEYDTGDYVATMDKLEAMIDIPGFAARRGKLRGLGVNCYIEACGIAPSN-ARAGLYDAATVRVNATGSISVMVGAHSHGQGHETAFPQVVADMLGIDESMIDIVHGDTSKIPFGMGTYGSRSLAVCGSAMVRATEKIINKAKKIAAHLMEASEGDIELKDGQFTVAGT-DKSVAWGDVTLAAYEIEPGLEETAFYDP----------------ANFTYPAGAYACEVEVDPETGKVTIERFAAADDFGNVVNPMIVEGQVHGGLAQGIGQALLESCVYDDGQLLSASYMDYAMPRAGDVPFYMVDHSATPCTHNPLGVKGCGEAGAIGSPPAVVNAVLDALGVAHIDMPVSPHRVWQAMQ-----G
MS---VESGGVGARVRRREDERHLHGKGRFVADYTFPDLQEVAFLRSPVAHARIVRIGKPERFAA----QVILRDDMQG-ASDISSASSHPPLASGKVRFVGEPVAMCFAKTRAQAEDIAEEIELDLDELPAFANAFTARERTDVRVHDHWTDNLFLDLKADVN-FDERAKDAPVVVRQKVDLARQCMVPMEGKAVLAYWDHTHGQLVVITSTQVPHMIRTVLSQCLGIDHAQVRVISPDVGGAFGYKCVLQQEELCIAWLALTYKRPFRFIEDRREHLIAGANSRQHHYELTAYADKNGRLLALDAELLIDGGAYSAPFTIETGQALGNLPGPYDFSGYRCRTQCAATNKPGFLPYRGVARTGVCFAIELTMDAIARAVGREAWEVRHDNLVRG-ADMPVVKKHYDSGDFQESLRRAVAQLDVPKWRARQGRLVGIGFATFTEQSAHGTAV-PVVPGYDLATVRITADGGLEVRAGIHSHGQGMETTLAQIANEVLDVPLQKIKVVHGDTALTPYSTGTYASRSIVMAGGAVAATCRELVPRLLLIGAHLLGEEQEAVRFEHGAVVGA---KGSVSIEDIATAWYVSLAGLEATQGFKPK--------------VDTGAFSYATHAAAVAVDTKTGDVEILDYVIVEDCGRMINPMVVEGQTIGGTAQGIGTAFYEETLYDNAQPLTSTLADYMLPGPTELPSLTIIHMETPSPYTEFGAKGVGEGGAIAPPAALFNAVNDALGALVSETPLTPRRLLAAIGAAKVAE
MN---RPNSYIGKSLPRPNAKRLLAGRGRFVDDIQLPRMLHAVFVRSPHAHAEIVAVHVADAQSMPGARRVVLGDEIAT-EPWTRHSPPQAPLAQDRVSWVGQPVVAILADSRAQAEDAAERVTVDYRELPAVVDYDAALAPDAVLVHDALGDNLAFTATIESGDADDAFNRADAVVDVDLSFGRHTPVTLEPRSIVADFEPGERSLTVHHSTQTPYQFQDIFARHFRLDESRVRVIAPDIGGSFGMKLHVYPEDMAVVALSMLAQRPVKYVADRGESFLNDIHLRDHRLRAELALAADGRFLGMRVRDDTAIGAYSAPRTSEGNQVVRLMGAPYRITDYRADLRVIFQNKTQTSQYRGVGHPIACAASERLVDLAAQKLGLDPFEIRRRNYVTD-DMYPASGYRFERLSFDECLTKLHALMDYPALRAEQGVYRGIGLATYVEITNPSPA--AHISAQDGCVLKLTPSGEVQCAISVTEQGQGTETVIGQIVADEFGVDLARVKVLTGDTETTPHGGATWACRGAGIGGETALQAARLLKANVLKIGAAILQSAPEQLAISDGRLIDRTSGAARMPLGELAALVYNLHAGLTVAHHYAPQ--------------GYPFAFTNGIHASLVEVDAETGFIRLLKHWVVEDCGRVINPLLVEEQVRGGTVQGIGAALFEECLYGDGQLLNGSMADYLVPMAFEMPDIVIAHVETPTKDTELGAKGCGEAGTSAASGAVLNAVNDALDASISQIPMTPQRMLRALRL----V
ME-----KFGRSQPITRIEDVRFLTGHGRYVDDIAPAHAFHAFVFRSPVAHATITELDLSDAREAEGVHMVFSADDMEA-LTLGIDSPLRAELARDRVRFVGEPVAVVVADTLAQARDAAELIVFEYDELPVSLSL----DFNGPTIHPEAPDNRAFDWGMDADATDAAFAKAARTVSMDVGDNRVIVNAMEGRGVWAEWDG--TRLHLCVNGQGVWGTKSKLAAKFDLAADNVRVTNPDVGGGFGMKAMEHPENVCIAFAAMQLDHPVRWMSDRSEGMLSDNAGRDLVHTAEMAFDADNRITAYRVHTICNLGAYNSQFAQQTQLFSRVLTSVYDIPATWLHVEGVYTNTTQVDAYRGAGRPEAIYLMERLMDQAARELGVDPWELRRKNFIRA-DQFPLVGETYDVGDFHRVLAAAEAQADRPGFAARRGRLRGLGLCYYIESILGDPS--------ESARVEFAEDGMVDLFVGTQSNGQGHETVYTMFLHDQTGIPPEKIRVVQGDSDRIKQGGGTGGSRSVTVQNTATLAAVDTIVAAFTPFVAELAGVDAENVSFDHETFRAEGS-NVVLTMLDVAEKARGRDDLLQHEARTKL----------------DARSFPNGAHVAEVEVDPATGVVTLCKYTVVDDFGNLINPMLVEGQVHGGVVQGVGQALTEHVIYDEGQLLTASFMDYAMPRADLMPMIGFTTEPVPSTANIMGMKGCGEAGTVGSMAATANAVHDALGVAKADMPFTPLRVWEMLQDAQAAE
MA-----ETRFGTAQTRDEDGRLVRGAGCFVADVPAEGALWMEVVRSPYPAGRITALDLDAARAMPGVVCVLSGADQAG-LRPFPKPTPFLPMATDRVTWVGEPVAVVVAETAGQASDAADAVVLEVAEAPVVTDARTGAAPEAPRVWPDRDSNIAFTYELDRDAFEAAAARAAHVTRARIEISRVAAMTLEPRGALATCSP-EGHMTLWTGTQAPHRVQGELAHVLDLPLDRIRVRKTDTGGSFGMRNGAFPEDALALLAARATGRPVHWQGTRSEGFLADTASREQSVDAALALDADGTFLALQVDGYAPIGAQMGQMSGPMTSNLPGLAGVYRTPVIHAVMRGVHVNAMHMAPYRGAGRPEAIYVIERMVELAAAETGRDPVALRLRNMIGP-DQMPPHGFTYDSGDFPTALRAALAGADAAGFAARRGRLRGLGIACAIEPAGGGPK---GAQLPEYAQLIAGPEG-LEIRTGAGDAGQGHATAFAQIAERLLGWR-GPVTVRGGDTGEIARGTGTFGSRTMGSVGAAMQAGSAQILEAARPEAADLLEVAARDLVFAQGAFRVAGT-DRAIPLAEVTARTG----TFTAEAFVAT----------------EAGTFPNGAHVAEVEVDPDTGAVQLAAYTVADDVGTVINPLLVEGQVHGGVAQGLGQALMERIVHDDAALLTGSLMDYAVPRATDLCRIEVLHTPTPTTANPLGVKGAGESGTVGALAAVMNAVCDAIAARRLQMPASPHRVWAALNPTKEET
MT---NSKFGTAQPVKRREDTRFLTGHGRYLDDTVPSGALCAYLFRSSVAHAEITELDVSDAETADGVHLVLTADRYEA-GKNKRDAPVRPVLAKDRVRFVGEPVAMIVADTLEQAKDAAELIGFDYDDLPVHMDP----TPGGPDIHPEAPDNVAYDWGIDKETTDAVFETAAFTTKVDIGDNRIIANSMEPRGCWAQMED--DRLHMEYSGQGVWGLKGSLASTLGIDKKDVHVTTPDVGGGFGMKAFDYPEYFLVAQAARTLGRPVRWQADRTESMLTDNAGRDLVSTAELAFDKDHKIIAYRVNAVSNLGAYNSAYAQQSELASKVVMGVYDVQAVYFSNQGIYTNTTQVDAYRGAGRPEAIYVLERAIDHAARELGVDPLELRRKSFIPA-DQFPATGELYDVGDFHKVLKRAEVEADLDGFASRKGKLRGLGVCYYIESILGSPD--------ETAHVEFADTGRVNLYVGTQSNGQGHETVYAQMLHEYTGIDIDLIDIIQGDSDRIAQGGGTGGSRSVTTQGTANKAVAEKTIDTFRHFVAEQLGA--HEVAFEDGAFRAESS-NTVMTLIEAAEAARGRDDLLNITASTTL----------------PGRSYPNGCHVAEVEIDPDTGVTEVVKYTVVDDFGVLMNPMMAEGQVHGGVVQGIGQAISEHVVYDDGQLLTATFMDYGMPRAADMPMINFHSEPVPSTANVLGMKGCGEAGTVGALAAVANAALDAMGVRHADMPFTPHRVWQMLEG----T
MNPTGVTIPARSKSEPRVEDDALVRGAGRFMDDPRLPGQTYAAFVRSPHAHARVLTVNTDAALKAKGVLAVLTAADIKT-VGSLRGTPFRPALAGDKVMHGGDPVALVVAETHALALDAADLVDVAYEELTPVVDLNQAMKA-ATVLYDDAPGNVAIDWPGNEAEVDRLIAAAAHVAKVTVTNQRMVVASMETRGATGVYDKSADHYTLYASSQGADTLRGMAASIMGVPNDKLRVITQDVGGAFGMKTPVYPEYIAVLVAAKKLGRPVHWMSTRSEAFVTDTQARDTVTHVELACDGNGRFTALRVRHLCNQGAYVSNAGVNTVNFWRCLPAMYDIPKMDVSVACYFTNTLPIGPYRGAGRPEANYALERAVEEAARLLKMDPARLRRKNLIPA-KAMPPI-QTYDSGDFPAIVEKALKLADYDGFVRRKKKLRGIGISCMLEHAGSMPT--------ETASVSFPGGDKVIVGCNVQSTGQSHATVFSRLLATRLGIDAKAVEHRHGDTDLGLTGFASVGSRSAMCAGSAILVTADLMLEKASKIAAAALEAADSDIQYRDGRFEVVGT-DRRISLFETAQRAQ-MGESLDTKGKA-----------------EAPLTFPNGCHIAEVEIDPDTGHFDIVTYTAVDDCGNVLDQAVVEGQVQGSIANGLGQALTENAVYDSGQLVTGSFMDYGMPRAHDMPELREATHAVPATTNPLGVKGTGEAGTTAAIAAVMNAISNAVAADHMDMPATPAKVWAAVQKGM--K
MA---QQFKVVGTRPLRPDGIDKVTGRARFGADMSAPGMLVGLVLRSPHPHARIRSIDTSAAEALTGVHAVVTRADFGPAPGVA--DVLDNCMAGEKALYDGHAVAAVAAISGKVARQALKLIKVDYQPLPHVTDVDAAMVAGAPALHEG--SNVMARHEFGHGDIDAGLSQADRVLERTYRTEATHQGYIEPHACLATMNA-DGQADLWCCTQGHYMVRNTCAAILGIEQGQLRVTASEIGGGFGGKTTVFL-EPVALKLSQKSGRPVKMVMSRSEVLRATGPTASSSIDVRIGMTRDGRITAGFAELRYQGGAYPGSPVD---MGSMSAFAPYDLENVRTVGFDVVTNRPKQAAYRAPGAPMAAFAVESAIDELARSFSLDPLEVRLKNAARE-GTRASYGPTYPAIGLEATLRTAKDHPHWSA-------NQGRGVACGFWFNFGG---------DTCVSLNITPDGTVTLSEGNPDIG-GSRASMSMMAAEELGIPYDRVRTVIADTGSLGQNEVTDGSRVTFAVGLATIEAARAAKREMCKRAAQVWGIDEDAVIWEDGAARPAGPNAPPMSLAEIAAIASNTGGPIAGHFEV----------------NAEGAGVSFATHMVDTEVDPDTGAVKILRYTVFQDAGKAVHPSYVEGQFQGGAVQGIGWALNEAYIYGDGILQNPGFLDYRIPVASDLPMIDTVILEIPNPGHPYGVRGVGETSIVPPLAAVANSVSDAAGVRMTSLPMSPPKLLAAIRSGQ--S
MR-----KFGTSQSVRRIEDVRFLTGTGRYLEDTAPADTLHAVVFRSPVAHGRITALDVSAAEEAPGVHLVLTAEKLEA-VCLARDAPERPILARDRVRFVGEAVAVIVADSAIAARDAAELVEFDYEDLPVHVTP----RPGGPAIHPEAPDNVALDWGWDAEATDAAFAAAAHTVSLEVEDNRIISNPMEPRGYWAEMRD--DRLHVTISHQNAWAPKERMAELLGMPAADIHVTIPDVGGGFGTKAMDYPEMYCVAQAARMLDRPVLFMADRTETMLSDNGGRDLASSVDLAFDADLRITAYRVETIFNLGAYNGQHAQQTELALKVLTGTYDVQTVWFGARAVYTNTNQVDAYRGAGRPEAIYVLERAIDNAARQLGVDPWELRRRNFIAA-DAFPATGEIYDVGDFHGLLDEAAIRADRAGFAERRGLLRGQGLCYYIEAILGDPT--------ENSAISFDADGGVTLYVGTISNGQGHETVYRQILEQYSGIPHDRVRVVQGDSDRIASGGGTGGSRSVTTQGTATRANVEAMVEGFAGFLRELWEVDEVLFDAQDHRFRAPGT-NRSVDMMGAAGLARGRDELLRHDHTATL----------------PGRSYPNGAHVCEVEIDPETGVVTVDRYTVVDDFGVLMNPMLTEGQIHGGVAQGIGQALSEHVVHDDGQLLTASFMDYAVPRARDLPMMGFAHRPVPSTANPLGMKGCGEAGTVGALAAVANAVLDAVGVRRVDMPFTPLRTWSMLNADA-RI
MA---TGFTHVGTTPDRPDGVDKVTGRARFGADITAPGMLHAAIVRSPHAHARIKRIDTSKAEALAGVKGVVTRADFATTGENW--NILENVMAGDTALYDGHAVAAVAATSSLIARDAAKLVVVEYEPLPHVTDVDKAMAADAPVIREG--HNVVRYHESGHGDVEAGFAEADLVVEDHFKTEATHQGYIEPHACLGTLGG-DGKGELWCCTQGHWNVQKICAALLGLETANLRVTASEIGGGFGGKTAVFI-EPVALALARKTNKPVKLVMPRADVFKATGPTASTSMDIKIGMKKDGTITAAQGTFRLQGGAFPGAPCE---FTAMCAFAPYALKNVRQVGYDVMSNRPKQAAYRAPGSPMAAFAVESVIDELCNRLDLDPIETRLKNASKK-GTKASFGPTFDRIGLVETLEAAKAHPHYCA-------GQGRGISCGFWFNHGG---------ETAVSLALSEDGTAQLAVGTPDIG-GSRASMALMAAEELGIPYENIRVTIADTATLGYNEVSHGSRVTYASGLATIQAARDAVKKLCGRAAAKWGIPEDAVKWENGCAVPSGPNADPLPIAEITKRMGATGGPIVGHFEA----------------TPEGAGVSFATHIVDAEVDPETGKTSVVRYTVVQDAGKAIHPTYVEGQFQGGAAQGIGWALNEEYIYGDGRLQNALFLDYRIPVASDLPMIDTVIVEVPNPGHPYGVRGVGETSICPPLAAIANAVSAAAGVRLRQLPMSPPRILEALEQQR--G
MG-----KFGNSQPVKRVEDLRFLTGQGQYIEDAAPAGALRAWVLRSPVAHGVITALNVEDARACEGVHAVITLADLEA-IDISRDAPERPMLARDRVRYVGEPVAVVIAETLDQARDAGELIELDIDDLPAKLDV----LPGGEPLHAEAPDNRAFDWGMDEAATAEAFRTAAHSVALQVDDNRIIVNSMEPRGCFAEWAG--GRLHFTFGGQGVWVIKSQLAAKFRLDEADVKVTIPDVGGGFGMKAFPYPEYFAVAQAARALERPVFWIADRTESMLSDNGGRDLTSLAELAFDEDLKITAYRVSTRCNLGAYNAHFGQQTQLFSRVLAGAYDIQTAWLQVEGIYTNTTQVDAYRGAGRPEAIYVLERAMDRAARELGVDPLELRRRNFIKP-AAFPVTGETYDVGDFGKVLSRAADEADLGGFAARRGKYRGVGVCYYIESILGDPS--------EGAEVEFLEGGRVNIYVGTQSNGQGHETVYAQFLADQSGIPADHIQVIQGDSDRIATGGGTGGSRSVTTQANATLAAVEKMIAAFIPFLAEEMGVEENEIEFDGDTFRAPGS-NLTPTMLEAAEMARGRLDLQRHAARARL----------------PGRSFPNGAHIAEVVIDPETGQSDVERYTVVDDFGNLINPMLAEGQVHGGVAQGLGQAMLERVVYDDGQLLTASFMDYALPRASGVPMIGFTSEPVPSTQNPMGMKGCGEAGTVGALAAVANAVQDAVGVRQVDMPFTPQRVWEVLRDVSAAE
ME-----KFGKSQPVKRVEDHRFLTGDGRYVDDIAPRDALQGVFFRAPVAHGVITELDVSDAREAEGVHLVLTCADLEA-MNIDRDAPLRPILAKDRVRYVGEPVALIVADTLQQARDAAELILFDADDLPAKMDL----TPGGETLHTEAPDNRAFDWGMDEAKVEAAFAKAARRVKLEVGDNRIIVNSMEPRGCYAEWAD--GRLHVALGGQGVWAHKNFFVKAFGLSEDDVRVTNPDVGGGFGMKAMTYPEYFCIAQAARALGRPVRWMSERTEAMLTDNGGRDLVSWAEFAFDENHKITAYRVDTRCNLGAYNSQFGQQSTLFSKVLMGVYDVQDTYLHVEGYYTNTVQVDAYRGAGRPEAIYVLERLMDRAARELGIDPWELRRINFIKP-DQFPATGELYDVGDFARLLTRAGEEADRKGFNARRGLLRGQGLCYYIESILGDPS--------EGAKVVFEEDGSVAIYVGTQSNGQGHETVYAQFLSDQTGIPAEQIRVVQGDSDLIKKGGGTGGSRSVTTQNTATLATVAKITEVFTAFLAEELGVNARDISFDDERFRAEGS-NVSPTMLEVAEMARGREDLLTHDERASL----------------PGRSYPNGAHVAEVVIDPETGVVTLDRYTVVDDFGNLINPMLAEGQVHGGVAQGIGQAVQERVVYDDGQLLTATFMDYAMPRAADLPMISFTSEPVPSTANAMGMKGCGEAGTVGALAAVSNAVQDALGVRQADMPFTPHRVWEMLQGAAAAE
ME-----KFGKSQSVKRVEDIRFLTGHGRYVDDIAPDGALRAYVLRSTIAHGVIEALDVADARAADGVHMVLTLGDLEA-VGVARDEPERPLLARDRVRFVGEPVAFIVADTLAQARDAAEMIELEIADLEAHVVV----EPGGEMLHAEAPDNLAFDFGLDEDAVTAALDTAAHVIKVPVDDNRVIVNSMEPRGCYAEPEG-ADRLHVSVNGQGVWGTRDKVAAMLGLDKAQVRATNPDVGGGFGMKAMDYPETLLTAYAARALGRAVAWMSDRSEAMQSDNAGRDLNSVATLGFDADHRLVAYRVDTIANMGAYNSEYAQQTELFSKVLPGVYDLQAVYMRTRGVYTNTTQVDAYRGAGRPEAIFVLERAMDAAAREMGVDPFELRRINFIRP-DQFPATGQPYDVGDFDRVLTRVMAEAKVAGFEERRGKLRGLGLCYYIESILGDPA--------ETARVDFEEDGRVAIYVGTQSNGQGHETVFAQFLADHTGIPADRIRVVQGDSDLIAKGGGTGGSRSVTVQNTATLATVAAMVEGFTAFLADAEGVPASDVGFDDERFRIAGS-NLTPTMLEVADMARGRDDLLSVSKRTKL----------------DNRSFPNGAHVAEVEIDPETGVVTVERYTVIDDFGNLINPMLAEGQVHGGVVQGLGQALTERVVYDDGQLLTASFMDYGMPRADDVPMMYFDTEATPSLYNPMGMKGCGEAGTVGALAAVTNAVQDAVGIREVQMPFTPHRVWQMLRQ--AAA
MT---SRASLIGASIPRREDDALLRGEGRFLADLDIPGALEVAFVRSPHARATLTKVDLGAARELPGVVAAFAWDDLRDDVAPLPELQPFPLLADGAVLCVGQPVAVVVAVDRYVAEDALELVDIDYAPLPALVDPLDALGPDAHAVAPGTDDNLAISVEGHVGDVDAALNSAVHVVTERYRSHRYVASPMETRGVAVTVDPHDRSLTVFASTQTPHRLREVIASTLGIDAGTVRVTAPDVGGGFGQKGVQYVEDVLVPYLARRLGRPVRWVEDRLENLTSSSHAREQVHDITLAADADGRLLALRDDVVINLGCANLTGLVVPYNTLTHVIGPYVVPALDLRVRGALTNTMFATPYRGAGRPEAVFAMERAMDRLAHQIGIEPHELRARNLVQP-EAMPGTMQTYDSGNFPELLRRLVGHLDVDAVRTRQGRRIGVGLAMYIEGTGLGP--------FESGSVSVLPNGRVRVATGASSQGQAHRTTFAQVAADALGVPWDRIDLVEGDTAAIGHGVGTIASRSMVTAGNAIHTAALAVREALLADASQILEIAVEDLELVDGSVRPVGIPDAGIDVAELARRRAGPGATVSETAFFKP----------------PTVTVASAAHGAVVEVDERTGTVEILRYAVVHDCGRVVNPMVADGQVTGGVMQGIGGALYEEMQYGDGQPRSVTYMDYLVPTSAEAPPYVLDHVETPSTLNPLGVKGLGEGGAIAPPAAVTNAVEDALRVHLTRGPLSPSRIRDHIRDGRAER
ME----SKFGKSQTVTRLEDVRLLTGHGRYVDDIVPEGALYAVFLRAPYAHAEIRALHVEEAKAAPGVHAVLTVADLEA-IDINRDAPLRPLLAKDRVRFVGEAMAVVVAETLNAARDAVEMIEFDLDEEAPHLAV----SPGGPDIHPEAPDNVAYDYLLDEDAVNAAFDAAAHVVSVEIPDNRIIVNSMEPRGAFAEWQD--GRVHLCVNGQGVWGQKTKLARMFHLPEDAVRVTNPDVGGGFGMKGFTYPEYYVIAQAARVTGRPVRWMSDRTEAMLTDNAGRDLTSTVELAFDADYRITGYRVTTLSNLGAYNSEFAQQSQLFAKVLTGTYDIPAALLQVKGIYTNTTPVDAYRGAGRPEAIYALERAMDYAARALGVDPWDLRRRNFIAA-DAFPPSGELYDVGDFVRVLDRVRTVADVSGFAARKGRLRGLGLCYYIESILGDPT--------EGADVEFCADGTVNLYVGTQSGGQGHETVYAQFLSDRTGIPVEKIRVIQGDSDRIAKGGGTGGSRSVTTQSNATLATVEKMVAAFTPFLADEMGVEADKVDFDGETFRAPGS-NLTPTLLEAVEMARGRQDLLRHKAEYTL----------------PGRSYPNGAHVAEVEIDPETGKTAVVKYAVTDDFGNLMNPRLAEGQVHGGVAQGIGQAICEEVGHDYGQLLTASFMDYAMPRADDMPFLTFTTESVPSTANALGMKGCGEAGTVGALAAVANAVQDALGVRRADMPFTPKRVWQMLQGN---A
MG---EDQRHIGVAHPREGVRRLTQGRGQYIDDIDLPRLAHVVFWRSPVAHMRITRIDRTAAAALPGVIAVVTGPEIAQ-KPWVMHSAPQYPLAIERATWQGEPVVAIVAETRARAEDALALLQVEWEDLPAVLDTETALDAATPLIHPELGDNLCFQRQLDTGGVDEAFARDDAVVEETYVFGRHTGVTLEPRCQIADWQPAEGRLTVYHSFQAPHMMQDLYCRQFELSEAQVRVICRDVGGSFGIKVHAYPDDFATVALSLMLGRPIKFVADRLESFVSDIHAREHRIHAKIAASKAGEILAFEIDDLTGIGPFSMPRTSEGNQVVNLTGGPYKHKHYRAKLKVVFQNKVPTCQYRGVGHPIACAVTEALVDGVAAKLGLDPIEFRQKNVIPD-DAYPASGIKLEVLSHEACLREARRVCDYDSLRVEQGVYRGIGVAALIELTNPSAA--ARIASQDGATIRLEPTGVITVSSSVGEQGQGAEAIFAQIAADAVGVSLDRVRISTGDTDTTPYGGGTWASRGAGIGGEAVLQAGRVLRENILAVAEAILKRERAGLRVYRNAVVDGASGETLIELAELGRIAYDFTPELMVTRHYAQR--------------DYPFIFTNGVQISHVEVDVDTGFVKLLKHWAVEDCGRVINPMLVDEQMRGAIVQGIGGALFEECLYDDGTMRNANMADYLVPMAGEMPDIVVSHVQSPTRSSMLGAKGAGEAGTAGAPAAVMNAINDALGARMSSQPITPEKVLRALGK----I
MS-----VLRIGEAVPRLENRDLVTGMATYTDDLAFDDEAVMVIVRSPHAHAAIRAIDCSAARAMPGVLAVLTAAEMQE-IGGFPDVPDFYPLVIDRVRAIGDPVAVVVAETREQAEDAAERVVVDYEDAEAAIHPRAAVEASAPLVWEAAGSNRLFSTSFDRAAREAAFAAADHVVTLSYRINRVTANPLEPRAMIARHDPATDETTFWTGTPAANRTRELLAEQNFPGTAPIHVVSTNCGGSFGMKNSPSRESALTVWAARRTGRTVRWLSTRTEGHLGDAHARDWDVTVSLALDADGTFRAVHSESYVNLGAYLGSTALMAVSYHGGMAGMYRTPVVTADVHGVLTHTQPLAPYRGAGRPESLFAIERIIDYAAATLGFDRIELRRRNLIRP-DEMPGLHYVYDSGDFPAVMERALELADHAGFEVRRGCLLGFGLANGIEIANNGPG--KLPPVPEFAQIVFEADGRPIVRIGGGEGGQGQKTVFSQIAGSLLGLDVDRFSFEIGNTRRVEKGVGTFGSHTSGAAAHSLADVAEQVKTKGRALLAAAWSVSADEIAYEDGVFRHAGG-NRFKDLEELARDNP----ALDSKAFVPA----------------DGCTYPNGTHVCEVEIDRLTGQARITRYVVTDDVGTVINPLLLKGQIHGGVAQGVGQALMEDIVYESGQMLSCSFMDYAMPRADHFPPLKVEPMPTPTAANAIGAKGAGEAGVVGAIPAVINAVCHALGIHHVDMPATAQSIWRAMRAAS--D
MQ-----KFGKQQSIKRVEDLRLLTGHGRFIDDIAPEGALHLFVLRSPVAHGTLRPLDLSAAREAPGVAMVAAAADLAG-VTQAKDVTRRTLLAEDRVRYVGDPVAFVVAETMAQARDAAELIEIEIDELPVHLDL----AEGGEALHDTAPGNVAYDYAFDSGAVEAAIAGAARTVTAEIPDNRIIVNSMEPRGAYAEIEE-GGRLHVAVNGQGVWGTRDNIAKMFGLEKDAVRVTNPDVGGGFGMKASPYPEQFMVAHAARVLNRPVHWMSDRTEAMLSDNGGRDLTSTATLAFDEQNRILAYKVQNVCNLGAYNSGYGQQSELFTKVMPGTYDIPCASLECRGIYTNTTPTDAYRGAGRPEAIFVLERAMDHAARALGVDPWELRRINFIRP-DQFPATGMAYDVGEFERLLDRAIAEADVAGLAARKGLLRGMGFAYYIESILGQKD--------EFAEVVFG-ENEVEIRVGTQSNGQGHETVFATFLADQTGIPLEKIRVVQGDSALIPSGGGTGGSRSVTTQTNATLATVSVMTEAFAAFLAEREGVEAGEIAFDDERFRIPGS-NATPTMLEVARMARGRTDLLSHRQKGNL----------------DNMSFPNGCHVAEVELDPETGVVRVESYTVVDDFGNLINPMLAEGQVHGGVAQGLGQALMESVHYDQGQLLTATFMDYAMPRSDNMPNIAFHTEAVPSVYNPMGMKGCGEAGTVGALAAITNAVADAVGLDRVTMPFTPVRMWSLLNDA---A
MK-----DTPEKPFKGRLEDRRFLTGKGRYVADITLARQCYMGQVLSTHAHARILSVDTSEAETMPGVIAVLTGADCAA-LGTVWGATQRKILVDDRVRCVGERIAIVIAETADDARVAAETIMVDYAPLPVVTDARAATEADAPKLWDDENGNISVSIPMDKAATEAAFADAEVTIKRRLLSPRIAPFSLEPRVSVGNYDEADDRYTLYTSSQDPHGVRSNIARVLKIAESRLRVVSPDVGGGFGLKAHMHPEDALVLWASKHVGRPVKWLGTRSECMLTDTQGRGQEIEVEIAATKAGKLTAIRAEAWTNLGAYFWGTATPLFFAMQLIPNIYDVGAVDLTNHAVFTNLPPMSVYRGAGRPEATYLAERMMDELAAELGMDQAEIRKINAIAP-DAMPATGMTYDSGAFADMIDAAARVSDWSGYDARAGRVRGRSLISYVEVAGV---------MNERMEIKFEPDGTVTIVAGTHSHGQGHATVFSEMVADWLSVPVENIRYVQGDTDKVLIGRGTFAARSSMLGGTALLRAKDALIERAKLMAAILLEADKDSLDFADGMFKVRDS-NKAIALTEVAKMYYALGLGLTGEGTSPG----------------AAPNYPNGTMVCEVEVDPRTGALTVDRLAALDDVGRILNSTICEGQIHGGIAQGMGQALMEEMVFDDGQLTSGSLMDYCLPRAEHMPDIASELSEVTCTTNPLGVKGIGESGAIGAPVAIVNAVLDAVGVAHIDMPVTQAKLWSALRDAEAAQ
MNP--SEPRWIGKSMKRVEDPRLLTGKGKYIDDIVLPNMAHAALLRSPYAHARIKSIDTSRAKALPGVIAVVTGREMAEKTGPT--PVVQHAMAVDKVRHVGETVAAVVAEDRYIAEDALELIDVEFEELPIVTDPLQAQARGDAVLHPERGSNVAMDRTFTFGPVDDDFARADVVVRRKLRWNRSEAQPIETSGAIADYDEGTGKLTVHCNTSMYNYVGWLCAASLGIPATHLNLVPVIAGGSFGSKLFLHKIIVLTASLSRIAGRPVKFIEDRLDHMTADVHGCDRVYDAELALKRDGTMLALRYTVVDDYGAYLQYGYGTHGNTFAQIVGPYRINSVQGRVIAVLSNKAQQGAYRGFGSEVSNFVIERLTDAAARELGLDVVEIRRRNFIRP-EEFPPTGNLYDSGNYEKVLAEALRMFDMEGWRAKQGRHIGIGLVTCQERSTFSATEFTLTSSPEAVSMRIDPTGKVFVKLNSPFWGNSPETMATQIVAEALTVEPSDISIGYADTDSGFNGTGPGGSRYTVMLAGAVVTAVKTLRGKLFKLAGHMMECAEGDLELRNGKIGVKGVPAMEKSVAEVAIASHEFASGLETTAVYDHPLTTM-----SHLG-IYYPIMGHMAHATAVEVDSATGKVSILDYVAVHDCGTVVNPMTLDGHVRGGTAQGIGTALYEHYRYDSGQLLTASLADYHMPTAHEMPAIRIGHVETPSPFTEFGIKGGGEGGRMATPAVLAQAVEDALDVRIDEVPLTPIRLRELVRSAG--T
MN---TKLKGLGHSRKRVEDVRFTQGKGNYVDDIKMPGMLFGDFVRSPYAHARIKSINIDAAMALPGVVAVLTAKDLEP-LHWM--GDKQMVLADGKVLFQGQEVAFVVADDRYINADAIDLVEVEYEELPVVTDPFKALEPDAPVLREDKHHNHIFLWEVDEAATDEVMADADVVAEETVYYHRTHPCPLETCGCVASMDKVNGKLTLWGTFQAPHVVRTVASLLSGIEEHNIRVVSPDIGGGFGNKVGVYPGYVCSIVASIVTGRPVKWIEDRMDNLMATAFARDYWMKGKISATKDGKITGLHCQVTADHGAFDACADPFPAGFMSICTGSYDIPVAYLGVDGVYTNKAPGGSYRCSFRTEAAYFIERMIEVLAIKLGMDAAELRAKNFIKK-DQFPALGWEYDSGDYHTAWEKALKAVDYDALRVEQGELLGIGLSHFTEIVGAGPVK--GMGMFDSCEIRIHPTGSAIARLGTISQGQGHATTFAQILASEIGISADSITIEEGDTDTAPYGLGTYGSRSTPVAGAAAAMAGRKIRAKAQMTAAYLLEVHDGDLEWDVDRFIVKGAPEQFKTMTEIAYASYGLEPGLEAVSYYDP----------------PNMTYPFGAYICVMEIDVDTGTHEVRRFYALDDCGTRINPMIIEGQVHGGATEAYAIAMGQELAYDIGNVKTGTLMDFFLPTSWETPTYETDFTETPSPHHPIGAKGVGESPNVGGVPAFSNAVHDAFGLKQSHMPHDQWRIWKIANDLGLHS
ML---AGRFGSGQAVRRLEDEALLAGRGRYTDDIRPPDCAALAFQRSPHPHARIRSIDAEAARALPGVLAVYTGADLIA-VKPIADTPARLPLAHEVVRFVGEPVVAVVASSLQAAKDAAEAVWVDYEDLPAIPTLDAALAPDAAALCEAAPDNISAEMRHDAEAAARAFAQAAHVVELVIDNQRVAAVTLEPRAVLAEVDAQDGRLSLQMSTQMPTGVRGTLATVLGLPAEQIRVRVSDVGGGFGMKTGLYPEDAVVAFAAKSLGRGVKWTGERSEEFLTTTHGRDVRARAAMALDADGRVLALRVHSDANVGAYPTGTGVQLLIGPWVQTSVYDIPVIDFHFRAVMTNQAPTGAYRGAGRPEAIFAIERLMDEAARQTGIDRVALRRRNFIRP-EQMPPMRQTYDTGAFEHMMDRGLAFADWAGFDARAGLWRGLGLATFLEWTGGNVF-------EERVTVEVQADGVIEVYSAVNAMGQGIATTLAQLVVDAFGVPIEQVRVVLGDTDR-GNGFGSAGSRSLFTGGSAMRTGADRTLARGRELAAEALEAAAADIDYGQGRFTVRGT-DLGIGLFELAGRQA---GRIFVDSTSKV----------------DGPTWPNGCHVCEVEVDPQTGDVAVVAYASVNDVGRVVNPMIVRGQLDGGAVQGIGQALLEQVVYDTGQLVTGSLMDYALPVAGTAPDFRTEDESVPCKNNPLGVKGVGELGTIGATPAVVNAVADALGAPRLQMPLTPVRVWSLLQQA---D
MS---KRFRFISSDRRVREDRRFVVGKGNFAADIVPQGVKHVALVTCPHPAAKIVSIDKSAALAMPGVHYVLDGAELAGATNVLASNVPRRPLAVDVARYAGEWVAAVVADSRALAEDAAELIAVEYEPLPFVLDGEQAYKGG-VLVHPAHGTNVLLDRTFVWGEVEKDFTASPHKFRHVVKWGRSATVPVETFGVTASWDPWREMLDVWASIQMPKY-PDQIAMTMKLPMSSVRVYDVDVGGSYGVKRGI-KHTILVAYLTRRLGMPIRFIEDRLENMRGDMHGPERNFDVEVAFDNQGIIRSMKMRALDNVGAYAGRSPFQLGKPVGAIVGPYKIKSVQYQAIAVLSNKTVQEAVRAFGQSPTNYAIERTIEEVANKLGLDRLEVRQRNMIRP-DDFPPSGSTYDSGNYQAVIEKVLAKAGYEALVAERGTLAGIGIASCLEPSGGNSSFEGTTTWMDSCRISIDLVGSITATMHTTSAGQGHETLVGTVVGEVLEVDPDKVRVVRADSLNSLPSNSPVGSRMAIMLGGAAFHAAKKLKAKLVAIAAHDLGVPLERMTYQNGDVFDASLPDKKRTWTELVTIGHDMEPGLSVSHIMPVPTGGG-----DGRV-QMYPCYSFEFHLMLVTIDPELGKPEIKRYVIGHDCGVVINPKIVRGMTMGGIAHGIGAALYEEFAYNDGLLVAQNFMDYLLPSAHEVPPVEIVHHETPSPLTVFGQKGSGESGYLGAPAAVASAVNDAIGIVVNSLPIKVARLGDMIAAAR--I
ME-----KFGKSQPVTRVEDVRFLTGEGRYVDDIAPADALHGVVFRSPVAHASITELNVDDAREAPGVQMVLTLADLEA-VRPGIDAPERPVLARDRVRFVGEPVAMVFAETLQQARDAAELIEFDYDDLPVCLGL----EESETAIHEEAPGNLAYHFGMDAAATDAAFAAAAHVVSLQIDDNRVIANSLEPRGCYAEPEG--ERLHVAINGQGVWGFKQTIAKALGLDPEALRITNPDVGGGFGMKAQDYPEYVICAHAARALDRPVRWMADRTESMLSDNAGRDLTSLAEMAFDDNHRILAYRVTTRNNLGAYNSGFGQQTELFSKVLMGTYDVQAAYMSVKGYFTNTVQVDAYRGAGRPEAIYVLERLMDRAARELGVDGWELRRRNFIPA-AKFPVTGELYDVGDFDRVLSHAEASCDRAGFAARKGKLRGIGLCYYIESILGDPS--------EGARVTFDEDGGVSLFVGTQSNGQGHETVYARFLADQTGIPMERIRVVQGDSDLIAKGGGTGGSRSVTVQANVTLTAVAGMVAAFTPFLADSMGVEESAVRFDNETFRAEGS-NLTPTMLEAAEMARGRDDLLRHEARDRL----------------PGRSYPNGAHVAEVEVDPETGTVTVERYTVVDDFGNLINPLLAEGQVHGGVAQGIGQAVTEHVVHDDGQLLTATFMDYGMPRADILPMFRFETEPVPSTANPMGMKGCGEAGTVGAMAAMGNAVQDALGVRQADMPFTPLRVWSMLRDASTAA
MT---KDARHIGQAIPRPNIERLTEGRGQYVDDLELPRMGHVVFWRSPVAHMKILRIERDYARMMPGVLAVYDGQDLAA-KPWVTHSAPQYPMAIDRACWQGEPVVAVVAKTRAEAEDALQYVQVEWETLPAALDMNTALAPETPVIHPELGDNLCFARSLDTGGVDAAFAKADVVAEATFDFGRHTGVTLEPRCQIADYNPASGQLTVYHSQQAPHMMQDLYSRQFGLPESAVRVICKDVGGSFGIKVHAYPDDFATVAISILLKRPVKFVADRLESFTSDIHAREHRIQGRIAATKEGDILAFEIDDVTGIGPFSMPRTSEGNQVVNLTGGPYKHKEYRAKLSVVFLNKTPTCQYRGVGHPIACAVTEGLVDLAAAKLGMDPLEFRRRNVIPD-NAYPASGIKLEVLSHEACLRKIEALMDYPALRAEQGIYRGIGFAALIELTNPSAA--ARISSQDGATLRLEPSGGVAVMASVGEQGQGTEAIYAQIAADAVGVPMSAVRLVTGDTETVPYGGGTWASRGAGIGGEAVLQAGLALRSNILKVAEAILQRDAAGMTVHDGVVQDLATGETLLPLMELGRVAYGFTAELMVTRHYAQR--------------DYPFIFTNGVQASYVEVDTETGFVKLLKHWAVEDCGRVINPKLVDEQIRGAIVQGIGGALFEECLYDQGLMKNGSMADYLVPMAGEMPDIEVAHVETPTRSSVLGAKGAGEAGTAGAPGAVVNAINDALKAACWSQPVTPEKILRALGH----I
MH---PAARAFGKSMPRKEDERLLRGDGKFVDDVQYAHQFEMAVLRCPFPHARIRSVDTEAALALPGVRHILTAKSVRDLSDPLRPSLPYYALAQDVALYEGQPVVSVVATSRAVAEDALELIDVDYEPLPHVSDALASLEEGAPVLHPGMKSNLMARQTDAAGDVTARMQEAVHIIEDTMRVNRVTPLPMETRGIVASWRPGAHELLVYLSTQTPHLVRKQLAESLRLSESCIQVVARDVGGGFGQKLGAFPEDVLACLHAMILRRPVKWIEDRMEHFRASTHGRESVHRFRLAADEEGNFTGIINDYVTDIGGWNSPFGS-AQLASVVFTGPYKVPDASVTREVVLTNKTPVGAYRGYGQPEVNFALEVLVDRMARKMGRDPFDLRMQNLLQP-QDLPPSGAVYDSGDYPQSLRMAAEAVSYEAHRMTSGRIVGIGFSSFVERTGYASAR-SQFGAHESVTLRANRSGGVDVYTGVSSIGQSGETAIAQLCSEALGIDYEHICVHSGDTAISPLNTGAFASRTLIAVAGAVREAAQAFQAKILRLAAWTLETSPDKLSVDGDVVRFKSGPTQSVPLSQVFTRAIDESPGLEATSHYEP----------------PDAAFAFGAAAAVVAVDPITGEFQIERFLIVHDCGVVVNPKVVDGQVRGALVQGLGAALGEELRYDEGQLVSGSMLDYFVPIAADVPPIDMLHTEVPSPVTPYGVRGVGEVGTIPAGAAIVNAICDALGVEISSLPITPESVWRAMERAKVNA
ME-----KFGKSQPVTRREDIRFLTGGGRYVDDIVPDGAGVGVFLRSPVAHGRITTLDVSAAREAEGVLCVLTCEDLIA-MNVAHDAPERPMLARDVLRFVGEPVALVVAETAQAAKDAVELIELDYEELPAKLDY----DAGGPVVHPEAPDNCAFDWDMDEAATEAVFAEAAHVVSLEIEDNRIIVNSMEPRGCFAEWDG--SRLHFAFNGQGVWAMKGDLAKAMGLEPEQIRVTNPDVGGGFGMKAMGYPEYFAVAQAARVLGQPVKWFAERTESMLSDNGGRDLVSCCEMAFDADLKMVGYRVDTRCNLGAYNSENGQQAGLFAKVLTGTYDVQTTYLRSRGYYTNTVQVDAYRGAGRPEAIYALERCMDHAARMLDVDPIELRRRNFIPV-DAFPATGELYDVGDFNRVLDRAEAEADLKGFAARKGRLRGMGLCYYIESILGDPS--------EGAKVEFHNDGTVSIYVGTQSNGQGHETVYAQFLSDQTGIPVEQISVIQGDSDLIARGGGTGGSRSVTTQNTATLATTAKMIEAFAAFLADAEGVPADDVSFDDERFRIEGS-NTAPTMLEAAQMARGRDDLLTHEARAKL----------------PGRSYPNGAHIAEVEIDPDTGVVTVDRYTVVDDFGNLINPLLAEGQVHGGVAQGIGQAISEHVVYDTGQLLTATFMDYAMPRAVDCPWVSFTSEPVPSTANVMGMKGCGEAGTVGALAAVGNAVQDAVGITRVDMPFTPLKMWELLKSHAAAE
MT------TGIGAPVRRKEDQRFVTGQGRYVDDFNRPGQAYAYFLRSPHAHAAIRSIDTGPAMIMPGVIAVFTGDDLAA-IGGLKDAGPHPALAQGKVRYVGDHVAVVIAETLAQAKDAAEAIVVDYDVLPAVVDTAQATK--APVVHDVSPDNTVFNWHLNKDETEAAFARAKHVTKIDLINNRLVPNPIEPRAAVGEFDLGTDNYTLYTTSQNPHVARLVLSAIGVAPEHKLRVIAPDVGGGFGSKIFIYAEETVCVWAAKKVKRPVKWTSDRSEAFLSDAHGRDHVTHAEMATDESGKIIGLRVHTTANLGAYLSTFSSPTYLYAPLLSGQYDIPAIYCEVDGIYTNTAPVDAYRGAGRPEATFVVERLVEKTARELGRDPAEFRRRNYI---TQFPPVIMTYDTGDYAASLDKALEIADYKGFSARKGKLRGIGFSSYIEACGIAPSQ-AGVGLWESAEVRVNPTGSVEVLTGSHSHGQGHETTFAQLVSDRLGISIDQVSIVHGDTDKVQFGMGTYGSRSGAVGMSAIAKALDKVIAKGKKVAAHVLEASEGDIEFKDGRFGVAGT-DRSLAFGEVALQAYDLEPGLKEGAFYDP----------------TNFTFPAGVHICEVEIDPDTGVTKIERWTAVDDFGVIINPMIVEGQVHGGIAQGIGQALLEGAYYDSGQLITASFNDYCMPRAIDLPSFQVGMTMTPCPSNPLGIKGCGEAGAIAAPPAVINAITDALGHEDIAMPATPQAVWRAAQKARAAE
M--------SVGLSQERLDARAKVTGRCRFTGDLVLPGTRIAKYLRSTIAHGRVISIDSSEAAAMTGVEAIFTYADIPN-FATANLDKEDRLLLTDHIRYHGDEIAIVVAVDGLTASKALKKIKVTYEELPVILNHGQALADGALELHHN--GNKVGEHNYECGDVKLESADADHLLKGLFHTQMVQHCQMENQVAWAYMDD-ADHIIVVSSTQIPHICRRIVGQALDIPMSTVQVIKPAVGGGFGNKQDVVL-EPMVAFLTKKLGIPVMIDLAREECLSSTRARHPFRVNMACAVNNDGQLKALSMDVSSNTGSYASHGHSIAKAAGSKVVPLYPKAALSYHAITHYSNLPSAGAMRGYGSPQIVYAVESIMEEAARKIGMDSIEFRLKNVAET-GDTNPLGKVIESAGIQECLTKGREQFEWDCKKEKHNIRRGLGVACFSYGSGTYP----ASVEIAGSRMTLNQDGRVTVQIGATEIGQGSDTVIAQMASEKLGIPVSAIHVISQDTDITPFDLGAFASRQTYVVCQAVAEAAELLRSRILEHASVMLELEVSTLTIDDGAVVCSEK--IHLSLNELALDAYNHGVQLTAEVSR----------------KVTSNAYSYGCTLVEVEVDITLCQVSILNIRNIHDSGRIINPALAAGQVYGGVGMGISGALSEELLTDTGWIYNNNLLDYKIATMMDAPDINCDFVETHEPTAAFGNKSLGEPPLLSVAPALRNAILDATGVAMNLLPMSPKTLFTAFTEAGVSH
MT---YPPNTAVMNLPRRDAKDKLLGRTRYTVDESSHGMLHAAARRSETASGRIVKIDVTPALSMPGVKAIATREDAPGLHGIG--IADHPLFAKDVVRYHGEPLAVVAATTLAQARAAAAAILVEIDPIAPILTMAEALAKDAPLIHPDWAGNIAWEATVVRGDTDAAFARDDVLVEGTYRVGRQSHVPFEPRAVVAAYED--GRFHIHTSTQVPWTVRHVTAKILGVPEAAVHVTVPAVGGGFGLKFDCSL-EPFAAILARKTGRKVSLVNSRREEQMTCLSRENADILIRSAVTPEGDIVGREATVLMDCGAYGGEQVFLTTMTAHTLGGNYRLGSVKIASQAVYTNTPPNGAFRACNGVYNTFALECHTDEICKAIGMDPVAFRRRNVVGD-GDIGATGQVFEGDVLGPMLDLAIDTYGPHERAKKGGRLYGRATTVGTW---------FIFVGPSSATVNLNVDGSATLVTSGVEIGSGTVQSLPQIVAANLGIHPDAVIVKTADTDASGRDLGVGGGRTTVSIGAASQEACAEVRSKLLAVASQMLQTPQDDLVLAQGRVEIRDRPGSGTTIQTVIAQAELEHGPISGSGAFTAPGIPAMPGCAAGHFIDAIDIPVFAVHDCDVAVDPDTGKVEVLAYRVIQDVGRALNPRAIHGQIQGGVTQGIGYALHEEITINEGAFDQTGFSSYRIPTALDTLPIDYHLYEGAPSCGPLGTKGAGEVPILNVGATIACAVANAIGTPVNALPLTAPRVLGLIDGLSFSE
MS---EIAERAVQNFRRRDARDKLMGRTRYTIDRATAGMLHAALLRSDVASGRILRLDTTAAARMPGVRAIVTAADAPGRAGLG--IADHPLLAVDTVRYCGEPIAAIAADTERQARDALAAIEVEIAPLSAVLDMGAALADGAPLVHPEWQGNVAWEASVDRGDVDAAFARDDVVVESAFRVGRQNHLSFEPRAVVAHFED--GRYHIETSTQVPWTVRNTVAALLAVPASSIRVTVPPVGGGFGLKFDCAL-EPFAALLARKSGRAVRLVNSREEEMTTCLFRENAEIRIRSAIAPDGSIAGREAVVLMDCGAYGGEQVFLTTMTAHTLGGNYRLGAVRIVSRAVYTNTAPNGAFRACNGVYNTFALERHTDEIAAAIGMAPDAFRRRNVIGD-GDLGATGQVFEGDVLAPMLAKMEALRA-RTPARPLGRLHGRATTVGTW---------FVFTGPSAATVNMNADGTATLVTSGVEIGSGSMQALPQIVAATLGLSPDKVVVRAADTDAAGYDVGVGGGRTTVSLGAASRSAAIEVRTKLLKVASDMLEASAEDLVMEDGRIDIAGARGSGVTIAEVAARAQALLGPVAGTGSFTGAGTPAMAGCCAGHFIEALDIPVFAVHDCDVAVDPDTGHVEVLKYRVVQDVGRALNPSAIHGQIQGGVVQGLGYALHEEADVGDGAIRQTSFETYRVPLAGDVVPVEIELHEGAPSIGPLGTKGAGEVPILNVGATIACAVAHATGKQVRELPLTPPRVLELMLDRAL-D
M---------IGQPLPRHEDQRLITGRGQYTDDMDLPGQAWAAFLRSPHAHARILAVDSSAAHGMPGVIAVLTGHDYVA-LRGISTERRQVPLPTDKVRHVGEAVVMVVAETALQARDAAEAVSVDYEVLPAVVRGDDALAQGAPQLYDDLPHNLCFQTELDRVATDAAFAQAACVVRREFRGSRIVNCQMEPRSAIGHHDAAKDRWLLISGSQGVTRQQLGLADALGVPAEHIRVVSPDVGGGFGPRSSLNMEPVAVLWAARRVGRAVKWTSDRSEAFVSDYQGRDLLIRAAMAFDADGRILALDNHLIGNVGAHAVSY--PMANASRVTTSVYDVPVVALKISAAMSNTVPTGPYRGAGRPETIHAIERVLDIAAHELGIDRIEIRRRNLIQR-DTLPPMGLPYDAGDFVANMERVLQLSDWNGFAARRGKLRGIGLANYIESPVGAPR--------ERIELEMRLDGQLDIVAGTQSTGQGHETTFLQVLTEHLGLPPERMRLRTGDTDFVKAGGGTHSDRSMRLGGTLLVQASAQLLERARAAAAQLLKVNPDRLERHASGFILHRKRDRVVGWSEIAAHVAHSQKKLAAQAEFFG----------------RMPAYPTGAAVCELEVDADTGDVELLRYAAVDDVGRAINPLIIEGQIHGGLAQGLGQALGEHYAIDSGQVLAGSYMDYRLPRAGLLPPLTVELTNDPTHGNPLGVKGGGECGITPATATTFNALADALTREEIPMPATALALWKLIQRPEIHE
MD---RRFKVVGQRKRRPDGIDKVTGRARFGADMTMPGMLWGLVLRSPHAHARIRSIDSSKAEALPGVKAVVTGADF--NGERN--DVSINCMAGDKALYDGHAVAAVAATSRQAARQALKLIEVDYEVLPHVTDVDAAMKPGAPVIRED--SNVAARHEIGKGDVEKGFAEADLIVEQSFRTEATHQGYIEPHACVASVSP-DGSAELWVCTQGHFMVRNVCAALLGLDSAQLRVTASEIGGGFGGKTTVFV-EPVALALSRKANRPVKIQMTRSEVFRATGPTASSSIDCKIGLTKDGRITAAQAELRYQGGAFKGAGAD---FGAMAIFTPYDIENVKAVAWDVVTNRPKLAAYRAPGAPMAAFAAESTLDEAARRLGMDPLELRLKNAARE-GTKAAYGPTFPRIGLASCLEAIGNSAHYRT-------NQGRGLACGFWFNFGG---------ETCTTINVNKDGTVGLSVGTPDIG-GSRASMCAMAAEELGIPYEKVRTVIADTASLGYNDVTDGSRVTFSSGLCTIQAARQAIQRLCQRAALMWGIDAEAVVWEDGHAKPAGPNAEPLSLAEIAAASANTGGPIAGHHEV----------------NAEGAGVSFGVHLCDLEVDRETGSVRVVRYTAAQDAGKAVNPDYVEGQMQGGSAQGIGWALNEGYVYGDGRLQNAGFLDYRIPVASDLPMIDALIVEEPNPGHPYGVRGVGETSIVPPLAAVGNALRDALGVRLTETPMAPPRVLAALAAAA--E
ME-----AEGIGARVLRKEDKRFLTGNGRYTDDMTMPRMGYAAFVRSTHAHARITSINTDEAMKMPGVDAVLNGHQLVA-IGNIKDMGAYRALESEIVRYVGQAIAVVVADTQQQARDAADAVVVEYEELPVVVDSLDALKEGAPQLHPEAAGNLIYDWEIEEAATNEAFANAAHITKMDIDNNRLVPNPMEPRAALAHFDPSEEHYTLYTTSQNPHVARLVLSAYNVAPENKLRVIAPDVGGGFGSKIFIYPEEIACLWATKRVGRPVKWTSDRTEAFLTDAHGRDHHTTAELALDANNKITGFRVKTVANLGAYMSLFSSPTYLYATLLSGQYNIPNIYANVKAVYTNTTPVDAYRGAGRPEATYVVERMMETAAKEVGMAPAEFRRINFV---REFPPVIMAYDAGDYEASLDAAMKAIDYDGFAQRRGKLRGMGMSCYIEACGIAPSQ-AGVGLWESAEVRVNAVGTIEVLTGSHSHGQGHETTFAQLVSDRLGLPTESISIVHGDTDKVQMGMGTYGSRSGAVGMSAIAKALDKVEAKAKKIAAHLMEASEGDIEIEGGELKVAGT-DKKLTFTEVALAAYGMEPGLKEGAFYDP----------------TNFTFPAGCYICEVEVDPDTGVVSIENFVAADDFGTIINPMIVEGQVHGGLVQGIGQAMLENTQYDHGQLLTASYMDYTMPRADDVPSFKLETTVTECPGNPLGMKGCGEAGAIGSPPAVINAVTDALGIRDMNMPASPNRVWQLIQDNGAAE
MA---NEFKVIGSTPNRPDGLDKVTGRARFGADISVPGMLHGAVVRSPHAHAKIVKIDASKALAMKGVKAVITRADFPEEGEDW--NLQENAMAGEKALYDGHAVAAVAATSPLAARDAAKLIEVEYEVLLHVTDVDEAMKDGAPAIREG--HNVVRFFDTGMGDLDKGFAEADLVVERSYTTEAAHQGYIEPHACLGQMGA-DGRGELWCCTQGHWFIRRMSTAVLGVETTNIRVTPSEIGGGFGGKTTITI-EPLSLALSRKAGAPVKMVMNRGEVLRATGPTSSASMDIKMGMTKDGKITAAHGTFRMQGGAFPGAPVD---VTTMLAFANYTIENVHHIGYDVITNRPKQAAYRAPGAPMAAFAVESTVDEMCRTLGLDPIETRLKNASRD-GTRSTFGPKFGPVGLVESLEAARDHANYKM-------NQGRGVASGYWMNWGG---------ETSASVAMSEDGTVTVSVGTPDIG-GSRASMALMAAEAFGIAYENVRVNISDTGALGVNEPTHGSRATYASGLATIKAAEECITKMCKRAADKWGIDADAVIWEDGSAKPSGPNADPLSIGEICAEMGETGGPISGHYEG----------------SPTGFSGSFGTHVVDVEIDPETGHTTVLRYLVVQDAGKAIHPAYVEGQFQGGAAQGIGWALNEEYIYGDGRLQNPVFLDYRIPVASDLPMIDTVIVEVPNPGHPYGVRGVGETGITPPLPALANAIADATGLRMRGLPMTPPKILAALKAQK--G
MN---PKKFGIGAPVRRKEDPALITGTGRYTDDFAPEGTLHAYVLRSAMAHARISVSGLDEARAHPGVAMVLTAADLDG-MKPMLDCPVRPVLCTDTVRHVGDAIAFVVADSVNAAKSAAELIEVDYEPLDVIVDIEEAAQDGATLVWPEHGTNKAFRLGHDEAKTEEAFRNASHVTSIRLVNNRLVANYMEPRACLAEYDADSGRYTLTAGTQGGHGQRDIIAKILGIDPARLRIITPEVGGGFGTKMFVYREYPLCLFAAEKLRRPVKWTGERMDHFVTDAHGRDNITTADLALDADGRILGLRIHVLAAMGAYLHQYGPP-FVGTSMSTGLYDIPALFVTATGVYTHTVPTDAYRGAGRPEAAYLIERLIEKAGLETGLGTAEIRRRNFVPS-SALPATGRMYDTGDFAGHMDKALEVSDWSGFAARQGKYRGIGLCSYIEACAFPGG--------EEATVELNGNGTVTLLIGTQTNGQGHATAYSQVIAEQLGLDIGQIEVIQGDTDRVRQGGGTGGSRSIPLGLPSVLEASKSLVRKIKEKAADQLETGIDDLELVDGEVRVVGT-DRSVSLAAVAAAAG----KLAGQEEVKQ----------------AEATYPNGTHVCELEVDPETGDVELLNYTIVDDFGVTVNPVLLAGQVIGGTVQAISQALCEETVFDDGQLLTASLLDYRLIRASDLPDIHFETKNVPSTTNALGIKGAGEAGTIGGCAAVMNALQMALGVEHIDMPATPHRVWQAIQAAR--V
MS---SAFRFVSTSRRVREDRRFVAGRGNYVADIVPEGTLHVAVLPSQYPSARILSIDCAAALAMPGVHYVLTGEELATAVEPLMNNAKRYPLAVGQTRYAGEWVAAVVADTRAQAEDATEKLRVAYEPLPYVISAEEALKPDSPPVHPAHGSNILLDKTFVWGEVEKDFADSPRHLSLRVTWGRNSTVPVETFGVVASWDSWRDMLDVWASIQMPKY-PDQIARALRIPANNVRVQDVDVGGSYGVKRGI-KHTVLVSHLSRRLGRPVRLIEDRLENMRSDAHGPERIFDIEVAFNDDGIVRSMKMKALDNAGGYAGRAPFQLGKPIGAIVGPYKINSVQYRAQSVTSNKAVQEAVRGFGQSPTNYAIETMMDKVAVAVGLDPLELRRRNLIQH-DEFPPSGTRYDSGNYQAVVEKVVAHADYEALKQERGMLAGIGIATCLEPSGGNSAFEKTTTWMDSCRINVDGVGFVTVAIHTTSAGQGHETLVATVVGEVLQINPDTIRVVRPDSLASLPSNTPVGSRMAIMLGGAAFHAAQKLKAKLVKIAAHQFGCDEDSVEYANGGVSATKG-EGRLNWDDLVGIAHGMEPGLETTHVIQVPTGTK-----NGRV-QMYPCHSFEFHMVLIAIDPDLGKPEIRRYVVGHDCGTVINPHIVRGMTLGGIAHGIGAALLEEYVYDEGQMLTQSLMDYLLPSSHEIPTIEIVHHCTPSPYTVLGQKGAGESGYMGAPAAVSNAVNDAVGISVSKLPIRISAISDAVASAK--K
MS---RPNSYIGRSVPRPNAKRLVQGRGTYVDDLRMPRLAHVAFLRSPHAHARIVSLDVSAAKAAPGVIAVATGKDLLK-TPWVTHSAPQYPIAVERACWAGEAICAVVANSRAEAEDAVALIEAELEPLSVTVDMEAALDAGTPVIHADLGDNLAFERTLDVGDVDGAFKAAAAVVENTFSVGRHTGVTLEPRAIIADWNEGEEKLTIHHSFQAPHMMQDIVCKHLGLPEASVRVVCKDVGGSFGIKVHIYPDEMATVALAKMLKRPVKFVADRLESFVSDIHARDHRVKAKMAVSAEGEILAIEMDDLTGIGPYSVPRTSEANQVVNLVGGPYKHQNYRARARVVFQNKVPMCQYRAVGHPIAVMVTEGLIDQAAAAIGMDPAELRRRNVIPD-NAHPASGIKFEKLSHQQSLEKLLQMMNYDALRKEQGIYRGIGLAAFIEITNPSAA--ARISSQDGCTLRLNPQGGVIASIGVTEQGQGTESVIAQVVATAVGIPMSDVRVVTGDTDATPYGGGTWACRAAGIGGEAAWQSGKALRANILDVAAVILQSTPDALDVREGKIVDKATGSERMPLAELGRVAYDLKPEFVVTRHYVPK--------------DYPFAFTNGIQASYLEVDTDTGFVKLLKHWCVEDCGTVLNPQLVDEQIRGGIVQGIGAALFEHCRYDQGQMLNGSMADYLVPMSGEMPDMEVGHVVTPTASSELGAKGAGEAGTAGAPAAVINAINDALNAHVSVQPARPEEILRALGK----V
MS---TARFGSGRAVPRIEDEGLLKGLGRFTDDLLPAGTLRVVFVRSPYPHARIVSVDTAQARAMPGVALVASGADLAR-VKPLPGSPQRPVLAHERVRFVGEPVAIVVAQSLQQARDAAEAVGVEYEELPQVVDVRQAVDGGIVAICDQAPDNIAAESRYDAAAAQAAFAKAAHVVALDVENQRVVALSLEPRAVLAQV-AEDGRLALRMSTQMPSGVRNAICDSLGLRREQVRVTVGDVGGGFGMKTGAYPEDLAIAWAAWQLKRPLKWAADRSEEFLSSHHGRDVRQHAELALAADGRILALRLRSLANVGAYATGTGTQLLIGPWVQTSVYDIPCIDFHFGAVLTNTAPTGAYRGAGRPEAIYLIERLMDEAARRTGIDRTLLRRRNFIRP-EQMPPMGQTYDVGRFEHVMDQALRQAGWAGFDVRAGKWRGLGLATFLEWTGGNAL-------EERVTVSVLPDGVIEVFSAVNQMGQGIATTLAQLVVDVFGVDIDQVRVVMGDTDR-GDGFGSAGSRSLFTGGSALRAGAEKTLDAARELAARELEASAADLEYVAGRFSVRGT-DLAVDLFALAGKQP---RRIHLESTTAV----------------AGPSWPNGCHISEVELDPATGEVQVVAYSSVNDVGRVVNPTIVRGQLEGGAVQGIGQALSERMVYDTGQPITGSLMDYAAPRFDAVREFVTRDESTPCRNNPLGVKGVGELGTIGATPCVVNAVADALGAPRLQMPLSPARVWGLLHEA---D
MN---IALAGIGVSRLRKEDARFIQGKGNYVDDIKMPGMLHMDIVRSPLAHARIKKINKEAALAIPGVHAVLTADDLKP-LHWM--GDVAAVLADEKVHFQMQEVAIVIADDRYIAADAVEAVEVEYEELPVVINPYEALKPDAPVLREDEHHNHIFTWDADKAATDAAFDAAPVKLSQHMYYPRVHPCPLETCGCVASFDPVRGELTTYITSQAPHVVRTVVSLLSGIPESKVRIVSPDIGGGFGNKVPIYPGYVCAIVSSIVLGKPVKWVEDRIENISSTGFARDYHMDGEIAATPDGKITALRVNVVADHGAFDACADPFPAGMFHIVSGSYDIPAAHCSVKGVYTNKAPGGAYRCSFRTEAVYLVERMVDVLAQKLGMDKAEIREKNFIRR-EQFPAFGFEYDSGDYHTALKKVLAAVDYPALRAEQPNLMGIGLVTFTEVVGAGPSK--GVGMFDSCEIRIHPTGSAIARMGTITQGQGHQTTYAQIIATELGIPSEVIQVEEGDTSTAPYGLGTYGSRSTPVAGAAIALAARKIHAKARKIAAHMLEVHENDLDWEVDRFKVKGDDSKFKTMADVAWQAYGLEPGLEAVHYYDP----------------PNFTFPFGIYLCVVDIDRATGETKIRRFYALDDCGTRINPMIIEGQIHGGLTEGYAVAMGQQMPFDQGNLLGNTLMDYFLPTAVETPRWETDHTVTPSPHHPLGAKGVAESPHVGSIPTFTSAIVDAFGMTHMDMPHNAFRVWKELKARGLNL
MH------ETSRNDELPTEGNAKVTGAAVYTWDTALPRMLHGKLLRSPLPHARIRSIDTTEALAILGVVCIVTGDDVAPFYGVG--LRDQPVIALDRVRFVGDPVAAIVAVDEATAFRAAQAIKVDYEPLPPLMTVEDALADDAPALFDGPTRNVLCEYNFGYGDATAILDASDQVFTDTFAVTRINHFHLEPHVNIAHWND--GRLEMWSCNQDPFVIRGDIARIFGLPLHRVRIHTPLVGGGFGGKSYCKM-EPLVALMARKAGAPVRLALSMDESIL-TLVKHPGRLTLTTGVDREGRLTARRADIVLDGGAYSDASALVAVKTGFRVGGGYHWQAIASRARIVRTTTVPSGSFRGFGGTQASFASERQIDLIARRLGEDPLTFRMRNLLDV-DQPFAPNERGMDSDLSAGLQDVAERIGYSSKRQQ---GRGIGFAVGLKDAGGTG-------NHAQALVRVTQDGEVMVSAAVVDVGQGAASALCRIATDVLGLPLANATYAPIDTDHSPPDNGTHVSCGTLVTGRAIEQAAAEVRKQIETFAAERLDCDVSEIVLEGWTV---GN--VVHPLTPMVRKYYGIGWEFIGRGAFKEP---------TPMG-ARNISWMPCWSVAEVSVDDETGRVTLHRLIVSADPGRALSREACHGQIEGAAMQALGQAMFEELRYRGAEPENATPLTYRVPKVRDLPAFESVVAEHGMGFGPGGVKGIGEAGMLGIAAAIANAIQDATGASLTTMPFTPEKVLDALDQLRERS
ME-----KFGKSQPVKRREDVRFLTGEGRYVDDIAPANALQSFVFRSPVAHAVITELDVSDAREAEGVHAVYTLADLEA-LNVARDAPERPILARGRLRFVGEPVAVIVAETLAQARDAAELIMLDYDDLPAKMDM----AAGGETVHAEAPDNVAYDWHMDEAATQAAFDKAARVVSLDVGDNRIIVNSMEPRGCYAEPEG--DRLHVAINGQGVWGPKDQLAKGLNMPADDIRVTNPDTGGGFGMKGMMYPEYFVVAHAARALKRPVRWMSERTEAMLSDNAGRDLTSLTELAFDAGHRIIGYRVFTEANMGAYNSQYAQQTQLFSRVLTGVYDMPAAYLRSVGYFTNTTQVDAYRGAGRPEAIYILERAMDRAARELGVDPLELRRINFIKP-DQFPLVDETYDVGDFDKVLTRAEAEADIPGFAARRGRMRGLGLCYYIESILGDPA--------ESAKVEFTDEGRVNIYVGTQSNGQGHETVYAQFLSDQTGIPVEMIDVVQGDSDRIKQGGGTGGSRSVTVQNTATLATVSAMTEAFVAFLSEEEGVPASGISFDDEQFRIEGS-NMTPTMLEVADMARGREDLLVHEQRTTL----------------EARSFPNGCHVSEVVIDPDTGVVTVDRYAVVDDFGNLINPMLAEGQVHGGVVQGIGQALTEHVQFDDGQLLTATFMDYALPRADDVPYIGFTSEPVPSTANVMGMKGCGEAGTVGALAAVSNAVQDALGVRQVDMPFTPMKVWDLMRDARAAE
MS---LRPQSIGTSIPRREDPGLLTGRARYIADIVLPDMLHVAILRSPVAHGRIRHIDTAPALAMPGVELVWTGQDSGA-CPGILEATIQPLLAYDEICFVGESIAVVVAHSRAQAEDALERIEVDIEELPVVTDVVTAIGTDD-LANAAVPANLVYRSHRVADPVEDVFAQAALSVEGRFLTPRINASPMETRGFVARHEWTTNMLTCWSATQMPSFIKTMTAIFLQFPEQNIEVITPMVGGGFGQKAHLHPEELLTCLLSIELGRPISWIEDRQENLFRAPQAKQQINEIALALDDQGRFLALRDRVTTDSGAYNSPWTPEGHSGMLVVADPYKIELLSAESFSVTTNKCPIGAYRGVGFTAPTLAREVLIDRAARKLGLSPFEIRRRNVLRQ-EDFPRAGMTIREGTFLETVDRLEAMVGYEDFRERQGRLLGLGISIFSEISGIGTR--YPLTSHDTATVRVEPTGKVTVTTGIVTSGQGNPTTLAQIAADAFGVSVDDVTILAGSTNH-AVGFGNVASRSAVFGAGTIGRAAEIVRGRMRAVAARLLQASPDEIEMSGGMIHVRDDPGRKMPFAAVAGAAYNFDPALEATAAFDP----------------SDIVLANGGHAVIVEINIETCLARVEKAYAVEDCGRMVNPMIVEGQIRGGLAQGVGMILLEELVHDRGQLITSTFQDYLLPTSLDIPDIEISHLETPSSLVPGGIKGMGESAMISAPAAVAGAVNDALDAKIEQFPASPQRIFEALSKAGPDR
ML---TPPPWLGRACPRREDDALLRGQGRYLADLAPPGCLHAAFARSSMAHARIALANLAAVRALPGVRLVLTGDDLQAAINPL--AFGTPVLARGRVLCVGMPVALVVADTAEEARGAAEALAVDYTPLPACTAAEAALGS-AP-LLDGWPDNTAFTQRHHAGDLAQAGARAAAQVQLRIACPPVAPMALEPRGFLVHWHD--GRLTAWTPLQSPHRARLELARVLGLAPAQVRTIAPDVGGAFGGKASLGPEEVALAAGALRLGAPVRWVATREEDFVSAPQGRAGSIAAQAFFAADGRLLGLRAELLYALGCRSTWSTPPALNAARMLPGPYRCGAIDIVARGVATNTAAVGIYRGAGRPEAALAMEGLMDLAARRLGLDPVAVRLRNAVPA-SAMPPTGQRLDSGDYAGLLQAACALADLAALRTAQGECVGIGINLYVEPCGTG---------WESARLTRWPDGRVTLASGSSAQGQGHATAFAQIAADALGIAPAAIDVIEGDSDLAPAGIGALASRSMAIGGSAVLRAAQALRA---------LPA-------ADTPV--------------------------SVETVHTA----------------QAEAWSAGCCIVLASVDPSTGTVRAERAFWVDDAGTVVNPLLFAGQMHGGFAQGLGQALMERMHYDQGQLLTGSLMDYAVPRADDMPTLVHESRPSATDANPLGAKGVGESGAIAAPAALRGAVLDALGIAHLDLPLTPASVWQAIRHATTPC
MD-----MLNHRPTQSERDRTRWVTGAGRYTADIAVPDALSATFLRSPHAHAEIVSIDIGAALAMPGVIAVLTGADCAD-FGNFDGVPFRPVLAHQRVRHVGEAVACVIATSESAALDASEAIAVTYRDLPAVIGIDAAGKADAPAVHPQAPGNLAFAHQADAAAVRAAFDAAETIVATAFDLPRLAPTTMELRGIIARYDEAAGIYHLITPHQGINEIRADLAAVLNVPEARISIELPDVGGGFGARSPAYPEHAALLLAARRTGRAVRWVASRSESFLTDYYGRSTRLAGRLALDAAGRFTGLEITYETDLGAYITTVGANVHNPLMSGSGTYGISAIAANFRQYFTNTGPIGPYRGAGRPDVALLIERLVDRAATALGADPLELRRLNAIPR-TAFPALGSTYDSADYAALIDAAHQASDWDGFAARRGRLRGRGVALFTEIAGGGAAT-------DEARVVLGVRATARIETVTGGSGQSQAETYAFILAERLGMDPADIELAASPAHSTLNGGGSIGSRSTLSAGSAIADAGDQLRRHLLAAAGLRANAPPAELIMAGGAICRPDG-SVVLTLAEAIAAAD----PLDVVGAV-P----------------VSSSFPSGCHVAEVEIDPQTGLAVLVSYVAIDDSGVVLNPIVAEGQIHGGIVQGLGEVFGEAMQYDTGQVLTGSFMDYTMPRAADVPNFVTEDRPTASPNNPLGVKGLGEAGTTGALAAAANAFADALGAELPAFPCTAHSIWRSIRTAG-SA
MD-----TFGKAQG-GRREDIRFLTGQGRYVDDIVPAGALYAAFLRAPVAHAEIRALDTAPAMDVPGVRLVLTAADLEA-IKLGPDAPERPVLARGRVRFVGEPVACIIADSPAAARDGLEAVALDFHDLDAKTDL----APGGAAIHPEAPDNVGYRYELDAAAADAAFAAAAHRVGARIEDNRIIAASMEPRGAFAEWQD--GRLHLCFNGQGVWGQKAQLCAHFGLAPEDVRVTNPDVGGGFGMKAMAYPEYVVLCQAARVLGQPVHWMSDRSEAMLSDNAGRDLVSDVELAFDADLRITAYRVNTFSNLGAYNAQFGQQSEMFSKVLTGVYHIPVAHLAVKGIYTNTTQVDAYRGAGRPEAIYALESLMDHAARVLGVDRFDLRQRNFV---REFPVAGENYDVGDFSGLLVRLMAEGDVAGFAARRGKLRGLGLASYIEAILGAPL--------EHAQVDFDADGGVTMRVGTQSNGQGHETVYARFLAAETGIPEDRIRILQGDSDQIATGGGTGGSRSVTLQTAATRATVTQMLAAFADFLAPELGDT---PAFDDGAFRAAGA-NRTVNLLEAAELARGRNDLLRHRAEARI----------------TQRSFPNGAHLAEVEVDPDTGHVTVDRYTIMDDFGTLLAPELVLGQVHGGVVQGVGQVLMEHVVYDQGQPLTGSFMDYAMPRSTDVPFFSVGFAPVPATGNPLGMKGCGEAGTVGAMAATANAVRDALGIAWADMPFTPARVWQALQAAP--A
MN------KWIGTNTIRPDGADKVTGRAAYAADTSMPGMIWGRVLRSPHPHARIKSIDTSKAEALQGVKAVVTSKDIVEALGIQ--WMSRNVMAREKALFHGHPVAAVAAMSEAIAAEACKLIEVDYEVLPWAIEIEDALKPDAPILHDF--SNIAGTLEHKLGDIEAGFAKADVVIERSFTTRPVHQGYIETHACLVSVLS-DGKTTIWSSSQGQFMVRAMTSLLTGIPQSSIRAIPAEIGGGFGGKTIVYL-EPLATMLSKKSGRPVKMVMSREEVMRATGPTSGSTSTVKIGATKDGTIVAAQGVFYLQAGCFPGSPIR---GAAGCAFAPYNIANVVSRGFDVVSNRSKVAAYRAPGAPIGAYAVECVLDEVAEALKIDPLDLRIKNAARE-GTKAAHGPVYPRIGLLETMESARKHPHYKA-------FQGRGVASGYWFNAGG---------ESSAQVNITEDGNVVVTTGHPDIG-GSRAAIANIAAELLGIDYRRVSVLIGDTATVGYSNLTGGSRVLFASAIVVTDSAEQVIGQLKARAAKIWGISADAVVWENGEARPSGDHTPTMTLAEIAAKATETGGPIGAGVQL----------------NTTGAEGGFSTHICDVEVDVDLGIVRVLRYTSFQDVGRAIHPAYVEGQIQGGAVQGIGWALNEEYIYNKGHVDNPGFLDYRMPVCSDMPMLDAVMIEIPNPKHPQGVRGVGEVPLVPVMAAVANAVHSALGKRYYSLPMSPPKVLEGLDEGTAAE
MT-----KFGSSQPVTRVEDTRFLTGRGRYIDDTAPEGALRAVVVRSTQAHGEITMLNASEARAAPGVRAVYTAEDLAA-LKNAQDAPDRTILAEGRVRFVGDPIAFVVAETLDQARDAAELIEVDIDDLPVKLDL----APGGPAIHSEAPENVAYDWAIDANATEAALATAAHRVTLTTHDNRIIVNSLEPRGCYAEMDG--DRIHLALNGQGVWGPKRDLAKWFGWEAGRVHVTTPDVGGGFGMKAMGYPEQFLVSLAARDLGQPVHWMAERTESMLSDNAGRDLDVTCELGFDDDYKLTAYRVDSISNLGAYNSQFGQQSSLFSKVLTGTYDIQTVFMRNRGVYTNTTQVDAYRGAGRPEAIYALERAMDYAARELGLDPLELRRRNFIKP-DQFPATGELYDVGDFPKLLDRAVIEADLAGFEDRRGRLRGLGVCYYIESILGDPD--------ETATIELTETG-ARVYVGTQSNGQGHETVYAQLLHDQTGLPLEAIEIVQGDSDRIATGGGTGGSRSVTVQGMAMRSAGTALIGGLTEFLAEEMDQREISFDAEEGVFRAPGS-NVVVTLIEAADRARGKAELCSATRHEEL----------------PGRSYPNGCHVAEVEIDRETGDTRVVRYTVVDDFGNLMNPRLAEGQVHGGVAQGIGQAITERVVFDDGQLLTATFMDYGMPRADDTPFVAFYTQPVPSIMNPLGMKGCGEAGTVGALAAVANAVQDALGIRQVDMPFTPARVWAMLQDQTAAE
MS---PGRFGSGKHVLRVEDAALLVGQGRFTDDIVVPGQAFIAFLRSPFAHARIVSVDTQAARAMPGVLAVLTGAELAQ-VKPIPGSAPRRALAHEVARYVGEAVAAVVATSLLQARDAAEAVTIDYDELPAVADPIQAMQAGAPVLCDGAPDNIAAEMRHDAAATEQAFASAAHTVSIEIVNQRLAPNPMEPRSARAEVDA-DDRLQVCLSSQMPTAVLNGLCDIPGLSKREVRVTVGDVGGGFGQKTGIYPEDIVVAYAAHTLKRPVRWQADRSEDFVSATAGRDVISRAEMALDANGKVLALRVRSFANLGAYGTMVGVQVLIGPWVSTSIYDIRTIDLHFSGVMTNTTPTGAYRGAGRPEAIYLVERLFDAAARKMKLDPAELRRRNMVRP-EQMPAMGMTYDSGRFEQILDRGLVLADWRGYPARRGTLRGRGIATFLEWTSGNAF-------DEKVSVNVRADGIIEIVSATQAMGQGIVTSYAQLAVDVFGVPIEQVRIVQGDTDR-AQGFGSAGSRSLFTGGSAVQVASERTVEHGKQLASNALEAAASDIEYRHGRFTVVGT-DVGIGLFDLAAKQP---KQFIVEAGATA----------------GGPTWPNGCHVCEVEIDPATGHVEIVAYASVNDIGRVVSPLIAVGQIEGGAVQGIGQALCEQVVYDSAQMLSGSFMDYAMPRADVSCHFKTEDTSVPCLTNPLGAKGVGELGTIGATPAVVNAVIDALGAEKVQMPLTAPRVWAALQGDFLVA
MS-----HEGVGARLPRKEDDRLMRGRGQFIADIRMTGMQDVAFVRSPLAHARICAIHVPDDLKG----RVFTAADLDG-VKPISGVSEQPVLALGKVRQVGELIAICVADTRAEAEDMAARVELDLEELPALHDMLEARKPGARLVHEHWGDNVFLESLVNIN-IEAAF-DAPVKVSRTISTARQCMAPIEGRGAIIHFDHRSDQLVVHTASQMPHIVRSGLSECLSMEEGQIRIISPDVGGGFGYKAILLAEEVCLGWLAQKLRRPVRWLEDRREHLTANANCREHHYEITLYAERDGTLRGIDCEASVDSGAYSAPFSAEAAQVASILPGPYDFPAYRCRTWSVATNKCPILPYRGVARTGVCFALEVALDALAAELGLAPEVVRLKNLVRP-EQMPITKKHFDSGDYPQALHRALDAIRADAVRARQGRRIGLGLSIYCEQAAHGTSV-PMVPGHEQAGARLTPDGGLELRIGAHSHGQGLETTLAQVAHEILGIPVARTRLVHGDTAMTPYSTGSWGSRVMVMAGGAVATACTELAERVRRIGAHMLQAPVDQVRLENRRVVGP---AGDVTISQIAHTWYVDPHGLEVTAGYKPQ--------------RDSGTFSYAAHAVVVAVDPELGEVEILDYVIVEDGGTLVNPMVVDGQILGGLAQGIGTALYEEMPFDSGQPLASTLADYLLPGAPEVPLPFIDHMATPSPYTTFGVKGIGEGGAIAPPAAIANAINDALGSEMLRAPVTPRRIVESVLAARSAA
M------KFGVGQTVKRLEDANLLVGKGRYTDDQMPGTGLAVAFLRSPFAHARLTHLDLAAARTADGVHLVAAQADMDA-VGDIRDRTTKPAMARDIIRHAGDLVAMVVAETRQQALDALEMIDVDYEPLDAVCDVYDATAPVAPQLYDCYPNNTVFSWEATRAEIDKAVAAGATLVEVDVINSRVMPNAMETRPMVAQPSEEGGGLRMWCGTQGPVGLSAQIAKALNMEKEHIQLLTGDVGGGFGYKIFLHPEQLCIAWAARTLGKTVRWQQDRSDSYLSDLHGRDNRTKARAAVDKTGKILALDVLVHANMGAWLSNFSIPTLSACRTLTGPYDISVAGMEVRGVVTNTPAVDAFRGAGRPEANYLLERLIDHIAAEMGMDRVAVRQVNLIKP-EQIPVEGGTVDSGDMPGLLADALQKADWSGFDARRGRLRGIGLAMYLEQCGGGGD--------SGVDIEFNKDGSVTIYAAQQDNGQAHRTTLTLIFSSRLGYDAELINVVQGDSLRTPAG-TTGGARMSAVLGSTLMQAAGLIADAALPFAADHLQADQSDIQFAEGIFTAAGT-NQSVTIEDLVRLIAAANHPLNRLHKYTT----------------DGATYPYGCHVVEIEVDQQTLRPEIVTYTVVDDFGEVINPLTLEGQIHGGIAQGIGQALYEHVAYDDGQLLAGSLMDYALPRADHMPSFSISRRGTRCQNNLLGVKGAGEAGAIGAPPAVISALCDALGIVHIDMPATLQNIWQLMKAKQDAA
MD---DSLNGVGCSRKRKEDARFIQGKGNYTDDIKMPGMLFADMVRSPYAHARIISINTEKALALPGVHAVLTAADLKP-LHWM--GDVQAVLADEKVHFQYQEVALVVADDRYIAADAIDLVEVEYEELPVLVDPHKAMTAEAPILREDKHDNHIFNWQAEKDATDRVFDAAEVTVSQDMVYHRVHPCPLETCGCVASMDKINGKLTVYLTSQAPHVVRTVVSMLSGLPESSVRIVSPDIGGGFGNKVGIYPGYVASIVASIVLGVPVKWVEDRMENISTTAFARDYHMRGELAADSNGIIKALRVNVLADHGAFDSCADPFPAGFMHICTGSYDIPVAHLNVDGVYTNKAPGGSYRCSFRTEAVYVIERTMDVLAQKLGIDKAEIRRRNFVKK-EQFPCLGFELDSGDYHTALEKVLDAVDYKGLRREQGELMGIGLVTFTEVVGAGPSK--GVGMFDSAEIRVHPTGSVMARMGTITQGQGHQTTYAQIIASELGITSDEIAIEEGDTDTSPYGLGTYGSRSTPVGGAATAVAARKIKAKAKKIAAHLLEVSEDDLEWEVDRFKVKGVPGQEKTMKDIAWAAYGMEPGLEAVDYYDP----------------PNFTFPFGAYLCVVDIDKDTGVTDIRRFYALDDCGTRINPMIIDGQIHGGLTEGYAVAMGQEMPYDEGNLLGNTLMDYFLPTFVETPKWETDYTVTPSPHHPIGAKGVAESPHVGSIPTFTSAMVDAFDVTHMDMPHNAYRVWKQIKALGLDN
MN---TPKFGIGAPVRRQEDHAFLTGHGCYTSDVRRAGALAAHVLRSPVAHARFTITDISRARALDGVHLVLTAADISE-LNTMVDVPPREVLCSEQVRHVGDAIAFIVADTPDLAKTAAEMIEIDFEELEAVVGSVRALEQEAPQVWPELGSNRAFEIALDEGEADEAFAKASHVTSIEVVNNRLVANYMEPRACIGEYDPDTDRYTLTTGTQGGHGMRAVIAEIMGIEQARLRVVTPDVGGGFGTKMFCYREYPLCLVAAHRLGRPVKWVGERTEHFMVDSHGRDNVTTAELALDETGRMLGLRVHVIADMGAYLHQFGPP-RVGTSMATGVYDIPALWARTTGVYTNTVPTDAYRGAGRPEAAYVLERLVDKAAEEIGMDPVAFRRFNFIKP-MQFPATKRRYDTGDFDQHLTQALAAADWDGFAARDGRWRGIGVCTYIEACAFAGG--------EEATLSLNDDGTVTLLVGTQSNGQGHATAYGQVVADVLGLVLEDVKLVQGDTDRVRKGGGTGGSRSIPIALPSVLNASNALAELIKAEAADHLEVGSADLELAEGVVRVVGT-DQSVSIAQIAAQTQ----TLQACEEVTQ----------------DECTYPNGTHICELEVDPETGQVAILRYVITDDFGVTVNPLLLQGQVHGGVVQAISQALCEHTVYDEGQLLTASFMDYQLPRAADMPSFEFSTANVPSTTNALGIKGAGEAGTIGGCAAVMNALGSALGVTHLDMPATPERIWQAIQAARSMA
MT---ANANAIGRSLRRIEDRPLLTGQAAFAADLRVEGQVHMRVVRSPVAFGRITEIDVDEALELPGVIAVWTHADVAA-LPQITRPYRQWVLARDFVRYVGEPMAVVFAETGFAAEDAADLIFAEIDELDAHLSA----TADPVEVYPGVETGLLSEIRKGAGDVDAAFAAADRVVELEVAVGRHTGVPLETRGALAQHDPDSDVVTMMGAAKVPHYNRGAIATMLGLPTDKVQLSEQHVGGGFGIRGELYPEDVLVCHAARVLGRPIRWIEDRKEHLLAANHSRDQAYRLRAAVDPEGVILGLDAAFYTDQGAYVRTHGGVTDLAAAMLPGPYRIPAYRVAGHIRLTNKTPAGTYRAPGRFESTFARERLMDEIADQCGLSRSEVRRRNLIPE-AAMPGTHLVYDSGKYADLLERFRTMLDLDRTEDALGEMAGCGLGFFVEKSGLGPD--------DLVRLHLSGDGTIRIVTGVASVGQGVETTLAQVCAGTLGIGIDGIEVIHGQTSLIEKGMGAFATRVTVMAGSAVKIAAEALIAKATEAAAKALGADPADLTFDAGRV---SGPSGALTLAEAAQAAG----EIVAEGLFET----------------THMTYPYGIHFAQVSVDPETCGVTIERYAVAYDIGRMVNPMLVEGQLVGAVAQGVGGALLEEFVYDAGQPLATSLADYLMPTAMEMPEVELLIRDAPSPINPLGVKGAGEGGINGAGAALAGAVSQALGRRVDRLPMTPERIYRWIR-----G
MQ-----SFGKSQSVTRREDQRLLTGHGRYVDDIAPEGALFAAFVRSPVGHAELRGIDTDEARGMSGVVDILTAEDCAA-LTLGQDAPERPFLARGRVRFVGEPVAMVLAETELQARDAAEAVMLDLEDLPAHMDL----STGGEALHDVAPDNLAFDYGKDEAGVARAVREAAHVVRLRVEDNRIMVSSMEGRGCWAEWAD--DRLHVCFSGQGVWGLKGELAANFGLKSEQVRTSNPDVGGGFGMKGFNYPEYFAVAAAAMKTGRPVRWMSDRTEAMLSDNGGRDLVHDAMLAFDEDLKITAYSVENTCNIGAYNSNFAQQTELFSRVLMGTYDVQTTWLRTRGIYTNTAPVDAYRGAGRPEAIFTLERVMSRAARELGVDPHKLRRRNFIKP-DQFPATGETYDVGDFAATMAKGEDIGDMAGFDQRRGKLRGIGSCYYIESILGDPT--------EHVKIAFHDDGTASIFVGTQSNGQGHETVFPQFLSDHTGIPVDKIHFVQGDSDAIPKGGGTGGSRSVTVQNNATYGTAKRMISEFSAFLADEMGVGPDDVSFDDERFRVTGS-NDAPTMLDLAALARGREDLLTFTGSEKL----------------PGRSYPNGLHLAEVEIDPETGDTRVVKYSVCDDFGNLINPMLAEGQVHGGVVQGIGQAIQERVVYDDGQLLTASYMDYGVPRATDVPMMAFSTNPVPSTANPLGMKGCGEAGTVGALAAVANAVEDALGVRQVDLPFTPARVWTLLNHAQAAE
MS------PAAVMDLPRRDAGDKLRGRTKYTIDRVRPDTLHAALLRAEVPAGRILRLDVSAALAMPGVRAIATGRDAPGLYGIG--IADHPLLAVDAIRYHGEPIAAVAAETAAQARAAVAAIVLEIEPLPPVLTMAEALEPGARLVHEGWRGNVAWEARTIRGDVEAAFARDDVVIESRFTVGRQSHVPFEPRVAIGTWED--GRAHIQTSTQVPWTVRGVTGRALGLGPGQVRVTVPPVGGGFGLKFDATI-EPITALLARMSGRSVVLENSRQEEMATCLCRENAEIVIRSAVTREGEIAGREAVVLMDCGAYGGEQVFLTTMTAHTLGGNYRVGAMRLASRAVYTNTPPNGAFRACNGVYNTFALERHTDEICEALGFDPLAFRRRNVVGD-GDLGATGQRFEGDVLAPMIDRMEALRARTGTAEARGRLYGMASVVGTW---------FVFTGPSAATVHLNTDGGAVLVTSGVEIGSGTVQALPQIVAGELGLDPASVVVREADTDAAGLDVGVGGGRTTVSIGAASVSACAEVREKLLKTAAEMLQSRPEDLVLEQGRVAIRGRPGSGTTIAAVVAHAHWTTGPISGSGAFTATGTPAMSGCAMGHFIDALDIPVFVVHEAEVAVDPDTGHVEVLAYRVVQDVGRALNPRAILGQVQGGVVQGLGYALHEEVTITDGRIAQDGFETYRVPLAGDAVPVAVDLFEGAPSIGPLGTKGAGEVPILGVGAAIACAVARATGKPVQRLPLTPPRVLRLLHDRE--A
MT---APFRFIGKHRRAVEHKRFVVGKGRYAADIQLPGMLHIALVASPYASAKIKNIDASETLAMPGVHAVLTGEELCRHIDAMLPQVTRYPLAFDVTRYAGEWVAAVVADSRALAEDAAELVNVDYEQLPCVVDPQEALKPNATLVHPAHGTNVIFHRKFVWGPVEEDFAKCDHQLSYQVSWARNATVPIETFAVACQWNDSTGILDVWASIQMPKF-PDQVAKALRLPGNAVRVFDVDVGGSYGVKRGL-KHSVLVGYLAKKLGRPVRLVEDRLENMRGDMQGPDRVFDVTLGFQKNGEIKSMKMRAVDDIGAYSGRSPLQLGKPVGAIVGPYRILSVEYDAMAVMTHKTPQEAVRGFGQAPTNYALETGIDKVARFLNMDRIALRRVNLIGK-DEFPPSGTHYDSGDYDTVMTKALNTAAFEDLLKERGQLAGIGISTCLEPSGGNSSFEQTTTWMDSCLVRVDLSGAITALMGTSTSGQAHETMVSTVVGEVLQKEPDGIRVLHADSLNALPSNSPVGSRMAIMLGGAAAGAAKKIKQKLLTIAAHNLGVTAEDLVYEDGHVQATNNPSQKMSWDALVEIAHGMEPGLQEKFVWEVPTGGM-----DGRV-QMYPCHSFESHVVLASIDPETFKVSIRKYVCGHDCGVMISPDVVHGMTYGGIAHGLGAALMEKFAFSEGQLLSGTFMDYLLPSSAEVPAITIVDHCTPSPLTEFGQKGSGEAGYLGSPAAIASAVNDALGAKIDHLPMTPQAIWTALNVAR--A
MN---TPKFGIGAPVRRKEDDALIAGKGIYTGDYRPEGCLTGVMVRSSMAHAKFTLSGLDEIRQMPGVRLVMTHADVAS-YGDVKDLPPQELLCSDTVRYVGDAIAFIVADDVQTAKSAAEMVEIDYDPLDVVVDTEKALDADAPLVWPEFGSNVAFVQGQDVDKCAAAFEGADKVVSIKLINNRLVANYMELRGCVAEHEETSDRFTLTLGTQGGHGMRDIICGILKIDPSQLRVVTPEVGGGFGTKAFCYREYPLTMIAAKALGVPVRWDGDRTEHFIVDAHGRDNVTSADLALDKDGKTLGLRVNLIAAMGAYLHQFGPP-FVGASMSTGLYDIQALDVTVTGVYSHTVPTDAYRGAGRPEAAYLIERLMDKAGEETGLGPLEIRRRNFIQP-YALPQTGRMYDTGDFDGHLTEALKVADWEGFATRQGKMRGIGLCSYVEACAFPGG--------EEATVELNENGSLTLLIGTQTNGQGHATAYGQIIADQFGVDMDAIEVIQGDTDRVRRGGGTGGSRSIPLGLPSVRNATNILADKVKEKAADQLEVGAEDLELVGGNVRVVGT-DRQIALSEIAAASG----TLTGQDMVKQ----------------KEATYPNGTHICELEVDPETGDVEITNYVIVDDFGVTVNPLLLEGQVQGGTVQAISQALCERTVYDDGQLLTASLLDYQLIRAADLPNIHFQTRNVPSTTNAMGIKGAGEAGTIGGCAAVMNALQRALGVEIIDMPATPLLVWEAIQAAK--A
MP-----DSGIGASPKRREDLRFLTGQGRYTDDINVHGQAYVHFVRSEMAHAVIKSVDTTAAEAMPGIVRVFTGADFEA-VGSIRHEPRHAVLAQDKVRHVGDPYAAVVADTYAQALDAAEAIEADFDELPAVVDMKEAAKEGSTKVHDDLTSNLCYDWGFNRDAVDAALKASEHVTTLELVNNRLIANPMEPRVAVGEYTGHDEQYTLHTTSQNPHLIRLLMGAVLGIPEHKLRVVAPDVGGGFGTKIFHYAEEAFCTFAAKACGRPVKWTSSRSEAFMSDAHGRDHVTTIELGMDKDNNFTALRTNTFANMGAYLSTFSSPTWLHGTLMAGNYKTPLIYVNVKAMFTNTVPVDAYRGAGRPEATFQLERVIDKAASERDVDPIALRRQNFI---TEFPPVAVEYDTGDYPATMDKLEELGDLAGFDARRGKLRGLGVNCYIEACGIAPSN-ARAGLYDAATVRVNATGSISVMVGAHSHGQGHETAFPQVVADMIGIDESQIDIVHGDTSKIPFGMGTYGSRSLAVCGSAMVRATEKIINKAKKIAAHLLEASADDIELKDGQFSVTGT-DKSVAWGDVTLAAYDIEPGLEETAFYDP----------------ANFTYPAGAYACEVEVDPDTGKVTIERFTAADDFGNIINPMIVSGQVHGGLAQGIGQALLENCAYDDGQLLSGSYMDYAMPRADDVPFYDVDHSQTPCTHNPLGVKGCGEAGAIGSPPSVVNAVCDALGVTHIDMPLTPSKVWSAMNN----G
MP-----DGGIGDSPKRREDVRFLTGTGRYSDDINIYNQVYAYFVRSDVAHGRIAGIDAEAAAAMPGVLRIFTARDFEG-VGGIRDEPKHPVLADGKVRHVGDPIAVVVAETLAQARDAAEAVVIDIEDLPAIMDMRAALTPDAPLVHEDMGTNLCYDWGFNRQAVDDAIAHAHHVTTLELRNNRLVANPMEPRVALAEWNAAADEYTLYTTSQNPHVIRLLMGAVLGIPEHKLRVVAPDVGGGFGSKIFHYAEEAFCTFAAKALRRPVKWVSSRSEAFMSDAHGRDHVTKIELALDENGKFLALRTETLANMGAYLSTFAPPTWLHGTLMAGNYTTPLIYVNVKAVFTNTVPVDAYRGAGRPEATYQLERVVDKAAREMGIDPVDLRRRNFI---TEFPPVAVEYDTGDYHATMDKLLALSDHAGFEARAGMLRGFGIAHYIEACGIAPSN-ARAGLYESATVRVNATGSISVMTGSHSHGQGHETTFAQVVGDMIGIDPAQVDIIHGDTARTPMGMGTYGSRSIAVGGSAMVRATEKIIAKAKKIAAHLMEASEHDIELKDGRFTIAGT-DRSVAWGDVTLAAYEIEPGLEETAFYDP----------------ANFTYPSGAYGCEVEVDPQTGKVTVLSFTAADDFGNVINPMIVEGQVHGGLAQGFGQAMMENCAYDDGQLISASYMDYAMPRAADLPMFTVDSTATPCTHNPLGVKGCGEAGAIGSPPAFVNAVIDALGVTHIDMPLTPDRVWEAMQERGRDA
MT---DTTAFIGQPHRRQNALRHLAGRGRFTTDLVLPRMVHAAFVRSPVARGQILAVDVEQASQAPGVICVLTAADLNP-MPWVDHSPPQNILAETHVVWAGQPVVMVIASSRAQAEDACELVVVEIEDQEPVVDGAAALALGADTASPGLASNLCYETVLETADVDAAFAKAACVVDGEFSFGRHTAVTLEPRAVVADFDPSTGQLTVHQGTQTPYQFQDVYARHFGLNEGQVRVIAADVGGSFGMKLHVYHEEMATVAASKLLGRPVRFVADRLESFLSDIHARDHKVRARMAVDANGIITAMEVDDLTQIGAFSAPRTSEGNQVIRLMGGPYRMQDYRGRLSVVFQNKVQTSQYRAVGHPIACAVTEVLVDGVAEALGQDPLDLRVRNVVPD-DAYPATGYQFEKLSHQACLARLRQMMGYETLRAEQGIYRGIGIAPFIEITNPGAA--ARISAQDGAIVKLTPSGDVQCMISVTEQGQGTETIIAQIVGEQLGVSPERVKVITGDTDTTPVGGATWACRGAGIGGETALRAGRKLRDQILAIAAAVLQSEVVDLRLADASVIDAHTGAVRLSLAEIGRIATGTDNSLTAAQHYAPS--------------GFPFAFTNGVQASHVEVDVETGLVKLLKHWVVEDCGRIINPLLVDEQIRGGVVQGLGAALFEECLYDEGQLTNGSLAEYLVPMACEMPDIVIGHVETPTLDTILGAKGVGEAGTAAAGAAAMNAVNDALKARLMQTPMTPARILAALGH----V
ME---AAAGPIGQPLTNVRWDRLIRGRGRFVANRRHPDLAHAAVVRAMEPSGTITAIDTAEAAAVPGVVAIFTQADFET-IPWKTHVPPEYPLARGEVRYVGEPVALVVAETAAAARDAADLVAVTLDARPAVVSATDALAPGAPALHPDLAGNLHHR-------AREAPATGRH--TVHLTLSRVAPQPMETRGVLADYDPAEGTLTVVQSHQHPHQQQDIYARHLGIPEHKVRVIAEDVGGAFGMKQQLHKDEMATVCAAVVLGRAVRFIATRGESLLSDGQARDHAMTAHADVDADGRITGLALSDVCGVGAFGLPRTSESGQMSRLFGAPYAVGSVAFESRLAFQNRPPLGHYRGVGHPAACLITEAVMDKAARAADEDRVAFRKRHLHTL-ANGPAAGLVLHRYRMAECLDLVA--------RLAAGRIRGTGLACLLELTAPGSR--INVTATETVTLRMEPSGTVRLASGHTDQGQGADQMLAQVAADVLGLTADDIAVTTGDSAHSPYGGGAFGSRGTAVGGRAAHAAAGMLRDKLIATAALLHQRDPGDLSLAAGHVVAADG-TRLATLAEVARICHGHDASLSVVARHVPP---------------HDGMTAAAVFGAAVGIDPATGEVTVERLVTAHDCGTVVNPKSAEAQMMGGAMQGLGQALYEAIRMDSGQPLTGSFMDYAMPRADMAPPVEVLHL-APLPGDGFAPHGVGEAGASGVPAAVLLAVNDALGAEITALPATAPDIWRAIRDAE--R
MA---SVGRWIGASLPRFEDARLVTGAGRFVDDLAPDACLHVEFVRSSHARGTIAAIDTAEARAAPGVVAVFTGAELGASVNPL--VPRFSVLASGTVEAVGQPLAAVIAETAAAARDAAQLVAAEIEAMP---------------LRDGGPDDEAISHRWAAGDVEAAFAGADHIVHVSVAHARLAPAPLEPRAALAEWSEAEGLLTVWLSTQTPHRARQDLARILGLPAARLRVIAPDVGGAFGGKASIYPEDVFVAWAARRLGRPVKWCATRGEDLQAATQGRGGRLEGSLALDRHGRALALRANLDFPLGHWLPYSASPGRNAGRILPGPYRIGAVDIALTGRLTNTAAVGIYRGAGRPEAAMLMERLMDAAARALALDPAEIRRRNLLAS-EELPATGEALDSGDYPQLLARACERADYARLREEIGEICGIGLALYVEPCGQG---------WESATVSLAADGGILAATGATAQGQGRETAIAQIVASGLGVPPGRVRVRHGDTAGAPEGIGALASRSTAIGGSAMLKAVEAFRDEARRAAAKLLQCAEAHVAAVESGFVALGT-GRAISWQGMGEGLAEGDTALSTSVVFHA----------------DGEAWSSGCCICVVGIDGETGVPTIERLTWVDDAGTVLNPMLVEGQLVGGMAQGMGEALMESLVYDDGQLVTGSFMDYAMPRAADVPPVAIDKLETPSPTNPLGAKGVGEAGTIGVPAAIVNAVLDALGVTHLDMPLTSQKIWKAIRAGTGKP
MT------PPLGAALPRREDARLLRGLGRYVEDIAVPGCLYAAFVRSPHASAVIDRIDATATRAVPGVVAVLTGADLATLAAPLPPPVEMPPLPIHAARFAGDPVAIVLAEDRAAARDGAEAVEVAWSPLAAVTSVATAAAAGAPRVDSALPSNLVSRQGYATPGLADAFPAAPRVVTARFGQQRQTHAPLEPRGCIALWDEGRAHLTMRIGTQAPHPYRTALAARLGLRESQVTIDCPDIGGAFGQKIVVLREDLAVAAAARLLRRPVRWHEGRGENLIAALHAREDTVATRAAVDDDGTILALSCEIDADFGAWCFFPANMARVIALILPGPYRIAQYGYDVRVWLTNKAPSGPMRAPM-AITSWVMDGTLDAVARALDRDPLEVRARNLLRP-ADLPATGERYDAITPAATQDAAATAIGYAAARARQGPLLGIGLCNVVESTTYGSA--IPGSGHEAASVRVEPSGAVIGSCGLMGSGQGYETTLAQALAAGLGAAPDDVVVQLGHTDIAPYGMGSRGARGATAGGGALFLAGQRMRAKVLAIAAAMLGLNAADLTLRDGVVLRRDDQPAGLTLADIARLAYGVEPGLHVVLAYDP----------------PAMTYSNSTHACLVEIDRATGTPRILRYVVAEDAGTRINPLVVAGQTQGATSMGLSGALMEHAAYDDGQALAGSFMDYAVARAADLPDFDLHHLDTASPATPAGIKGMAEGGTMGAIGALMNAVNDALGAHLDSGPATPARIWQALRAAG--V
MG---AKLPHIGEAVRRKEDYRFLTGAGQYTDDVNLAHQAQAVFVRSPHAHARVKSVDVRKAEAMPGVLKVYTGKDIEG-MNGLTDEPPHPVLAQGKVRYVGDHVAMVVAETLQQARDAAEAVEVDYDVLDAVVAVGDAKQ--GPALHDIAPDNHCYKWAIDKAAVDAAFAKAAHVTRLDLVNNRLIPNAMEPRAAIGSYNRATDEYTLYVANQNPHVERLLMTAVLGLPEHKVRVIAPDVGGGFGSKIFLYAEDVALTWAARQLNRSIKWTADRAEAFLSDAHGRDHVSHAEMAMDKDGKFLALRVHTDANLGAYLSTFSTPTILYATLLAGQYTTPQIYVEVDAWFTNTAPVDAYRGAGRPEATYLLERLVSRCGWELGLGQDEIRRRNFI---TQFPPVALQYDVGDYPAAMDKAQKLADVAGYAARVGLKRGIGYSSYIEACGIAPSN-ARAGLFECGEIRVHPTGSVTVFTGSHSHGQGHETTFAQVVAARLGIPVENVDVVHGDTGRVPFGMGTYGSRSISVGGAAIMKALDKIETKAKKIAAHLMEASDADIEFSGGEFKVKGT-DKKIPFGQVALTAYKLEPGLNETAFYDP----------------TNFTFPAGTYICEVEVDPATGAVRVDRFTAVDDFGTIINPMIVEGQVHGGLVQGIGQALLENCVYDTGQLLTGSFMDYAMPRADDFPNFQLDTICTPCTHNPLGTKGCGEAGAIGSPPAVINAVLDALGVKEFDMPASPARVWNAIQSA---K
MP---RDFKVIGKRVLRPDGIDKVTGKAMYGADMTAPGMLVGRILRSPHAHARIVSIDTSAAEALKGVKAIVINADLANDEFFA--DIRDNCLAREKVLYDGHAVAAVAAVDKATAKSALRLIKVKYEVLPHVTDVDEAMKADAPVVQEG--SNVTSHFEFGHGDLDAGFAKADKIIERSFKTAATHQGYIEPHACLASLGS-DGRGELWCCTQGQYNVRTICSEVCGIEASQLRVTASEIGGGFGGKTTCFI-EPVALALSRKSGKPVKLVMTREEVFRATGPTVSSSTDVKIGMTSNGRITAAQAKLRYQGGAFPCGTVE---FGAQAAFAAYDLEAVQTLGWNVMTNRPKEAAYRAPGAPMAIFAVESVVDELCQELGLDPLETRLKNAARK-GTLSSYGPTFNDIGLVATLEAAKAHPHYTA-------NQGRGLSCGFWFNFGG---------NTCVSLNINPDGTVGVVEGNPDIG-GSRASISMMAAEELGIPYEKVRTVITDTNSLGFNDVTDGSRVTFAVGLATIKAARAAIDNMCERVANIWGIDRDAVEWVDGAAQPAGPNAPPMSLAEIAAVADQTGGPIAGHHEV----------------NADGAGVSFGVHLCDTEVDPETGATKILRYTVFQDAGRAVHPDYVEGQMQGGSVQGIGWALNEEYIYGDGRLQNAGFLDYRVPVASDLPPIETVILEIPNPGHPYGVRGVGETSIVPPLAAIANAVSRAAGVRMTELPISPPKLLKAMSER---G
MT---PAKFGLGASAQRIEDPHFVTGRGRYTSDITPAGTLYGYVLRAQMAHARFTLSGVDDAREAPGVHLVLTGEDVED-LGHIVDVPPRPVLNLTTVRHVGDPIAFVVADTVEAARSAAEAIDVDYVPLDVAVETRTALDPATPVVWPEKGTNLAFDYFLDKDKTDAAFAAAARTVALEVVNNRLVVNYMETRAAIGEYDADTDRYTLIAGTQGGHGMRDALARVLKIAPSQLRVITPDVGGGFGIKTFVFSEYPLVLVAAKKLGRPVKWVGDRTEHFIGDAQGRDNITTGELALDADGRIIGYRVDLTANMGAYLNQYGPP-WVGVTMSTGLYDIPALAVSVKGVFTNTLPVDAYRGAGRPEAAYLIERLMDVAAHDLGLTPEEFRRRNFV---ATLPATGRSYDTGDFAGHMDAGLAAADYAGFPARLGKIRGLGFATYIEACAFPGS--------EEANVVLNPDGGVTLFIGTQTNGQGHATAYGQIIAGYLGIDIAQVKTVQGDTDLVANGGGTGGSRSIPLGAASVDIAAKVLVEKIKELAATELETSAGDLELVDGAVRIVGT-DRSISLADVARAAP--EDSRKGYGKFVQ----------------DECTYPNGTHVCEVEIDPETGKTDVVGYTIVDDFGVTVNPLLLAGQVHGGVVQGLGQALIENTVYDTGQLLTASFMDYGMPRADDVPSIAFQTRNIPSTTNMLGIKGAGEAGTIGATPAVANAVNDALGIRHLDMPLTPLKVWEAIRAA---G
MG---SKLPHIGEPVKRKEDYRFLTGAGQYTDDIALAAQAHAVFVRSPHAHARVRSVSTDAAKAAPGVIGVLTGADVAA-INGLTNEPPHPILALDTVRYVGDQVAMVVAETLEQARDAAELVEVDYDPLPAVVLVADAAAGSGAVVHDIAPDNHCYKWAIDKAAVDAVFAGAAHIAQLDLVNNRLIPNAMEPRAAIGSYSRANDEYTLYVANQNPHVERLLMTAVMGLPEHKVRVIAPDVGGGFGSKIFLYAEDVCLTWGARKLNRNIKWTADRSESFLTDAHGRDHVSHAEMAMDASGKFLAMRVHTDANLGAYLSTFASPTILYATLLAGQYATPQVYVEVDAWFTHTAPVDAYRGAGRPEATYLLERLVSRCAWQLNLSQAEIRRRNFV---TSFPPVALQYDVGDYGACMDKAEALADVAGFAARRGLRRGLGYSSYIEACGLAPSN-ARAGLFECGEVRVHPTGSVTVFTGSHSHGQGHETTFAQVVAARLGIPVENVDIVHGDTGRVPFGMGTYGSRSISVGGAAIMKALDKIEAKAKKIAAHLMEASDADIDFADGEFTVRGT-DKKIPFAQIALTAYKLEPGLNETAFYDP----------------TNFTFPAGTYICEVEVDPATGVVRVDRFSAVDDFGTIINPMIVEGQVHGGVAQGIGQALLENCVYDTGQLLTGSFMDYAMPRADDFPEFKLGTVCTPCTHNPLGTKGCGEAGAIGSPPAVINAVLDALGVRDLDMPASPHRVWSAIDAA-ATS
MN---AAPRGVGARLPLIDGVEKVTGTARYTADLPAQGALVGKLLRSPYAHAELLEVDISEALKLPGVRGIVTGNDCDTPYGVIPIAQNEFPLARGRIRYVGEPVAAVAAVDEATTDAALALIRLKVRELPAYFDAADARKADVVLLHDNKKGNIEREVHNEFGDAAAGFAAADLICEETFECAEVHHAMMEPNASLAAWDNERGHLTLWSVTQVPYYVHESLARCMKLDAAYIRVIKPFVGGGFGHRVETLNFEIIAGLLARAARGTVRLLQTREEAFLTHRGRPQTYVRMKLGLTRDGRMTACEAEVVQRGGAYGGYGLVTILYAGALLNGLYDLPAVKYDGYRVYTNTPPCGAMRGHGTVNIRFAFESLLDMMAAELGLDAFAVRRRNLLKA-PTETINGLKVMSYGLPECLDWVEQASGWRERAARLPIRRGIGIACSHFVSGSAKPVHFTGQPHATIALRVDFDAGITILTGASDIGQGSSTIITQVVAEILGVEYRRLRLIATDSALTPKDNGSYSSRVTFMVGNAAADAARNLKAVLVAAAAKRLQVAEADVDWLGEAAAVVGDASRQIPFHDIVEEALVDVGMLTVKGTFTCPPEFQ-GGKQRGGAVGSTMGFSYAAQAVEVSVDTELGKVTVEKVWSAIDCGFAINPMSVEGQVQGAIWMGMGQAISEETVYENGRHKAVSLLDYRVPTIIESPDIAVHIVESLDPNGPFGAKEASEGPLAGVMSAIAAAIEDATGTRIRATPFTPDRVFDALNRKPGAA
MV---STYSNFGKPLPRDGDDRLVQGQGCYAGDMAADGALWMHVVRSDHAAGRIAGLDVDAAREAPGVAAVLTGADQGD-LQAFPKPTPYLPMVQDHVKWVGEPVAVVIAETRRAAMDAAELVWLDVEETEPVTDARRAADADAPLVWSDRPDNTAFFQELDRMAYEAAQKAASNVITARIDISRVTAVTLEPRNALAVPES-DGRTVLHTGTQAPHRVQAEAAHVLGIEPADIIVRTEQTGGSFGMRNGAYPEDVLVLMASRLLNRPVRWGATRSEAFLCDAQSREMSVDVTLALDKDNRFLALGIDGFAPIGAHHGPMAMPMTSNLAGLAGVYRTPLIHTRLRGMHVNSMHMAPYRGAGRPEAIYLIERIIDIAARQLNIDPVELRRRNMITP-DQMPPLGYVYDSGDFPAALDKALEASDWGSFDARSGMLRGIGLACAIEPAGGGPA---GAQLPEFARITVDPQDGLTLDVGSGDAGQGHSTAFRQIAERLLGW-TDCVAVRTGDTGEIPNGLGTFGSRTMGAAGHALADSARQIIALALPDAAEHLEVSVADVAFENGRFEVVGT-DRAINLHDLSSATG----SYEAEAFVPT----------------DAGTFPNGAHVCEVEIDPETGTLTLESYLVVDDVGTIINPLLMEGQVHGGVAQGVGQALHERVVFDTGAMLSGSLMDYTMPRAADLPMMTVLHSPTATSANALGAKGVGESGTVGALPATINAVCDALGAGPIDMPATPARIWAALRERD--P
MG---EDQRHIGVAIPREGVRRLTQGRGQYIDDIELPRLAHVVYWRSPVAHMRITRILRDAARALPGVIAVVTGPEIAA-KPWVAHSAPQFPLAIERATWQGEPVVAVVAETRARAEEALALLEVEWEDLPAVLDTETALDPTTPLIHPGLGDNLCFTRSLDTGGVDEACARPDAVVEETYVLGRHTGVTLEPRSQIADWTPAEGRLTVHHSCQAPHMMQDLYCRQFDLQESQVRVICRDVGGSFGIKVHAYPDDFATVALSMLLNRPVKFVADRIESFVSDIHAREHRIKGRIAATRAGEILAFEIDDLTGIGPYSVPRTSEGNQVVNLTGGPYRHKAYRAHLKVVFQNKVPTCQYRGVGHPIACAVTEALVDGIAARLAMDPIELRQRNVIPD-DAYPASGIRLELLSHEACLREARRLCDYDALRAEQKVYRGIGVATLIELTNPSAA--ARIASQDGATVRLEPSGALTVLSSVGEQGQGAEAVFAQIAADAVGVDIERVRVVTGDTDATPYGGGTWASRGVGIGGEAVLQAGQALRENILATAAAILKRERQGLRVLRGGIVDAVSGERLLELAELGRIAYGFTPELMVTRHYAQR--------------DYPFIFTNGVQVSHVEVDVDTGFVRLLKHWAVEDCGRVVNPMLVDEQMRGAIVQGIGGALFEECLYDDGTLRNGNMADYLVPMAAEMPDIVVSHVQSPTKSSQLGAKGAGEAGTAGAPAAVMNAINDALGARVSSQPITPEKILRALGK----I
MG---RQFKSVGTRPIRPDGIDKVTGRARYGADFDMPGQLVGLILRSPHAHASIKSIDTSKAEALPGVKSVVTSKDFKDDAELA--EVLDNCMARKKVFYDGHAVAAVAATDAKTARAALKLIEVEYKILKHVTDVDEAVGKKAPIIQRS--SNISRRSEFGHGDVSTGFDKADVVIERNFRTEQSHQGYIEPHACVASVSP-DGTGELWVCTQGHFVFRQQLAQMLGMDVAKLRVTSSEIGGGFGGKTHIWL-EPVAMALSRKANRPVKLVMTREEVFRASGPTSATSIDIKIGVTKDGIITAGEAEMRYTSGPWGGSWAM---LGAMTAFACYDLENVKTVGLEVLVNRPKTTAYRAPSAPMAAFAVESMIDELAQRIGMDAVEMRIKNAAKE-GTQSSYGPVYGPIGIGPTLEAAQNHPHMKA-------NQGRGMACGFWFNFGG---------QSCTNLNIGIDGTATLTVGTIDVG-GARASLSLVVAEELGIPYEKVKAVIGDTGSLGYNEMTDGSRGTFASSMSAIKSCRIAIEDMCARAAKIWDIPVSDVSWQDGHAHASGNTNAPLSIAEIAASAEKTGGPIAGHAQI----------------VADGAGVSFATHICDVEVDPETGSTRVVRYTVIQDAGKAVHPTYVEGQFQGGAAQGIGWALNEEYIYGDGRLQNPGFLDYRIPVCSDLPMIDTQILEIPNPNHPYGIRGVGETSIVPPLAAIGNAVSNATGVRMTHVPMSPPRILDALERQAETA
MG---SRLPHIGESLLRKEDYRFLTGAGQYTDDVVLAAQSHAVFVRSPHAHARIERIRTDAARAAPGVLGVFTGADVAA-INGLTNEPPHPILAQGKVRYVGDHVALVVAQTQQQARDAAELVEVDYEALPAVVHVADAAAGTGAALHDIAPDNHCFKWAIDRTAVDAAFADAAHVTRLDLLNNRLIPNAIEPRAVIASYQRANDEYTLYVSNQNPHVERLLMTAVLGLPEHKVRVIAPDVGGGFGSKIFLYAEDVCLTWAAKKLQRNIKWVADRSESFLCDAHGRDHSSHAEMALDEEGRFLALRVHTDANLGAYLSTFASPTILYATLLAGPYRTPLVHVEVDAWFTNTAPVDAYRGAGRPEATYLLERLVSRCAWEMGLEQDELRKRNFI---TSFPPVALQYDIGDYPACMAQAQQLADVAGFAARRGLLRGIGYSSYIEACGIAPSN-ARAGLFECGEVRVHPTGSVTVFTGSHSHGQGHETTFAQVVAARLGIAVESVDIVHGDTGRVPFGMGTYGSRSISVGGAAIMKALDKIETKAKKIAAHLMEASDADIDFANGEFSVRGT-DKKIPFAQVALTAYKLEPGLNETAFYDP----------------TNFTFPAGTYICEVEIDPATGATRVDRFTAVDDFGTIINPMIVEGQVHGGVAQGIGQALMENCVYETGQLLTGSFMDYAMPRADDFPDFKLGHVCTPCTHNSLGTKGCGEAGAIGSPPAVINAVLDALGVRDFDMPATPHRVWQAIQQANAKT
M------KFGIGQPVRRKEDDRLLRGKGRFVDDLSLPGQVFAHVARSPVAHGRLSALDLSAARAAPGVLLVWSWADVAGRLAPIADPVVMPHLADGVTRYVGQPVAFVVARTRAQARDAAELIEMAFDDLPVVVDPEAALAPDAPQLHDCAPGNLAYRWTIDEAAVEAAFARAARTVRTRVTNQRIIVNAMEPRATLARWDAEAERWEVWAATQGVHALRAKLSAQLMVPPEKIRVRTPDVGGGFGMKLQAHPEDALVALAARELGRPVKWTADRSESFLADVQGRDLTTEAEGAFDENGRILAMRCRSISNLGAYLSSVGVHTVFSAPLTGGMYDLPCFHHEVRGVLTNTTPTDAYRGAGRPEAIHVTEAVIEAGARAFGMDPAEFRRINLIKA-EQVPHGGFEFDSLDPEAALKLALEASDQAGFPARRGRLLGRGVIYYFERTGGAPI--------ERATLELDPEGVVRAAVGTQSNGQGHETAWAQIIHEKLGVPLDAIQLLEGDSDLLPAGGGTGGSRSLIMAGRVFLKAADEVIEKALAAASELLEAAPADIEFEGGLFRIKGT-DRTVTLFDAARELG----GILGAGAVDD----------------SIATFPNGCHAAEVEIDPETGAVAVTRYVAADDFGTVINPLIVEGQVHGGVAQGLGQALGERAAYDTGQPLAGSFMDYWMPRAADLPPFEVLMSPTMARTNPLGAKGCGEAGSVGAVPAAALAVQDALGAEPIEPPYTPCRVWEALQAAR--P
MT---PSRFGSGQSVRRLEDDALLAGAGQYTDDLTLPGQTQLFFVRSPYPHARIVSLDTAAALAMPGVLQVVTGADLVA-VKPIADAPPRRALAHERVRFVGEAVAAVVAQTLQQARDAAEAIAVDYEELPMVVDMNDAMAPGAPVLCPEAPDNIAAETRYNAEATAAAFASAHHVVALDLVNQRLAPLSLEPRSVLAAFDTTSQRLTIRMSTQMPSGVRDSVCDALGMAKEQLRVVVGDVGGGFGMKTGVYPEDVAVAFCARALQRPVKWVADRSEEFVSSTHGRDLQSHAELALDEHGKILGLRLASLANVGAYATGAGVQLMIGPWVQTSVYDIQTIDFHFRAVLTNTAPTSAYRGAGRPEAIFTIERLMDEAARQTGIDRIELRRRNFIQP-TQMPPMGQTYDTGRFESVMDQALVLADWQGFDARAGLLRGLGIATFLEWTGGNAL-------EESVTVEIKADGIIEVFSAVNAMGQGIATSLAQLVVDAFGVPMDKVRIVLGDTDR-GNGFGSAGSRSLFTGGSAVRIGAERTIDKARQLAAKEFEAAEQDITYADGSFKVAGT-DLSIDLFALAARQS---QRIFMDSTTAV----------------AGPSWPNGCHICEVEVDPQTGHVAVVAYASVNDVGRVVNPMIVRGQLDGGAVQGIGQALCEHLVYDTGQPLTGSLMDYAAPRADNAPDFKTEDPSTPCLNNPLGVKGVGELGTIGAGPTVVNAVADALGARQLQMPLSPSRLWHLMQ-----G
MM-----KFGVGQSPKRLEDERLLTGRGRYTDDYTPAGCAYGVTVRSPYAHARITSIDAEAAREMPGVLAVYTHADIAE-YGPV--KTPRPLLADGRVRFVGDGAAFVVAETREQARRAAEAVMIDYEELPAVSSLNAAIAENAPKIWDEADGNIVFDWQVDADAAEDAFARAAHVTELHIVQNRVAPNSMEVRSAVGEYDEA-AGFTFTTGSQGVAGMRTNLATIMKIDPERLRVRTGDVGGGFGMKVFLYPEYGLVLHAARDLGRPVKWTGERSDAFLSDAHGRAMQSDAALALDADGMILALRVRTWSDLGAYQAQFGPQTFAGGRIMGGVYRIPAIHNRVHGTVTNTTPTDAYRGAGRPEATYLIERLIETAARETGRDVGDLRRRNLLRP-DELPGLGLTFDVGDYPGLLDAALANADWSSFAARKGKLYGRGAAFYVEIAGGGST-------EEIADIRIE-GGKVRAAIGTQSNGQGHETAYAQVIAERLGVNLDDVIIEQGDTARLEVGHGTGGSRSMVWGGGAGLVAADAVLEKARPLASEALG-GEATFDAESGVFRADGS-NETRSLLEIAAAFP----ALDTRGVYKPE--------------NPVPAYPNGCHVAEVELDPETGLVRIAKYTITDDFGTIVNPMLVEGQVQGGVAQGLGQALLENIVYDSGQLLTGSFMDYGLPRADDVPDMRFQSRPVPTPNNLLGAKGCGEAGTIGAMPSIMNALSDALGGRHLDMPATPEKLWRMAREAQVAA
MT------TRIGEAVKRKEDHRFITGKGQYTDDINRPGQTYAHFLRSPHAHALVRGIDATAARALPGVIAVFTGADLAA-IGALKDAPGHPCLAQGKVRYVGDPVAVIIAETLTDAKDAAAAIEVDYEVLPAVVTAAEAQAPGAALVFDEVPRNTAFEWEINKEATLRAFAAAAHVTTLDIVNNRLVPNAMEPRAALAEWDSGNDAFTLWTTSQNPHVARLVLSAVGIAPEHRLRVIAPDVGGGFGSKIFVYPEETVALWASKRVGRPVKWTCERMEAFQADAHGRDHVTHAELACDERGRILGLRVKTLANVGGYLSLFASPTYLYATLLSGQYDIPAIYAEVDAVYTTTTPVDAYRGAGRPEATFVVERLVEVAARQMNIDPATFRKRNFI---TRFPPVILTYDVGGYRASLDKAMEMADVKGFGKRRGKLRGLGYSAYIEACGIAPSA-AGVGLWESAEVRVNPTGTVEVLTGSHSHGQGHETTFAQLVSARLGIPIEQVAVIHGDTDKVQFGMGTYGSRSGAVGMSALAKALDKVEAKAKKIAAHLMEAAEADIEFRDGRFTVVGT-DRGVAFGEVALAAYEIEPGLKEGAFYDP----------------TNFTFPAGCHICEIEIDEDTGHATVVNWTAVDDIGTVINPMIAEGQIHGGIAQGIGQALLENTRYDAGQLITGSFTDYTMPRADDLPAFTVGLTTTPCPSNPLGLKGCGEAGAIAAPAAVINAVTDALGSEDVAMPATSEVIWRALQRARAAE
MT------STIGNPMTRVDGRAKVTGRARYAADFNQPGQLYAVIVSATVGLGRITGIQAAEVERMPGVVALITHRNAEKKAGIDPAGERLHVLQDDTVRFYGQPVALVVADTLDHAERAATALRVTYEARPPLVDP---MDPKAESIVPDTRGRVSPD---ARGDADKAVAGAPVTLDATYEMARENHNPMEPHATIAAWSG--DRLTLWSKSQYLVNEQAEIAAVFGMPVENIEVICPFIGGAFGTSLRTWPHVTLAALAARQVGKPVKLVLTRKQMFFTTGHRPRTLQRVALGATNDGKLTGVVHEGTGETSRYEQ----FMEALTAVTDYLYSCPNVRTQYRLTELDTGTPNHMRGPGEASGIFALESAMDELSYKLGIDPIELRRRNEPEK-DEAE--NKPFSSRSLMQCYALGAERFGWARRTPEPRLLIGMGAATATYPA---------FHAPANARVRLLADGTVEVEAAASDMGPGTYTSMTQVAAETLGLPPERIRFRLGRSSY-PQTPSHGGSWTMASVGSAIQAACIEAQAQVSRLASPLYNVAAGELEWSDGRLRRRGE--TGISYREIVAKAG----PIEADGSA----------------AERYSMHSFGAVFAEVAVDPDVGTIRVRRIVGAYGIGRVVNPLLARSQCTGGMIGGMGMALMERTVLDDGRPVNAHMADYLMPVNLDIPELDAHFVDEDPHVNALGVKGLGEIALVGTAPAIANAVFHATGTRVRSLPIHIEDVLTA--------
MQ---KNSRYVGQPLPRVEDFRLLTGNGTFVDDFHRPNMACAVIVRSPVAHGRLLAIDATAAQELHGVLAVLSANDLGLEIPRIAAPFQQPVIAKDRVRYVGEPVAVIIAESQAVAEDAAELIQIEIDELAPIASSRDSVRAQAP-MHEDLGSNIAFQYTIDRGDAAGVFSCAPYKRKETFYVQRHTAVPMEMRGLVAEWNESKGHMSVWGAAKVPFFNRHVLAGMLGLPDKSVDLIELDVGGGFGVRGEFYPEDFLIPFAARRLQRPIKWSEDRREHLMATNHSREFECELEVACDAQGKVLGLRGQVVADLGAYVGTTGGLASRAAQFMPGPYDISALSLDVLSVATNKTPSGSYRGPGRFESSFARERLFDIAARDLGIDPISFRLRNLLRP-DQLPGNDASYDLGDHPTVLRRCASEIGWEQKTALRGRYHGIGFGSFIDSSGAGPK--------ENCRIRLEPNGRISVFIGSSALGQGIETGFSQICADALEVPIESVSIHHGSTTLLDEGFGSFHSRSIIMGGNAIADAAEKLISLLKAEVASMFECNADNIQYRNGIFVTPAK--DPLALADLARVLP------EADGTFGT----------------KRKPYGYGTHAAHVAVDIRTGHVEVVEYVAVEDVGKMINPLLVHGQKIGAIVQGLGGVFLEQLSYDNAQFLTGSLADYLLPTSTDYPNIRAISLLTRTDRNPMGVKGVGEDAIAPVAAVIGNAIADALGVQPTRLPLTPCAVWRLMGQSEEAH
MTPLKALFKHVGKPIPRKEDGRLITGKGRFSDDFSLPGQTYAAIVRSPYPHARILGIDKAEALASPGVLLVLTGEDVLA-LKDIKDTGPHHLLPADKARHVGEAVAIVVAETAAQAADGAEKVLVDWEELPYVTDTAKAAEPGAPTIWDEVPDNVFIDTTFDREGTDAAFARADHVVKAEFHIHRVTAVTMEPRASLGHYDPETKRYTLYAGSGGAVRQKNELSKVLGIEPKDLRVLSFDVGGNFGARNRVYVEFGLVLWASRKLGRPVKYTATRSEAFLTDYQGRDLVTKVELALRKDGRFLAMRADNLSNVGGRAVSLS-PLSKGSGLITGSYDIPYATLRARAVFSNTMCTQAYRSSGRPEVTYAIERMVELAADQLGFDKLELRRMNLIPP-SAMPAVGSVYDSGEYEKNMDRALEISEWATFDARKGKLLGRGFANYVESSIGTPK--------ERAEIEIKDDGNIEVVIGTQPSGQGHETSFAQVVADMIQVPVEKVWIVLGDTDIVSVGGGSHSGRSMRHAGTVMAMASADLLAEGRKRAAELLGSAADEIDFEGGVFKLRNT-NRTIDIFELGRRTR-THGALRVVKDNEM----------------HTPVYPNGAAVCEVEVDRETGHVEIVRYATIDDVGRCINPLIVHGQTHGGIAQGVGQAMWELCAIDSGQPLAGSLMDYGMPRSDTMPSFKCEIAEVISPTNPLGIKAGGEGGTTPALATVVNAVVDALGVKDIQMPVTPANVWRAMNNGRKAS
MP---AEQSAVSSSIPRIDAHRYVSGKPVYTSDLLPAGCLHMALLRSPHPRARIVSLDVMKAKAAPDIVEVVTAVDLDD-LKPISDTIVGRCLADGEVCYIGQPIAAVVATSVHSAQAALDLIEVEYQPLQAVLDFDEALDAGAVAAHPGWATNVVARDEIHRGDFEAALRLADVVVAGELEFAPSTAAPMEPCCFTGDWDPALERVSLTGTLQNPHTTRWMIATALNIQETAVRVVAPPLGGSFGLKMAGHPEEVLVCALARFLKRPVNYTEERWETLMAPCRRQKH--RFQIAATRDGRILGFEDQFVADVGITGPGNGWMPLVTATVFPTVYDVEHCRISATLIATNSTPWQPIRGYGKEIGNTVMERAIDLLAAHLRMDPVALRHLNLIAA-GDFPASGLNLDSGDYPTALEKLTKLFGYDAWRHRQEKVIGIGIAFELTPEGGARP--AFPSGFETATVKLLPGGSVQVLVGVTSPGSGNETGIAQLVAAELGVDARSVQVVQGDTDVTPVGTGHASSRAMLYGGTAAVLAARDLRAKVLLCAANILRAPTEGLSLEASMIRDSEG-NGVLTLQEVSHQAHGTELPLEATRSFQPINVSV-----KGRI-ATYSSFPYSVHAAAIELDRETGSVKVLDYACVHDCGVMINPMLVTGQLKGAIVMGIGAALWEELAYDQRRPLARRLKEYLLPRAIDLPEIRVGHMSTPSPYHPLGLKGAGESGVGGGIAAMLSAVADALRAALTRCPATPPTLLDILHDTQ--F
ML---SKAAHGDRWHVRPDGPAKVAGTFTYLTDHRTPDMLVGRILRAGIPHARIVSIDTSAAEALPGVAAVVTHLDVPGAFGIV--IQDQPAFCFDTVRYAGDAVAAVAAVDARTAERALALIRVDYAPLPVVTDPHAALLPDAQAVHNG--GNLQCALSFSKGDIETGFARAAHVVEATYETPRQMHGFMETEGGHAFVGE-DGILTVCAGGQHGSRDRLQLSRILAMPEEKIRVVTSPTGGAFGGKDELTV-QPALALLALKTGRRVRLQLDRAESVMAGTKRNPMTIRMRTACDSEGMLLAQDVEVIGDAGAYVSLGAAVLETALEHACGPYVVPHVASSGRLAYTNNGVCGAFRGFGANQMTFAVECQMDRLAAACGLDPLDMRRRNLRQP-GMAGTLGQKVASERLAEMLTAAQADPLWQKPAGLSSEVLGIGMALNYQGNGLGT----LPPDPGGGGLRLAPDGMIEALYGLDEMGQGLLTSVQAAVSSALGCARADIRAVTGDTAETPESGSTTASRGAYVVWKAAALAAPEFSAHILAAAAGVLGRPVRQLVLMAGGIGECGSNSPLLSFRQLADALG---GALAVSTRFDFPKT------DYTSG-NARFLFAFGATLARVAVSRITGQVRVLDLVQHTAAGPVLDVAAYLGQIEGGGLQGLGFTLSEDAIMENGHFVTTNLDSYMLPGIADAPELRVHALETLDVDDPFGPRGVGELGIGAITPAIANAVANAIGIWPGRTPFDPQMLLDAMENQ---A
M------KFEIGQGLTRIEDHRLVTGAGVYTDDVKAGEGLRVGFLRAPFAHAKLLSLDVSAAADAPGVVLVATQADLDA-IGEISDMVTKPPMVRDINRYAGDIVAMVVADSQMHADNALDLIEVDFDPLDAVTDVYAAVAEGAPQLYSEYPSNIAFDWQKDPAATKDSFATAHKIVEVDVINGRVIVNSVETRPIIAAPGDDPDTLLIWCGTQGARSISTQIADALNMPHDAVRVLTHDVGGSFGFKIFLHPEQVLVSWAARTLGSLVRWQQPRSDGFLSDIQGRDTRTKARAVIDDSGRILAYEADVHANMGAWLSNFSTPTISANSALTGTYDIPVASLRVRGVVTNTPAIDAYRGAGRPELIYALERLLDQIAFETGISRVDVRRRNLIKA-DQMPAVGITIDSGDMPALFETALQRADWDGFAARRGLYRGIGLGMYLEKSGDGSD--------GGVHISFAANGYMTVLASQQCNGQGHRMTLTQILSDKLGYDADKITVQQGDSATMPEG-TTGGARMTALIGSAAAKASASIIEMARPQAAQKLDCALDDLAFDDGIFADKAS-NRSITLADLVIALAKTPHMFDIRQPYAS----------------DGPSYPYGCHIAEVEIDPATCKVKLDRFTCVNDFGVVINPVMLEGQIQGGIVQGIGQALYEHVVYDQGQLLAGSLMDYTLPRADHIPMLDITMRNTPCQNNALGVKGAGQAGAIGAPHAVISAVCNAL-IPHIDMPATPSSIWQVMQTRNTAA
MTPAAKLFRHIGKPVERKEDARLVTGKGRFSDDFRLAGQAHAAIVRSPHPHARIRGIETAEALSSPGVLLVLTGRDCLD-LEPIPGIGPHHLLPDDKVRHVGEAVAIVVAETQAQALDGAERVLVDYEILPHVIHSEDAIAAGAPAVWDEVPENAFVDTRFDWKGTERAFEQATHVVSAKFHVNRVTAVPLEPRSALASFDVETGRYVLYAGSGGAVRQKRELSSVLGIDPSRLRVLSYDVGGNFGARNRVYVEFGLVLWASQKLGRPVKYTATRSEAFLTDYQGRDLVTTVELALDEDGRFLALRADNISNVGARCVSLS-PLSKGSGLITGSYDIPVAALRARAVFTNTMCTQAYRSSGRPEVTYAIERLIEIAARRLGFDPLELRLRNLVPP-EAMPAVGSIYDSGEYEKNMDRALVIADWAGFEARRGKLLGRGFANYVESSIGTPK--------ERAEITVKPDGTIEVVIGTQPSGQGHETSFAQVVAEMLDAPVENVTIVLGDTDVVSVGGGSHSGRSMRHAGTVMAMASADLVAEARRRAAELFDAPEEDVSFEGGRLVLPGT-NHAVDLFELARLTE-DHGPLFAARTNEM----------------HTPVFPNGAAACEVEIDPKTGLVEITRYASVDDVGRCINPLIVHGQTHGGIAQGVGQAMWEECHVESGQPVSGSFMDYGMPRSDNMPSFICEIAEVISPTNPLGIKAGGEGGTTPALAVVTNAVIDALGVEDLPMPLTPLTVWKAIRHGATTS
MN---PQQGLIGQSIRRREDARFLTGRGQYTDDLVLPRQSYAYFLRSPYAHASIKGIDVAAAEAAEGVLAIFTGEHFRA-VGGLLDEPKHPILADGKVRYVGDALALVVAETYAQAKAAAQLIMVDYEELAPVVDTASATQS-SGQVHDEAPGNVCYTWGCDKAATDQAFAGAAHVTKLQYCNNRLIPNAIEPRAANASYNPGDESYTLYTTSQNPHVARLLMCAVLGIPEHKVRVVAPDVGGGFGSKIFLYAEETALTWASKQVGRPIKWTADRSEAFLSDAHGRDHATVAELALDAQGKFLAMRVHTTANLGAYLSTFASPTILYATLLAGQYTTPAIYAEVTGVFTNTAPVDAYRGAGRPEATYVVERLVETAAKELGIDPAELRRRNFI---RTFPPVGLTYDVGDYDATLDAVQELADVAGFAARRGLKRGLGYSTYIEACGLAPSN-ARAGLFEAGEVRVHPTGKVTIFTGSHSHGQGHETTFAQVVADKLGIPIEDVSIEHGDTGKVLFGMGTYGSRSLSVGGTAIVKAVDKVIAKGKKIAAHLLEAADTDIEFENGVFKVAGT-DKSVPFASVSLTAYKLEPGLNENAFYDP----------------TNFTYPAGSYVCEVEVDPATGQVRVDRFSAVDDFGNIVNPMIVEGQVQGGIAQGIGQALLEHGIYDSGQLLTGSYMDYAMPRADDLPSFLIKTAGTPCSHNPLGVKGCGEAGAIGSPPAVINAICDAIGVKDVPMPATPHAVWQAMQAN---R
MS---TTPVDAVMEFRRRDAGDKLTGRTRYTIDRGAPGMLHAAVLRAEVASGRLVKLDTSKAAALPGVRAIATAADAPGRVGIG--IADHALFAQDRVRYVGEPLAAVAADTLEQAQAALEAIEVEIAPLPAVLTMQDALAPNAPLIHPEWQGNVAWEATAVRGDVDAAFARPDVIVESTFRVGRQNHMAFEPRAAVARYEE--GRFHIETSTQVPWTVRNATAGFLGVPASQVRVTVPPVGGAFGLKFDIAI-EPFAALLAKLSGRSVRLVNSREEEMLTCLFRENAEIRIRSAVTPEGEIAGREAVVLMDCGAYGGEQIFLTTMTAHTLGGNYRVGASRLVSRAIYTNTAPNGAFRACNGVYNTFALERHTDEIAAALGMDPLEFRRRNVLGD-GDLGATGQKFEAEVLRPMLERMEALRA-AAPPRRPGRLYGRATTVGTW---------FVFTGPSAATVNMNADASATLVTSGVEIGSGSMQGLPQIVAATLGIRPEDVVVRQADTDAAGYDVGVGGGRQTVSLGAASLQAAQEVRGKLLAVAARMLDASPGDLVMQDGRIEIAGPNGAGFSIAEVAARAQALNGPVAGTGASARKGVPSLPGCAVGHFIDALDIPVFAVHDCEVAVDPETGHVEVLAYRVVQDVGRALNRSAIGGQIQGGVVQGLGYALHEEVSIDDGRIRQNGFETYRVPLASDVVPVEVELYEGAPSLGPFGIKGAGEVPILNVGASVACAVANATGARVQELPLTPPRVLALLLGRQAQP
MG-----YRFIGKATPRRDATEIVTGGTRYLNDIQMPDMLYGKVLRSPHPHALIKRIDKHQALALPGVKAVLTWEDVPD-------TPRHTRVLDRKVRFVGDAVALVAAATEGIAQEALGLIAVEYEVLPAVFDMEEALKPDAPQLYEEYPGNRVTPTEIVMGDVEQGFGQADVITEGQFGYENLNPLPPEPPGAIALWEE-PNRVTVWVSNQASYMDKITLYHVMNRHV-ETRSIGGPCGGSFGSKFMSWQVQSYAALLSRATGKPVKLILTKEEHLAVFTMRPASRMRAKVGMKKDGTVTAVEGTWLVDTGYYSMTTQAQVAVGCGEVQIMVRCPNWALQPVIVCTNRNASGIVRGFGGQELKCMLIPLLSLAMEKLAIDPFEFLKKNYVKP-GDGY--GNWYTGVDYAAAMEKGARTFGWKEKWKGWATRRGVGVGV--HGNADIG------EDASEAYVRLHPDGTAMLFSCVTEHGTGQRSNFIKMVAEVLQLPLESVSLAPADSLINPYEFGPAGSRGTYAIGAAAIRAAEDAKGKLFELLAPLLKTRPEELDTADGIVFVKGNPEQKIPWRAM-----SIDRTITGFGRF----------------EPDYTLSNCMMSFVEVEVDTETGKVTLLRVVNATDVGQVIDPPGLAGQLNGCLSGGIDSAIFEETVLDTGHILNANLIDYKWRTFPELPTIDNVVMETPFPSHRFHAVGVGEIATSPGPSAILMAISNAIGTWLHAYPATPERVLAALGTLSGGA
MS---PVGDLLGKPVSRLEAQEKVTGRAVYTDDMTLPGMLHGAMLGSPHPHARLLSYDTTRARAMPGVKAVLTAEELPD-VGSV--IKDQPLLARGKVRYAGEPVAAVAAVDLQTARRALEAIDIRYELLPPVLDPEEALRPGAPIVHEQRDANAASYLRLTEGTPEEVWKRCDVVVEDVYETPAQQHVYLEPCSTLAVVDRDSGKITLYTSTQSVFRAQAITAEALGLPMSKVRVIAPRIGGGFGGKTEMTN-QPITAALARAAGAPVKMTLSRTDDMLMMKSRHACRIHMRTGATRDGQLLARQVRLVFDTGAYADDGPFVASMGSYFARGPYRIPHIDVECWAVYTNRLRAGAFRGFGNPQIHFASEVQIDLLAEKLGLDPFEFRLRNALET-GEQWLGGAPVESGTLRACLERARDASNWVQRRAQSGKRRGIGVAAVAHTSGLLG---------SSATVRLNEDGTLTVNTGAVDIGQGSDTALTQCAAAVLGLPLEHINYSGPDTDVSPYDWCTGGTRTTFTVGRVVVQACEQLRQQLFEHASDMLECPVQELELRPGGIGVRGQPGTGISFGAIAGRALFKGGPLVATARWFFPTVPI-----SAQGSMGNGFFVFAAQVAEVEVDELTGQVELLQAWSVHDVGRAINPAAVEGQIQGGFVQGMGLALTEELLWKEGHLLNPSMSSYKVPGSRDVPAIHPILLEYPAGEGPFGAKGVAEVSLVGVAPAICNAIRHATGAHVTRLPATGERVLRALLARESKA
MR---VNKMNTGQAVARKEDRRFLTGSGRYTDDIVLDGQTWLRFYRSPYAHGTITELDTSEARAMPGVLAVYTGQDLLA-VRDVPDALKQPPLARDRVRYVGEPVAAIIAESAAMAQAAADSILFDVDELPAAVTPGDALRATEAAIHADLESNHYGTMSYDQKRTDAVFETSPRRVRIEVINNRVAPAALEPRACNASYDPDDGSMLVYQGCQGVHALRDRILKSVDLDKDKLRVICPDVGGGFGLKFFLQCETVVAVFASKMLGRPVKWTADRSESFQSDVHGRDHESHAEFALDDNGRVLAMRATVNANIGAYCSQAGPP-WFGACMTGGCYDIPALHVAINMVVTNTVPVDAYRGAGRPEATYLIERLMDRAALELGIARDEIRRRNFIAP-DQFPATGRSYDSGRYSEIMEAALQRADWLGFEQRRGQLRGIGFASYVEICSAAGS--------EETHIRFRHDGRLELTAGTQSTGQGHETSYAQIVAAVLGTGIEHTDLVQGDTLQVPTGQGTNGSRSLAIAGSALRHCADLVVEAGKRMAAAVFEAPEAQIDFADGRFQTRDG-SHSAAITDIALASFAVLPGLRCQYRFEP----------------DGGTFPNGCHVCEVEIDPATGVTRILRYTVEDDVGVVINPLLLEGQIVGGIAQGLGQALTEHAAYDSGQLLSATFMDYGMPRSDWLPDVDFRYREVPSPRNPLGVKGAGEAGTVGAAPALVNAVLDALGVENLDMPVTPQKVWQALQNA---G
MV---SSLRFLGKDVQRIDDVALVSGSVEFIDNISVPGMLHCAIKYSSIAHARIRQIDISKAEQLPGVFAIVTGEDVRKSTNLS--GTGSFCMATDKAHYVGEPIAAVAAVSRQVAEDAVELIEVELEPLAPAVDTLEAMKPGSPLVIEELGSNIALQRQFIWGEVSEAFAQADQVFEDRFRWHRMGANPMETFGCISQWDPVTGMLNIRGSTQSPLMYAAGAAATLGIPTNKVNLTSTQRGGSFGGKGNARGIAITSLLSRKAGGRPVKWIEDRMEYLTSSSQAWDRYYEARLAVKKDGTVTGFHVKLIEDIGASGEGYGAGAGKPLSAFTGCYAIPTASYDLTLVLSNKVPTTAYRGMGPPPHFFVLEQMMDLAARGLGLDPAEIRRRNYIRP-EQFPPSGNEYDSGEYEAALDKAMEISSYRELRKEQGRIVGIGVANTVEPGVFDWNA-QAIGIPEGITVSIDAFGRITARVGFTSEGQGQYTLIAQLLADYFGTEMTDITVTPLNTLGAPPSFGPGGSRLGVATAGATMKAAGKLKKKIIEIAAVLLQTPAEKLEFIDGRVQIIGMPEAKVNLTDIAGVAHGMEMGLEATGIWTAHGRNP-----QGRA-KSYLTAANACHIVMVEIDRGTGRVKILKYVVVDDCGTRLNPATVEGMTQGGVAQGVAAALLEEYPYTDGQPQATTFVDYLLPTMNEVPMTEKFALVTPSPIAPLGAKGCGEGSLHTTPAAVMCAVNDALGVMAREVPASPHRIWKLLQAAR--E
M--------VIGEIPAKRGALEKVKGRTLFGVDQGQPSDLVLACVRVFEAPARIEEIDPTPALALPGVVKVFTYKDIPGRLGIIPVTKDQQFLAEDRVLHPGQAVALVVGIDQKSAEKGVRAVSVKTTPLPGVFDYKKALLPDAPLVHPEHPGNLLSSRVIKKGDVEKALSESYVVVKNTYTTSPLEHCALETEGGRARI--VDGRLEVKACSQNPHYDQADLTRFLGLEAEQVRVIQAETGGGFGGKLDISV-QAYLGLACWLLKKPCRMVYSREESFHATGKRHPFEMVYTTGADKKGRLTAIKAEMLADTGAFASYGLAVAMRAAVHAAGPYFVPNSLVDLKMVYTNNPWYGAMRGFGVPQAAIAHEGQMDALAEKLGMDPWEIRRLNALRP-GQETITGQKLLGVGIIACLDALKPHYEAFKRELNSEYLEGVGLGAMYYGIGNTG-----VSNPSTAQIEWTVDNKVILHTGVADIGQGSDTVLCQMAAEKLGLEYSRMELVRGDTDHTTNAGATSASRQTYISGNAVLNAAEDLKALILDEASEMLEAAKQDLLLSGEKISVVGYPDKTLSVIEVVHSLEQKGKETRGEGDYDPTTQ-A-----TGQG-EPYETYAYAVQAALCQVEQASGMIRIKKVAAAHDVGKAINPEAVKGQIAGGVLMGVGLALMEEYKPG----KSENLQDYHIPTAKDAPEINSLIVEEPCDTGPYGAKGVGEPALIPTAPALAAGVGQALGRPMRHMPMSLERVMEALEQRDHDR
M--------TVGKSVNRVDAFAKVTGRAEYTEDFYRPDMLVAKYFRSTISHGYVKKIDIEKAENLEGVEAVFTYKDVPN-FATASLDIEDKLLLTQNIRFMGDEIAVVVAENEIIANNALK-------------------------------------HSYEGGKIDEALKNSDYVTKGKYMTPMVHHCHIENHISYAYMDD-LNRIIIVSSTQIPHIARRIIGQALDIPLSQIRVIKPFIGGGFGNKQDVIL-EPMVAFLTQKLGRGVQINLSREECMIGTRNRHPFHIKVKTGFMKDGTITAIKTDAVSVTGAYASHGHSVASAGGSKQSCLYPRATLKYNAKTIYANIPVAGAMRAYGSPQILYALESNIDDAALIAGIDPIEFRLKNIIKK-GDIDKLDKEVLSCGLSECLIKGRDLISWDKKKKEYNIRKGLGVACFSYASGVYP----ICVEIAGIRLVMNQDGTVHVQVGATEIGQGSDTVVAQMVSETLGLSFKNIFVVQQDTDISPFDPGAYASRQAYVISNAVLKAAKLLKQRILNHAFLMTDNNSKEMDIIKNNIVLKENNKFVLSIKELALDSFERGHQLSAEVSK----------------KTTANPSVFGCTFVDITVDIPLCKIKINKIINLHDSGVILNPVQAEAQVHGGVSMGIGAALSEEVIINTGYIHNNNLLDYKMPTFTDVPKIDCHFVETFEPTSGYGNKALGEPPTITPSPAIRNAFLDATGLKINSLPMSPNKLFDLFRENG--L
M----------GISVPRADGPPKVTGASRYVDDIPMPGEIFGRTVRSPVPRGILRGVRFDPAFDWSDV-TVVLAEDVP-VVALI--LDDQPILGTGKVNHAYEPIVLLGCEDRLKLARAVQAVALDIDPLPPVLDMRASLEGKEILWGAD---NVIKRYLITKGDIDAALARCEVVVTGTYASHHQEQLYIEPQGVIAWWDE--AGAHATGSIQCPFYVHKAFLKAFGLSPDRIHITQSVTGGGFGGKEEYII-ALHAALLAKKSGRPVRMIYDRTEDIEATTKRHPASCEITSGCDRDGTLRALKIRILMDGGAYATLSQVVLSRGALHASGAYRWDDVWIEATAVATNTPPNGAFRGFGAPQTIWAIERHLDRVARELGRDPLDLKAKNVLRP-GDSTATGQVLHSVAGEECIAKAIEASGYRQKRAAGRVARGVGLSVFMHGAGFTGS--GERYYKGKVALDLAPGGRLRIRTASTDIGQGTETVFRQIAADAAGLPLDRVEFAVPCTTTVPDSGPTVASRTVMVVGSILEAAARELSGRVRAEQEAARQRAAEE---RAGA--------AAPSFEEAADLLLAREGQVTSLKQYEPPGYVR-----AYKG-DAYPCFGWACDVAEVEVDLDTFEVTVVDFWSAADVGKAIHPVMCKGQIEGGSLQAIGWALSEEIVWQGGKIRNPRMTNYIIPTSLDAPPFHVDLVEAPFPFGPGGAKGIGEMPMDGGAPAIAAAVEHATGIAAWALPLTPERLFEAARGAAERA
MAP--PSTHSVGVSVPRTDGTAKVTGSARYIDDLPMPGEIFGRTLRSTVPRGVLRGIRLDPSFDWSDV-TVVEARDIP-AILMI--SEEQPVLAEGKILHAYEPVALIACPDRLKLDRAARAITLDIEPLPAILDIDTALAGKDVIWGED---NVFKRYLITKGDIDAALAACDVVVSGRYETHHQEQLYIEPQGFVAFWDD--AGVHVTGSLQCPYYVHKVLKRALDLSSERVHVTQAVTGGGFGGKEEYII-ALHAALLARKSRRPVRMIYDRTEDIEATTKRHPAIVEITTGCDRDGTLRALKARILMDGGAYMTLTPVVLSRGTLHAAGAYRWQDAFIESVAVATNTPPNGAFRGFGAPQTIWAIERHMDRIARAIGKDPVALRAQNLLRS-GDTTATGQTLGSVGGHACLEAALAESGYHEKRAAGRVARGIGASVFMHGAGFTGS--GERMLKGKVAIDLLPGGRLQIRTASTDIGQGTETVFRQIAADAAGIPVTHVDFAVPSTTVVPDSGPTVASRTVMVVGAIVEGASREIAERVLAEQAA-----------------------GGGSFTEAGDRLLSREREVSCLKVYEPPSFIQ-----TYKG-DAYPCFAWACDIAEVEVDLDTFEVTVKNFWSATDVGKAIHPVMCKGQIEGGTLQAIGWALCEEVVWKEGLIKNPRMTNYIIPTSLDAPPFHTTLIEEPWPYGPGGAKGIGELPMDGGAPALAAAIEHATGLIADSLPMTPERLHTLART----A
MG---RRHTQVGRSVPRIDAPAKAKGEALYTDDMTLPGMVYGKIKRCEYAHAKIKKIDYSKALELPGVLAVLTGDEAPNKWGIVPQSANETALAVDKVRFWGEGVAAVAAVDEETAEAALDLIEVEYEPLPVLLDPFESMARAEVLIHEDRPGNILHEGVQVYGDVDKAFEECAYVIEREFKTNYPQQAFLEPHTSLASYDPQSGKLTVWSSTQVPHYLHRQLSIVLEMPMSKIRVILPAVGGGFGGKGEASSADFCAALLSRKIGRPVKITFERQEVFMTNKGRHPCYMKLKVGVDKDGYIKAVDFENILDKGAYAGWGIVVLFYTASMIHLPYKVPNARFRGKSVFTNKPSTGAMRGLGGVQPRFAMECILDELAEMMGMSPYELKMKNAVES-GYTAINNMYVPHSEYKKCLQVAVEKSGYLEKHGKLPFGKGIGLAGGYYISGTAYTLYQSYRPHTTVLIRVDTEGGVTVHCAAADIGQGCNTVIAQMAAEALGVHYEDVHVISGDTETGTFDLGSFASRVTYATGAAIKEAAEQINQKIKEVAAGILGCRADQLAIKDRKIYSIYEPKFNMDWEKAVRAVVNTVGSLVGIGHFTPARRKGTGNRVQGANIGHSPTFGFSCQVHEVEVDVETGRVYVKKVTEAGDMGTPVNPMSAEGQVEGSIIFNMGAALYENMLVDTGRILNPNLHDYKVPTVMEMPEMNTNIVESYDPTAPFGVKETGEGAVQPTFPAIANAIYDAIGVRFYEVPITPEKVLKALKEKRSPK
MTT--PITGGVGESPLRPDGALKVRGEFAYSSDLWADHMLWGVTLRTPHPYARIRSIDVGPALALPGVYAALTHEDVPGAYGLE--HIDQPVLAVDVVRYQGEAVAIVAADHPETARRAAAAILVDYEVLDPVDDAETAIFGEVPKLHEG--GNLVRYVPILFGD---QDATAEVVVSGTYEVGMQDQAFLGPESGMAVPAE-DGGVDLYVATQWLHVDQQQIAPALNLPQDKVRITLAGVGGAFGAREDLSM-QVHACMLALHTNKPVKMVYTREESFFGHVHRHPAVMHYEHGADRDGKLVYVKAKMFLDGGAYASSTGAVVANAATLGVGPYNVPNVKIEAWGAYTNNPPCGAMRGFGAVQACFAYESQMDKLAEAIGVDPVEIRLRNAMSE-GSIMPTGQLVDAAPVRELMERVRDKPMPPAR---TGVVRGVGYGIGIKNICFSE----GFDDYSTARVRLEVEPVAMVHTAAVEVGQGLVTLQAQIARTELGV--QRVTIQPADTSVGSA-GSTSASRQSYVTGGAVQSACAAVRAEVFDLARERFGV--SDLALEGGKVVSASR--VLADLSEVLGD-----RAVEHTREYRHRPSFP-----TGQG-NAHVQYGFAAHRAVVDVDVELGLVRVVELACAQDVGKAMNPDAVIGQIQGGSAQGLGLAVMEEIQLSGAKIRNPSFTDYLIPTILDMPPMTIDVLELADPNAPYGLRGVGEPPTISSTPAIVAAIRDATKLALNRIPVRPEHITG--------T
M--------ALGDPIPMLDATARVTGAMAYLINLRLPGMLAGAVARSAVPHARLTRVDPAKARAVEGVRAVVTGAEIAAWIGNR--AGDHPVLAVDRVRYVGEPLAVVAAETIEAARAAAHLVEVTYDEMPAVFDAVSAARAGAPIVHEERPDNLYMHGKIRHGDLVAGFAAADVVFEDTFTSPTAQTTSLEPHGAIAQWNG--DQLTVWSGTQAPYGLRRVLAQTFALPESAVRVIVPPVGGAYGGKTALFL-EPIVAAIARRTGRPVKLVLSRREEFV-TVVKHAATITLKTGVRRDGTFTARQATLYWNGGAYASASKMLVDQGAVRSIGPYRFDAVHVDSLGLHTNMPPSGSYRGAMSSQTTWAYESQMDVIARRLGIDPVELRRRNLLRN-GDRFATGEVMHDVHFVECLDAAVKALEVFPRRPDVTKRHGRGAAVMMKNP--------IGTSKSEARVRYDSEGQLLVFTSTVEMGQGAHTALAQLAADALGVSSGVVRVIGPDTQTTPFDTSTLASRSTEMMGRAVQIAAQSSRAKLCALAAPLLATTVEKTVVKDSHVSAG----KRLHFREVLRRQQ---THVESDGVYETRCA-------TGQG-ITAPQWHQGAGAAEVEVDCETGEVTVLRYHAAAWAGQVVNRRAADLQNQGNVIFGLGPTLMEEVELDGGRIANASFRDYRIPSFRDIPALGTVSIEA-AGAAP---SGIGEMTLPPVAPAIAAAVEDAVGVRIKDLPIRADKVRRALEEAK--R
MT--------VKRPVIRKDGKDKVTGRAQYVDDLCFPNMIYGVSVRSSVARGKIQKITYEGDLPWKDI-TVATSHDLPGVVAHI--LQDQQCLATENVQHPDEAILLLAHPDRQLLEEARRKVRVEIDPLPSIHSIEDSLNQKTVIWGKD---NILKSFVIEKGNIAPLWNEAALVVQGEYRTGAQEQLYIEPNGMIASVSP--AGITVWGSMQCPYYVHHALMVAFNLPKEKVRVIQTETGGGFGGKEDYMI-ACHAALLSLKSGKPVKIIYDRAEDMACTTKRHPSITRHKTALSKDGKLLAMDIEFLLDGGAYATMSPVVLSRGAIHAAGAYNCPNIRITAKALATNTAPYGAFRGFGAPQSLFALEMHMDRIALQAGLTPEEFRARNFLQE-GHVTATGQTLRNPDLPGLMGTALNALGYHAKRANYRIKKGVGFSVFLHGAGFTGS--GEKNLASVVAVEATPFGRVRVLASSTEIGQGARTVFAQLAADALGIDYDQVDVAQPDTHIVPNSGPTVASRTTMIVGKLVETAAIGLKEILIQSGHLKSECSTED---------------FSDQFRNACASYIKAAGPLKSFAQYQQPGHIQ-----KYQG-DAYGTFTWAVYAAEVSVDLTTYEARVDNFVAAQEVGKVIHPVLAAGQIEGGVTQGIGYALYEEVRLENGRMINNRMTNYIVPTAQDVPPIQVIFAENPYAHGPHGAKGIGELPLDGVAPAILNAVAFATGTTLTEIPLLPETLMRAMSN----E
M-------RAIGSSLSRVGAIDKVTGRARYPGDLNKPGQLYMKILFAGRPHARIVDLDLSAAKQVPGVVAILTAEDVPV-YGLI--IYDQPVLCGDVVRCVADQVACVIAETEEAALEAREKIRVVYEDLPVLTDPVAAMQPDAFIIHPERGSNLLCHYKIRNGDVEAAFAEADVIIEGEYRTPFQEHAYLQPEAGLAWLEG--DQVVVNVAGQWMHEDRQQIAHALGWPEERVRVEYSAIGGAFGGREDMSV-QIVLALAAVKTGRPVKIVWTREESIIGHHKRHPMTIRTRWAATYSGRLLGVEAEVIADAGAYAYTSTKVLGNAHLCVTGPYEWPTAKVDSYAVYTNNIPTGAFRGFGAPQGHFAAEMQMNKLAARLGLDPVALRLKNCLRE-GSQLTTRAHMPGVSLPHVIEAAAERAGWKRPDGSFHIKRGVGFACAMKNVGFSF----GFVDECWAQVELHGGGDVVVRCAGADVGQGAHTVFCQMAAEAVGVPVERVRLVADHTDETPGSGSSSASRMTFYAGNAIRGAAMRALKLWHDEV-------------R---------PA-------------------VGTYRYRPRATTP-----TGEA-DPNVSYGFVAEVAEVEVDTELGFVHITRVICADDVGKAINPRLIEGQIEGGVVQAVGYAVLEHFQVRNGEVLTRHLSTYLIPTVYDIPDVESLILEYPDPQGPWGARGMAEMPFIPLAPAVASAVYDATGVWFDDLPLTPDKIVAKLHPR---L
MT---VVRREIGSPRRRTEDARLITGRTQWTDNLQLPGMCHVAFLRSPHAHARITHVDVSEALERPGVIAAFSGADFAAEQGGL--HPEHPPMAVERVRYVGEPVACVVARDRYAAADALEAIDVDYEPLPVVTDMERALADGADLVHEELGTNASYTWTFENGDIDAALRDAPVLIERRYVQQRLIPTAMEPRAVVCAP--DGDGFTLWSATQIPHILRLMLATVTGIPEHRLRVIAPDVGGGFGSKLQVYGEEVLALLLARRLGRPVKWTESRSEGNLAVHHGRDQIQRLTLAAEQDGTIRGLKVELLADMGAYLMLVTPP-LLGAFMFNGIYKMDAYSFTCTGVFTNKTPTDAYRGAGRPEATFAIERLMDELAAELGLDPIEVRRRNWIRH-EEFPIAGLTYDSGNYEAATERALQLLEYDKLRAEQGDQLGIGVSTYTEMCGLAPSR-YGAGGWEHASVRVLPSGKVEVVTGSSAHGQGHETAWAQITADRLGVPFEDVRVLHGDTSVSPKGMDTYGSRSLAVGGIALVNACDKVIDKARKVAAHLLEASEEDVEFTDGGFRVRGVPGEAKTLQEVAAAAFGMEPSLDADATFDP----------------ENFSFPHGTHLCAVEVDTETGFVRIRSYVAVDDVGRVVNPLIVEGQVHGGLAQGIAQALYEEAVYDAGNLTTTTMADYLIPSAADLPDFTTDRTETPATTNPLGVKGVGEAGTIAATPAVVNAIVDALGVRDVPMPCTPERVWRALNPQGGAE
MV---ENWSIVGQETRRTDAVRKVTGKAKYGFDTTSSDLLYVKILRSECAHGEIEKIDTSKAEEVEGVVKIFKHKNVPD-YTSYPEAPYDQKVLNEKVRFKGEPVAFVAAETKKAAEEAMEKIEIEYNELPIITDPEEALESD---IHEG--GNLIGGIEIDIGEVDKALEESDVVIEKEYNTQIQKHGHLEFTTALAYYDR-RGKLILETPSQVVFPLRRKLSEIIGVPENKLRVKPLEIGTGFGDFNDIGHEDLAVSLVTKETGRPAFICYNKEEQFNLTRRKLAGKFKVRLGSDKEGNINVIDLQAVTDSGAFSNHGQTVTTKVATNGLPMYNAENLRFTAKVAYTNKPPSGAFRTYGVDMGSFPRESAIDELAKELDMDPVELRIKNALRE-GQEDPIARTVRSCGFKDTLEKGSEKFGWKEKKKEDSKKRGIGVASGMQETGVRG------GELEACHIKLNDDGTIFITVGGSELGQGLETVASKIAAETVGVKLEDTDIISADTDNTMYSDGIYASGATYTMGNAVVEAAEELRDKIIEKAAEMMEKDPEELETGDSKVYVKGNEEESLTIKEVATDAFIRRNQLEGYGDA----------------EDIAAPFSFATHFAEVEVDEDTYDVEVKRYVSVSDIGTPINPEEAEGQIEGQIAMGLGFALSEEMVFDEGELQNPGLEDYKMLTALDVPNLETHFVETFEPTGPYGAKGAGEIGLLPVSPAIANAISDALGIEFRELPITKEKIMEKLNKNP--D
MP---TVTGGVGDSPTRPDGTLKVKGEFAYSSDLFMDDMIWGATLRSPHPRALIRSIDFAAALALPGVYAVLTQEDVPGLYGLD--TRDQPVLAIGEVRHQGEPVALVAADHPETARRALKLIQVDYEVQEPIVDARRALFDPCPRIHPD--GNVVRHQPVRVGDDAAVRAQCAVVITGEYEVGIQDQAFLGPESGLAVPAE-DGGVDLYVATQWIHWDLLQIAPCLGLPEEKVRMTLSGVGGAFGGREDLSM-EIHAAMLALHTGKPVKMVYNREESFFGHVHRHPASMTYTYGATAEGRLVFADVEIVLDGGGYASATPNVVGNAASLGVGPYVVPNIKIDAYGVYTNNPPCGAMRGFGAVQACFAYESMMDKLAAALGLDPVTIRQINAVTQ-GDKLATGQVVEPAPVAEMLDLLKALPMPAPADT--GVVRGVGYGIGVKNICFSE----DFDDYSTARVRLELTVGALVHTAAAEVGQGLITLEAQIARTELGV--EQVVIHPADSSVGTA-GSSSASRQSYMTGGAVKTACEAVRHAVFERIAKDRGREYDDLSLVGGKVVSVSE--VIATLEQVLAA-----GPIEETREYHHHQTQR-----TGQG-NSHTQLAFAVHRAVVDVDTELGLIKVVALDLVQDVGKIMNRLSLEGQLHGGSAQGLGLAVMEEIQVRDSKVRNPSFTDYLIPTILDMPPMKMEILENADPRAPYGLRGAGEPPTLSSTPAIAAAIRDATGLDLRRVPIRPEDLTEARTD----A
M---------------------KVKGEFAFSSDLSIDGMLWGATLRSPHPRARILSVQIGEALATAGVEAVLTHEDVPGCFGMS--SPDQPVLAFEEVRYQGEPIALVAADHPETARRAMEKIVVDYEVLEPLVDVRRAALDPYPKVQEL--GGLVRHQPVRVGDVASARAAADVVVSGEFATGSQDPAFLGPESGLAIPNE-DGGVDLYVATQWIHKDLEQIAPCLDLPQEKIRMTLAGVGGAFGGREDLSM-EIHAAMLALHTGKPVKIVYSRYESFFGHVHRHPAQMRYEYGATREGKLLFADTELIFDGGAYTSATQGIVGTAASLAVGPYVIPNIEIDSYGVYTNNPPCGAMRGFGALQACFAYESMMDKVAEACGISRVEVRRINAIKQ-GSALATGQVIEATPLAEMITRAEALPMPAPPDT--GVVRGVGYGVGIKNFCSSE----SRDDYSTARVRLEVEATALVHTAAAEVGQGLVTLQTQIARTELGV--TRVTIHPADNRVGSA-GSTSASRQSYITGGAVKAACEAVRDVVFALTRIHLGRVVEDLSLVGGKIESASE--TIAALEDVLGD-----RVIEQTREFHHRATSG-----TGQG-AVHTQHGLCVHRAVVDVDVELGLVKVVEMAAVQDVGKVLNRLALEGQIHGGSAQGLGLAVMEEIVIKDGLVQNPSFADYLIPTIVDMPPMRLEIVESPDPLAPYGLRGAGEPPTLSSIPAIVAAIRDATGLELPRVPVRPEHIAGC-------G
MS----------KSRKRPDGNDKVTGQLAYLTDRTFPEMLYAKVLRSAYPHARIRSICTERAKELPGVKAIITHQDVPGGYGII--TPDQPVFCDETVRFIGDAVAAVAATSVEVAEEAIKRIDVTYDVLPVLDDPAKSLAKDAPKLRDD--GNVLYKKSFTKGDVAEGFKHCMAVVEETYHVPRQMHAYMETEGGVVIPEA-DGGITVYMGTQHGFKDQFQLSRILDVPKESIRIVSSPMGGSFGGKDELNV-QPYAALLALKTNKPVKLHQTRAESVISSIKRHPMAITVKTGADETGKVIAHDVKIVADTGPYATLGPAILDFAVEHSAGPYRFEHVAVDGTSVLTNNAVSGEFRGFGGNQITFALENQMDRLAEQVGMCLLALRKLNLRGE-HDLGPLEQRIVTTGASDVLENVERLKDQLEFKKD-FVRTGVGIAMAMHGGGLGF----GRLDGAGGRLSLSDEGKIDVSFGFEEVGQGIVAVIEELTIAALQCDEDDITITIGDTNRVPHSGSTTASRGTSMVWHALERMKQEFKEKLCEKAAIITGEPKDELRLGTGGIYKDEV--QVLTYRSLRKQLH--EDQVVVETSFDFPTT-P----------GGHYLYTFAGVLAAVEVDLLTGQLTVTHLHQAISAGEVVNELGYKGQIEGGGVMSLGYSIMEDMGMEQGHYLKRNFDTYMLPTISDVPRLTVDAIEKLPDGDVHGPRGVGEIGTVAVAPAITKAIHNALGIWINKIPVDPLTILQALEKEGSHK
MTP--AVTGGIGDSARRPDGTLKVRGEFAYSSDLWHEDMLWGATLRSPHPYARILSVDLTEALRTPGVHAVLTHEDVPGIYGLE--HADQPVLAVDVVRYQGEPVAVVAADHPETAQRAAKRIRVEYEPLEPVTDMVAAARGEGPPLHPD--GNVVRHLRIRKGD---AEATADVMVVGEYEVGMQDQAFLGPESGLAVPAE-DGGVDLYVATQWLHVDQRQVARALGLPLAKVRLTLAGVGGAFGGREDLSM-QVHACMLALRTGRPVKMVYNRQESFFGHVHRHPAKIYYEHGATRDGDLVYVRAKIYLDGGAYASSTTAVVANAATLGVGPYTVDNVAIDCWGVYTNNPPCGAMRGFGAVQAAFGYESQMDELARRLGVDPVELRIRNAIAE-GDTMPTGQLVDAAPVAELLRRVKNLPLPPAVR--TGVVRGVGYGVGIKNVCFSE----GFDDYSTARLRLQVEATALIHTAAAEIGQGLVTIKQQIVRSELGV--ERVTVQPMDTSVGNG-GSTSASRQTYMTGGAVRQVCHTVRERVLRMAGRRVGRAPDGLALAGGKVVDARG--VVADLAEVLGD-----EAVEATEVYRHRPTHR-----RGQG-NAHVQYAFAAHRAVVDVDVELGLVRVVQLDCAQDVGRAVNPQAVLGQIHGGSAQGLGLAVMEEIQVVDGRVRNPSFTDYLIPTILDMPPMTVDVLELADPHAPYGLRGVGEPPTISSTPAIVAAIRAATGRALNRVPVRPEHITG--------T
MQ----DMRVVGKRLPLKESYEKVTGKAEYCTTVALPGMLVGKILRSPHAHARILNLDISKAESMPGVKAVLSARDVQK-YTLNPDEPQDMIMFDDVVRYVGDPVAAVAAINEEIARKALEAIEVQYEVLPAIYNIEDAVREGAPAVHEPVPGNVLIPPVFCYGEVEKGFAESDVVVEGTYQTSKQIQAGLENACSVADFRS--GRLTVWSQTQLPHMARRMIAHLFDLPETRVRIIQPYAGCGFGAGTDLCN-EHYAAGLAIKAGAPVKVKYYRNEDFSNITREHIVRVDMKVGLQKDGTPKALQAKYVGDAGAYACKIGSGCGVALASNITEYEFENMHQEIEAIYTNHLSCGAMRGFGGMQSSFVRETLIDEACEKIGMDPIEFRKKHHRGV-GGLGWFMTEITSCGLDECLEIGAKKIGWKDKWRKGPLRRGVGVAAMGWLSGAQP----MLLEHTNATLKFNNDGGCSLIVSPGNLGQGIIGSLSQIAAEALGIDYDDVHVVLGDTDVTGFDIGTHASRGCYCIGRAVMKACGMAREKFMQRAATKLEAPAYALEMRDKKIYLKDDPSRSVDYREIAHDLIRNCEQLVIHATLE----------------PTEFAPPWQAGFAEVEVDSETGVVTLLNWITVHDIGRAINPTVVEGQLEGGTAQGVGFALFEDPIISNGAMLSDGFDKYKIATALDIPRHEAILVELGDPSGPYGAKSVGEAGLFLQAPAISNAIYDAVGMRLREVPMTPERVLAAIKNQK--R
M------FKYVNQPIEKIDGLALVTGEEKYTDDFSFTNMLYVSVLHSGYAYAKIVDIDDSGARKMHGVVEILSYKNVKQ-YTTAPESPYDTLLFGKTMRFVGDNVCAVAAESKEIADEALKKIKVTYKELKPILNLAKSEGS-PIIIHKDDGKNIASKVEANVGDFDLAFNKSSRKFEYDFYCSYASHCAIEPHASVSYLDG-RGRLVIISTTQVPFHVRRIVSHVAEIPVSKIRVIKPRLGGGFGGKQEVLL-EPIVAMMTWRTKRPAKLVYSRREVFKSTRCRHEYKTKFSVGYEADGKINALHLDALENSGGYGSHSLTVLANAGSKTLPLLKIDNLRFTGMGVYTNLPCGGAYRGYGATESYLGYGQVIDMVCNDCNLDIVEYYKKWAIKS-GETSPIAMTIGSTSLVECLDEGAKLSNWYEKKKLYRLKRGIGMAALMQGSAIPE------IDMASAYIKMNDDGSFNLNVGATDLGTGSDTVLAQIASEVLDTPVESFIVYSSDTDFTPFDTGAYASSTTYLSGQAVKKCAEEIKKQILKVGAEMLSLSPDEVELNDSRVTANEQTKEEVSFAEICQYSLKNQFQIQAAASH----------------FSQKSPPPFAAHFIEIEVDTFTGIIKVLNYVAAVDCGTPINPVTAEGQAEGAIVNGLAYALFENYYFSHGKMLNDTFGKYGVYTAFDIPPIKVKLIKSYEETGPFGAKSISEININGALPGIANAFYNATGKRLFNGPFTPEYVLKVLS-----E
MA-----HKFVGQRTSRMEGPDKVTGAARYAADYVLPGMAWGRILRSPYPHARIVRIDTAAARALPGVYAVVTGKDFPYYAGRA--IRDHAVLAVGTVRFVGDRVAAVAAQTRDIAEQALSLIEVEYEELPAVFDVDTALAPGAPRVHEQPKDNVCAYMRWQHGELDAGFAAADRVFEHTFRTPTEHHGYIEPHAVLARVDT-DGRAEVWASNKSPYMLRAQLAACFGVEPATIKLHNLHIGGDFGGKGSQME-APVAYLLAREAGRPVKLVMSYTEELMAANARHAARIDIKTGVRSDGTITAMQVDLKFNGGAYGAYKPLLNLHGADQAASCYRVPAIDIHSTVVYTNTIPGGHMRSPGCPQTMFAVEAQFDLIARALGMDPAAFRLKNVLRE-GDASPTGVQWPTVRAAETLQAALRESGYHERRGK---EPNVGFGIAMYERGVVG-------GDSSCRIELATDGKITVLLPIGDPGQGTFTAVQQFVAEALGMPPAQVGIRIADTDGLPFDFGVGGCRTTYAIGQTVMNAVAALREKLAPIAAAALGCDAQALTWQRGRI---GN--RDIDLVDLAARADPLAAQVEKLGLF-----------------PDNADTNFTAQVAEVEVDAETGQVRVRRITSAHDVGTIVNPEAHQGQIEGGTLMGLGFALMSEHRMEDGQPLALHLGDYKIPCIADIPQLKTVLLERAEGPGPFNCGPIAEAANVPAPAAIANAVADAIGAPIMQLPVSAERVYGLLQATR--A
MK---RDFSIVGKPVVRLDGLEKVTGQAKFADDYNVPGQLFGVMVRVPVAHARIRSIDFSSVENDPSIVTICAAKDVPGKVGAI--KQDQPIFCDEKIVTPGDVVAMLVGPSEEALLTLRDKVKVDYEPLPVLTDPLKALEPDAPLIHPDQKSNLIVHHRVRKGNIEKGFEESDHVLEQTYTTPFIEHAYIEPEAVIAIPREGNKGIHIIGSIQNLYTTRKVVAAVLGWPLAKVRVQQAELGGSFGGKDDIIL-ASRAAVAALKTGKPVKIRYTREDSILESYKRHAYYMRYKVGFTKQGKIKAMKIDIVADGGAYSSMTPFVTWRSVVQATGPYEVENVWTDVRGVYTNNPYAGAMRGFGSPQPIFAQESIMDEIAIQLGKRPDEIREINGFKA-GSVTATGHQLLDVNLLTVLKTAVEKSDFSRKWQKYQLRKGIGLAVSFRGCSLGA----EGIDAVAAYLLLQQDGSALLLSGLAENGQGMRTTYAIVAAEVLGIDPQDIYYLDQDTHHVGDSGPTVASRATLMGGGATKAAAEILRRRLEDALRKKWNLTKDTFIFKDRIVRVKDDPDRAMPFSEVCNLAYSQGVNLSAIGWYAGPEV-H-----FGQG-PAYFTYVYGCHVAEVTVNMITGEVYVDRVVAVHDPGTVINLLGAQGQVYGGVTQGAGYGLWEEISVDEGFIRELNFDQYLIPTSKDIGPIEPIFVQGNDPHGAWGAKSLGEPTLELTAAAIANAVRNATGKRFFHLPLNLEEILLEHKLYPGSV
MS---EKLTTVGRSVHRVDVWDKVTGRVKYTNDIRISGMLHAKLHTSPHAHARIRSIDTSMAWDAPGVRAVLTGKVFPHPVGPL--LADRPPLAVEKVRYYGEPVALVVADTEHEAKQAAGLIQVEYEPLPVINSPGEALADEAVLIHERLGTNIANHTKIRKGDMNTGWAESEVTVESSVSFSPSDHAAMEPRCARAEIFP-DGKVNIYSSTQAPFYIKKLFHQFLNVDIGKITVHTPVLGGAFGGKGTVNL-EFLAYLASQAVGQLVNLVNEREEDLITSPVHIGLEARVKLGATRQGELKAAEYRFLFDGGAYSDQGAGISKAAASDCTGPYRIEHVWCDSYCVYTNHPYSTSFRGFGHPELTFAMEGALDRLAAKLNMDPWELRMKNAILP-GDTTPTQVALNVGDLPTCLQKLKKLMGWDGRRVKTGKVRTQGISCIWKTSSTPP------NAGAGAILTFTEDGSINLNCAAVELGQGAKTVLAQIVAEKMKMEMNKIFVTMVNTQYNPNQWKTVASSTTYLAGRAALAAAEDAIRQLAKRAAIVLRCAEEDLEVADGRVFLKDSPEFGIEIKKIALGYKSIEGEVIGRGSYIVRHLTT-----TGFG-KPGPQWTVGAQGVEVEFDPRDCSYKILKAATVLDAGKVINPQMAIGQMSGGMYLGLSFAGSESFAFSDGTVQNPQLRSYKMLRFGEHPEYLVDFVETPLVDGPYGARGIGEYGVIGMPAALANSLSTAAETELNRLPLTPERIWQSRREGR--T
MS---TAAGGVGSSPTRPDGVRKVRGEFAYSSDLWHEEMLWGATLRSPHPHARITGIDISRALAVPGVYAVLTHEDVPGRFGLE--HPDQPVLAEDVVRYRGEAVAVVAADHPEIAQRAMKLIDVTYAELDPVTDAEAAVHGDAP-LHQG--GNVVRHVPIRRGDGADGGAVAEVVVSGRYEVGMQDQAFLGPESGMAVPDG-SGGVDLYVATQWLHVDQQQIVAALGLSPEQVRLTLGGVGGAFGGREDLSM-QVHACLLALHTGKPVKMVYNREESFYGHVHRHPATMYYEHGATRDGRLVYVTARIYLDGGAYASSTGAVVGNAATLGVGPYDVPGVSIDCWGTYTNNPPCGAMRGFGAVQAAFGYESQMDKLAVACGLSPAEIRRRNAMSE-GTVMPTGQVVDAAPVVELLDRLEAMPLPDPLPA-AGVVRGVGYAVGIKNICFSE----GFDDYSTARVRLSVEPAATVQTAAAEVGQGLVTILQQIVRTELGV--EQVAILPMDTSIGSA-GSTSASRQTYVTGGAVRAAALKVRSALLSRAASALGRSESDLHLDGLKVGSTED--VLADVADVLGG-----DELDETVEWRHRPTES-----TGQG-NAHVQYGFAAHRAVVDVDTELGLVKVVALDCAQDVGKALNPQAVVGQIQGGSAQGLGLAVMEEIQTEGGVIRNPSFTDYLIPTVLDMPPMNIDVLELADPHAPYGLRGVGEPPTISSTPAIIAAVRAATGKDLTRAPVRPDHLI----------
MTP--RPLYGVGERRARFDALGRVRGTISYAGDEPVPGTAFVGVHRSTMPHARIVAVDASAALEIEGVLAVVTGRDLYEYTGPA--FSDQPCLAVDKVRYVGEAVAAVLATDLATARAAAEEVAVEYEELPPVYDIADGLRGD---VHEELRTNVCYEYRQISGDAAAEHAAATTTVSATTWAPPTHHVPIELPSTTAWVDS--DRLEMLSTTQTPSYVRQTISNLLDLPLSRVRVMTRPLGGSFGCKMYDRF-EPLAAALAWTTRRRIRIDATREEAFLL-TSRHGAEVAGSISADAEGDLVAFSSDVRYDTGAFADVGPRITAKSGLVAPGPYRIKSVDVRSRCVYTNKVSAGPFRGFGVPQVTWSHETLIDELAHELGEDPYLFRRRHLLRE-GDVATVGTPMHSADFVTCIDEVTKAVGWDERTPEGRWVHGKGVAVGMKAVLTPT--------IANATLNLNQDGSATLLISTVDMGQGSDTIMAQIAGQVLRLDSRLIHVVRADTDATPYDTITAGSRSTYHTGNAVRLVAEAMRDKLLGFAAEQWDVPAEELRLDTEGVVHVGG--RRISVQDLVCAKFARGATVTTAENFTSWWV-P-----TGLTEKATEHWFAGAAAVRLAVDTYTGRIRTQHLAVAGDVGKAINPTLVEQQLAGAALMGLGHTLFDELVYDQGQLTNATLLDYQLPSFKDVPELTPIIVESAHRDGPFGAKGVGETAILAIAPAYSAAVRDACGARITTLPLTPERVLNHLTSLTDRR
MT---GRRAGIGASVLRPDGALKVTGEFAYASDLWLDDMLWGVTLRSPHPSAWIRSIDIGPALAIPGVVAVLTHEDVPGFYGLE--RKDQPVLAIDQVRYQGEPVALVAADHPETARRAAAAIRVEYEPREPVTDPWRAAFDPCPAVHPG--GNLVRYQPVRVGPRTADGARAEVVVTGEYEVGMQDQAPLGPESGLAVPAD-DGGVDLFVATQWLHVDRDQIAPCLGLPPEKVRISLAGVGGAFGAREDLSM-QIHACLLALRTGRPVKMVYGREESFLGHVHRHPARMRYEHGATADGRLVYVKAEILLDGGAYCSSTPAVVGNAASLGVGPYRVDNIWIDAYGVYTNNPPCGAMRGFGAVQACFAYESQMDRLAEACGLSPIEIRLRNAVGQ-GSRIATGQVIDPAPLAEMLREIAAMPLPPER---PGVRRGVGYAVGIKNICFSE----GFDDYSTARVRVELEPHVLVHTAAAEVGQGVVTVQAQIARTELGI--ERVTVAPADTSIGSA-GSTSASRQSYMTGGAVKAACEAVRRRLDELRAAHPDL----------------------SLEELLERY----GPVEETREFRHRPTRP-----TGQG-DSHVQLALCVHRAVVDVDVELGLVKVVELAAVQDVGRILNPLALEGQIHGGSAQGLGLALMEEIQVRDGRVLNPSFTDYLIPTILDVPPMRLSIKEYPDPHAPYGLRGAGEPPTLSSTPAIVAAVRAATGLELSRVPIRPEDIALAA------V
MKP--KETNVVGKSRPRVDGYERVSGSAMYPSDYSLPHMLFGAVLRCPYPNAKIKRVDTRKAEQMPGVRAIISAATPEAPYTPH----MKVELFDSHCRFEGEAVAAVAAETPYQASDAVRAIDVTYEVLPFVTDERKAMLSDAPKVHPA--GRVGPTEHYSRGDVAKGFEEADVVLEESYRTECEIHTPMELHGCLAYWDG--DLLNIHESTQGVYAVQSKVAEVLDLPLSKVRVMGRYMGGGFGSKLQPGKYTVIAAILAKITGCPVKLFLTREETYLCTGNRPASNMKLKAGVTKDGRLTALDFSVVGSGGAYPAGGTL---LVDWLVKDLYLCPNVRTAATDVYTNAGPARPFRAPGHPQGAWALEQMMDALAKAIDMDPVALRLKNIPSY-SQARKGNPPYTTTGLAACLKEGAKAFGWEKRRKEISLRRGVGMAACLWVAGGGR-------PPSTIILKLFSDGSVNLNMGASDIGTGTKTVMAMVVAEELNVHTDVIQIEHADTGTTQFATPSGGSKTVPTEAPAVRRAAIHVKQQLLEMAAEQLKADVSDLRFKGNAIVHGNDDAKKVTIKDLKGLKK---GVVVGVGYRGPN-------------PEGKVVNPFGVQFCEVEMDIRTGEIRIVDFLGANESGRVMDRLTFDNQVFGGITMGIGLGMTEVRVLDSGKMLNKNWHDYKLPTALDVSPMTSFPIELPDPEANTGAKGLGEPVTIPTAAAIANAVYHACGVRMTETPINPTRLGVMLSDRP--A
MR--------LKQVCIRPDGVEKVTGHLKFLTDLSFPNMLFAKILRSEYPHANIVSISTEKAEELPGVRAVITSKDVVGGFGLI--FPDQPVLCKDKVRFVGDAVAAVAAETEEIAEAALQLIEVEYEPLPVVDDPEQAMLPSSPQLHPN--GNILHQASYQSGNVEEAFQSCDCIVEETYQLPRQMHAYMETEGGVFVPEK-DGTLTVYAGTQHGYKDRYQLARILNMPEEDIRVVSSPLGGSFGGKDELNI-QPYGALLALKTGFPVKIHQTRRESVRSGIKRHPMKIKMKTGAKKNGKIIAHQVRIIADTGAYATLGPAVLDFAVEHAIGPYMIPNIQVEGYSVFTNNGVAGEFRGFGGNQVTFALEGQIDRLAVTLGMSPLELRQKNLRQA-HDPGPVGQKIATDGAQQVLKQISQSKLLNSCRKQDLIKTGVGVAITMHGGGLGY----GRLDPAGGRISLNEEGKIEIAFGFEEFGQGLLAVIEQIAIQAIGCSREDLHIVIGDTDKVPRSGSSTASRGTSMVWQAIQRMKAPFQNSLLERASQCTDVPVSQLKIGEKGVWHRDE--LLISYKELAEQTI--DKPLIIETRFDFPTT-P----------GGHFLYSFAACAVKVEVDLATGFVRVKQLEQAVAAGPVIFPQGYLGQIEGGTVMALGYTLTEEALIEKGTYVTENFDTYLIPTIKDVPSIDITAIEELCEEDDYGPRGVGEIGTVAVAPAIAMAIYDATGIWVNRLPVSREEIVNKMMETETSK
MAP--ADRALLGKPIRRIDGPDKSQGKAKYTYDIVRPGMLYGRLLSSPHPYAVVKSIDVTPALKVPGVKAAIALKDPAG--------------PTAKIWYQGEEVAAVAATTEEAAEDAVRAIKVEYEILPALATVEQSMSANAPVNFPK--GNVSAELRPDKADVEAALKASAHIVEGTYSTQVQTHTSLETHGGICEWNG--EKLTAWVSTQAVHATRDGLSRALQMQQSDVHVITDYMGGGFGSKLGPDVQVVIAAKLAKEAGAPVKLMLTRKEEHLITGNRPSAYAKVKAGVDAQGKLTAFDAETWGTGGAGQGAGFN-------IPYPVYAFGVLRQRHKDVFINAGPQRAMRAPGHPQACFITEVVVDELADRLRMDPLELRMRNLPPA-G---PDGQDLPTQQWRKYFPMAADKIGWSRRHATAPIKRGMGCAANRWAGGGSN--------RTRAACEILPDGGVVMRIGTQDIGTGTRTLVAMITAETMGLPLTAVKAAIGDSEY-PWAPGSGGSTTVGSISPTVRIAAENARDALFAKVAPSLRVEPAALVAKDGRVQVKDNPAKGMTWKEACRLLG---QPISADGAWQQ---------------GLSSSGTSGVQFADVEVDIETGITRVKRVVCVQDCGMIVDRITAESQVYGGIIMGIGFALFEHRILDNAKMVNPNMEFYLLPGMSDIPEIDITLIDQPE----RGPVGLGEPPTISTAAAIANAIANATGARVRSLPLTPAAVLAALHEER--R
MS---RQSPGIGESLLRPDGTLKVTGEFAYSSDLYLADMVWGVTLRSPHPSAWIRSVDVGPALAVPGVLAVLTHEDVPGFYGLE--HRDQPVLAIDRVRYQGEPVALVAADHPERARRAAAAIVVEYEVREAVTDPRRAAFDPCPKVHEQ--GNVLRHQPVRVGD-DAADLTAPVVVAGEYEVGMQDQAFLGPESGLAVPAE-DGGVDLFVATQWLHADRDQIAPCLGLPPERVRLSLAGVGGAFGAREDLSM-QVHACMLALRTGRPVKMVYHREESFFGHVHRHPARMRYEHGATRDGRLLYVKAEILLDGGAYCSSSRAVVGNAASLGVGPYEVPNVRLDAYGVYTNNPPCGAMRGFGAVQACYAYESQMDRLAEACGLDPVEIRVRNAVSQ-GSRLATGQVVDPAPLAGMLRELAAMPLPPEP----GVRRGVGYGVGIKNICFSE----GFDDHSTARVRVELEPHALVHTAAAEVGQGLVMVQEQVARTELGV--GRVTVAGADTSVGSA-GSSSASRQSYVTGGAVRAACRAVRERLEGLCAGE------------------------VPLAEALERH----GPVEETREYRHRPTFP-----TGQG-DSHTQLALCVHRAVVDVDTELGLVKVVELAAVQDVGRVLNRLALEGQIHGGSAQGLGLALMEEIQVAGGRVLNPSFTDYLIPTVLDMPPMRVSILENPDPHAPYGLRGAGEPPTLSSTPAVAAAVRAATGLDLPRVPIRPHDIALS-------G
M-------ETIGKSIIRKEALDKVTGKAKYTGDYQSSSMLHAKMVISPYAHAKIKSINIQNAWKVQGVRGIVTGQQVPL-VGEA--IQDRPILAQDKVRYHGEPLAVVVADDPILAKRAADLIAIDYELLPVVNSPSEAIKPDTILVHEHLDTNIASRFKIRKGNMDKGWRESNVIVEDSYSFTPSDHAAIETRCSIVEIRS-DESIIVSSSSQAPYMIKQLMSMYFGIDMGKVIVNTPLVGGGYGGKAAVQL-ELIAYLASKAVGRKVKLENTREEDIITSPCHIGLDAKVKLGCSKDGFIKAAEILYLFDGGAYSDKGIDLSRAAAVDCTGPYHIENIWCDSFCMYTNHPYASPYRGFSHSELLFAFERTVDLLAEKLQMDPFELRYKNAILP-GHTTPTQTKLNIGNLRACIDRAKELSNWDEGQMVERFVRVKGASCIWKTSTIPS------NASSGVIITFNKDGTLNLMSGVVEIGTGTKTILAQILAEYLKMNVDHIFVRMVDTQTTPEHWKTVGSRGTFMAGRAVLEAADDTILQLKSVASCVLRTSIDDLIVANSRVFLRDDPTVGLGFEELAYGYTSIGGQIIGRGNYILRNITP-----TGAG-NPGPEWTVGAQVVEVEYDRRDYTYKLIKATSVIDIGKVLNEKAARGQVTGAMSMGLGFAARETFRLDLGRVLNHQLRTYRPIHFGEHPEYAVGFIETPQLDAPYGARGVGEHGILGMPAALGNCLSLASGVSLHQLPLTPELIWREREGKS--I
MS---TTEKYVGQAIDRVDGPAKTTGEARYAAEYPYPGLAYAALVHATIPHGRITGIDTAEALAVRGVIDVLTHQNTRPKVSFL--GTSVNYLATDEVLWNGQPVAVVVAETPETARYAASLVRPSYEELPAAVDLAAEQGNAVPQ------GNLISEAEATKGDAPAALAAAPYKVDLTFTTPPHNHNAIEPHATTAVWDG--DRLTVHEATQNITWTRKHLAQRFEVPERNVRVLSPYVGGGFGGKGSVWAGTLLAVLAARATGRPVRLALTREGVYHTVGGRTGSIQRVALGAGADGKLTAVLHTTVSRTGRSGGNGEPITAG----TRHLYAAPNIHLRQSTVRLDLLANTFMRAPGESIGTFALESAVDELAWELGLDPVELRLLNEPDR-DPVG--GQRLAHRRLREAYALGAERFGWRERDPRARWLVGMGVATAYHPS---------LRMPANVTIRLNADGTAVVRCGLQEMGMGTATVLGQMAADELGVPLASVRVEYGDSDL-PVAPGAGGSTQTASAAAGVQDAAAKLKRTLLGLVSPLRGRKPDEVEARDGGLYAG---AAGQTYAEILAAAG----EVSKAGMLMARTLRE---------RRRWVRAATGAQFCEVRVDPDTMEVRVSRWLGVFDVGTVINARTAASQLRGGIVMGIGMALSEQTLIDNGRIMNASLAEYHVPVHADIPRIDVHCLNEPDSGMPLGLRGVGEVSITGAAAAVANAVRHATGKRVLDLPITLDKLL----------
M--------EVGRSLTRVDAFDKVTGRAKYTDDLHGEAILVARILHSTIANGVVRSMDISEAQAVPGVVKVLTCFDVPD-YPTPSVDVADRKLLAIRVRIYGDDIAVVVAENELAAQRGLEAIRVEYEEYPVCTTPEQAMAEGALPIHEEHPDNVLKHTLFNPGDVDEVFADPAYVFEDHFDTQAVQHCHIENPVSYAYMEA--GRIVVVSSTQIPHIVRRVIGQALGIGWGNIRVIKPYIGGGFGNKQEVLY-EPLNAWITTQVGRPVKLECTREETFQNTRSRHPIHFDLKAAVGPDMRLMARECRAVSNQGGYASHGHAIVANAVTGFRQTYDVLAHRSEAWTVYTNLGSTGAMRGYGIPQCNFAGECMMDDIAREMGWDPLEFRLKNSMPL-GYVDPTGITCHSTGLRDCIRKGADFIRWRELREKYAIRRGVGMAVFSYKTGVWP----ISLETSSARIILNQDGTVQLQLGATEIGQGGDTVFSQMCAQAVGIPTEDVHIVSQDTDTAPFDTGAYASRQTYVTGKAIKRAGEIFRDKVLDYAAELTDLDPGNLDIRGRDVVSTVSGAPVLRMADLAMEAFQHCVHITAEATV----------------QCKNNTFSFGCCFAEVEVDIPVGKVRVLRIVNVHDSGRLINPKLAEAQVHGGMSMGMGYALSEEMKYDKGRLLNGNLLDYKLPTAMDHPEFHALFVETDDPSGPFGNKSLGEPPAIPVAGAIRNAVLQATGVGLRRLPMNPQRLVEAFTEAGVGD
MT---ETRGGVGQSPTRPDGGLKVKGEFAYSSDLFADEMLWGATLRSPHPYARIKLIGVGGALRIPGVHAVLTHADVPGRFGLE--FPDQPVLAEDVVRYQGEPVAIVAADHPETARRAAAAIEVEYEVLDPVTDPAAALRPDSAVLHPAHEGNVVRHVRIRRGE---QGLRAPVVVTGEYTVGMQDQAFLGPESGLAVPAD-DGGIDLFVATQWLHVDQSQVAESLGLPPEKVRITLAGVGGAFGAREDLSM-QVHASMLALHTGKPVKMVYGREESFFGHVHRHPAVLTYEHGATEDGRLLYVSARVLFDGGAYASSTTAVVANAATLGVGPYEVPSVHIDCYGVYTNNPPCGAMRGFGAVQACFAYESQMDKLAEAVGMDPVALRVLNAVSE-GSTMPTGQVIDAAPVAELLELVRSKPMPAPAA---GVVRGVGYGIGIKNVGFSE----GFDDYSTARVRLEVEPVVSVHTAAAEVGQGLVTLQAQIARTELGV--EKVTVLPADTSVGSA-GSSSASRQSYVTGGAVQAACQAVRASLDELG--------------HGDI------------VSVLGD-----RVIEHTVEWRHRPTQP-----HGQG-TAHVQYAFAAHRAVVDVDVELGLVRVVELACAQDVGKAMNPQAVLGQIQGGSAQGLGLAVMEEIQVVDGKVRNPSFTDYLIPTILDMPPMPIDVLELADPHAPYGLRGVGEPPTISATPAIVAAIRAATGLALTRIPVRPEHITG--------T
MS---VGHRVIGTSVRRHEDDRLLRGLGRFADDVDRIGQAHARVVRSGSAHAEILGVDTAQARSVPGVLTVITGAELAG-IPPIPRESLQPVLAVDRVRYVGEPVAVVVAEDPYTAEDAAELVVVDLRELPAAVEA--------------AGTKPVATLEAGYGDVAGAFAAAEHVVELELEVGRHAAVPLETRGLVAEYDVAARTLQVWGATKVPVFNRGVLARMLGMPQERIRLHAMDTGGGFGARGEFYPEDLLIPWLARHLRRPVKWTEDRAESLVALNHSRQQRHRVAAAFDADARLLALRDEIVHDNGAYLRTHGLVPELTIGMLPGPYRVPAYHAAVDVVLTNKTPCGTYRAPGRYEGTFAREHLLDVAADRIGIDRAELRRRNLLRA-DEMPGTDVVLDAGDYPGLLRTALRTLPW---RAEAGRTAGFGFAMFLEKSGLGP--------HETADVLVEPSGLVRVHSGGTSLGQGIETALAQIAADRLGVDYTSVRVVNGDTELQPFGLGSWASRSTVLAGNAVDLAAQAVVERARQVAALMLDVPRAWVEQDGAGFAAD---GRRVELAEVAAACAGVAPGLQARRVFEV----------------DHMTYPYGVHVALVEIDRGTGHVSVLRYLVAYEVGRAINPALVEGQLLGGVAQGLGGAVYENFHYDQGQPQATTFMDYLLPTAAEVPGVVEAVTDAPSPDNPLGVKGAGEGGITAVGAAVANAVRDAIG-DVGHLPLAPRRVAELA------N
MSP--PLPHGLGVSLPAAEARAKTEGTFPYAADLWAEGLLWAAVLRSPHPHARIVSIDTSHAREMPGVRAVITHEDVPGLHGRG--RADRPVFASEVVRHHGEPIAAVAADHPDTARMAAAAVIVEYEVLDPVTDPEQAFE--AEPLHPD--GNLIRHIPLRHGDPD---AVAEVVVEGLYRIGRQDPAPIGAEAGLAVPRP-DGGVELYVASTDPHTDRDTAAACYGLEPERVKVVVTGVPGATADREDQGF-QLPLGLLALRTGCPVKITATREESFLGHAHRHPTLLRYRHHADADGRLVKVEAQILLDAGAYADTSGESLAAAVSFACGPYVVPNAFIEGWAVRTNNPPSGHVRGEGAMQVCAAYEAQMDKLAKKLALDPAELRLQNAMAT-GDVLPTGQTVTPAPVAELLQAVRDYPLPALPKDTPAVRRGVGYGLGMVHMLGAE----GADEVSTATVKVH-DGVATVLCAAVETGQGFTTLARQIVQETLGI--DEVHVAPVDTDQPPA-GPSCRGRHTWVSGGAVERAAKMVRTQLLQPLAHKFGMSTELLQITDGKITSYDG--LSTTVTEAMDG-----KELWATAQCRPHPTEP-----AGQG-DAFVGLAFCAIRAVVDVDIELGSVRVVELALAQDVGRILNPAQLTARIEAGVTQGVGAALTENLRTARGLVRHPDLTGYALPTSLDAPDIRIKLVEERDVVAPFGAKAASAVPVVTSPAAVASAVRAATGRPVNRLPIRPQAAVV------TTS
MSP--AEPFGLGSTALRTDALPKALGIYPYAADLWAEGLLWGAVLRSPHPHARIVAIDTTPALALPGVHAVVTAADLPPPSGPI--VADRPILACGVVRHHGEPVAAVAADHPDTARLAAASILVEYELLEAVTDPEQSFN--VPPLHPE--GNLFRHLPLRTGDPE---AVGEIVVEGLYQVGRQDPAPLGSEAGLAVPRP-DGGVELHLSSTDPHGDRDRTAACLGLEPDRVRLVVTGVPGATSDREDLSF-QVTLALLALRTGRPVKMTLTREESFHAHTSRHPALLRYRHHADAEGKLVKVEAQILLDGGAYADVSSEALAAAAAFSVGPYVCANVFVDAWAVRTNNPPAGRMRGEGALQTCFAYESQLDQLAVQLGIDPLEIRRRNAMAT-GDPMPTGQAVTPAPVAALLDALTDSPLPALPLDDPAVRRGIGYAVGMVHMLGAE----GEDEVSTATVRVS-GNHATVICAAVDVGQGFATLARQIVQSVLGV--SEVYIAPVDSDQSVA-GPSARGRHTWVSGGAVERAALMVRHQLLQPIAANFGMSVELLSIADGKITSYDG--LGMPVAEALEG-----KELWATAQCRPHPTEP-----SGQG-DAFVSIAFCAMRAVVDVDIELGAVRVVDVTVAQDVGRALNPRQIEDRIEAAVAQGVGLALLEDLRTDGGRILNASLTGYRLPTALDTPDVRIALLEERDVVATFGAKAVSAVPAVVAPAAVAAAVRAATGLPVGRLPILPEDAIV--------G
MS---GAGGGIGADAQRPDGVLKVRGEFAYGSDLWMDDMLWGVTLRSPHPYARIRSIDVGPALAVPGVHAVLTSDDVPGVYGLE--LADQPVLALDVVRYQGEPVALVAADHPDTARRAAARVVVDYEVWEPVTDARTALGHPSAHLHPQ--GNLVRHLKIRRGD---PEPTADVVVIGEYEVGMQDQAFLGPESGLAVPAE-DGGVDLYVATQWLHVDQRQICAALGMPEDKVRLTLAGVGGAFGGREDLSM-HVHACLLALHTGRPVKMSYNREESFFGHVHRHPATMRYEHGATRDGDLVYVRATIYLDGGAYASSTPAVVGNAGTMGLGPYVVPNVHVDCYGAYTNNPPCGAMRGFGSVQTAFAYESQMDALAAELGMDPVELRCRNAMEE-GSVTPNGQVVDAAPVVELLRRLEAMPMPPAPAT-GGVRRGVGYAVAYKNVAFSE----GFDDHSTARVRLEVEAVATVHTAAAEVGQGLVTVEQQIARTELGV--ERVVVAPKDTAVGSA-GSTSASRQTYVTGGAVKAACEAVRERVLSRARDLVGRAVPDLRLDGGKVVSDGE--VALTLAEVLAD-----DVVEETLEWRHRRTEP-----TGQG-FAHVQYAFSAHRAVVDVDTELGLVKVVEMACTQDVGKAINPQAVIGQIQGGTAQGLGLAVMEEILVRDGRVQNPSFTDYLIPTVLDMPPMRIEVLEYADPHAPYGLRGVGEAPNISSGPAVLAAIRQATGLPLTRVPVRPEHLTG--------T
MS-----YRYIGKPTPRKDAVQIVTGRAKYIDDMEMPRMLYGKVLRSPYPHAHITSIDTSKAEAIPGIKAVLTHKNAPN-------TPRHVRVLDSRVRFVGDAVALVAAISRELAAEALDHIHVEYEQLPAVYDVEEAIRPDAPQLYEAFPGNLIPFRGVVLGDVEEGFEEADFIGEGTYAYENINPLPIEPPGVIAEWTE-SNKLTVWSATQSVTWHRHMMIPRMGFP--DIRAIGTQCGGSFGSKNYSGQPFLYAAALAKTAGRPVKVCFTKEEHFGAFALRLGSRFRGKVGIKKDGTITAVSGEWFVNTGAFSDMAQAQIAVGCGEAQLMLRCSNWDVKTKLVCTNRNPSGIVRGFGGQELESALFPILETAMAKAALDPVEFYKKNYVKP-GDGY--GEWYVGRDYSDAIDKGVEAFGWKRKWKGWTKRIGVGVGV--HGNADVG------EDVSEAYVRLNPDNSVTIHACVAEPGVGQRSSLCKMVAEVLQIPIGDVTIAPADSLINPFDFGLLGSRGTFAMGSAVISAAEDARNTLLEQAAPMLKAAPEDLETEDGMVYVKGRPDAGIPWRKVL----GLMRTITGFGRF----------------DPDYSVPNFLILFTELQVDTETGKVDLLRVVIATDVGQIIDPPSIEGQLHGALAAGIDTAIFEETILDSGHILNLNMMDYKWRTFLELPQFHNVILETPIETHRYKAVGVGEISTAPGPSAILMAVSNAVGKKMGDYPLTPDKVLTALGKIP--T
MV---RQSQGVGTSVPRPDGTLKVTGEFAYSSDLYLADMIWGVTLRSPHPSAWIRSVDIGPALAMPGVLAVLTHEDVPGFYGLE--HRHQPVLAVDQVRYQGEPVALVAADHPERARRAAEAIVVEYEVREAVVDPRRAAFDPCPTVHDH--GNVLRHQPVRVG----SDFEAPVVVTGEYEVGMQDQAFLGPESGLAVPAE-DGGVDLFVATQWLHVDRDQIAPCLGLPPERVRLSLAGVGGAFGAREDLSM-QVHACMLALRTGRPVKIVYNREESFFGHVHRHPAWMRYEHGATPDGRLLYVKAEILLDGGAYCSSSPAVVGNAASLGVGPYEVGNVRIDAYGVYTNNPPCGAMRGFGAVQACYAYESQMDRLAEACGISPVEVRVRNAVSQ-GSTLATGQVIDPAPLADMLRELASMPLPEAA----GVRRGVGYGVGIKNICFSE----GFDDYSTARVRVELEPHVLVHTAAAEVGQGLVTIQEQIARTELGV--DRVTVAQADTSVGSA-GSSSASRQSYVTGGAVKTACEAVRERLDALRADG------------------------SSLVEALERA----GAVEETREYRHRPTFP-----TGQG-DSHTQLALCVHRAVVDVDVELGLVKVVELAAVQDVGKIMNLSALEGQIHGGSAQGLGLALMEEIQVTDGRVLNPSFTDYLIPTVLDMPPMRVSILENPDPHAPYGLRGAGEPPTLSSTPAVAAAVRAATGLPLSRVPIRPHDIVPN-------G
MK---YYGTTVGKSEQRVDVVGKATGKVKYVGDYHVPGLLHAKLVTSTEAHAWIKSIDTTKAWEVPGVRAIVLGDAFPYHIGPI--LADRPPLAFKKVRYYGEPIAIIVADSEHQGKLAASLVEVEYEPLPVVNSVKQAFGPDAPIIHEDLGTNIGSHIKIRKGDFATAWAACEETISATYSFNLSDHAAMETRSTSVEINP-DGKVVVHSCTQSPYTIKKVLNQFFNIEVGDVVVHVPVVGGAFGGKGTVQL-EPLAYLASKAVGKMVKLQYEREEDMITAPCHIGVDMTIKLGATKEGEILAGQYTFLIDAGAYTDQAAGITRAMALDCTGPYHIPHVWCDSYCMYTNHPFATSFRGYGHPELTFGIERTMDKFAKQLKIDPVVLRLKNAIKP-GHTSPTQSILTIGDAAKCIERAKELIEWDQNKETLNIVRSKGISLFWKTSTTAT------NAQAGVVLTFEADGTLNLNCAAIELGQGTKTVLAQIVAEKLQMNINDIHVNMVNTQYDPHQWRTVASSTTFLAGRAALLAAEDAIRQLKKTAAIALQCSEEDLEVGGSRVYIKSNPQHAIPFKDVSYGYKAVGGQVVGVGTYIQKHLTP-----TGFG-DVGPWWSVGAQAIEVEWNKRDCTYKMLRAVTVLDGGTILNPRAAEQQMRGGMFLGLSWASTESFVFDSAITQNPNFRNYQMIRFGEQPEYLVDFVETPAADGPYGARGIGEYGVIGAAAALGNSLSRAADVELDHLPLIPELIWQTKKESG--R
MPP--KHAPAVGRSVRRKDASAKISGRAPYVDDLDFPGMIHGRTIRSGIPCGRITDIDLSG---LSDEFVVVSHRDIPGYVALL--QEDQPFLAEERVKHMAEPILLLAHAERERLWQVE--VPIAYEGEEPCFDP----------AHSS---EVFKSIRIAKGDAKAAMASADTIVEGTYRTGHHEQLYIEPNGVIAVPGD-DGSMTIYGSLQCPYYVHQALEVLLGVPADKIRIVQAETGGGFGGKEDYII-AGHAALLARKAGRPVKLVYDRHEDMVATTKRHPSVVHHRTGVRADGTIVAMEVDVLFDGGAYCTLSPVVLSRGVLHASGPYRCDNIEILGRTTMTNTPPNGAFRGFGAPQTIFAMEVHIERVAEALGMDSVALRRKNALRP-GDTTATGQRLDSCSALAVLEDALTRSDYFAKKRAYGTQRGIGLSLYHHGSGFTGG--GETRLASRAALELTPTG-VRILVGSTEIGQGTRTMHAQIVADSLGMPYEQIEVAVADTAMVPDSGPTVASRTTMVVGNILARCAKKMRERLGEKT------PAQY-------L--------------------AEHGELVIVESYERPRGLE-----GYRG-AAYAAYGWSCNVAEIEFDPVTYEVRPLRVTAVAEIGKAIHPIMVAGQIEGGTAQGVGFALNERVVMVGGVMANANMTNYTIPTTRDTPAIDVAILENPYAHGPFGAKGVGEMPIDGPAPAVINAIRQ-TGIDLRELPAVPEVIMEAVCGDL--P
MT---ATEGGVGASPARPDGTRKVRGEFAYSSDLWHEDMLWGGTLRSPHPHARITRIDTSRALALPGVYAVLTHDDVPGRYGLE--HPDQPVLAEDVVRYCGEPVAVVAADHPEIAQRAVALIDVDYEPLDPVTDAEQAAHGQAP-LHPD--GNVVRHAPVRRGQ---PAVNADVVVTGRYEVGMQDQAFLGPESGMAVPDG-DGGXDLYVATQWLHVDQQQIVAALGLSPEQVRLTLGGVGGAFGGREDLSM-QIHACLLALRTGKPVKMVYNREESFHGHVHRHPATMYYEHGATRDGRLVYVTARIYLDGGAYASSTGAVVGNAATLGVGPYDVPNVRVDCWGVYTNNPPCGAMRGFGAVQAAFAYESQMDKLADACGLSPTEIRRRNAMQE-GTVMPTGQVVDEAPVAELLDRLERMPLPERSAAEAGVVRGVGYAVGIKNICFSE----GFDDYSTARVRLAVEPAATVQTAAAEVGQGLVTVLQQIVRTELGV--ERVTILPMDTSIGSA-GSTSASRQTYVTGGAVRAAALTVRSALLARAAATLGRTEAELHLDGLKVTSADD--VLADVADVLGD-----GELDETVEWRHRPTET-----TGQG-DAHVQYGFAAHRAVVDVDTELGLVKVVALDCVQDVGKALNPQAVVGQIQGGSAQGLGLAVMXEIRTDGXVIRNPSFTDYLIPTVLDMPPMTIDVLERADPHAPYGLRGVGEPPTISSTPAIVAAIRAATGKELPRVPVRPEHIACAGDAVPDAG
MN-----YRFIGKGTPRKDGVDIVTGKARYIDDVRPGPMLHGKVLRSPFPHAEIKKIDTVKAKAAPGVRAVLTHADVPP-------MPRHVKVLDQRVRFVGDAVALVAADTLEQAVAALDLIKVVYEKLPAVFDMDAALAPGAPRLHDMFPGNVVSDSKVVRGDVEKGFKDADFISEGTFGYENFNPLPIEPPGVIAQWED-EQRLTVWSGTQSASWHRWIMQSKMGFP--DIRAITTQCGGSFGSKNYAPQCMFYAAALAKATGKAVKVSYTKDEHFGAFVLRLGSRFCGKIGMKKDGTVTALAGEWMVDNGAFSDMSQSQIAVGCGEAQLVINCENWNLSTKLVCTNRCPAGVIRGFGGQELESAFAPLLADVMTQAELDPVEFFKKNYVKP-GGQY--GNLWTGKDYTKAMEKGAAEFKWKDKWKGWSQRTGVGVGI--HGNADVG------EDDSEAYIRLNADGTATIHASVSESGMGQRSSLCKMAAEILQLPLAKVHMTPPDTLVNPFDFGLVGSRGTYAVGSAVIDAAEDALKQLFGRAAPMLGVQSQDLETRDARIFVKGKPEQALTWSKAI----GIMRSVTGYGEF----------------KADYSVPNFLILFVEVEVDTDTGGIKLKKVTTATDAGRIIDPPSLHGQLFGALSAGLDTAIFEETIIDSGHMLNMNLTDYKWRTFNELPEFNNIILETPFPTHRFKAIGIGEISTSPGPGAVLMAVSNALGKPLHEYPLTPDRILKACGKEK--K
M-------REVGKGIQKKDAMALVTGKPVYMDDLAPKDCLIVKLLRSPHANAIVEEVNKDKALKVPGIEAIYTWEDVPK-FAQAPESPYDRLILDRHVRFVGDPVAIVAGEDEACVDKALRFLKVNYQVLPAVLDYHKALDN-ENLVHPEDDRNLCAHMEEGNTEMDEIFNDCDVYLEETYHVPAVNQAMMETFRTTCYIDT-YGRLNVFSSTQIVFHVRRIISHALGIPKSKIRAMKPRIGGGFGAKQTVVS-EVYPAFVTWVTKKPSKMIYSRYESQIAGSPRHEMEVKIRLGAMNDGKIRALEVYNLSNTGAYGDHGPTTAGLTGHKTMPLYNMERFRHSFDVVYTNQLAAGAYRGYGATQGVFGVESIVNELAVKLNMDPVELRLKNVVKQ-GMTMMADEVANSCRLDECLIRASEMIGWKDKYPCTGKVRSVGIAMAMQGSCISY------VDVGSATVTLNEDGSYRLAIAAADMGTGCDTILAQMAAECLGVTTDEIFVSGADTDTSPYDSGSYASSTTYVTGQAVVKACTELEKRIKEVATRMLECSLDELDFDGRMAKNLVTGQ-TVTLEEIGYKSQFNDLALQVTESH----------------TSPVSPPPYMAGAVEIELDKETGEVEILDYVAVVDCGTVINSNLAKVQTEGGIGQGIGMALYENIQYTDGRLMNNSLMQYKIPTRKDLKSIRVEFKPSFEPTGPFGAKSIGEIVINTPAPALAHAIYNATGNWYRSLPITSEKIAMGK------E
MK---QKLKWIGKSVKRIDGPEKVTGEQKYKTDYSYSNMVWGKVLRAKYPFAKIKSIDTVKAEAHPDVICVLTYKDIPGGFGIV--TPDQPVLCEDVVRCTADAVALVAAETVEAADEALDLIEVDYEVLEPVTDVENAMLQGAPKLHKD--GNIHSHVTIKNGDIDAGFDEADYIFEHTFYSPRQMHAFIETEGGWGRMEE-DGSLVIECPGQYGHRDKLQIARALALNPERIHVYSSPNGGGFGGKDEITV-QIYLALLAMNTGRPVKIHLSREESVIAGIKRHPFKVTVKTGAKKDGTLVANKVRAVADTGAYASLGGAVIALAIEHASGPYTIPNVDMEGFCVYTNNGIAGAFRGFGVNQVCVGIETHIDMLAEKTGLDPIEIRKKNAYKQ-GDISSLGHVVKSVGTIETLDKAAACDLWKNRDYYKWKKRGVAVATSFHGVGMGI----GTPDYGAATIELLQDGKFKVGVAIEEIGTGNGTVYAQVAAECLKCDINRIVVVQGDTKQTLDSGTISASRSTYTGGRAIATAAPNMINLLTEEAANLLGVSVSEIELAYDRLVDAHDHTRFVTYEEIYESLHDKHRSKRVEGHFYLPKE-K-----NSGG-APHHLYGYMTHVVLVEVDTLTGQTDVIKVVAIPDVGKVLNPQGLEGQTEGGAVMGIGYTLYEDVLIEDGYHKTKNFTDYIIPTIRETPEIETIPVESNEESGPFGAKGIAEVVMIPIIPAIMSAIYDATGARVYHLPATPERVYQAIQESKISR
MA------NIFGTPLKRREDPRLVTGNGSFTDDIRFSNALYAVMLRSPHAHAHIKSIDASKAKQADGVVAVYTGRDVQGKMEPIPPTPAHPALAVDKVRYVGDAVAMVIAEDRYAARDALDLIEVEYEPLPVVVDQEKAMADTAPLLHEDVPNNLAYHWRAE--VADDVFEKAEVVVRQRFRQQRLIPNPMEMRAAAARYNPASGEMTIWCTSQNPHIHRFILSGVLGIPESKLQIVATDVGGGFGSKIAVYPDEALVGFAARELRRPVKWTEDRSEHFTVTSHGRDVILDVELAGKRDGTLEALKIKNIANMGAYLSTAAPETILFGLITPGPYKIRQAQVDTYGVFTNTTPTDAYRGAGRPEATYLIERMVDLFAEEIGMDPVEIRRRNLIEK-DEFPALGLQYDSGDYKGALDKVLNMLDYDKFREEQGKYLGVGFSTYVEICGLGPSK-FQGGLWESATVRVHPTGKVSVFTGTSPHGQGEETTFAQIVADKFGIQAEDIEVIHGDTNRISMGWGTYGSRTTPVGGTAIAIAADRVLEKAKKIAAHALEVAEEDLDFRDGAFQVKGVPDKAMSFADVSLQASGMEPSLEAQAFYDP----------------DNFVYPFGAHACVVEIDSETGEIEIKRYLAVDDPGPVINPMVAEGQVHGGIVQGIGQALWEGAVYDQGQLLSGTFMDYAMPKARFFPKFETAFTETPSPVNPLGVKGIGETGTIAATPAVVNAVIDALGVKELEMPLTPEKIWNVLKRGRVAQ
MSP--IKRKYIGRSMKRVEDPRLLTGRGGFIADQKIPGLLHAAIFRSPVAHGRIVSIDASAALAIPGVVAVVTGEDCKAKMNPC--TISQYPLAVDKVRYVGEAVVAVIAESRYIAEDGVDALDVEFEELPPVVDPIKALQEDAALLHEEHGSNLAYERTFTFGEVDEAFQTADLVVSDTLHWGRSAGMPLETTGAIARPGL-NGVLEIFCNSMNFSYFVWLIATALKLPSNRVTINPVPAGGSFGSKFTAHKVPTLAGFLALQVNRPVSYVEDRLDHLMNDHHASDRYYDAKLALTSDGIILGMDVDVVDDYGAYLQFGVGTHGNALSQCVGPYNFANLRYHLRAVLTNKCQQGAYRGFGSEVHNWVLERLVDQAAERLGMAPEVIRRKNFIQP-EQFPPGGNLYDSGNYDAVLDKALSLIDLEHWRKEQGRYIGIGLVTTQERSVFSSTEFPITSSPESATITVDPAGEFQVLLHSQAMGNSPETVAAMVVAEEFGVEPDRVNIRYADSAHALPGTGPGGSRFTVMVTGAIRGAAKKLQKKIIEIAAHTLEVPPEDMEITDARVQVKGAPEVGLSLGEVAATAYGMTSGLEEQFTYDHPLTTL-----SDLG-IFYPIMGHNCHIAVMEVDPDTGKTSWLDYVAVHDAGTIVNPITLGGHVTGGTAQGVGTALLEELAYDDGQFKSSTFMDYLIPTANEIPAMKLGHVETPSPYTEYGIKGGGEGGRMATPGVISAAIDDALGMHVRNLPVKPSDIVATVLAARQSA
MP---KDYAVIGKSKPKIDAREKVTGQARYTADLKFPNMLYGKILTSPHAHARILSIDTSEAEKIPGVKAVITHKDVPTKYGISPARWDENIFCIETVKFVGDKVAAVACIDEETCYKALKAIKVEYEVLPAVLDPLHAMDEDAPQIHPEYPLNKNTEIHQNFGDVDEAFRQADYVRTDMFVGNRTYQAPMEPHTATSIWQG--GKLTVYSSTQSPHYFQYYIAREFGLPMGDVRVIKTYVGGGFGGKLEPTGLEFAGAVLARLTGRPVKMFYDRAEMFAHNRGRHRQYMKLTTGVNADGRILGVHADFIMDGGAYTSLGIATAYYAGAMLTLTYDFENYRFDMNRVYTNLPACGAQRGHGAPQPRYAFEAHLDNIAKDLDIDPLEIRLRNARKP-NTITPNEFVVNSCEMVACLEQARDISGWADKKGKLPAGRGIGVATGSFVSGAGYPIYRTDLPHAAAMIKVAEDGAATLYTGATDIGQGSDTVLCQMAAEAMGYTYEQMKIVAADTETTPHDFGAYASRQTLMSGAAVKEAGDEVRKQLLEMAGEMVDLPPERLSVRLGRISAKDNPEITLTFEEAARTFFVQKGPLMGRGSYAPPKL---GGKHKGAPVGTSPAYSFAAQVSEVEIDEETGEVAVLDVWDVHDCGQVINPALLHAQVHGALYMGMGESIWEEVRFDKGKIQNPTLGEYRLPTALDMPRIHSSLVPSYEIAGPWGVKEVGEGATLPTMGCFRNAIFDAMGISVNSLPLTPEKVWAALREKRFLE
MN---TDTKIIGTPVPKHDAGIRVTGKAVYGHDIVLPGMLHGAILRTKYPSATF-TIDVSEAKKLPGVACVITADDIDT-------KRDHPVIKAGEVNCIRDEIAAVAAETKEIALTALSLIKVKYKKRKGVFDPFEALKPSAPKINKF--KNIAGEFHYEHGNLEKQKKRSKIILTRRFSLPRMTHACMATSNITAAYSQSDGKLLLYSSTQVPFLYQRDMAHALKMNPSDIRIIQPVIGGGFGSKLDMYPFEPICALLSIKTGKPVQILYSREEEFIASPTRQPMIIDLTAGIDSKGNFTFREVNVIKDNGAYTSWGATTPFVIMQAFSSLYKIPACYFHATAVYTNNVFAGSFRGYGNPQATFALERMIDMLADEIGMGKDEIRLINANEQ-GEITGQGLHYQTCGHRQCLESVIKSSKTKIRTTSNRYKKGIGFASMLHVGGGAK---IYRSDGCGSIVKIDPYGFCTIITGANEIGQGSETVLAMIAAEELGIALNKIKVINSDTDIKPWDVGVHASRTSFVAGNSLLGAIKKLKNKLNAKARQLMNEPSADFIYESGYLFSNQT--SKIAIDKVVREMQTEPNELAIAFYFYEPLS-E-----EFKG-NVSGTYAFASQSIEVEVDTYTGNVRVLNVHVAQDVGKVLNPLLLEGQIHGGVLQGLGYAICEELLMNSGMILNSNFHNYKIPTASDIPEIHFTPIETNDRHGPYGAKGVGEAPLIPTAAAITNAVCNALGIELLELPITPERVLRAINGKQNGK
ME------SYTGKGRGRVEGMDKATGRAVYAADYYEENMLHLAIVRSAYAHARVLDIDTSK---VPETAWVFTAKDIVK-VQDI--LPDQPLLVEDKARFLGEAIAVVAAESEEAAKAAAAMVQVTYEPLQVVTDALMAAKPGCIRVHDDTE-NDVIRFDNEKGNVAQGFAESDLIVEDDFYTPIQDHGYMEPDACMAKIEE-DGRLLVCSSTQNVFHDLRMVCDITGLTEDQVHIVAATVGGGFGGKDGSTA-QLFTALAAFKTRRPCKLIFSRQESLATTYKRHAVYMHVKMGFKKDGTMVAFDGSGYLDTGAYGGLGPAVLSLFSEHFAGPYNIPNVKISSHLCYTNKPVAHAMRGFGAPQGAFATESLISRASKLLGIDPLEIRYKNGIET-GMYGGVGQKMRFVDFKGALKLIEQSELWQERKHNT--YVGYGIAGGHLSCGLGK------NIPDQAEVKIEEDGHYTIFLGLVDIGQGSRTALQAMAADALETDFDNVSLVMADTDRTLDCGSTAGSRSTFIGGNAMLNAIENFKKGEMETGKADFPESEESFSIA----------------------------------------------------GFPHAMYTFIAQAVKLRVDPVTGQVVLLDIAAATEAGRIINPLAMAGQIQGGVAMSVGYAFGENCQFKEGRLLNDSMSTYLMPTAMDLPRIQSLHVDGYEPSGPMGVKGAAEVSTVSIAPAIAAAINEVSG-RLTSLPFDIETILNGLK-----K
MA---TELRPMGKPILRKEDPRLIRGKGRFVDDILLPNMLHLCILRSPYAHARIRRIDTSKAEAAPGVKLVLTGEDLAK-LAWM--GDVQMVLATDKVLFQYQEVAAVVAETRAQAEDAIQLIEVDYEPLPVVVDPFKALEPDAPILREDKKSNHIWHWEADREETDAIFREAPVVVKQNVRFQRVHPSPLEPCGCVADYNPATGKLVVYVTSQAPHVHRTAIALTTGFPEHMIQVISPDVGGGFGNKVPLYPGYVVAIVASLKLGVPVKWIETRTENIASTHFARDYHMTAEIAATEDGKMLALRVKTIADHGAFDATANPYPAGLYSIVTGSYDFKAAFVEVDGVHTNKPPGGAYRCSFRTEASYLIERVVDVLARRLKMDPAELRLRNFIRK-EQFPPTGWVYDSGDYEKTFKLALERIGYEELRKEQGEFMGIGISTFTEIVGAGPAH--GIKMFDSAEIRVHPTGKVIARLGVRHQGQGHETTFAQIIAEELGLSVDDVVVEEGDTDTAPYGLGTYASRSTPTAGAAAALCARRIRDKARKIAAHLLEVNEDDVVWDGAAFSVKGLPGRSVTMKDVAFAAYGIEPGLEASYYYNP----------------PNLTFPYGAYIAVVDIDKGTGAVKVRRFFAVDDCGNVINPMIVEGQVHGGLTEGFAIAFMQDIPYDDGNCLAPNWMDYLVPTAWDTPRWETDRTVTPSPHHPLGAKGVGESPNVGSPAAFVNAVLDALGVEHIDMPIYPWKVWKILREHGITE
MS---KDFSIVGKSVIREDGFEKITGRAKFADDYKFDGMLFSVMLRVPATHAKINSVDFSAIQNNPSVASIITSQDIPGKIGMI--KNDQPVFCDEKIVTPGDVLAMIVGEDETELRKLLTKIKVDYTSLPTLTDPKKSLDPDALLIHPEFGSNLIVHHPLRKGNVEKGFAESDEILERVYTTQTIEHAYIEPEAVIAIPLE-DGALKVIGSIQNPFTVRRIVASVLNLPNEKVQVVQAQLGGSFGGKDDTML-SARAAVAALKLNRSVKIRYTRDESILESYKRHPYILKYKVGFSKIGKINAMKIDLLADGGAYCSMSPFVTWRSVVQATGPYEIENVQTDVRAVYTNNPYTGAMRGFGSPQPIFAQETLMDEIALHIGVTPDEIRRRNGLKL-GSVTATGQTLKDVNLIPVLNKAVSFTNFAEKWKENLIKKGIGLAVSFRGCSLGA----EGLDQSSCYISVQPDGKVVMLSGLAENGQGLRMTLLMAAAEELGVTADKIIFLENDTSKIEDSGPTVASRGTIMGAAAAKNAAELLRKQLEKVAREVSKLDETDISFRENLVFSRKK-GMIAKFDDVIKAAFENKVELSAIGRYKSPDV-S-----TGQG-DAYFTYVYGCQVAEVSVNTGTGEVYLNKITAVHDPGTVINRLGAIGQVYGGVTQGAGYGILEEVTNEDGMIRELNFDQYLIPTAKDIDEIKPLFLEGNEKYGAWGAKSLGEPTLELGAAAIANAVCNALGKRFYNLPLNLEEVLLGRKLRPGSL
MT---TYASPIGSSLKRVDGPGKISGLEKYAADYYPDNCLWAGAKRSDHPHALIKKIDISPVRNLPGIFAVLTHEDIKGRVGVP--EMDQPVLADCKVRYKGDPVVLVLAENKTLLQEAIDKIIIKYEPLPAVFDPEAALAENAPLLHENRNKNLLLGGKVIRGNSIAAMSECDAVVEADFQLPWQEHAYLETEAGVARVDE-EGILEIIASTQTPWRDRNELAYALGWPVDKIRVIAPYLGGGFGGKDGITV-QGLLGLAALHSGRPVKMWNSREESFLSSTKRHPGQVHYELGCKNDGTLHALNCRIVLDTGAYASLGGPVLALAMEHAAGVYRIPHALIEGFSVYTNNPVGGAFRGFGAPQVLAGLEQVMDILADKIAWDPLAFRLKNAVMR-GDETGAGVWMSSTAIIPCLEKVQEHPLWTSRQAWVFKQRGVGLAAGLQGTGYGP----MVADIANAKIELLSDGRFRIYSGVADMGQGNNPTNVQIAAEVLGQAAECFELIQPDTLQTLPSGSSAASRTTYSYGNALKAAALQLKERILTRACNMMGLYAEDFLLSSGRL---NHPSREIPLGLVAASMR------VSIYSYTAPVN-R-NPDIRAAG-FPHRVFAFACHLARVQIDELTGEVEVCDYLAVTDAGKVLNPQLYEQQVQGGAVQGMGYALWEDFKLDRGELMTRNLATYILPTSMDVPDILSIAVETVEESGPFGMKGIGEIVINLALPAIANGIARAVGQHIFKSPLTAEQLLLILEKRP--E
MSP--GTPHGIGVSLPSVDAAAKAQGSFPYAADLWAEGLLWAAILRAPHPRARITGIDTSRAAALPGVRAVVTHEDVPGAYGRR--VADRPAFARDVVRYHGEPIAAVAADHPDTARLAAAAIAVDYEVLDPVTDPEQSFE--AEPIHPD--GNLIRHIPLRYGDPD---VTGEVVVEGLYRIGRQDPAPIGAEAGLAVPRP-DGGVEIYTASTDPHADRDQAAACFGLPPEQVKVVVTGVPGALGDREDTGL-QVPLGLLAMHTGCPVKIAATREESFLGHAHRHPTMLRYRHHADARGRLLKVEAQILLDAGAYADTSSDALAAAVSFAAGPYVVPHAVVDGWAVRTNNPPSGHLRGEGAMQVCAAYEGQMDKLAARLGVDPAELRLRNVLST-GDLLPTGQTVTPAPVAELLAAVRDAPLPALPKDSPAVRRGVGYALGMVHMLGAE----GTDEVSTATVKVE-GTVATVLCAAVETGQGFATLARQVVQETLGI--EEVHVASVDTDQPPA-GAGARSRHTWVSGGAVERAAKMVRTQLLQPLAAKFGMSTELLTVADGKITSYDG--LSTTVAEELEG-----KELWATAQCRPHPTEP-----SGQG-DAFVGLAFAAMRAVVDVDVELGSIRVVETAIAQDVGRVLNPQQLRTRIEAGVTQGIGAALTEHLRVAKGVVRHPDLTAYALPTSLDAPDVRIKLVEERDVVAPFGAKPASAVPVVTAPAAVAAAVRAATGRPVNRLPIRPQAAV-------TER
MK---HDWSILGKSVVKKDTMEKIMGSAKFAADMELPNMLYGGVFRSTICHGAVKNFDPSAALEIPGVVCVLTSKDIPGRIGII--LKDEPILVDDKIRRYGDAIAVVAAETPELVRDALEAIKVEYEEYEPILTMERAAEEDAPKVHGE--TNVHQKKHLEHGDVDEAFKHCDVIIENDYETPMLSHMFIEPDAGVASFEN--GQMIVYSSTQNPHYDRGEIAGMLAFPQNRVSSVQVTTGGGFGGKLDISV-QCHAALLSYYTKRPVKIVRGRMESTMVSSKRHPFKMHYKTGATKDGKVLAVQATLLADTGAYASYGPAVITRAVVHAAGPYEVPNVRVDATFYYTNNPMAGAFRGFGVPQVAVAHEGQMNALAKALNMDPIELRIINAHRP-GSVTSTGQVLDNVGFVQCLEAVRDKASQVLPPCVPNKRRGRGYGCMYYGIGNTG-----LPNPAGAFVEVLPDNSVNLMVGCADIGQGSTSAMAQIAAEELGLEYEDIHVTFANTEVTPEGGATSASRQTFISGSATMLAARMAKNTLAEVASNYLNVPQDKLVFRHREIYSSEDRSVKMTYPELMGEMKRLGKLALGSGAYNPRTT-G-----DMFG-VPFEVYSYAATIVDLEVDVETGLVDVLNVVSAHDVGTAVNRQAVEGQVEGGVVMGTGFALMEKIETKDGRITNPVFSKYLLATAMDAPTIYPIVVESSSKTGPFGAKGVGEPALIPTIPATADAVENALNIRFGKLPIQHLDIMRELYK----K
MN---RSFSVLGSRALRIDAPEKLTGKALYTDDLVRPGMLFGALLQSPHAHARILRIDTSRAEKLPGVAAVLTAANSPQKFGVSPARYDETVFCIDKVRYIGDEIAAVAAVDLDTASEAVGLIRVEYEELKPVLSVEEALDPASPLIHEMYAGNVCSRVEQDFGDVEAARKGAFIVRTDRLSSKMQNGAFIEPQCALAEVDG-HGRLTLWSSTQAPHYVARTVAMVLGLPEHKVRVASPRVGGGFGPKAACSSMELATCLLARATGRPVKTTFTREQVFFHSRARHQFFHTMTTGVDRQGKLLFLDHECSLDGGAYASFGIATVYYAGSLLGAPYRLPNMRYRGMRVVTNKPASGAQRGHGGVIARALFEVQLNRIARELGIDPIELRRRNVMEA-GETTCNDLNMSSLGMRECLEAVHDRSGWNDRIRQKTPGRGIGIGCGFFVSGAGYPIYRSRTPHCTVEIKADEGGGIEVRTGASEIGQGCETMAAMIAAETLGIPLDLVRVRSGDTDLS-VDLGAYSSRTTLMTGHAVREAAENVRQKILAVVARAMKVTTEDLSIENGLVKARGEPREFLTFAEAARLAFLEQGTIIGTGLYRPPPL---GGKFKGATVGTSPAYGCSAQVAEVRVDLETGQVKVERIVAAHDCGQAINRTQVEGQMHGCISMALGEALMEEVVFGKGEVLNPNLADYRIPTALDMPSIETIIVESNEPNGPYGAKEVGEGGIMPTIPAILNAIEEAAGVTIDELPVSPERILQALRRQK--K
M-------PAVGNSVARKDGIGKATGRAQYADDLVFPGMLHGRTIRSTVPRGRIASVRLDFD---AASFTVVDHRDVPGVCDLI--EQDQPFLAEREVRHMAEPIVLLAHEDREILNAAR--VSIDYDVETPLFDPEASA-------------GVFKRIDIVKGDVDAAMPGADVVVEGIYRTGHQEHVYIEPNGVVAVPED--GGVAVYGSMQCPFYVIKALKALLG-ANTPVRVVQTETGGGFGGKEEYMI-AGHAALLALKSGRPVKIVYDRVEDMVATTKRHPSIVRHRTGVTKDGRLVAMDVDVLLDGGAYVTLSPVVLSRGCIHAAGPYRCDHVRIQGRAVFTNTPPNGAFRGFGAPQTEFAVEVHMDRVAEALGMDPVTLREINALRP-GDTTATGQTLRDCSALACLEEAVRRTDFRRKRDAYGTNRTIGLSLFYHGAGFTGS--GERHLNSRARLETTPTG-VRIAVGSTDIGQGTRTMHAQIVADALGVPYETVEVAQPDTSRVADSGPTVASRTCMVVGKILEECAHELRGTLGELT------PAEH----------------------------ARHGALSVERKYEPPDWIQ-----TYKG-DAYATYAYGCDVAELEVDPDTYEVRPTRITVIHEFGRPIHPALALGQIEGGTAQGLGYALLERVVMRDGAMANAQLTNYVIPTTLDTPAMDVVMLENRYAGGPFGAKGLGELPMDGPAPAVVNALRH-LGLDVREVPATPEVLAACAS-----R
MT-----TRLFGQKITRREDPRLLTGHGRYVDDVA-GTAIAAAFVRSPHAHADILDIDVTGALDVSGVIAVWTHEDLPG-AERLPHPHTGYALAKDHVNFVGEPIVMVIAENRYIAEDAANRIEIEYSIRDAVVGVEESREGT-LIVHEGMEDNVAAHIVQDVGDVDSGLAGAPHVLELDLEFERSACMPMEGKGVVARWDPGEESLEVHSSTQTSTGLRAVLAAKLEIPLTRVEVITPDVGGAFGVKINHWPEELAVACAARALETTVKWTEDRREHFISSAHERAQTQWVRVGFDDEGHILGLDVKFWHDNGAYLPYGVIVPLNTSTHIMGPYVIPAFRVEYWSLYTNTVMVTPYRGAGRAHAVFMMERTMDAIAAELGLDRTEVRLRNFV---RDFPGAEGCIDSGDFVTSMDKLKSIVGWDEFETYRGRQVGIGIACYIESTGAGP--------YEGGHIEVESSGRVNVWTGLTTHGQAHATVFAQIVADELGVPLETVHVKTGDTRKLPYSVGTWGSRGAVMAGNALHLTAKKVRQKALRIAGESLEADPDDLEIEEGMIQVKGDPSASMPLAAVSVLSNGEQPGLDEQEFFSP----------------LRSTVANGMHAAIVETDPETADIRILRYCVVHDCGPMVNPLVVEGQVHGGVAQGVGGALYERMAYDDGQLLNASFMDFLMPFASEVPHIETDHLETPSPLNPLGIKGAGEAGTIPAATAIASAIEDAEGIPIRSMPLDPSTLWHMRTNFARSR
M----KGYSVVGKPTPRIDGVAKVTGEARFTGDLVLPRVLYAKILRSPYPHANILNIDTTRAERLKGVKAIITGKDVIGRLYSP--IKDEPILAGDKVRYIGDEVAVVAAEDEDVAREALELISVEYELLPAILNVEEAMVAGAPIIHGHANNNIAYQISANFGDLEQGFKESEYIREDTYTTAYYTNCSIETDVCLAQFDS-SGKLTLWTPTQSTYIIQKDIANTLGLAEGKVRVIAPHIGGSFGSRLSGEPHHCLAALLAQKTGRPVMLKLDLEEILN---RGNSMIIQLKTGVKKDGTLLSRKLKVIADAGGYLGLTGLDVQIAGLRNMLPYKLAAFQFEGLAVYTNNPVRGFLSGEGIRVANFASSIQLDQIAEDLGIDPLDICLKNAIQP-GYIMANKIKIGSCGLTECIQKVVEKAGWDGKRGRLREHRGFGIGCGSASSGGKG---VLTHSISAATVKLQEDGSVVLLTGLPDMGQGAHTILAQIAAEVLGLPLEKILIYSADTELSPVDLGALGQRGTYITGNAVKSAAEEARRQLLEVAAESMDANIEDLEIQGGRIFIKNNPEKEMPVSGVVQTSQERGQPIMGKGFYNPNSE-----------PPDHITFSFDAQVAEIELDPETGKIKLKKVNVAHDVGFAINPLAVEGQIHSQVWSGGDMTLFQERILKEGQNLNPSFLDYKFSTAMDAPEIETTIVETIEPYGPFGAKEVGRGPIMSIGQAIVNAVYDATGVRIKSFPITPEKIHSTF------T
MS---RDYHAVGKCIPKKDSSQLLLGKPVFTDDITPRDALVIKLLRSPYANAIVEDVKTDIALKVPGMVAVYTWEDVPK-FSIAPESPYDRLILDRHVRSVGDAVAIVVGESEKAVDKALNMIKVKYTILEPVLDFRKSLDN-KVLVHPEDDRNLIHHEEDEHGNVEKILSECDEIIEHTYRIKAAQQAYMETCRAYCEIDR-YGRLHCISSTQIVFHLRRILSNALDIPKSMVRAEKPRIGGGFGAKQTAVC-EVYPAFVTWKTKRPSKIIYSRKECQTIASPRHEMEVTVRLGAMRDGHIRAIDLYTLSNGGAYGEHSTTTVGLSGHKSLPLYGCEATRFSCDVVYTNVQAAGAYRGYGATQGIFALESTVNELAEKLHIDPVELRLKNIVRE-GMFMPAGETANACALDRCIMHCADNFHWADKYPVRGKVRAAGMALAMQGSCISN------VDVGSCTLKLSDCGTYNMMIGAADMGTGCDTILAQMAAEVLDCEPDDITVFGADTDASPYDSGSYASSTTYITGMATQNAALELRENIKKIGAQMLGHAASEVDFDGKEVYIIDNGEVCVSLSDIATKSQNNTIPVDITATY----------------SSPVSPPPYMVGMVEIELDKETGAVKILDYQAVVDCGIPVNPNLARVQTEGGIGQGIGMALYENVTYNGGKIAENDLMQYKIPTRQDVGNINVEFETSYEPSGPFGVKSIGEIVINTPAPALAHAIYRATGVWHRTVPFTPEKILMGMVDPNRVK
M-------KYVNQPVRKKDAMQLVTGQPVYVDDIAPKDCLIVKLLRSPYANAMVTSVNKAAAMKVDGIEAIYTWEDIPQ-YTQAPESPYDRLLIDRHVRFVGDVVAIVAGRDEKCVDKALKLIKVQYEVLEPLLDFRKAKDN-PILVHPEENRNLCAHDETGSGDVEEVLKNSEIVIDRVYHTKACQQTMMETFRTFCTIDT-YGRLNVVSSTQIVFHCRRIISNALHIPKTMIRVSKPRIGGGFGAKQTSVS-EVYPAYVTWMTKKPSKIIFSREESMIASTPRHEMEIHVRVGADKNGIVNGIDMYTLSNTGAYGEHGPTTVGLSGHKSIPLYKAKAFRFVSDVVYTNHMSAGAYRGYGATQGLFAVESAVNELAAKLHMDPFEIREKNIVRE-GDVMPAGQVNTSCALDRCLTRVKEMIGWEEKYPVRGKVRAVGMGMAMQGSGITS------VDVGSATIKVNDDGFYTLSIGAADMGTGCDTILAQIAAEVLECSVEEIIVLGADTDSSPYDSGSYASSTTYVTGKAVEQCALKIREQICKLGAGLLKCPENEVVFDGKSVRREGAGQGQVSLTDIATASMGNEIALEATVTN----------------SSPLSPPPFMVGAAEVEVDLETGEAKVINYAAAVDCGTPVNPNLARVQAEGGILQGIGMALTENITYNQGKLAENSLMQYKIPTRIDIGHICVEFESSYEDAGPFGAKSIGEVVINTPLPAVSDAIFNATGTRFYELPITPEKIAMAVAERE--A
MA-----FQTFGQSILRVDAPDKLAGRALYAGDLFFPGMVHLKILRSDRPHARILRIDTEKAETHPGVVAVFTHKDIPGRVGPR--NKDQPVLCDDKVRYIGDPVAMVAAETEKVAEEATSLIRVDYEDLPGIFSPEEALIPEAIKIHES--GNVLLERVLLRGDPDQAIKEADVVITNTYRTQMVEHGYLEPEAGVAKYED--GKITVWMPSKHAHFDHKEMAGVVGLPPEKVRVILTTIGGSFGDKQCLAP-GYYVALASLKTGRPCKMVYDREESFIASTKRHPFLIHYTTGATRDGRILAAKVEIIADTGAYSSYGPSILVRGLVHAAGPYEIPNVYVRARAVYTNNPVAGAMRGFGVPQVVVAHESQMDILAEILKMNPFEIRLKNGMKP-GSLTATGQSLNSVGYKETIERVKEEITRRGVPIS-SKRYGWGIATMFYGIGLTG-----LPNPGFSRIEANESGDFTLYMGCGDVGQGSATVMTQIVAEVMNSEVEQIKWVIGDTDLCPDSGTSTASRVTYIVGRSVQMAAENLRSLLQETAASMIGAPKEDLVLDHGFFYPQEAPHQKISIVEVVKKMKKEGVSPVGEGTFSPETT-S-----TGQG-NPYATYAFATQGALVSVDMDSGEVEVLDIVACHDVGKAGNPINVEGQIEGGVSMGLGYGLMEEVILKDGVIQNPRFSEYFIPTALDFPEVTSLLVETEEPTGPFGAKGVGEPALLPTAPAILNAIATAAGVRAKEIPVTSESLWKLLKEK---Y
MS---AIAGGVGESPLRPDGTLKVRGDFAYSSDLWAENMLWGATLRSPHPSARIRSVDIGPALRSPGVHAVLTAEDVPGLYGLK--DIDQPVLAEDVVRYRGEAVALVAADHPETARRALDLIEVDYEVLEPVVDAELAAHDDLPKVHPG--GNTVRYQPIVKGD---PEATADVVVSGTYTVGMQDQAFLGPESGLAIPAE-DGGVDLYLATQDLHTDRKQTAAALDLDPELVRMTMSGVGGAFGGREDLSM-QVHVCMLALRTGRPVKIVYDREESFFGHVHRHPAKMYYEHGATKDGDLVFVRAQLYFDGGAYASKTPVVVGNGTTLGVGPYDVANVSIQGWGMYTNNPPCGAMRGLGAVQPAFAYESQMDRLAEELGMDPVELRIRNAISR-GDTTPTGQVLDPAPVDELLRRVRELPLPEVPAA-GGVVRGVGYGVCIKNVCYAE----GADDFSTARVRLQNEPLAMVHTAAAEVGQGLVTVQQQIARSELEV--ERVNIHPNDTSVGPA-GSSSASRQTYVTGGAVQAACRAVRERLLAITAERFDEPAAELSLSGGKIVSRGS--VLADIAEVLGS-----EVIEETREYHHRETFP-----GHSE-RAQVQHAFSAHRAVVDVDTELGLIKVVQLDCSQDVGKAVNPESVVGQIQGGSAQGLGLAVMEEIQVGEGKIRNPSFTDYLIPTILDMPPMNVDVIERGDPNAPYGVRGVGEPPTISSTPAIVAAIRAATGRELTHVPVGPEHII---------G
MS---TDRRVVGKSIMSHDFIEKVKGSLLYAEDWSLPGMLLGKVVRSPMASARIRAIDVSKALEVPGVAAVLTARDVPVGLGEL--DVAMPVLAADRVRYAGEPVALVAAETRAALDQAAELVDIDLEPLPGVYDPLSALLPDAPLVHEE--GNVLITWNISCGDVEAGFREADVVVEEEYRTQFVEHAYLEPEAAVAWMDQ--GILTIRAATQVVEH-AAEIAEILNLPQNRVRVISTYMGGGFGGKEDMTV-EPYVALLAWYTRRPVRMIFERQESILATTKRAPFVMKYKTGARRDGVITAQEVDIVGDAGAYPYLSARVMFAAAVTACGPYRIPHARVRSRAVFTNQVPTSAFRGFGAMEVVFGYEGQMDRLARVLNLPPDEIRKRNFLRK-GDLRPTGERVDTVAIEETLDQAMYALGAPSAPS--RKRIGRGLACNMQPYGRTA----WFHDQASVWLSLSADGSLTIRSGITDLGGGQAASLCQIASEVLGVSLDEISVHIGDTALNPPAGGTFATRQLYMSGNAVLHGALELRRVLADVAAGILNTTPEQLEFRDGAVFVARGETQGINLATLARECESRGVSPAVLYTWRAPVG-S-----TGKG-ATFPDYTYGAHAAEVEVDLETGCVTVLKYVASHDVGRSINPLRVEGQIQGGVAQGLGYALMEEVELDEGIPKSTLFADYLVPTALEVPDITVRIVESGEGKGPMQARGIGEPPIGPVAAAIASAIADAIGIEPRRLPMTPERLLDLLRDNPGAA
MD---KAYRTIGKSILRTDAVDKVKGLAAFSADIDLSPPLVLKVFRSGIPHAKIIKIHTEKALAIEGVLRVFTAKDIPGLLGII--NKDQPLLAADKVRSAADAVALVAAETEEAALKALDAISVEYEKLPAVFSPEDAMAADAPLIHPK--GNQLAARFVKKGDVEAIFQQCASVIERTYRTSMVEHNYLEPDAGIGYLDV-DGTLVIYASTQNPHYDHKEIVTLLGVPDDKVRIIQATTGGGFGSKLDLNT-QGFIGLALYHLKRAVRCVYTREEAYLATAKRHPLTIHMKTGADATGRLRALRAKIICDTGAYGSYGIAVMSRAAVHATGPYAFEAIDVESLCIYTNNPFCGAMRGFGTPQIAFAHESQIDLHAEDLKIDPLQIRLLNALRP-GSETATGQVLTSVGISQCIEAIRPYYESAISQWATYKKRGIGVGAMWYGIGNTG-----VQNPSTARVEMDLSGAVTLYTGCADIGQGSTTILTQILAETLGLSPEQINVVAADTQFTTNAGATSASRQTYISGNAVKDAADKLSDVLRTEAVNKLRVSKKSLVFADGCVAVATNHEKCVDLASLAKRIHAKGAPLVWQGYFDPETV-P-----DGQG-IPYGTYAFACQMAQVVVDVLTGEITVERIVAAHDVGKAIHPENVKGQICGGTAMGIGFALMEEFKPGE----TKSMKDYVLPTSMDMPEVIPIIIESHEPSGPFGAKGVGEPALIPTAPAILNAISRALNQRIYTLPANLERVLDASIQSGRKK
MT---EPRLEIGRDRRRKEDQRLITGRTKWTDNIQINGMLHLAMVRSPFAHAKITNIDVSEAKASRNVVDVLTGADLAETQGVL--TPTHLPVPADRVSFAGEIVAVVVARSQAEARDAAELVDVDYEELPAALDLKEAAAD-TVLAHPDLGTNKSALWKFTGGDVEEAISKAGVVIEREFRQQRLIPAFMEPRSTVV--DPTGEQLTMWSATQIPHILRFALAATTGMPESKIRVIAPDVGGGFGGKLQTTPEEWITVAVARRTGKPVKFTETRSESLMSAHHGRDQWQKLTLAAEKDGTVTGLKVELLADLGSYVSLVGGP-VLGAFMFNAIYKFPAYHFACQTVLTNKTWTDAYRGAGRPEATFGIERIMDELALELGVDPLEVREKNWIKA-EEFPVAGLEYDSGNYEAATAKAKEMFGYDELRAEQGDQLGIGVSTFTEMCGLAPSR-YGAGGWEHASVRMLATGKVEIVTGASAHGQGHETAFSQIVADRLGVPFEDVEVLHGDTQVAAKGLDTYGSRSLVVGGEALVKATDKVVEKAKPVAAHLLEANVEDIEFKAGSFGVRGT-DAAVSIQDVAGAVFGMEPSLDSDATYDP----------------INFNYPHGTHLCAMEVDTETGQVKMRKYTCVDDIGNVINPLIVEGQVHGGLVQGIAQALWEEAVYDSGTLVSASFVDYLVPTAADTINYDVGHNTTPSLTNTLGTKGVGEAGTIASTPAVVNSVLDAIGVKDIQMPCTPERVWKAIQDGTAGQ
ME------KVIGKSYPLKDAALKVTGQMKYVADMKPQNVLYAKMLLSPVAHAKIKSIDTSEAEKVVGVRAIATYLNTSQ-YNGSEHIPENEVIFSDTVRFVGDRVAAVAAETPEIAEKAVKLIKVEYEELPAVFTIQDAIKEDAICIHGD--SNIVSQNNINGGDVEKGFKECDYIFEDEYSTPAIHHSAIETHSVIAHYDY-NDKLTVHTPCQNTFGFRIILSQIFGMSLNKVRVIRPAIGGSFGGKLELTI-EPVAAALSKMTRRPVKMVLTRKESMISTRTRHGSFVKLKTGVNKDGEVIAQDIKIYTNTGAYASSALNVIGALSHKVFKVYKIPNIKFTGMPVYTNTPIAGAMRGYGSPQIFMAQQAQFAKIAKEIGMDLVDFQNKNAVEP-DDVDIIHGSLGNPRVLDCIEQGKKMFKWDEKKKLPKYLRGIGMAIGAHGNGVFG----AHRDVVTLTLKLNEDGTLTLLTGAHDMGNGVVTMQTMMVAEVLGITPDKVDTFETDTDACTFNLGDYASRGVFVEGGGAKKTAEKLKNLILEEAEKLLETSKEDLYLDNGYVISKLDENVKASLSDVAVYSQKSLRELTVVEDY----------------SSPAGRTSYGVHFAEVLVDKETKDIKVVDFVAVHDVGRVINPLNLEGQLEGGIHMGLGYALSEELAFDQGRPKATDFKTYKLFRTVDMPKCQVAFVDGYEKAGPFGGKSIGECAVVPVAPAVANAVYNATDVEIHSLPIK--------------K
M--------EVGKSITRVDAFDKVTGRTKYTDDLCDAGAYVAKIVHSTIAHGKVLSVDTSEAEKIEGVVKIVTCFDLGQYFPTASTDVADRLLLTDEVKFYGDDVAAVIAENEVAANQALRAIKVEYEEYPVVTDVLEAMKDGAPQIHKDYPNNILKHTSLSRGNYAEAIKEEGLVVDRWYNTEPVQHCHIENFICYAYAEG--KRITIVASTQIPHIARRVVGQALGIPWGDVRVIKPYIGGGFGNKQDILY-EPLCAFLSLQVGHLVKLDCSREETFFANRTRHGIKFHIISHVRKDGTYAARKIEAFSNQGAYASHGHSIAAKGLGAFPQLYPCDNVEGDAYTVFTNRPVAGAMRGYGIPQAMFAVESHTEDVAKIMGIPPIDFRLKNLMPQ-GYKDAFKNENYYDTFRQCIEKGKAYMDYDNRVKELRVRTGIGMAAFWYNTAVWP----ISLESSSSRMVLNQDGSVTLQLGETEIGQGADTAFSQMAAEVLGISTDEVHVVSQDTDITPFGTGSYASRQTYVGGFSIAKTAGLLKQKILDYAYILTNMPPAITDIKNSMIIRTTDNRELISLRDLATEALSDSRHITAESTA----------------QIKSNAYSFGCCFAEVEVDIDMCKAKLTKIINVHDCGKLINPALAKAQVEGGMSMGIGYALSEVQLVDTGKVLNDNLLDYKLSTCMDHPHLETAFIENPEPTSPFGTKSLGEPPVCPVAPAIRNAIMNATGVGVNELPLRPEKLYEYFDKAG--K
M-------KIVGKGIHKIDGMSIATGKPVYTDDLAAKDALVVKILRSPHAYAKIKNIDTSRALMVDGVECVLTYKDVPN-FTLAPESPYDRLILEDTVRYVGDEVAIIAAIDEKTALKAMKMIKVEYEILKPIIDMEDAIDN-EMLVHDEDRRNIVSKHLYEKGNIEEELEKCDVVIEETYYTQAQAHAMMETYRAYNYLDH-TGRLVVVSSTQIPFHVRRHLSRALNIPSSKIRVIKPRIGGGFGGKQTACV-EIFSAIVTLKTGKPAKIIYDRKETFNCSTSRHAMKLDVKIGATKEGIIKVIDIDALSDTGAYGEHASTTFGLVGEKTMPMYKLTASRFKGNVVYTNKMPAGALRGYGATQGCFAVESTINMLAHKLNMDPTEIRLKNIVKE-GETSFADKTLNSVDLVKCINKGKELIKWDEKYPSKGKVRSVGMGLTMQGSGIAG------IDTASVEIKLNDDGNYTLMVGSTDMGTGSDTILAQMACEILETTMDKINVISADTDVVPYDPGSYASSTTYVTGMAVVKASNILRDKIIDIGAKRLGIDKEYTEFDGEYVYSE--HN-RISVFDIAVDFTPEKEQLVGYASH----------------GSEVSPPPFIAGFVETEMDLETGKYEVVDYVAVVDCGTVINKNLAKIQVEGGIVQGIGMAMFEEVRHTDGHMDTNTFMQYKIPARCDVGNVIVDFVETNEPTGPFGAKSVGEVVINTPLPAIQESVYNACGVRVNTLPITPEKIFMEMN-----K
MTQ--GLRGGVGDSPVRPDARLKVRGEFAYSSDLWMENMLWGTTLRSPHPYARIRSIDISPALKLPGVRCVLTAEDVPGFYGND--HPDQPVLAMDVVRYQGEPVAIIAADHPETGRRAAKLIEVDYEVLEPLTDPRRAILDEAPHLHEG--GNIVRHQPVRVGD--PDNATADVVVTAEYEVGMQDQAFLGPESGLAVPAE-DGGVDLYIATQWIHNDLWLVAPCLGLPEDKVRMTQSGVGGAFGGREDLSV-QIHACMLALHTGRPVKMMYNREESFFGHVHRHPALMRYEHGANRDGKLVYAKAEIILDGGAYASTTPAVVGNAASLGIGPYEVPHIKIDAWGTYTNNPPCGAMRGFGAVQACFAYESQMDAMAAKLGLSPVEFRRRNAVSQ-GSALATGQVIDPAPLAEMLTRLEAMELPRPVD--DGVKRGVGYGVGIKNICFSE----GFDDYSTARVRLEVEPVALVHTAGVEVGQGLVTLEAQIARTELGV--EQVTIVPADTQVGSA-GSSSASRQSYMTGGAVRQACLAVRAVV----AERVGSSADEITLTGGKIVSATR--VIGALAEILGD-----SPIEQTREFRHRPTQE-----TGQG-DSHTQLALCVHRAVVDVDVDLGLVKVVDLAAVQDVGKILNRLSLEGQIHGGTAQGLGLAVMEEILVTDGKVRNPSFTDYLIPTILDMPPMRMEILEYPDPNAPYGLRGAGEPPTLSSTPAIAAAIRDATGLRLPRVPIRPEHITN--------T
M-------RHISKPIRKKDAMSLVTGKPVYTQDLAPRDALVVKLLRSPHAHALITEIDTEKASAVNGIECVLTYRDVAG-FTLAPESPYDRLILDQRLRFVGDPVAIVAGATAAAVDEALKLISVKYEVLEHILDLRKAKDN-PILIHPEEDRNLCASASDQHGDIDAVLAGCDYVVEQTYHTKANNQTMMETFRTFTYKDA-FGRLTCVSSTQIPFHVRRILSNALGIPKSQIRVIKPRIGGGFGAKQTAVS-EIYPAIVTMKTGKPALIVYSRQESHIAGSPRHEMEMTVKVGATKDGIIRGIDLHTLSNTGAYGEHGPTTVGLSGHKSIPLYKTDAFRFSFDVVYTNVMSAGAYRGYGAPQGIFAVESAVNELAVKMNMDPVKLRELNMVKE-GQKMYAGEQLNSCALDRCMARAKEMIGWDEKYPAKGKVRSVGVAMAMQGSGISK------VDTAAVSLKVNDDGFYTMGIGASDMGTGCDTILAQIAADCLDCSVDDIVVHGVDTDSSPYDKGSYASSTAYVTGMATVKTCEVLVGKIKKAGASKLKCDADKVDFDGTKVYNVETNE-SVSLRDIGNSEMGNRNSLYATESF----------------SSQTSPPPFMVGMAEVEIDKETGKVDLIDYVGVVDCGTVINSNITRIQTEGGIAQGIGMALYEDIIYSKGQLYNNSFMQYKIPTRLDVGTIRVDFESSYEPTGPFGAKSIGEVVINTPSPAIAGAILNGVGVSIRELPITAEKVYNAMQEL---K
MT-----TKLFGEKVARVEDPRLLTGGGRYLDDLG-RGALAAAFVRSPHAHARVVDVDVTGALDIEGVIAIYTYEDLAQVSEPLPHPRTPYPLAKDEVNHVGEAVVMVVAVDRYVAEDACQAVEVTYEFLEPVVGVEAARRAD-RAVHADVPDNVAAHLVQDPLAVERALQTAPHTLELDLEIERSASMPLEGKGVLARWDETEQSLRVHTSTQASTSVRAAVAAKLNLPLTRVHAIAPDVGGGFGVKIVHWPEEVLVPWAAKRLGDQVKWVEDRREHFISSAHERGQLQHVTVGFDDDGHLLALDVRFWHDNGAYTPYGIIVPIITSTQLLGPYKPGVYRCEFWSVYTNTVIVTPYRGAGRPQAVFAMERTMDAVADALGLDRTVVRERNFIQP-DEMPGRPLIYDSGDYPASLAKLKELVGWDEFAAYRGRTVGIGLACYVEGTGVGP--------YEGAHVVVETSGQVKVATGLTTQGQGHYTSFAQIAADELGVPLSDVEVVTGDTRRFPYAVGTFASRAAVMSGSAIAVASRIVRAKALRIAAEALEVAEDDLEIVDGVVQVKGAPGTRMPLGTVAVLSNGESPGLEGTGYYSP----------------ERSTFANGMHAVVVETDPDTAEIRILRYCVVHDCGNLINPMIVEGQIHGGVAQGVGGALYERMEYDHGQLLNASFMDFLMPYATEVPRIEIDHLETPSPLNPLGIKGAGEAGVIPGAAAIAAAIEDAEGLRITRMPISPSDLHALRARQRVRR
MP------TGIGVAVPRKEAADKVTGGARYTDDHISPGVLTARTVTSTCAHGTIVSLDVSAARELPGVRAVLTGGDTDVLTGSV--IEDRPPLARDKVRYYGEPVALVVADSDAVAARAVTLVQAAYAPLPVVNSPLEAVAPGAALVHEALGTNICDREKIRKGDIQKGFAESNVILRAAFDLPQTDHVAMETRAAQARIAA-DGSVYIHAATQGPFEVKKALSKLFALDEGKVIVQVPLVGGAFGGKAGTEL-EILAYLASKAVGRPVRIRNDREADMTSSPCGIGLHAEMRLGAMYDGTIKAAEMTFLVETGAYTDTGPRMTKAIAADCTGPYNIENLSVDSLCVYTNHPYVTSLRGFGHTAMTFCMERMLDKLAAKLRFDPAKLREKNALKP-GQTSPGQVKLTLGNLPACIEKVKYLIGWSNGIR--GKIIAKGLCCFWKTSTSPP------DAVSGALVSFNEDGTVNLNVGCVEIGPAMKTTAAQILSAALKMDVGRIHVNMVDTRYSPRHWKTVASMTAFMVGRAVLSAAEDVKRQLVGLGAAVMKCAPEDLEVGDGRVYRKSDPAVHHVFKDLVHGYQAVGGQLFGRGSYVMGDLNY-----TGKG-KSGPYWTVGAQAVEVAYDEREYTYRLLRAATVIDAGKILNPAMAAAVVRGGMCMGLGKASREHFQYGDGRVLDTSLRTYKVMHFAETPRYLVDFVETPNLDGPYGARGLGEHGVIGMPAALANALSLASGAELDELPLLPEKIWLKKTGGI--I
MV-----GRYVGAPVRRVEDRRLVTGNGRYTDDIGVTGTLEAAFVRSPHAHARIRDIDVSGALDVDGVVAIYTYEDLSG-AEPLPHGRTAYVLANGVVHHVGAAVAMVVAQNRYLAEDAVARIAVDYEILPAVVGLDAARAAE-HAVHEDVPDNVAAHLTQQVGDVDTAMAAAPHRLDFDLDISRSCSMPLEGKAVHARWDPDDGSLRVYSATQTATSVRAAIAAKLGLPLPKVEVIAPDVGGGFGVKIMHWPEEILVPMAAIRLQCPVKWTEDRREHFISSAHERGQQQHISVGFDDQGRILALDVTFWHDNGAYTPYGIICPIVTSTQLLGPYKPGAYRVDFHSMYTTTVIVTPYRGAGRPQGAFAMERTMDRIAQSLGLDRTAVRAANFIQP-DEFPGRPLIYDSGDYPAQLEMIKRLVDWDGFADRQGHLLGIGIGCYVEGTGPGP--------YEGAHVQVLTDGSVEVAIGLTSQGQGHQTVFAQIVADELGVPFEQVRVTTGDTRRFGYAVGTFASRAAVMSGSAVALAARSVRAKALRVAADALEASEDDLEIVDGVVAVRGNPTACIGLGQVAVLSNGEAPGLESRDYFSP----------------PRCTFASGMHAAIVEIDPETSEISIEKYCVVHDCGTLINPMIVRGQVHGGVAQGIAGALYETLDYDHGQLRNASFMDFLMPYVTELPALELDHQQTPSPLNPLGIKGAGEAGVIPVSAVLAAAVEDATGIRIESMPLSPSRLFHLRQDRSPAQ
MA---VTRDGIGASPRRPDGTLKVTGEFAYSSDMWMEDMLWGATLRSPHPHAEILGIDVSGALRLPGVYAVLTHEDVPGRYGLE--YRDQPVLAFGKVRYKGEPVAIVAADHPETARRALERIKVDYRVLEPVSDARRAALDPCPLVHEEGSGNRVRYQPIRTGSVEEVRALADVVVTGEYEVGMQDQAFLGPESGLAVPAE-DGGVDLYIATQWLHVDQRQIAPCLGLPADKVRLTLAGVGGAFGAREDLSM-QIHACMLALHTGKPVKFVYNREESFFGHVHRHPATMRYEHGAKRDGTLVYATMEIVLDGGAYASATPAVVGVASSLGIGPYEVPHVSVDAYGVYTTNPPCGAMRGFGAVQACFGYESQMDRLAAELGMDPVDLRIKNAVSQ-GSRIITGQEIDPMPMAEMLRRAREMPLPPDRSSLPGIVRGIGYGVGLKNLCFSE----GFDDYSTARVRLEVEPAVTVHTAAAEVGQGLVTVKGQIARTELGV--ERVTILPSDTRVGSA-GSSSASRQSYMTGGAVKTACEAVRERVFALVRERDGHPDALLSLSGGKVVSAAE--VLISLADLLGG-----EAIEETREYHHRPTQM-----RGQG-SSHTQFGMCVHRAVVDVDVELGLVKVVALDAVQDVGKVMHPQQLAGQIQGASAQGLGLALMEEIQVHDGVIRNPSFTDYLIPTILDTPPMRIDVLEHPDPHAPYGLRGAGEPPTLSSTPAIVAAVRNATGRPLTHAPVRPEDIVGIDPPQ---G
MT---AVDREIGKERRRKEDQRLITGRTRWTDNLVLPGMLHLAMVRSPFAHATITSIDTSAAAEAPNVVAVLSGKDFGEELGVC--TPNHSPMPADRVAFAGEIVAVVVARSAAEARDAAELVDVEYDELPAALDLKDAAAD-TTLAHPDLGTNKSALWVFTGGDVEEAITKAGVVIEREFRQQRLIPAFMEPRSVVV--DPTGEQLTMWSATQIPHILRFALAATTGVPESKIRVIAPDVGGGFGGKLQATPEEWITWAIARRLGKPIKYTETRSESLISAHHGRDQWQKLTLSATKDGTVTGLKVELLADLGAYVALVGGP-VLGAFMFNAIYKFPAYHFACQTVLTNKTWTDAYRGAGRPEATFGIERMMDELAAELGVDPLEVRDKNWIKH-EEFPVAGLEYDSGNYEAATAKATEMFGYDDLRAEQGDQLGIGVSTFTEMCGLAPSR-YGAGGWEYASVRMLATGKVEVTTGASAHGQGHETAFSQIVADRLGVAFEDVEILHGDTAVAHKGLDTYGSRSLAVGGEALVRAADKVIEKAKPVAAHLLEASVDDIEFDQGRFSVRGT-DQGLAIGEVAGAVFGMEPSLDSDATFDP----------------TNFSFPHGTHLCAMEIDTETGALKMRKYVCVDDIGNIINPLIVAGQIHGGLVQGIAQALWEEAVYDSGTLVSGSFVDYLLPTAADTISFDIDHTVSPATSVTLGVKGVGEAGTIASTPAVVNAVVDALGVSDIQMPCTPERVWKAIQNGGAGA
MG---RARDGVGASPRRPDGTLKAAGEFAFSSDMWMEDMLWGMTLRSPHPHARIRSVDVSAALAVPGVHAVLTHEDVPGHYGLE--TRDQPVLAFGKVRYKGEPVAIAAADHPETARRALERVQVDYEVLEPVADARRAAFDPCPPVHEQ-RANIVRHQPVRTGEVAELRGQAAAVVTGEYEVGMQDQAFLGPESGLAVPAP-DGGVDLYIATQWLHVDQNQIAPCLGLDQDRVRMTLAGVGGAFGAREDLSM-QIHACMLALRTGRPVKFVYNREESFFGHVHRHPATMRFEHGADAEGRLLYAVLEIVLDGGAYASTTGAVVGVASSLGAGPYEIPHVSIDAYGVYTTNPPCGAMRGFGAVQACFGYESQMDRLAAELDLHPVELRMRNAVGQ-GSRIATGQRIDPLPMAEMLERARAMPLPAGRGELEGVVRGIGYGVGLKNLCFSE----TFDDYSTARVRLEVEPAVLVHTAAAEVGQGLVTLQAQIARTELGV--DRATIHPADTSVGSA-GSSSASRQSYVTGGAVKSACEAVRARLFALARERPDHPEDGLALEGGTVVSARH--VLAPLADVLGE-----AAVEETRVFRHRPTRM-----TGQG-DSHVQFGMCVHRAVVDVDVELGLVKVVALDAVQDVGRAMHPQQLLGQIQGGSAQGLGLALMEEVQVADSVIRNPSFTDYLIPTVLDTPPMRIEVLEHADPHAPYGLRGAGEPPTLSSTPAIVAAVRDATGRGLTHAPVRPEDIVGIG------L
MT-----SQMFGAPVKRREDPRLVTGGGRYLDDLG-HSALAAAFVRSPHAHARIVDIEVSDALDVDGLVGIWTHEDLPG-GEPLPHGRTQFALARDEVNYVGEAVVMVVARDRYVAEDVCQRIRVDYELLTPVVGIANARDGS-ALVHDDVPGNVACRMLQEVGDVDAAIAAAPHTLELDLDIERSACMPMEGKGVLARWDSDKGELRIFSSTQTSTGVRAAVAAKLDLPLAKVECIAPDVGGGFGVKINHWPEEVLIPWAARLLDQEVKWTEDRREHFISSAHERGQLQQIRVGFDDDGRVLGLDVKFWHDNGAYTPYGIIVPIITSTQLLGPYKPGAYRCEFWSLYTNTVLVTPYRGAGRPQGCFAMERTMDAIADRLGLDRAEVRSRNFILP-SEMPGRPLKYDSGDFPASLAKLKALVGWDDFAAYRGRRVGLGIGCYVEGTGVGP--------YEGGHIQIETSGRVNVSTGLTSQGQGHETSFAQIVAQELGVSIEDVFVTTGDTRRMPYAVGTFASRAAVMSGNAIALAARNVRAKALRIAADALEVSAEDLEIVDGDIRVKGAPGTHMTLGTVSVMSNDDEPGLEGKDFYSP----------------TQATFANGMHAAIVETDPVTAEVKILRYCVIHDCGTMINPMIVEGQVHGGVAQGVGGALYERMVYDSGQLLNASFMDFLMPYASEVPHIETDHLETPSPLNPLGIKGAGEAGCIPVTAVIASAISDAEGFAITSMPISPVELWELRQRHAEAP
M-------KAVGKGYTKIDGMALATGKPVYTEDMAPKDALVIKILRSPHAYAKIISIDTKAAEAIEGVECILTYKDVPN-FTLAPESPYDRLILDSVVRYVGDEVAIVAAADERTALKALRLIKVKYEVLKPVLNFEESMDN-EAIVHTEDDRNIVCSTNATFGNVEEELKKCDIVIENTYYTQAQAHAMMETYRAYSCYDY-AGRMVIVSSTQIPFHVKRHVSRALGIPASKIRVIKPRIGGGFGGKQTASV-EIFPSLVTMKTGKPAIIIYDRKETFSATTSRHAMRLKVRLGAMKDGTIKVIDIEGLSDQGAYGEHAPTTFSVSGEKTLPLYKTAAARFSGYVVYTNKMPAGALRGYGATQGAFALESAINELSAKLNMDPTEIRLKNIMKA-GEKNIADEILLSSSLDKCIEEGKKMIGWNEKFPSRNVVRAVGMAVTMQGSGIAN------VDTATVEIRLNDDGNYTLFTGATDMGTGSDTILSQMAAEILDTSMENITVHSADTDISPFDPGSYASSTTYVTGMAAVRASEDLVSKIKEAGAKLLGVTVGEVDFENDAVRVIGKEE-FITIKSIAERVIPDSKQLMGSGTY----------------GSPISPPPFVAGFAEVEVDKETGKVDLIDYAAVIDCGTVINPKLARIQAEGGLVQGIGMAMYEDVKYNKGKMDTDSFMQYKIPNRKDINSVRVAFEESYEPTGPFGAKSIGEVVINTPPPAIAAAVYNAVGVNIRSLPITPEKVFTGMADSL--K
MP---RGTSILGTEVRRVEDPDLLRGRGTFVGDADLPEVLHADFVRSPTPHALVHGIDTAAAAQAPGVVGVFTAAELGD-VPPF--DVARTALATDRVRYVGDPVALVVATGRAAAVDAGDLVDVDEEELPAVVDMEQALADDAPRQFPGLGTNVVLAVKDPEG-EPDVLAGAHRVARLRMENNRMATSPIEGHGILVRPDGTVTGLDVTLATQHPHLAQRLLVRWSGLPADAVRVRAPHVGGAFGGKAGIIPEHAAVVRAACLLRRPVRWVETRSETMLS-MSSRGQVQYVEVGLDEEGLITGMRARMVGDCGAYAGFGGSASGSTRTMSEGAYRIPRLRYDAVSVLTNTAPTGAFRGAGRPEAAAMLERVMDHAARTAGLEPEEFRRRNFLAG-QDFPKFGASYDTGDYAATLQAALDAAGVEDLRAEQGAQLGIGIASYVEITGFGGS--------EYAGIRVAEDGSVLVMAGTSAHGQGHATAFSMLVADALGLPLERVEYVQSDTVRVRTGGGTGGARSLQLGGSAVLEAAQELREQALRLAADLLETAEADVELADGRFEVKGVPGASVTWEEVARRAH-EGEGLRVDHDFSQ----------------DGSTFPFGTHVSVVEVDVETGAVRLLRHVAVDDCGTVVNPLLVRGQQHGGCAQGISQALWEEFCYDQGNPVTASLADYTLPTAGDLVQLETSLTTTPTDRNPLGAKGIGEAATVGSTPAVQNAVVDAVGVRHVDLPCTPERVLTAIQEAAVEV
M-------REINRVVMKKDALQLMTGKPAYTEDLAPEGCLIVKALRSPHARAIVRHVDTKAALTVPGIECILTAEDVPK-FTIAPESPYDRLILDRQIRYVGDPVALVAGRDAACVDKAMRMIKVEYDIQEPLLDFRQAVDN-PIVVHPEDDRNIIAQAEEDWGDVDTAFQKSDVVIDRIYHTKQVQQSMMETFRAYTYLDE-FGRLVIVSSTQVPFHVRRIVATALEIPKSKIRVVKPRIGGGFGAKQTVVM-ECYPALITMRTGKRAYMAYTREEAMTVSSPRHEADVHVRLGASRDGIIQVISVESLWNGGAYGDHSPTTVTLSGHKSIPLYRFSAFRFRYTAVYTNTIAAGAYRGYGATQGIFALESAVNELADRLHMDPGALRLQNIVQQ-GERMPANETALSCNLGECLKRVQAMIGWEHVYPRHGKIRAAGLALAMQGSSISN------VDVASATIKVNDDGFYTLSIGATDMGTGCDTILAQIAAECLNCSVDEIVTRGVDTDTSPYDSGSYASSTTYLTGMAVVKTCRSLIQKIKEKAALMLDCDPSNLEFTGDAVTDPVSGR-RVTRQDLGNAAMTNDIALEATETH----------------YSPTSPPPYMAAAAVVDVDLETGHIDLVDYAAVVDCGTVINPALARVQTEGGLVQGIGMTLMENVQFDLGRIQNNSFMQYRIPSRMDIGKIRVEFAPSYEPNGPFGAKSIGEIVINTPAPAIAEAVYQATGIRFTELPITAEKVYLDLKDK---K
MP---TAPTSLDQPERRLDGDEKTTGAAKYTADLAVTGALEATFVRSPYPHARIVSVDTARARSLVGVRAVLTGADVRG-LGRR--LQDWPVLCWDRVLFIGDRVAAVAADTREIADEAVRLISVEYEELPALLDTDDALRPGAPVLHPDAAANHQGHVLETHGDIDAAFARAARIFEHEFVTPRIHQAALEPRAAVVWVEG--DRVRVVSTNKAPFNLRDQMAATLGIAKDRIVVDNGTIGGDFGGKGLSTD-EFVLYHLAKATERPVRAVTRYADELTTTNPRHASRIRLRTGVDADGRIVAHESHALFDGGAYAAGKPTLLVEGGVETLEGYRVPAARHEAATVYTNQVPGGHMRAPGQPQNVFASESHLDLIARELGITPLELRRRNVVRP-GDPTTTGEPWHGPDLATLLDRAAAEIDVDRPRPA---GRGIGFALGVRHVGRGS---------TTISLRLERDGSIEARTGVGDQGGGQHTLIQRIVAATLGVDPLIVRVRRLSTE-GPQDPGIGGSRVTPVHGGAALAAAQALKEKLGGRSVAD---AAKA-------L--------------------GMGEEIVVSAKF----------------DATASDHAACAHAIEVAVDVDTGAVRVLSAVLAVDVGQVINPVALRGQLEGGFVYGLGMALFEDLALEDGRVRATNLGDYKLPTIADVPPLRIVHLSDGHGVGPYGARSAGELVNPGVPAAVANAVQDACGSRVHTLPVTAERVWNALPAPT--T
MR-----MTERAGGFRRKEDLRHLTGTGRFLDDIQVPGMLHTSFVRSVYASARIVGIDVERGRSAPGVIAVLTAEDLSRVVKPVSRKPKLLPLASARVSHVGEPICLVVASNKYLAEDAADMVDVEYESLEPITRVEEARKPDSQLVYESWGTNEYFEALVGKGDIDSALEKSDRVFTETLKVHRQAAVPLETRGCISDYDS--RSLTFHSSTQSVFSVREILAIASGLPVDRVNVVAPDVGGGFGLKSNVYAEDLATMGASILLKKPVKWVESRRENLLAGSHARELTNVMEVGVTKDGTILGVKCNLVADMGVATAPYSGSVILTSKLIPGPYRVKNYSCRLTGVATNKAPFGAYRGFGQPEATFFMERMIEIIAKELQIDPVDLRRRNMIEK-DELPASGEVYDAGDFKQTLARALEVADYAAFKGMDNRCRGIGVSVNIESTSPP------IPTEDLVIVSLDKDAAVKVSCGVTSIGTSLETLVAKIVADQLGAKPQSIVVDVGDTRKVPYYLGVFGSRSTIVLSVALEEACRRLKERILKLASDEVGLEPEGLLFLGDRVTTKGG-GALITLRELAKRFP----RLEEAGKFSPPKLIA----KSGRELPYTGSFTNAAHIATVEVDLEIGKVEVLKYIVVHDAGKILIPEVVEGQLVGGVAQGVGGALYEEILYDDGQLLTSTLMDYIIPGATEMPPMRIEHLETLPELLPVPYKGVGESGTIGGYAAISNAVHDALNVKINDVPITQEKVLRAIGKLN--Q
MNP--EDYSNKESKYVHIEAYEKVTGRAKYAGDYHAPNMLYGKAKYSAHAHAKILSIDTSKAEALPGVKCILTGKDFGDDRGVS--DGDEEVLCKEEVCYYGDLVAAVCATSEAIAKKAVDLIEVEYEPLPAHYNPLDAIKDGAALVRSDLQSNIGNSGTV-KGDFDEEFASADYVEVGDYTAHKTVHACIEPHACYATYDSIKDQYTIIPSTTSSWNNQYWLSQVFEMDESHFHVIRPFVGGGFGGKSNCAPHYFCACKMAQRTGHPVRFVLTREEEFFTMHGRHPFVMHIETAFKKDGEILAKKARYYLDGGAYGKGMVAPVKLSALWSAFPYKIDCIDFETRRVYTNKAINGAMRGYTACQVQFANEVAMNRTAEALGIDPLDLRRKNALEP-DYKSPAGLVVTSCAMKETLDDAQAYMHWPESKNSL--GEGIGFSSVAFVSGTASPILTPQQIQTNATVRVDFHGVVSVYSNLHDNGQGADTLSVMIVAEELGLDMNDVKLVQTSTFNAGYDSGAYGSRVTFLGGNAVRRAAVETKKKLLEVIAAKWSADPATLDLIDHKVVCRGKEDLEMPWREAVFTYMKGGDELIGVGSYYHRTNSA---QYHGKPSNYAPSYVFSTSACHLDVDMETGNIDIHDFFFAHDCGQALNPKAVEGQLEGSIYSGIGYSIFEEIKERDGKIINPTFRDYRMPTALDMPPIHTKYDYPPDPEGPFGAKECGEGTAAPIGGAVANAITQATGLRISSLPLDPERIWKMLRDQG--D
MG------TVVGRSVRRPDLVEKVTGAAEYCVDVTMPGMAHAKVVRSDRAHARITAIDVDAALAAPGVVAVVTSDDLASRFGHI--IADHWILATGKVRYYGEPVAIVVAETVAAAADAVELVRVSYEDLPAAMDVDAALAADAPLVHERSYSNVAHEVTIGWGDVDAAFAAAAVVVENTVHFPMLYAYAMEPYNGVASYHD--DALTVVSTAQHPYMVRDDLARVFGLPLSRVRVTTPYIGGGYGSKSYTKV-EPLASVASWCTGRPVKLTLTVEEAIYT-TRVDSAKVWVKSGFAADGTIVAREFDILMDSGAYADNSPLVMAKSVNRCFGPYRVPNLRVHGRSVYTTTAPASSYRGFGAPQGNLAGETNLDRAAEELGISGADIRRRNLVLK-GEEILRGKRGIDADIPADLEMVVKSLER-------VPYYGIGFGCSASDAGAYP--------ISTAQVRVQIDGSVLVLSGSTEMGQGSRSLLAQVAAEELGVDMSVVTVVQSDTSVTPYERTTGASRTTTLVGLALQRACADARSRLRDMAAELFECEPGEVGDLPGGVAGPDG--RELDFGAVVRQWFGSAGEVTGVGLV----------RRDGATQKMPPFWEVGMVGVAVEIDPETGVVAVDQLVTVADVGFAINPRAVEGQDLGAATQGLGGALHEELVYDGAQLANANVVDYRVPRLKDLPKIDLMIAERRDGVGPYGAKGAGEGTLNPIGGAVAAAVARAVGRWPDRLPLTPERVWRLINERT--E
M-----KYKYLGKKIIREDSLERVIGKTKYTLDMKVDDMLYAKLIVSSHPHARY-KLDLTEALKVEGIEKIYTYEDIKHFYNSM--GKRDELIINDVARFVGDRIGIVVGKDKDSVEKAVSKVKIEYEDLDVLVDLQDSIDEK-SIVKGD--TNLCYSRKIEYGDYEKEKSKADITVKTEGYTPKIHHLAIEPHVCLSEIDI-FGNLVIWTPCQIAFAIQMHVSRVLDIPFNKVRVIKSNMGGSFGGKQQPIL-EPLSAFVTMDLKRPVMMYMNRYETLVGTVSRNPMRVQIETSVTKEGKILCRKVDAQVDGGAYDTNSSSIVNAFMKKLFRLYKIPSQVTEGKSYYTNTIPGGAARAYGGPQSHAISEINMDQVAAALNMDPCEFRLKNLADP-YTDDPTGPNLGNSQVKECMIRGMERFDWLNRRKSIRYAYGVGVAAATHGNGYKG----AFPDFCNVEFTLFSDGTALVKIAVHEQGCGTIASLTQVAAEALDLDTTKIRMTEADTLLTPYDAGTQASRVTFVNGGAIKKAGEQLREKLIDVAVQSKGFAREDIYTDDGKVYSKKS--EFVEYSELVAYVENNFEAMTVYVHH----------------EQEANPAAFAVFFAEVRVDKYTGMVDVTDALAVHDIGQAVNPMLVDGQIYGGAHMSIGMALREEIVYESGYLKTDSLSKYHVFNSQDMPKIDILLIESEDKSAPYGMKSVGELSCVAPAPAVINAINHALGTKISTYPASPELIIQELDKMS--K
MR---LRRNGVGARRPRHEDERHLHGRGKFVADLDLPGVQEVAFLRSQVAHGRLLAVTKPEGIDES---RIWTAEDLAPFALPLSTAAPLPNLAEGKVRYVGEPVALAMAGSRAEAEDLAALIDVDIEALPAAVHIENLTDPDSPRVHDEWPDNIFATTQGTVGDVDVAAAEAAVSITREYKLNRQAVVPLETRAVAAHYDRNIDQLVVWSSTQTPHMLRDMLAELLNIEGRRLRVIAPDMGGGFGAKCSIYPEEVALAAIALQVTHPVRWIEDRWEAMVATTQARDHAYRITAHASADGRLLGVEADIRVNAGAYSVPWTADASMSAAMIPGPYLLENYRFTTHSLASNKAPLGPYRGVARPGACFAIERTIDDLAHELGLEPWEMRVRNMVTP-DLMPIARKVYDSGNYPEAVRRATQLMDHDEWRRRQGRRLGIGYASFTEQTAHGCIE-AITIGKEGARLVLDSTGAFTLYVGIKSHGQGLETTLGQVISEVFDIDPASVTVIHGDTALTPRGDGTFASRSMVMAGGASFGAASQLAEKVLAIGADLLKVDASTLSFTDGKVVGE---TGGISLSQLAREFLNVDGGLEATYFYQPE--------------VQTGAFTYATHAAVVEVDLDTGEVDLLDYGVVEDCGTVVNPLIVDGQIIGGVAQGLGSALLEELVYDDGQPKSTSFLDYLLPGPVEVPELKIEHMETPSPYTVFGMKGAGEGGAIAPPAAVANAVTDALGALINETPVTPERVWQALQVADNDA
MS-----MKTVGSSFPRHESISKVTGSAEYTDDLNFPNAVYGAILRSPHANAVVRSMDVKDALKIPGILAVLTPDDVTH-FNCSSDLFKDERILTDRALYAGDRIAAVAGETEEACKKALNAITVDYEILKPVFRIEDALKEGAAPIHPHLYSNIVKKLEVNTGDMERAFEESDHIFEEEFYTPQIQVTAMEPTGCICDYTN-EKKLNIWSTSQTVFQERRILADLLDMKEKDIRMVKPAMGGGFGARQQLHN-QHVCALLSKAVKRPVKIINTREEEMLATIARHEVKLKIRMGVMNSGRINACHIESYFNTGPYTSHGPTVVAAATKKM--QYNVPNYRFEGYCVLTNSPVSGAVRGYGNPQINFGREILLDRIAKKLQMDPVELRLMNHVKT-GEKFPGTDPIESCAIEDCINGVMELKDDIDKADCSNIDEAWGVAFGCHTSGPSN-----KTGMSSAIVMANGDGSVNLMVGSADIGQGSETTLSQVAAERLGVELSDVRIKAADTLNTPYDTGTFASSQMFVCGNAVRKAADSLIENTRRAISDRFSVPFDEISFNDGFV---DNIEKTITFKEAVKEVTATGMVLIGNSSYK----------------AEAAPPPFSVCMAKVAVNRITDEIRVKHFIQGVDVGTAVNPSIVEGQIEGGIHMGLGYALMENIEINMKKPVSSDLLHYKALLSEDMPETYTYIAKGYEPKGPLGAKSVGELSTVAVASAVAIAVTNATGNEIVELPLSKKYTLTGSRSDQVQQ
MN---PEYQSVGKSVRKKDSLQLLLGKPVYTDDIAP-DALVVKLLRSPHANAIVETIDVSKAKKLPGVVDVYTWEDVPN-FSNAPESPYDRLIIDRHVRFVGDVVAIVAAETEEAAEKALGRIKVTYNVLEPVLDFRAAKDN-PVLVHPEDNRNLVGGTADGDGNVEAVLADCDIVLERTYHTKAYNQAMMETFRTFTQLDR-YGRLHVISSTQIVFHVRRILSNALGIPKSRIRVEKPRIGGGFGAKQTAVC-EVYPAFVTMKTGRPAMCIFSRKEAQTCGSPRHEMEISVRLGANNDGRIRALAVNTLSNSGAYGEHGWATVGLTGHKSIPLYSLEAFKFTADVVYTNMQPSGAYRGFGATQGQFAVETTVNELAEKLGIDPIAIREQNMVRE-GMAMPAGEVTNSCALDRCMERCAELFDWKAKYPVRGKVRAAGVGMSMQGSGISG------IDVGSVTVKLNDDGSFMMLIGAADMGTGCDTILAQMVAEHMECSVESVSVFGADTDASPYDSGSYASSTTYVTGMAVEKACTQLKEKLCTIAADILECEPEELRFEGGCVLQEGTGK-KVSLQEIAVKSQSNREAPEATAMH----------------SSPVSPPPFMVGMAEIELDRETGVVEVLNYAAVVDCGIPINPALARVQVEGGIVQGIGHTLMEDVTRTTGRIRESSLFTYRLPTRLDTGHINVEFENSYEPTGPFGAKSIGEIVINTPAPAITQAIYRATGVWHRELPILPEHILLAKPE----E
MKP--KQTSVVGKPLPRTDGYERVSGAAVYPSDVLLPDMLYGAILRCPYPNARVKSIDISVAERLPGVRAVITGSTPGASYGDG----VSAKLFDPHCRFEGEAVAAVAAETPYQASDALQAIEVKYDVLPFVVDERKAAESGAPAVHQK--GRVAAPTKYERGDVEKGFAEADVVLEEEYRTECELHTPLELHGCVAKWDH--NQLTIWESTQGVYAVQSKVAEVLGLPLAKVRVIGHYVGGGFGSKLRAGKYTVIAALLAAKAARPVKLFLSREETFVTCGNRPPTNMKLKAGVKKDGTLTALQLTVTGTGGAFPAGGVS---LVDWQVRDLYTCPNVRTEATDFYTHTGPARPFRAPGHPQGSWALEQMLDALAEKIDMDPVELRLKNIPLF-SQARDGKPKYSSTGLKECLETGAKAFGWADARKNRHLRRGVGMAACLWFVGGGG-------PPSTIVLKLFADGSANLNMGASDIGTGTKTIMAMVVSEELGVDPSKIFIENADTGTTQFATPSGGSKTIPTESPAVRAAAIEVKRQLLAMAAQDLKVDASRLAMKEGSIYISNEPSRTVKISDVAGLKK---GVIVGVGYRGPN-------------PANLVVNPFGAQFCEVQVDVRTGEIEILRFVAAHESGRVMNRLTFDSQVIGGITMGIGLASTEFRVLDTGKLCNRNWHDYKLPTSLDITEITSVPVEIDNEANSTGAKGLGEPVTIPTAAAIANAVYNATGIRITHTPINPVQLSLLFSEKP--G
M-------QIIGSSVARIDGVSKVCGKAEYVDDIFVRHMLHAKLLRSTIANGRVRRIDTAKAGTLPGVEAVVTFEDVPF-FPTASTDVADRHLLTGRVRLWGDEIAAVVAADELTAEKALRLIDVEYEEYSPILNGEDALQENALEIHAG--KNIIKKTGYQLGNLEQAFAEADYILEGDYKTSVVQHCAMENHSAFAYVDA-TGRIVICSSTQIPHICRRIVGQALGIPWGKVRVIKPAVGGGFGSKQDVVV-EPLAAFLSTKVGRPVKLELSREETFIATRTRHAMNYWLKSGVKKDGTLLARQARIISVNGAYASHGHSIGAKCSGTVRVQYKQKAVECEVTTVYTNMPAAGAMRGYGIPQVIFALECHMEDLARAIGMDPLEFRLKNFHEP-GFVDPLGVKAHTSGLWECVEKGRKLIRWDEQKAANPKRRGIGAACFYYGTATWP----VGLELAGARIVLNQDGSVQLQVGATEIGQGSDTVFAQMTAEILGIPLDWVHVVSQDTDITPFDTGSYASRQTYVSGGAVKKAAEEIKAKILERCRLMTDIPIHSLDIADGWVIYKQSRERLKSLESIALDSYAAAAPITADVSY----------------QARTNAFAYGCTFVEVEVDIPTGKVDVLQIYNIHDSGKIINPDLATGQVHGGVSMALGYALYEQMLFDSGKPLNNNLLDYKLMTAADTPKIGVAFVETDDPTAPFGNKALGEPPAISAAPAIRNAVLDATGVAINELPLNPQRLFERFKAAGCHV
MT-----TQMFGAPIRRKEDPRLVTGGGRYLDDLG-HDALAAAFVRSPHAHARIVDIDASDAIDVEGVVGIYVHEDLPG-GEPLPHGRTGYALARDEVNHVGEPVAMVVATDRYVAEDACQRIRVTYEQLPVVVGIESARDGE-RLVHDDVPGNVAAHMLQEVGDVDAALATAPHTLALELDIERSACMPMEGKGVYARWDRERGELRMYSSTQTSTGVRAAVAAKLDLPLAKVECIAPDVGGGFGVKIMHWPEEVLVPWAARLLDQPVKWAEDRREHFIGSAHERGQLQQVTVGFDDEGRVLGLDVKFWHDNGAYTPYGIIVPIITSTQLLGPYKPGAYRCEFWSLYTNTVLVTPYRGAGRPQGCFAMERTMDAIADALGLDRAEVRSRNFILP-SEMPGRPLRYDSGDFPASLAKLKQLVGWDDFADYRGRKVGLGIGCYVEGTGVGP--------YEGGHIQVETSGRVNVSTGLTSQGQGHETVFAQIVAEELGVRLEDVHVTTGDTRKMPYAVGTFASRAAVMSGSAIAIATRKVREKALRIAADALEVSPDDLEIVEGTVRVKGAPATSMSLGTVSVLSNGEEPGLEGKGFYSP----------------TQATFANGMHAAIVETDPVTAEIKILRYCVIHDCGTMINPMIVEGQVHGGVAQGVGGALYERMAYDSGQLLNASFMDFLMPYASEVPTVEADHLETPSPLNPLGIKGAGEAGCIPVSAVIASAIEDAEGFPIARMPISPNDLWELRRRHAPTS
M--------YVGKSVKRVDAYDKVTGHAKYTEDLIMKGAYVAKVLHSTIGHGKVISIDTKKAEEVEGVVKIITCFDVPK-FPTASTDIADRRLLNEHVRYYGDDVAVVIAENEVSASQALKLIEVEYEEYEVVLDPIESMNNGLRPIHDEFPDNILGHTKNHRGNYEEAIKEEGLTVEGWYETPIVQHSHIENGIACAYEEQ--GKIVVIASTQIPHIVRRVCGQALGIGWGKIRIVKPYIGGGFGNKQDALY-EPLTAYLTTQVGHPVKLDTSREETFVSTRTRHSQKLHIISYVRADGTFAARKLELFSNNGAYASHGHSIAAKGTNCFHQLYPCDNTQADGYTVYTNLPTAGAMRGYGIPQTMFAFESHLDDVAKVMNMDPLELRIQNIMPK-GFVDGFRNENYYDSFREAMAVGRKAIDYDKKKEEYNIRRGIGLATFWYNTAVYP----ISLESSSCRMVLNQDGSVQMQLGETEIGQGGDTAFSQMAADAIGVKMEDVHIVSQDTDVTPFGLGAYASRQTFVSSFSITNTARVFKEKILDRASKILEYTPHNLDLVDSMIINKITNKPLMSLGELATEALRDSEHISAEETY----------------TIRNNAFSFGCSFAEVEVDISLGKVKLLRLINVHDCGRLINPRLAEAQAHGGMSMAVGYALSEELKYNKGQILNNNLLDYKLSTTMDHPHFEVYFIENPSPVSPFNTKSLGEPPTCSPAPAIRNAILNATGVQVNKCPMTPHVLFPLFKEAGYDA
M-------KIVSQGIKKVDGIGVITGRPVYTDDLSNNNPLIIKILRSPHASAKIINIDKSIAEKVPGVECILTHEDVPM-FTLAPESPYDRRILDEYVRYVGDEVAIIAAVDEKTAVKAMNLIKVQYDVLDAVLDYEKAVDN-PVLVHKE-DRNIASSYVIENGDLEKAFTESDVIIEETYYTQPQIHAMMETYRSSTYLDA-NGRLCVISSTQIPFHVRRHLARALEIPRSKIRVIKPRIGGGFGGKQTAAT-EIFPAIVTLKTGKPAKLIYNRSETHTCTTSRHGMRLKVKMGSDLEGNIKGFSIDILSNTGAYGEHAPTVTKLVAFKTSPLYDKAAVKYDAKIVYTNTMPGGAFRGYGATQGTFAVESAINELAKKLGIDPTVIREKNLVEP-AP----EKYIVSGDIKKCVEKGKEIFGWDERYPSRGKIRSAGMAVTMQGSGIAG------IDTASATIKLGDDGTYTLFLGVTDMGQGSDTVLTQMAAEVLECGIDKIILNSADTDVSPYDPGAYASSGTYVTGNAVIIAANKMRTEIINGASEILKVSDDQIIFDGENVETENG--EKISLEDLANRLIEGKNQITVTGTW----------------GGESSPPPFIAGFTEVEVDPETGEVEVLDFLSVVDCGLPINPNLARVQVEGGTAQGIGLALYEDIQYDKGRVKNDTLMQYKIPCRRDIKNMAVEFVYSHEPTGPFGAKSIGEVVVNTPAPAIADAVYNATGVRIRKLPITAEKVLLGMMEN---M
MPAEVLVRWQLGKSHRKVDAMERMRGITRYTDDIKLPGLLHCKILRSPHPHANILSVDVSRALAMPGVHAVLTGADLPVPYGVIPWTPDETALACGKVCYVGDGVAAVAAIDEDTAIAACEAIEVEYEPLPAYYDPEEALAGAHK-INPYKRGNLSKDVVLEFGDVEASLDGADIVVEGEYYFEGTTHGAIEPHCAVAHVEP-NGLLTVWSATQVSHYLHRELAKVLGRPAHTIRVIQPPLGGAFGGKSEPFDLEFCVALLAIRTGRPVKCLYTREEVFYSHRGRHPMRMRYKTGFRQDGTITGVSARTFIDGGAYSSFGLVTTYYSGQLLCAPYAFPAYRFHSTRAYTNKPACGPKRGHGSVQPRFAIEVQLDKAAVELGLDPIELRRRNDIGP-EGVTVNEFKIGSNGFLECLSRVEAASDWG-RRATLPYGRGLGIAGSTYISGTNYPIYPNEMPQAAVQVCLDRSGRARVFSGANDIGQGSNTMLAVIVAQELGLELDDVRVLSADSDLCPVDLGAYSSRITLMVGGACLDAAQKLRRKVRAAVAKRWELPARRVTLIDRKAMDLEDPSRSVSIVEAFQWAEADHGLLGEVGNYNTPKDRH--GSYRGGTIGASPAYSFTAHVAEVEVDPDTGVVEVKHIWVAHDCGTALSQRIVEGQMEGSAYMGFGEALMERHDVDNGVHIGPSLLDYRMPTFLDTPELHALIVEAPDAQGPYGAKEAGEGPLHPSIPAIANAIYDAVGIRLDSLPFAPPRVLTAIEDRLAAA
MT-----TRQFGSPVLRKEDPRLVTGNGRYLDDLG-HTAYEVAFVRSPHAHARIVDIDVDGALEVDGVVAVFTHEDLDG-ADRLPHGRTGHALAKEDVNHVGEAVVMVVARDRYLAEDAAQRIVVTYEPLRPVVGIATSRDGD-DLVHDDAPGNVAAHLLQEVGNVEVAMATAPHTLTLDLEIERSACMPMEGKGVLAHWDSDEQRMRIHSSTQTSTGVRAAVAAKLQLPLAQVECIAPDVGGGFGVKIMHWPEEVLIPWAARRLDHDVKWTEDRREHFTSSAHERGQLQQVTVGFDDDGRLLALDVRFWHDNGAYLPYGVIVPIITATQLLGPYKPQNYRVEFWSLYTNTVLVTPYRGAGRPQGCFAMERTMDAIAAELGLDRTEVRSRNFIQP-EEMPGRPLKYDSGDFPASLAKLKALVGWDDFTAYRGRKVGLGIGCYVEGTGVGP--------YEGGHVHVETSGRVNVATGLTTQGQGHQTILAQIVADELGVSIEDVYVTTGDTRRMPYAVGTFASRGAVMSGNAVALAARAVRAKALRIAADALEVSEADLQIEEGTISVKGAPHASIALSTVAVMSNEDEPGLEGKDFYSP----------------TQATFANGMHAAIVETDPVTAEIRILRYCVIHDCGTVVNPMIVEGQVHGGVAQGVGGALYERMAYDTGQLLNASFMDFLIPYASEVPHIETDHLETPSPLNPLGIKGAGEAGTIPVSAVIASAIEDAEGFPIRSMPISPTELWDLRRQHAETA
MS---EKLKIIGTPVPKIDAGVRVTGKAIYGHDLKLSGMLYGAILRTEHPHAGF-KIDVSSAKKLSGVHSVITASDFDC-------RRDHPILKHHEVNCIRDEIAAVAAETPEIAEKALKLIKVVYKPKKGIFDPLTALKPDAPVINKF--KNVSHAFHYEHGNIEEQKEKSSVTVHKTFTLPRVAHCCMATSNITADYSPVTKKLTLYSSTQVPFLYQRDMAHALKMNPSDIRVIQVVIGGGFGSKLDMYPYEPIAAILSIKTGRPVQIIFSREEEFIASPTRQAMTIEITAGADKKGKFTFREVNIIMDNGAYTSWGATTPFVMMQTFSSLYQVPACRFDSKAVYTNNVYAGSFRGYGNPQATFALESTIDLIAGELKMNKKEIRLLNANFQ-GEITGAGLKYQTCGHESSLKTVFEKSLEPVKTDSNRWKTGTGYASMLHVGGGAK---IYRSDGCGTIIKLDDYGHLTIITGSNEIGQGSETVLAMMASEELSIPLIKIKVINSDTDIKPWDVGVHASRTSYTAGNSLLGAINLLKEKLNKKAVEMLACKPDELHYENEEIANH----SSVKIEKVVREIHNHPNDLCTASYFYEPSS-E-----QYKG-NVSGTYAFAAQAVKVAVDVYTGNVRVLDVWVAQDVGKILNPLGAQGQIEGGVLMGMGYGLSEELISEEGRMLNPNFHNYKMLTATDTPAIHFYPIETNDPSGPYGAKGIGEAPLIPTAAAIANAVADAIGVRIYSLPLTPEKVLRAMEEYR--N
MT---KPAGEVGAARRRKEDRRLITGRTRWTDNIQLPGMLHLAMVRSPFAHATITNIDASAAQQSPGVVRVITGEDVKDTQGGL--APVHPAIAVDRVAFSGEIVAVVIARTPAQARDAAELVDVDYDRQPAVLELKDAATD-EVLAHPDLGTNKSAFWQFTGGDVEEAISKAGIVIEREYRNQRLIPSFMEPRSTVV--DPTGEQIVMWSATQVPHILRVMLAMVLGVDEAKVRVIAPDVGGGFGGKLQVTPEEVITFLAARMTGKPCKYTETRSESLLSAHHGRDQWQQLTLAATKEGKVTGLKVDIMTDMGAYLGLVTAP-ILGAFLYNAIYKFDSYQFNATNLFTNKTWTDAYRGAGRPEATFAIERLMDELAAEVGCDPMEIREKNWITH-EEFPVCGLEYDSGNYEAATARAKELFDYDGLRAEQGDQLGLGISTFTEMCGLAPSR-YGAGGWEHAEVRMLPTGKVEVVTGSSAHGQGHETSWSQIVADKLGVPFEDVEVLHGDTQVSPKGLDTYGSRSLVVGGQAVLKAADKVIEKARPIAAHLLEASADDLEFASGSFSVKGA-GSSISLAEVSLAVFGVEPSLDSAATFDP----------------VNFSFPHGTHLCAVEVDTETGHVSMLRYACVDDVGNVINPLIVEGQVHGGLVQGIAQALWEEAVFDQGTLVTGSFVDYTLPSSADTISFRTDNTVSPATSNDMGAKGVGEAGCIASTPAVVNAVVDAVGIDDIQMPCTPMRVWKAIQAAAADQ
MA---IAFRVIGRPVVRDDVRRKVAGEVLYSADWVMPGMLYGKLVRSIYPHAKIRRLDFSRAYQVPGVVRIVSAADVPVGLGQL--IAQHRVFQDDEVRYVGEPICLVLAESSDAADYAAQAVDIEYEELPAVHDPLDALEPEAVLVHAT--GNLVVEWNVRKGNLAGIKDNPELRFSRSYTTQYVDHLYLEPEAGVGWLDN-DGILTLRCTTQVLEH-YRAIARMLNLPDNRVRVIAPYVGGGFGGKEDMTV-EPYVAIGVWITRRPVKMVWSRQESLIARPKRHPFRMTYDVWVTPAGEIAGMQVDILADAGAYALLSPRVVFAAAVVATGPYRIEHVAVKARAVYTHNVPTSAFRGFGAMQMAVGYEQFIDELAQALNRDPISFRRQHFIAQ-GDVLATGEVQERVMLPEALSEVLSALGPKPYPS--GRRVGRGIACTMQPYGRTV----WFQDQASCWMNVESDGSVVLRIGVPDIGGGQAFSLCQITAEILGVPLDMVRPYYGDSALTPLAGGTFATRQLYMSGNAVYQAASELKDVILGVVRDTWGTANWHLD--DHRV---SSTGQTVGFAEIYRAATALQRPLEVHTTFYAPVGPK-----EGRAMKTFPDFTFGCHGVDLEIDEETGQVVLLQYAASHDVGVAINPVSVKGQILGGVAQGLGYALSEEVVYQSGQCLTSLFSQYMAPVAPDVPDIKVIILESGEGRGPFHARGIGEPAISPVAPAVANAVADALGDHVRSLPLTADKIWRQMRQ----K
M----DNYKYVGKSLIREDSLERVTGKTKYIIDVKKQDMLYAKLILSEKPHANL-TFDLEEALEVDGIKAIFTHKDVSK-YNSM--GKRDEYVLNEKARYVGDRIALVVGTSKESVEYAIKKVKITYEELPVTVGLDSAKRDE-VIVKGN--TNLGFERHIETGDYEKAKSEADYVISDIGYTPRTHHLAIEPHSALAEIDD-YGNLVVSSASQMVFTVQMHLARVLEIPFSKVRVIKANMGGSFGGKQQPIL-EITAGFATWKLKKPVLVYMDREQSMIGTVTRNPTRQRIETAIKKDGTILGRKVEVEVDGGAYDTNNSSVTNALAKKLFRLYKFKNQEFMGRAYYSNVIPGGACRAYGGPQAHAITEINITNAAKAIGMDPCEFRLKNLVDP-YAEDPTGPNLGKAAIKECIIKGMEAFNWKEKYKNIRYAYGVGVSAVSHSTGYWG----TFPDFTNVEMVLSPDGTVLAKVAVHEQGCGTITSLTQMAAEALDLDVKKINVTEADTFITPYDAGTQASRVTSVSGGALKKAGEAIIEKLFDTLHKVKDLNISDLYTDNGVVKVKNS--EEYSYGEIAMMREHLQDYMSVYINH----------------ESTGNPASLAACFAEVKVDKKTGFVEIEDLLSVHDIGKAVNPLLVEGQVQGGCQFILGMALSEEIVIDRGYVKNPTLSKYHSLNVHDMPNVRTLLIESEDESTPYGVKSIGEISAVAPAPAVLNAINYALGTNITDYPATPERIIESIESLEGEQ
MS------WSIGKSIYRKDGLEKVTGAAKYTDDYSSKDMLHIKLVVSSYAHARIKAIDTTKALEMPGVRGIILGQPLPL-TGEE--IKDRPPIAYDKVRYHGEPVAAVVADTALQAKRAAELIEITYEPLPVVNSPKDALLAGAALVHENLATNIADRTKIRKGNMEEGWKQSEVTIEADFSFSQSDHIAMETRCVIAEIRP-DGCVVFTSATQSPYIIKKLMNNYFNLEEGKIIVNTPLVGGGYGGKVAVQL-ELIAYMATLAVGRPVKLLNTREEDMITSPVHIGLDACIKLGSTKDGKLTAAEVLYMFDSGAYSDKGTTISRAAAVTCTGPYHIENISCDSLCVYTNHPYVTAYRGFGHSELLFVFERAMDMLAKKLEMDPLALRMKNAVLP-GHTTPTQILLNVGNLPDCIENLKQLMNWNEGQVIRRKVRAKGISCIWKTSTIDS------QAGSGIILFFNRDGSVNIESGVVEIGMGTKTILTQLLAEKLKMDINKIHVKMVNTQTTPEHWKTVASRGTLMAGRALLKAVDDAMMQLKDIASRILMCSPDDLEVGNEMVYVRDEPDIFIKVKDICFGYKSIGGQVIGRGQYSLRHLTH-----TGVG-RPGPEYTVGVQGVEIEFDTRDYTYKVLKAYSVIDVGKVLNMKLAQGQVMGAMDMGLNFGSSETFIFSEGKVLNPRLRSYISFRYGDHPEYIVHFVETPHIDGPYGARGVGEHGLLGMPAALANSLSTAAGIELKKLPLTPELIWREKKGAG--S
MT---MEYKYLGKRIMREDSYERAIGKTQYTLDMERKDILFAKLILSTKAHAKY-SLDISEAVKVDGIVKIYTSKDVEHYYNSM--GKRDEKLINDVARFVGDRIGIVVGKSKDSVEKALAKIKVNYEELKAVVDLKDSIKDE-FIIKND--TNLCYKKSIAYGDFEQSKKDADYIVKTSGSTQKIHHLAIEPHVCLSEIDI-FGNLIVWTPCQVAFAVQMHISRILDFPYNKVRVIKSNMGGSFGGKQQPIL-EPLSAFITLDLKKPIMLYMDRYDTLVGTVSRNPVQVDIETAVTKEGKILGRKIDAYVDGGAYDTNATSIVNAFMKKLFRLYEIPSQCAEGKSYYTNTIPGGAARAYGGPQSHAISELNIDDVARKLNMDPCELRLLNLAKP-YQDDPTGPNLGNAQVIECMKQGMERFDWYKRKENIRYAYGIGVAAATHGNGYKG----AFPDFCNVEFTLFSDSTALVKISVHEQGCGTIASLTQIAAEALDLEPAKIRMTEADTLYTPYDAGTQASRVTFVNGGAIKKAGEQLREKLIDTAVQLKNFDRKDIYTDNGKVFCKKT--ESVDYSELVKFAENNFEAMTVYVHH----------------EQEANPASFAVFFVEVKIDKYTGIVEITDALAVHDIGQSVNPSLVEGQIYGGAHMSLGMALSEEIVYDKGNVKTNSLSKYHILNSQDMPKIDILLIESEDESAPYGIKSVGEMSCVAPAPAVINAINNALGTNITNYPATPEKIIEAIVEKEINN
MA------WKLGKSHRKVDAMERMRGVTRYTDDIKLPGLLHCKILRSPHAHAKILSIDTSRAEAMDGVHAVVTGEELSIPYGIIPWTPDETALAVGKVCYVGDGVAAVAAVDEDTAIAACAAIEVLYEPLPAYYDPEKSLEATAKNINPYRRGNRSKNVVLEFGEVDPAIDQAELIIEGDYFFEGTTHGAIEPHCAVAKVEP-NGMLTVWSATQVSHYLHRELAKVLERPANTIRVIQPPLGGAFGGKSEPFDLEFCVAKLAMKTGRPVKCLYTREEVFYSHRGRHPMKMKYRTGFTKEGKITGVAARTFLDGGAYSSFGLVTTYYSGQLLCAPYRFPAYRFHSTRAYTNKPACGPKRGHGSVQPRFAIEVQMDKAAVELGLDPFELRRRNDIGA-GGETVNDFKIGSNGFLECLEQVEAASEWTERKPELGYGRGLGVAGSTYISGTNYPIYPNDMPQAAVQVTLDRSGRARVFSGANDIGQGSNTMLAVIVAAELGLELDDVRVLSADTDLCPVDLGAYSSRITLMVGNACMEAAQKLRRKVRESVAKRWEVPKKRVTLVERKAMDIENPEQSVPIAEAFQWAESDHGLLGEIGSYNTPKDRH--GDYRGGTIGASPAYSFTAHVADVSVDPETGVVTVHDIWVAHDCGKALSRRIVEGQMEGSAYMGFGEAIMERHDVDSGVHIGPSLLDYRMPTFLDTPDLHALIVEAPDPQGPYGAKEAGEGPLHPSIPAIANAIYDAVGVRIDTLPFSPPKVLAAILERQRSA
M-------KIVNSAAPKKDGMKLVTGAPVYTDDLAPKEALVIKLLRSEHHFARIKNIDTSRAEKVPGVACVLTHKDVPN-FTRAPESPQDWKMLDEIVRYKGDEVAIIAATTEAIALKAMKLIKVDYEVLEPVLDYKTAMAH-ASIVHPEPDKNIASAYYVEVGDYEKGFEESDVILTRNYETQATHPAMMEPVATYTYLDH-TGRLVVVSSTQIPFHVRRMVASAMDLPMSQVRVIKPRIGGGFGCKQTSAS-EFFPAMVTLKTGKPAKIFYTRKEIFLGTTRRHPFYFEVKIGATKAGIVKAFDVKAISDTGAYGEHAGTVMSACAEKIMAYYKTEGYRFDGKAVYTNHVSSGAYRGYGKTQGGFAIESIMNELAHELGMDPTELREKNIIHP-GDHLHVDEEVTTCELEYCLKRGREMIDWYSKYPSVTKVRGVGMALAIQGSGVLN------IDSGSATIKLNSDGFFTLLISATDMGTGCDTILAQMAAESLQVPLDQVNVYSADTDVTPYDDGSYASSSTYVTGTAVRKASEKMIETLKSEVALILSVPIEKVVYHEGVFSVDDS---TLTLEALGYKL--NRKQIVVTDSH----------------VCDKEAPPYKAGFVEVEIDLETGKIDVLDFVGVIDCGTPINTNLATVQAQGGMLQGIGMALYEESEYASGDEKNASFLTYKLPSRKDALITRVEFAPSYEPTGPYGAKSIGEIVINTASPAIMDAIFNATGIRVRNLPITPSKFYELLKQT---E
MS-----TRLFGTPIKRKEDPRLVTGGGRYLDDLG-HDALAAAFVRSPHAHARVVDIDADDAFELDGVLGIYAHDDLPG-GEPLPHGRTGYALAREEVNHVGEPLVMVVATDRYVAEDACQRIRVRYEPLPVVVGIESARDGA-AVVHPDVPGNVAAHLTQVVGDVDAALATAPHTLTLELDIERSASTPLEGRGVYAQWDDERDELRMYSSTQTSTGVRAAVAAKLDLPLAKVECIAPDVGGGFGVKIMHWPEEVLVPWAARLLRQPVKWVEDRREHFVSAAHERGQLHTVTVGFDDDGHLLALDVKFWHDNGAYTPYGIIVPIITATQLLGPYKPGAYRVEFWSLYTNTVLVTPYRGAGRPQGCFAMERTMDAIADRLGLDRAQVRARNFILP-SEMPGRPLKYDSGDFPATLNKLKALVGWDDFATERGRKVGLGIGCYVEGTGVGP--------YEGSHVQVETSGRVNVSIGLTSQGQGHETVFAQIVADELGVRMEDVFVTTGDTRKMGYAVGTFASRAAVMSGSAVALAARRVRAKALRIAADALEVSPDDLEIVEGTVQVKGAPATSMTLGTVSVLSNGEEPGLEGKDFYSP----------------TQATFANGMHAAIVETDPVTAEIRILRYCVVHDCGPMINPMIVEGQVHGGVAQGVGGALYERMVYDSGQLLNASFMDFLMPYASEVPTIETDHLETPSPLNPLGIKGAGEAGCIPVSAVIASAIEDAEGFPITRMPISPADLWALRRRYAPTP
MG------QVIGKVLPRKDGIAKVCGQEVYASDIVVPNMMYGVTLRSPYPHAEILSIDTSAAEAMGAI--CVTPDEVPD-YNERPETYRDRRVLPRRARHVGEAIIAVAAETEELAFRAMRAIKVDYKVLPPVLDLDKAMEPGAAALYDE--NNIACERIITVGDPEAGFAKADHIVEREYELPRVYHHQMETKTAVCRPEP-NGGITVWATTQTIHNVRQLLGHIFNIPLSKVNVKKLAIGGSFGSSIQMNSIIPICVALALKAKRPVKMVSSREDDIY-DHAKFPARIRLKVGVKKDGTIVAADMRVLVDIGAHQINAYPLLGCMAGWYASLYKWGDFHYEGRAIYTNKVPACAMQGYGNPQVNFAVESHMDIIAEECGFDPVEFRLKNYVGI-GDEFPTKSIIKSCGVEEMLRKGAELIGWSNRRPPQRYRRGIGMARGFHTSGTGGPKPGEVIDYSSATIKINEDGTVDVLTPVMDLGGGTGEAAVKVAAEVLKVPYERVELSQVDTKTTGYDVCTHATRGVYCGCGAVYHVAQQVKGKLLEFAAKILEENPGNLELADATIHVKGFPQKQITIGEVAKLAQYSWGTIAATDSL----------------RQKNCPPCFVAHFIEVEVDTWTGIVKIPRAILLSDTGTPINPDMVAGQLIGSLSRGMGYALYEETEYDTGKLKCNGLTDNKIPTSCEMPDIQVYFAHTYEPTGPFGAKGIGEAALNSVASAIANAIYNAIGIRFYRTPITPERILQALEGGG--N
MT------TLIGKSIPRIDSPQKVRGQTRYTADLTPPGTLIARLTTATQAHARITGIDTSAARAVPGVVDVVTGADLLP-PEPS--ERARAMLARDKVIYYGQPVAVVIAESEAAAEEAAALVQVDYEPLGVVIDPRAAMQPDAPVIRPKAQDNVISAVRFSRGDVEQGFAEADVVVERSFTTPSVHQGYIEPHATLAVPDP-LGNLTIYTATQGQFYARTVTADTLGLAQNQVTIVPMEVGGGFGGKTVL-L-EPLVGALALRTGRPVKLVLSRMEEFLLATPAPGAVIDVKLGAKKDGTITAIQGHVIFDSGVYPGAPAV---VALLILGGYYRCANLDLIGYEVLTNKPGVGAYRAPGAPQGTFAIEQAVDEAARALGWDPLEFRLRNVSAP-GDPQPNDVPWPEMGLREVLEAVRDH--WQQRTAGP--NEGFGIAIGGWPGGI---------EPCAANVRVNTDGSLTVSLGSVDI-TGTNTTMAMIAAETFGVPVDRVKVVTDNTDGAPYAGMSGGSKITYTVGLAVRAAAEEARRQVFAIAAAELEAAPEDLEIVDGKVQVKGVPDRSIAIGEIARLSMGKYEPVYGVGKS----------------AVTARAPGFSAQIAHVRVDPATGEVTLLGIVAAQDVGRALNPALVEGQIHGGVAQGIGWALHEGLIYDNGQPLNPTLMDYSLPAAPQVPPIEVKLVEVPSSAGPFGAKGVGEPPVIPTAAAIANAIADATGARVTDLPMTAPRIRAAIAKA---E
MR---------TDNAFRNDARAKVTGRATYADDVSFAGMLHAVPVYSDYVSAKDLKIDADEARAYPGCVRVITAADVPGTFGQI--EKDYPIIVTDRIRSWGDVCAIVVADTREAAKAAAALVRITATAIKPVLTIDEALEPGAPVVPSWSDSNIVTHHRLRHGDPEPLFAGCELIMEEDFTTQAIEHAYMEPEAAVCVPRA-DGVVEVYGSMQHPFSTRRFTAALLGEPLSNVEVYTISVGGGFGGKDDNAV-CARAALAARLTGRPVKMRYDREWSMRETYKRHPYRLHYKVGVSSEGKVLAVKTTMYADSGAYLSVTPWVTWRSTAQCFGPYSIDNIHADVYGVATNNIFTGAMRGFGAPQVNFAVEQLMDMAAHKLKIHPLGLRRINMVKQ-DSVTVTGQKLSTVSLEDVMNRVVHEIGYRKKYELCDELYGIGLAISYRGASLGA----EGMDFCGCIINGQYDGSILLEAGIHENGQGSESTMSIILADELGTDRKRIRYRRSSTSSIPDGGTTVATRGTIMGGSAVVVAAKQYKELLQKHLAERLRCKPEEVTFHDDKIWGLNF--YSLTWEEAMRELFLQRITPYAFGTFQAPPV-S-----NGQG-DAYFTYVYSCQAVELSVDKKTGKVKLLNIVAGHDIGKAINKAMLLGQMFGGVTQGMGMALMEEFVREGGKSPTLNFDKYMIPRTTDLPEMTGIIVENHDPNSLTGAKGIGEPAIELIAPAIANAVYNATGVRYKDMPIRPEDL----------A
M---------VGKSIPRVDAFDKVTGRAKYVEDILPQDTLVARIYHSKIANGLVKSIDTTEAEKVPGVVKIVTCFDVTEYYPTATLDIADRLVLTDRVRFVGDDVAAVIAENDVAADQAVRLLKVEYEEYPFVLKPLEAIKPEAPQIHDDFKRNILRVTTREKGNYEEAIKEQGLIVEGWYSTPIVQHCHIENHICTARTEN--GKIVISSSTQIPHIVRRIVGQALGMDWGKIRVIKPFIGGGFGNKQDALY-EPLCAFLTLQVGRPVTINVSREETFVSNRVRHPFNVHLISHLRADGTLVARKVAIYSNQGAYASHGHSIAAKGMGALAQLYPCEHFSAEAYTVFTNTPVAGAMRGYGIPQTMFAEESHIEDIIKKLGENSLNWRRNHIMPV-GFEDTFKNVHHYDSFNQCFDKANAYLDYEKKVELYEKRRGVGMAAFWYNTAVWP----IALETSSCRMILNQDGSLQVQLGETEIGQGADTAFTQMVAHAVGVTIDKVYVISQDTDVTPYSSGSYASRQTYVAGFSITKTAQELRKKILDVGYRYTRVSVDLLDIVDNNLVRITDNKVVMTLADLANASLDFSQHISAEQTA----------------QAKSNAYSFGCCFVEVEVDIPLCKVELIDIINVHDCGTLINPALAEAQVHGGMSMGIGFALSENLLIDTGKVLNDNLLDYKLATFMDHPDLEAQFVQNAEPTSPYGTKGLGEPPTCPVAPAIRNAVLHATGIAINDLPLNPHKLFEAFKEGG--I
MS---STFRYLGKGHRLIEGLEKITGNAKYAGDLSLPGMLHACLVLSPYAHARIVAIDRSAAQAVPGVVAVLTADDLPT-RAVN--SRHSAVLAKDRVLWRGQPVVVVVGETEAAARDAADRVVVEYEPLPPIVDVRKAAAPDAPVIWPEGLSNIHDEVHFARGDVERGFAEADVVIERVYRTPMVHQGYLEPHASVAEPDPYRGGVTVYTSTQGQFSVRDEVARLLSLPKHKVRVVPMTIGGGFGAKYGII--DPLVAAVAVTLKRPVRMVLTRTEDFLSTTPSPAAIVELKVGARADGTLTAIQARVLMDNGVFPFTLGG---IVSILLGGYYKCPNLRIDCYEVLTHKPQAGAYRAPGAPTATFAIESTIEDLARALGRDPLTFRLQNAAET-GDPMGNNDPWPHIGLKLVLERLRDHPAWKDRQVGP--NEGVGIAIGGWPCGMS---------PAASVCRVDTDGTVRVHVGSVDI-SGVNSSLVLVAAEILDIPPEQIELIQGDTRSGPFAGPSGGSQTTYSVAGAVAKAARAVREKLFEVAADHFEASVADLELRNGMVSVKGFPDKAVSIGTLAAIAEGGPGPIIAEGSA----------------AVSENAPGFVAHLAKVHVDPETGQVTLKQYVAVQDVGFALNPTMVAGQIHGGSVQGIGWGLYEAMIYDYGQLLTASFMDYNLPAFDQVPDIEAVLVENPSPHGPFGARGVGEPPITAGAAAIANAIRDATGVRMTELPIRAEALWRAMQEAQ--A
M----KSYDVISTRANRIDTPDKATGKAVFVDDITLPGMLYGALLQSPHAHAKILSIDTSEAEKLPGVKAVITAKEAGQKYGVSPARYDETVFAVDRVRYVGDEIAAVAATSLDVALEAVSRIKVEYEVLPAVFTVEDAVKDGAPQLHDEFKGNLCAEVHQEFGNVAEGLENSDIVITTEMKSKRQDGAFIEMQGCIAEYDN-RGVLTLTSSTQVPHYVQRTVAMVLGMDVGKVRVKKPYVGAGFGIKAAANPMELACCMLARKTKKPVKMNFTREQVFMYGRARHRFHHTITTGAKKDGTLMALKHECWLDGGAYTSFGIATVYYTGSLLGGPYKLANMSYDGYRVYNNKPACGAQRGHGAVIARASFEQQLDMIAEKIGMDPLELRIKNMMET-GDTTCNDLNMSSFGMAECIEAVRNGSDWDKKKGHMPQGKGIGMACGFFVSGAGYPIYRSDTFHGTVIVKLTEDGTALVYTASAEIGQGSDTAFAMIAAEALGIPLENVRLASGDTDMG-VDLGAYSSRQTLMTGHATKEAAENVRRQVLEVLAEQLNVAVEKMDIRNGFIEFDGDPDDKLTFKEASRIAFLERGSIVGTGKYKPHSL---GGKFKGAAVGTSPAYGCSAQVAEVTVDMDTGQITIDKITDAHDCGKAINMTSVEGQMEGSISMGIGEAMHEEVIFDQGRVLNDDLAEYKIVTSMDMPRVKTIVVESDEPNGPFGAKEVGEGAIMPTIPAILNAVYDAAGVRVYELPLTPERVFHAIQEYRASA
M-------KIVNQSYRKKDAMQLVTGQPVYTDDLVPNDCLLVKVLRSPHANAIIESINTAIAAKVPDIEAIYTWEDVDQ-CTYAPESPYDRLLLDRHVRFVGDIVAIVAGKTEKAVDKALSLIKVKYQLLDAVLDFRTALDN-PVLVHPEDTRNLCAHEVIEDGEVDKILAECDVVIDQTTHTKAVQQDMMEPFVTYCSIDT-YGRLNVLSSTQIVFHCRRIIANALHIPKTMVRVVKPRVGGGFGAKQSCVS-EMYPAFVTWKTKKPSKMIFSRYECHIASSPRHEMEVRVRLGATKEGKIRAIDLYTLSNTGAYGEHGPTTVGLSGHKSIPLYRTEAFRFGFDVVYTNLQAAGAYRGYGAPQGIFAVESAVNELAARLKMDPIKLREMNITRE-GDIMPAGAPNTSCALDRCLEQVREMSGWEQKFPLQGKVRTMGVAIAMQGSSIPY------CDVGGATLKINDEGHYTLLIGAADMGTGCDTVLAQMAAEVLECDYDNITVFGADTDASPYDSGSYASSTTYITGKAVEICAQRLRGKICQLGARLLECGTDQVVFDGREVRDTVSDK-AVSLFDIATASMNNDIALEETVEQ----------------NSVLSPPPFMAGVAEVETDLLTGEAQVVNFYASVDCGTPVNPHLAKVQTEGGILQGIGMALMENVTYSKGRIYENSFMQYKVPCREDIGHIYVDFVSSYEESGPFGAKSVGELVINTPAPAIADAIYQATGKRFMTLPITPEKIAMGVDE----E
MNP--HDSPIVGRDRPRLDSTAKVTGRAIYTVDIEKAGMLHAKVLRSPHAHARILSIDASAARSLAGVTAVVTREEIHGSYGTY--VKDQPIVATDAVRYVGDVVAAVAAVDERTAFAALDLIRVEYEQLPAVFDVRAAMESSAPAIFPDQPHNVSYEFRYVTG-EESVWADCDFIFEDTFTFSRMNHMHLEPFATVAEATA--NQIEVWTSTQSPFPMRKELARVFGLPENDIRVNVPLLGGGFGAKNGPKT-EAIAIRLSLSAGRPVRYCMSTEEVFL-TLSQHDAVLTVKSGLKADGEFMARQSRVLLNGGAYADASPLVAEKAGYRMPGAYRWKRIDSLCQAVITNTVPAGAYRGFGATQATWASERQVDLIAERLGFDPLELRLKNAKEL-GEEFVPGETPIDSDLKHGLNLVADAIGYRDGTR--SSNRGMGVAIGIKDGGGVN-------KPAQARVKVTTNGDVILNCALVEMGQGGHSALCQIVAETLGCDPKRVKYAAIDTDNTPFDQGTNASSGIAVMGHAVLQAAERVKCSVLDTAAEYLMLDRQSIRLDNWRIVDAEG--ITYELPALIMDRFGTGFEFTADGYYKARNSSS----------APCIFWEIGWAAAEVEVDPETGRVEILQLVVSGDAGKVVNKLGCRGQDEGAAVFGLAQALFEELRYDDGELLNGEALLYRVPLAEDIPRFSSITQEQGHGAGPFGTKGMGEGGMLPIAPAIAQAIADATGAQLTSLPMTPERVYNGIRAARGNA
M-------PAVGQDKLRKEGPKKLTGAALYVDDIPVKGAWHGVTVRSTVPHARIKDIRFLKGFPWKQA-VVVTAADIPGCVRLI--EDDQPLLADAITRHVHEPVALIAHPDRSAAYESLKFVEIEYEALPAALTIEESLRKKAILRGSD---NVFKQFRIKKGDAAKAMKKAWKTVDTVFRVPHQEQAYIEPQGMVSWFEK-DGTLVLLGSLQCPYYIVKAMQPIFGLPEEKIRVVQAVTGGGFGGKEEYMI-AGHAALLARKAKRPIKMIYDRHEDMAVTTKRHPAVVRHRAGIDRKGKLVALDIDVVMDAGAYLTLSPVVLSRGVLHASGPYTCADVDIRARCVATNTPPNGAYRGFGAPQTLFAAELQWENLSEASKIDSLTLRERNLVKI-GSELSTGQILKSVGLKKCLEVVVKRSAYAKRRKEHPTWRGIGLAAVHHGSGFTGN--GEVFLKSRASLSLTKRGRFRIEAAASEIGQGSMSTLSQIVADALGVPYEWIDLEVNDTRRVPDSGPTVASRTCMVVGGLLHAAARDLKAAILAKTKKFPKTETEL---------------------QAAAKALAAKGPLRFTRRFEKNTDIE-----TYRG-DAYGSYGYAALAVDLEVDRTTYEVSVKKVWTAQDIGKAINPKIVEGQIMGGTLQALGWALLEKPVYKNGAMINNQLTNYIIPTAMDAPAMDVVLVEEPYSRGPFGAKGVGEMPMDIPAPAVCAAIRQATGLLFPEIPVTPESIAEALRRK---K
MT---RQFNWIGKGVSRVDVDDKVRGRALYVDDLDIPGCWHGCVVRSPVAHGRLKGLKKDPSFDWSQV-VVAGPEDIPGIMVMH--DRSMPLLGHDEILYLGEPLAVVAAPTLQLAREAARRIRPEIEELPATLHLRDVVKQF---AGDS--SARLSAQTLVKGDVARGFADADFVVEGEYTAGHQEQLYIEPQGLVAIPQP-DGGIFIQGSMQCPYYIVHELHEALNLPPEKLRVKQSAVGGAFGGKEDFML-AGYCALPALKSGHPVKIVYDRNQDILYTTKRHPVWTRYKTGVKKDGTITAIQVDYLLDGGAYLTVSDVVMYRGVLHSANGYRCENVYVNGMVCRTHTFPSGAFRGFGAPQAIWGLESHIDRMAEACGMPPHIFRLRNCLRQ-GDSTPTGQILASVGSPAVLEKALEAARFENKLGLCKSYYGIGLSFFPHGSGFTGDGESKINAIGAVELALLEDGRVNIRVSSTEMGQGALTALSQIAADAVGIDMARIRYPFADTALVPNSGPTVASRTTMVVGSTVFSAAMKLKQALSQFAKQEPGL-------S-----------GPADFERVARAYLSKGLPPRFEHQFQLPADVH-----TFQG-DAYPGYSWGCNIAEVEIDAATLEIKTPRVFACYDIGRVINPLLAKGQLEGGLTQALGYALMEKLGIKNGRFDADRMQTYVIPTALDAPAYDIRFVEFPYDHAEPGAKGVGEIPMDGLAPAIANAIEAATGLRMTDLPITPEKLFEEMKK----S
MT---GPDTLVGEGVDRREDAALLTGDATFTDDIDHPDLAYLTFARSEAAHADIEAVDTAAAESTEGVLAVYTWDDIAA-VPGVTHPPGHPVLARDRVRYQGQPIAAVVADDRYRARDAADAVEVTADSRPAVVDQREARAEAAPTLYEDAPDNVAATSELDREATDDALADADHTVERDLTNNRLIPTALEPRAAVARWDAGDERLTVELTSQSPHGHRGKLSTTLGLPESAIRVVAPSVGGGFGHKGHHHPGEAAAAFAAMDLAVPVKWTATRGENYLAGAHGRDHRTTAELGVDDDGTIRGLAVETDANVGAYGLGGSLPG-WYGSLLSSQYAIPAIHCETRAVFTNTAPIHSYRGAGRPEANYVAERLVDAAARELGVDPAELRRRNQI---AEFPAVGATYDSGDYGRGLDEALDAAGWADLRDRPGRYLGVGLACYVESTGGG---------MESGVVRAHPDGTVTVSAGTHSHGQGHATTYAQIVADELGVDYDAIDVREGDSDAIPQGTGTFGSRSTITGGNAVAESARAVRETARELAANLLDAPESAVEYRDGTFSAPDHTAETRAFADVAEAAYGMDPGLEATTFFEQ----------------DETAYTFGTHVVSVAVDPETGAVDIERYVALDDCGERVNPTIVEGQIEGGVAQGIGQARYEAAVYADGSLETDSMLDYAVPRSFHVPDIETEATVTPSPTNDLGVKGIGEAGTIAAPPAVVNAVCDALGIDHVDMPLTGERVRSAVRDAR--E
MTP--TDGTAVGESVEKVDGWGLVTGKARYTDDVPTANALEGRLLRSPHAHARVRSVDTEAADALDGVEAVLTHEDVPQ-FTRTPAAPFDERVLNERVRYVGEPVAAVAARSVDAAERALEAIDVDYEVMECVVDPEEAMAPDAPTLHPE--RNVVCETRHEEGDIEAGFEEADTVVEGEYESQIVQQLPMETNTTIAWIDD-RERLVLRTTTQVSHICRDKIARAFDLDRTDVKVIKPRVGGGFGVRQDTVPNQFICAALALATGRTVRLKNTRKEDLHVSQTRHAQTVEIKTGVREDGTITAMHVDITSNTGAYGCHALAVLSNAAHEPMSVYPTENRLFTGRAVYTNITPGGAMRGYGAVQGTFGVESHIDAVADAIGMDPVELRRHNVITE-GEESPPKSKLESVGVSECLDRACGAVGWSDGPEQ-RYERGYGVALSMAKSGVPN------SEYSRCSITLEDDGTLTVRIGVGDTGQGSETVMGQIAASVFGLDTESVHVKADDTDATPWDNGAYASSTTYISGNATEKAARDLAKKVRELAAEWHNTDPDAIEVAGGDVVFGDG--TSTSLESFAAEAFGPKRRLIGTGEH----------------VTALSPKPFAAQLAEVEVDTETGEFEVLRLVNSVDCGQALNPANVRGQVIGGAVMGLGQTLSETLSFDDGTPELRGLRDYEVIHAPDLPDIETEIVETYEPTGPYGAKSVGEVSVLGPSPAVANAVDDAVGVRVTELPITAAKVRDGLEEG---E
MS---RTFSVIGKRIPATDGPPKVTGTALYADDLRLPGMLYGKILRSPHPHARILRIDTSKAERLPGVMGVVTGKDAPARYGILPIGHDETAFCLDKVRYVGDEIAAVCAISEQIAEEALDLIEVEYEVLPAFLTPEEAMACEDPNIHADRKRNIEKEYHHHFGDVERGFREAGAVRFDRFFQPRVTHAPMEPHACVAHWEH-DGRVTLWTSTQTPHYVHRTLAEVLGIPMSSIRVIKPFVGGGFGGKSETFTHEIAACLLSKRTGRPVKFTFTREEVFYAHRGRPEQYMELKTGVTKDGRITAVEAKVIQDGGAYCSYGVVTILYAGALLAAIYDIPNIKYDGYRVLTNKPACGPMRGHGTVGIRFAFESQLDMLAEEIGMDPAELRLKNCLRP-NTFTVNSLRVTSYGYDECLRRVIEASDWKNKRGKLPFGRGVGIGGSHYVSGAANSIIRSKMPHSNVSIKIDYDGGVTVYTGAAEIGQGTETIHAQIVAEELGVALDRVRVIAADTAITPVDLGSYSSRVTFMAGNAAREAARDIKRQLFRVAAELLGESPDRLVARDEKIFPQDEPQRAISYQEALMAAIEQGGTLIGKGAYTPPPEAQ-GGNFRGAGVGPGVAYSYSAQVAEVTVDPETGQFTVDKIWVAHDCGRAINVLNVEGQVEGSVWMGLGQAVAEEQIFEKGLTMNPGLLEYKTASAVDSPPIETIIVETIDPEGPFGAKEAGEGSLAATIPAVANAIYDAVGVRIRDLPITPEKILKALAEKRPTA
MA----------KIYDRQDAYGKITGKAKYVNDLSFPGMLYVQTVRIPFAHARIINIDCTEALKEKGVVGVYTAKDVPG-----QKPKDRPVLADQETKYTGDGVAIVVADSKEAAIKSVKLLEIEYEELPFVMDPEEALKNGAPILHGD--TNFAASHKTLKGDVAVGFAEAEVIIERAYSTQRAMHAAIEPDGAIAIPDK--DGVLIYCPGKGPFNIKRAVASYCGLQDNQVRIIQPTQGGVFGGKDSDNVMAARVAMAAMITGRPCKMVWSREEVMEEGTKRHPFKLKYKVGARRDGHITAMEIRGLADVGAYITKSAATIWRATVEAAGPYNIENISTIIEGAFTNNTVSDAVRGFGSPQVDFASESLMNELAKELGIDPLEIRRINGFTE-GSITATGQKLECVNLMACLDKLEAAFPVHEKPAPAGKVRGRGISCIFRGEAMGA---FKEKDAAAVNFNVEKDGTITVYSGITEQGQGGTNVVLQIISETLGVSIEHLKMSPLDTAYVIDSGATVGSRGTITSGNAALVAANDAKIRIAKVIAEQWEVDSEEIIFCDNSIYTPYK--RSLSFRDAVNLCYTVIPGVYGHGWWSLPPV-W-----NNRG-ETYASFNYGACGAEVEIDLVSGKVDVINVVAIHDMGRIINEAEAKAQIAGGVSMALGLALSEEITTRNGKLMTTNFDKYSLQTVMDSPNIRAIPLEAQPANNPLGVKGVSESSTATVSPAVFNAIEAALGVRLRKLPADLESVLAAIEESESNE
MT-------YIGKAVKRVEDKRFLTGKGRYTDDIVLPGMLYAYIVRSPYAHAKINNIDTSRAEKMDGVVKIYTGKDIAE-INGIKNEPPHPLLVADKARYMGDGVAVVIAESREEARDAADEIDIDWEELPAVASAKKATEDGAPLVHDEAPNNKCFDWELNKEEVDKAMKQAHHITTLEFTNQRVVPNAMETRAAIGQYEEATGKYTLYTTSQNPHLTRLLLCAVLGIPEHRVRVVAPDVGGGFGSKIFHYAEEALMIWCSERLKRPVKWTSDRSEAFMTDAHGRDHISKAEMGFDKEGNVLALRVKTHANLGAYLSTFAPPTWLHGTLLQGLYVTPKINVDVTGVFTNTVMVDAYRGAGRPEATYLLERLMDTAALEMDMDPAELRLKNFIPPVEQPGQVALQYDSGNYHAVLKRALEMVGYEKFRKEQGKLLGIGFSTYIEACGIAPSA-ARAGLYEVGQVRVQPTGKVSVFTGAHSHGQGHETTFAQVVADRLGIPLDDVEIIHGDSDSVAFGMGTYGSRSLAVGGSAIVKSLDKIIEKGAKIAAHKLEASEEDLEFAEGKWTVKGT-DKSIAFGDVALTAYGVEPGMDFSSFYDP----------------ANFTYPYGAHVAIVEVDKDTGHTKLKRFIAVDDVGNVINPMIVDGQIHGGLAQGIGQALFEGAMYDDGQLINGSYMDYTMPRADDLPSFEIDRTVTPCPHNPLGVKGAGEAGCIGSTPAVVNAVMDALGIKDLEMPLTPERVWRHMQ-----S
MA-----FKHVNKGVKRVDAYEKVTGKAKFGADLEFANMLQAKVLRTEYPHAKILNIDTSEAEKMPGVKGVFTARDIPNLFGVI--VQDQQVLAEEKVVLAGDGVAMVAAESEKEAAAAIEKIRVDYEELEGVFDPLDARQEGALKLHPEKDDNQVIHHPLRKGDVAQGFAEADLILEREYTTQFIEHSYLEPEAVVVVPNEENHLVSVYGSIQNPYATRNAVSSVLEVELAEVRVIQNHIGGSFGGKDEVAM-AARAAVMALATGRPVKMVNSREESFTESYKRHPYHLKYKLGATKEGKLTAMEIEAVADSGGYACQTPFVTWRSVVQATGPYEVANVKTDTYGYYTNNPYTGAMRGYGSPQVIFAQESLMDELAEELEISPVELRKKNMYQQ-GSVTASGQKLDTVSLNEVMNKAMEAIDYKKKYEQYDKKRGIGLSISFRGCSLGA----EAIDAAASVIQINKDGSVAVYSGLAENGQGLKTIFSQIAAEILGVPMNEVEFKELDTSFTPDSGSTVASRATLIGGNAVKDAAEKLKQRIIDFSADKYDLSAEELALKDGFLYDGQG--RLATFADLTGEMGNSGILMSAYGWYKSPPI-S-----KGCG-NPYFTYVYGCQIAEVEVDTGTGELSVINMAAAHDVGRAINPENVKGQIYGGVMMGLGYGIMEELELKDGVIQGTNFHDYMIPTIKDMPDIKPVIVENPDPDGPFGAKSIGEPTLELGSAAIANAVAHASGKRIRSLPLNLERVLIGRALHKGGK
MA------SIIGKRIPKIDAKAKVTGRAAYAGDLKFPGMLYGKVVRCKYAHARVLNLDISEAQKVPGVVKILGPDDVTQ-YSNWPKDLDDQNIFTNHVRHQGDAICGIIARTEELAEAAAKLIKVEYEELPVYHTATQAKNEEAFQIDSQKPGNLAFENTYGWGDAEELMKEADLVVEDTFYVPKVKQCQMENHTYISLYDD-EGRMNCWSSTQMPKPVQKKISDLFELPMNKVKVNQTIIGGAFGVKLGMIM-EPEACAMAMSVGKYVKVSALREEDWLMSESRHPGEYSIKIGLKNDGTPIACTANFLTNGGGYYSHSSGAPAVAGTWMIGMYKFAACNFKCQRYYTNQMNCGAFRGYGNPQTNFVLEQIIDRALKKLDIDPVEWRREWHKTT-GDDGWMGVPYSSCALDACLDQGAESFGWFEKRNKYTKRRGIGVAVMNHTSGAFP----FLHEHTTCTVKLNEDASAEIITSASDLGTGAHTALQQIAAETLGFDLEKVHMKVGDSDAAGYDIGAHASRTIYVAGLAVLKACNDAKDQILEKAAISLETDKEALEIIDQKVCVKKDPNTFISVEQICYEGVGTPGQIQGYSSHY----------------AEHNSPPFAACFVEVEVDTQTGEVAVIEVVSSHDIGKAIHPPSVEGQLEGGVHQGLGMVLTEETYYNKGLCVNNNFTDYKMFGPSDMPVCKSILVEEPDPIGPYGAKSCGESGLVAPTGATANAVYNAIGIQFTGAPITAEKILKAIKEFGNLK
MS---SGDRLVGRGIDRREDAELLTGRATYTDDIS-SDAAHLAFVRSSVGHGRIESIDASEAEEMGGVLGVYAWADLDA-SPGVTEVPGHPVLARERVRYEGQPVAAVVAEDRYVARDAVEAVDVEYESLPAVVDPAEATADGAPTLYETAPDNVALDAELDAAATEEAFSAADRVVELELVNNRLIASALEPRAALARYDADTERFTVEMTSQSPHGHRGKLAETLGVSESRVRVIVPRVGGGFGHKGHHHPGEAMAAWCARELGRPVKWTATRSENYREGAHARDHRTSAELAVDDDGTVRGLRVDTRAAVGGYGLGGGAPG-WYGRLLSSQYRIPAIHCRTRAVFTNTAPVHSYRGAGRPEAIYVTERLMDAAADELGVDPVGLRRRNLIAP-EEFPAVGASYDSGDYETALDEVLDAIGYDELRERAGRYRGVSVACFTESTGGG---------FERGVVRVRRDGSVAVYAGTHSHGQGHETTYAQLVADELGVPYDDVEVVEGDTDDTPDGTGTFGSRSTVTGGSAVVESARDVLRAARGVAADRLGVDAADVVSEAGEFRVVGRPERSVSFADAARAAEGDGVAFEASTRYEP----------------DGTAYAFGTHAALVAVDGETGAVEIERYVAVDDCGERVNPTIVEGQVHGGVAQGIGQARSEGAAYDDGRLLTDSMLSYALPRATSLPDIETRATVTPSPRNPIGAKGIGEAGTIAAPPTVVNAVVDALGIEHVDMPLTEENVLDAIRTAEDEV
MSPLEGERQAVSKREEKTDARKIVTGESKYTADYARPTLAEAAVLRSDIAHGYATEIDTSAAEGMDGVYAVITSEEVPD-YTSAPESPWDLTVLRRKVRFVGDPIAAVAATDASTADKAIRAIDVTYEKLDAVFDTEAAMEPDAPQIHDADRRNIEAHTDGEIGDVDGAFEEADWVTETEWETPYQSHCVPEPHTTIAHRDE-DNRFHLITSTQVPYHTRRQLAHLFDVPIRDIRVSKPRIGAGFGSKQSMLI-EPITMALMLAADRPVKLEATRREEFYAMRSRRPARVRLRSVVTKEGDIEALDMSAITNSGAYGPHGLTVTGSIATKPLPLYHTPNIRFEMKAVHTNLPIGGAIRGYGAPQGHFALEGHMDEVADELGIDSLELRSRNLIGH-GDLDTAVRRIRSCGIDDCIAAGKAAIGWDDIEQ--HLHRACGVALTAQKSGVAG------DELGAAHIKMNEDGSFILQTGAVDIGPGADTAMAQIAAEVLGVEPADVLVQPSDTDVSPFDYGAYASSTTYVTGSAVKEAAEDARTQLFEFASRMLAEPAEVLEARDGAVYSEQT--ESVLIEEIGYESIELRAQVMGQASF----------------STDESPPPFGAQFADVTVNEETGEFEVHKLVFAVDCGVAINPDLAEGQVDGAMHMSYELATSAGLSFDDGRPETLGFREYGMPTTADQPPLESILVETHEPTGPFGAKSVAEIPVNGVPPALSNAIRRAVGVRVNELPITAEKIRAQLDE----S
MT---APHRYLGKARKLVDGVEKVTGRARYAGDVSLPGMLHGKLALSLFAHARITRIDTAAALKIPGVVAVLTADDLPT-RQPS--SRQTTTLAREVVRYRGEPVALVLATSLAAAEDGVAALQIDYEPLPAPVTAEAALDPAAPVIWPQGASNIHEQKRFSRGDALAALATAEVVVAGTYRTAIVHQGYLEPHAVVADIEPIRKHITLYTSTQGQFGVRDEVARLLGLRTSQVTVVPMTVGGGFGAKYGIL--DPLAAAAALAVGRPVRIVLDRSEDFLTTTPSPASTITIKLGATREGVLTAIVAEMVIDNGVYPFTLGG---IMSTLLGGYYRCPNVQIDVVEVLTHKPQAGAYRAPGAPQVTFALESSIDELARRLELDPLELRLRNAATT-GDPMGNNDPWPSMGLRQVLEAAANHPLWRERTP----GSGVGLAIGGWPCGMS---------PAAAVCRVDTDGIVRVHVGSVDI-SGVNSSFVLVAAEILGVPPEQVEIVAGDTRSGPFAGPSGGSQITYSVAGAVAAAAQEARRQLLEVAADMLEARIDDLDLRDGAIHVRGLPGRTLPIGEVARRAQGGPGPIVGEGRT----------------APAENAPGFVAHIVQVTVDNETGRVQPLRYVAIQDVGFPLNPLMVEGQIHGGAVQGIGWGLHEALRYDNGELLTASLMDYTLPRAADVPSIETVLVTNPAPNGPFGARGVGEPPITAGAAALANAIRDATGARIYELPMRDEVVWRAMQKGV--Q
MA---EEKKWVGKALPRKEEDRLLRGRGRFADDIKLRDMAYLRFVRSPYAHARIISIDTSAAEALAGVVCTLTGKEIVPQTQPFIEKVRDYPFAVSKVRYQGEPVAAVVAESASIADDAAELVRVEYEALEPVMDAEQALQDN-SILHEEAGTNKIWHGVFEYGDVEKDFQDAAFVVIDRLHFHRFSSTPLENNVVIGEWNLKDDRIYYSCNNSFPSFAIQFLSAHLNVHIDRIRVQTSDIGGSFGIKITNYPQMAVVALASKKAGRPVKWVETRSEHMTSSAHGNERTFDTRVALDKNGLITAITSRHIDDCGAYPRYEPLGCVIWSQVFPGVYRFKNARIDFTQTVTNKCPVGPNRGYSRMQHLWFLERVIDICAHELGIPADEMRMRNYIRP-EEFPPNGCVYDSGNYPGMLELAKQLIGWDAWKKKQGRLIGIGIGTTLDSGTNNFGQSPFSGNSQGANCKLDIYGEVVVAVGSCPQGQGHETTAAQVVADVLNISPDLITVRTGDTERNVHTSGTYASQFAVSGLSAVHGAAQKLKTEMKRLAAFVLESEEDDVEFGVGALRAKRT--KSINYWGLANIVNMYDITLNCRYIWRAPFKVP-----RKYG-NLTLTYASQLHIAVIEVDRETFIPTILDYVAVDDCGTVINPPIVEGQVYGATAHGIGAALLENCAYDVGNMLTSTFSDYTPITALNMPKIKYGHIQTPSPHSYSGAKGMGEGGA-APIHTISAALQDALGIIIEDSFNNADSLFRALVGKERAS
MS------KFIGKSIKRIEDKRFTTGKGRYTDDIVLPGMTHAYMLRSPYAHARINRIDTSEAETMEGVVAIITGEEVSH--YSVKNEPPHPLLVKDKVRHVGDAVAMVIAETREQAQDAAEAIIVDYEVLPAVVNAAEAVKDGAPLVHDDVPNNICFDWEINKAEVDEAMDGAHHITSLEFVNQRLSPNAMEPRSYIGHYDSVYDKYTLYTSTQNPHLIRLLMCAVLGLPEHKVRVVGPDVGGGFGSKIYHYTEEALVTVAAKKINRPVKWTETRSEAFQTDAHGRDHVTHAEMGFDAAGKIVGLRIKTFANLGAYLSTFSTPTYLHGTLLQGLYTTPKIHLDMTCAFTHTTAVDAYRGAGRPEATYLLERLMDLAAHEMDMDPAELRLKNFIPPVEQPGNVALQYDSGNYHGVLERGLQMLGYEDFRKAQGKLLGVGFSTYIEACGIAPSA-ARAGLYEVGQVRVQPTGKVSVFTGAHSHGQGHETTFAQVVADRLGIPMEDVDIIHGDSDTVAFGMGTYGSRSLAVGGSAIMKSLDKIIEKGAKIAAHKLECSEEDIVFADGKFTVTGT-DRSLGFGDIALTAYNLEPGLDFSSFYDP----------------KNFTYPYGCHICVVEVDKETGETKVKRFIAVDDVGTVINPMIVDGQIHGGLAQGIGQALMEGVEYDTGQLINGSYMDYTMPRADDFPMFELDRQETPCPHNPLGVKGAGEAGCIGSTPAAVNAVIDALGVKDIKMPLTSERVWRAM------N
MG-------FIGKAVKRREDARFLKGAGTYTDDIKLPKMTQSAFVRSPYAHAKILSIDITEAEKADGVVAIFTGKDPCG-DYGVKNEPKHPLLAKDKVKHLGEAVAIVIAETLEQARDAAELVEVDYEELPAVTNPLKAMEKDAPLVHDEWEDNAAFDWCINRAEVEAALEKAHHVTVMEYRNQRLAPNAMEPRSYIADYDVNGDRYTLYTSTQNPHLIRLLLCAALGIPEHKVRIVSRDVGGGFGSKIYHYTEEALLTWASKEIGRPVKWTSDRSEAFLTDAHGRDHVVKSKMGFDKDGKIVAHLTDEYCGMGAYLSTFAPPTYLHGTLFQGVYTTPLIHLNVTAPFTHTVPVDAYRGAGRPEATYLLERIISKGAQEMGMDPVEIRLKNFIPPVEQEGQVALQYDSGNYERALKKALDKLGYEDFRKEQGRLLGVGISTYIEGCGIAPSA-ARAGLYEVGQVRVQPTGKVSVFTGSHSHGQGHETVFAQFVADKLGIDMADVEIEHGDTDQVAFGMGTYGSRSLSVGGSAIIKSIDKILEKGAKIAAHKLEAAEDDLEYANGKWTVKGT-EKSVSFGDVALTAYGLEPGLDFSSFYDP----------------GNFTYPFGTHIAVVEVDKDTGKVELQRFVAVDDVGNIMNPMIVDGQIHGGVAQGVGQALLEEVVYDGGQMITGSYMDYAMPRADDLPMIETDNTVTPCPHNPLGVKGAGEAGAIGSTPAVVNAVVDALGVTDIQMPLKPQTVWKAMQ-----N
MF---KEIGGLGHGLKRKEDARFIQGKGHYVDDIKLPGMLYMDIVRSPYAYAKILNIDASKALEIPGVLAVITGRDLEK-LHWM--SDTQMVLPTDTVMYYAQEVCAVIATERYIAADGVAAVEVEYEPMKPIVDAHKALDPGMPILRPDKTDNHIWHWEADREATDKLFANAEVVVKEQVYIPRIHVASIETCGCVADFDPIEAHLTMYMTTQAPHAIRTVIALHVGLSEEKVRVIASDIGGGFGGKVPVYPGYVIAIAASVLIGKPVKWIEDRMENLQADSFARDYDMTCELAATKDGKIQGLRIKTLADHGYTDAAANPYPAGMFSICTGSYDYGVAFTEMDAVYTNKPPGGAYRCSFRTEAVHAIERMVDRLALEIGKDSAQLRMENFIKK-EQFPPLGWEYDSGDYGPALQKAMDIIGYDELRKEQGELMGIGICSFTEVVGAGPSK--GIKMFDSAEIRVHPTGKAIARFGTKSQGQGHETTYAQIIAQELGIPAEHIHIEEGDTDTAPYGLGTYASRSTPTAGAAAAVAARKLRDKARKIAAYLLEVSEEDLEWEVGKFFVKGAPEKSKTIQELVFAAYGMEAGFEATHYYDP----------------PNLTFPFGSYICVVDIDKETGSIKIRRFVAIDDCGTIINPMIVEGQIHGGLTQGLAPAMFEELIYDDGNMLNGSFMDYLVPTSVESPKWETGHTITPCPHHPIGAKGVGESPTVGAPPAIANAIIDALGVTHIDIPITPLKVWNILVEKGEAV
MS---KARQHVGKSYKKVDAATILSGRAAYTEDFVPPHALVIKVLRSPHPMAKILDINATAALKLPGVEAVFTYKDVPK-FTLAPESAYDSLILDQYVRYVGDAVALIVAKDEATALQAMKVVRVTYDVMEPVLDMRTALDH-PTVIHPEDDRNLACSYSRVVGDIEGELAKCEYVVEDTYFDQATLQTAMETFRTFCTLDQ-FGRLVCTSSTQIPFHVRRHIARALEIPATKVRVIKPRIGGGFGSKQTACT-ELYAAFVTWTLKKPAVLIYDRHEANNCSTSRHAREWKIRLGATKDGIIQVIDMVAISDAGAYGTHAFTTFTAGEHKSVPLYKGKAVRYESNIVYTNHMAGGAFRGYGATEALWPLECAVTKLAKKMGVDEIELRLKNLINV-GERSQVDEVLESGLLKEAIAKAKTMARWDERPHSWTHRGGLGVALAFQGSGVAN------VDTASVEIKLQDDGYYTLYTGSTDMGTGANTILMQMACEVLGCPIDHMTCYEADTDVVPFDPGSYASSTTYVTGTAAKLAAEDLRAKLLKTFAMYLEVAEEDIDFDGVTARTKDGQK-SMTTQELAPKLMHEAQQLVGFATW----------------GSHTSPPPFMVGIAEVSVDTETGQVTPLDYYAVVDCGTVVNPKLAKVQAEGGIVQGIGMALTEEINYSTGRLETNNLMRYKIPTRLDMGTLHVDFVESHEPTGAFGVKSIGEVVINTSCPAIQGAILNACGAELTTLPMISEKVFQALMAK---E
MS------KFIGQSIKRVEDKRFITGKGRYTDDIVLPGMLHAHFVRSPYAHARVLNIDLTEAKAMEGVVAIFTGDDVKA-LNGVRNEPKHPMLTGDTAKHVGDPVAVIIAESKSIATDAAESVVVEWEELPAVANPAEALKSDAPKVHEQFPDNKVFDWSLNIEEVDAAIAASAHVTTLEFVNQRVVPNAMEPRAYIGHYDEVSDKYTLYTSTQNPHLIRLLMCAVLGIPEHKVRVVGPDVGGGFGSKIYHYTEEALVTWASKQIGQPVKWTSDRSEAFLLDAHGRDHVTKAEMGFDADGNITGLRIKTVANLGAYLSTFAPPTYLHGTLLQGLYTTPKINVDMTCVFTHTVAVDAYRGAGRPEATYLLERIIDLAALEMGRDPAQLRLQNFIPPVEQPGQVALQYDSGNYAPVLQRGLEILGYDAFRQAQNKLLGVGISTYIEACGIAPSA-ARAGLYESAQVRVQPTGKVSVFTGSHSHGQGHETTFVQVVADKLGIPMEDVDLVHGDSDALAFGMGTYGSRSLAVGGSAIMKSIDKILEKGAKIAAHKLECAEGDLEYGEGKWTVKGT-DKSIGFGDVALTAYGLEPGLDFSSFYDP----------------TNFTYPFGCHIAVVEVDKETGKVDLKRMIAVDDVGNVINPMIVDGQIHGGLAQGIGQALFEGTVYDNAQLTNGSYMDYCMPRADDLPMFETDRQTTPCPHNPLGVKGAGEAGAIGSTPAVVNAVIDALGVKDILMPLTSERVWRAM------N
MTP--ETKPPVGESVDKVDGWGLVTGNARYTDDVPTPDTLAVRILRSPHAHARIRAIDTEAAASLDGVRAVLTHEDVPD-FTRTPAAPFDERVLNETVRFVGEPVAAVAARTADAAERAVDAIEVDYDVHEHVLDARSAMEPGAPTLHPE--RNIVCETSHEEGDVEAGFENADAVVEGEYETQVVQHLPMEVNTTIAWIDD-RERLVLRTTTQVSHICRDKIARAFDLNRTDVRVIKPRVGGGFGVRQDTVPGQFIAAALALETGEKVRLRNERKEDLHVSQTRHAQTLRIKTGVREDGTITGMHVDITSNTGAYGCHAFAVLANAAHEPMSVYPCENRLFTGRAVYTNRPPGGAMRGYGAVQGTFGLESHVDEVAAAIGMDPVEFRRRNTIEA-GEGSPAEKTLSTVGVTDCLERAAETIGWTEGPAE-RYRRGYGVALTMAKSGVPS------SEFSRCDMTLEDDGTLTIRVGVGDTGQGSETVMGQIAAGVLGLDTESVYVKADDTDATPWDNGAYASSTTYISGNATEKAARDLAASVRELAGEWFEVAPESVEIADGEVRIPGE--DAMTLEQFAATAFGPKRRLTGHGKH----------------FTALSPKPFAAQLAAVEVDTETGEFEVLRLVNAVDCGRAVNPANVRGQIIGGAVMGLGQTLSEELSFDSGAPELRGLRDYDVMHAPDLPEIDTELVETYEPTGPFGAKSVGEVTALGPPAAVANAIRDAVDVRVAELPITSSRVWDGLQEG---R
MK---MKRLHVGKPAPRVDAIDKVTGKACYVADISLPQMLHAKVKRAGIPHGRIRSIETSKAEAMPGVKKIVTGKDCEMLFGTC--LWDQPPLAVDKVRHAGEAVAVVLAETENQAAAAVEMINVEYEELPFIIDPIKAADPDAPLIHEKNGTNIFHHYKLRKGDLEAGLSESEVTVEEEFEFPISSHAALEPHGAVCRFSY-DGEIEIWASNQAPFVLRDVLSDMFNIPASKVRVHIPYLGGGFGGKSDVSI-EPMVAYAAFVPGYAVKLVLTRKEVFTSSLVGRGMKGRMQLGAKKDGTLTVLKAQMYFADGAYGDTSWPVDTVAGHNCTGPYEFPNVAVDVYGVYTNTPPVGAYRGYGHPEGQFMSSRLIDMLARKLDMPVEDIMKKNFFSE-GRKNALGQVIKHGDLAGCLDEVQKAIEE-------RYLYGRGLAAMMKSPKMAT------NAASSCSIQINVDGCAHVNLAGIEMGQGVLTVFAQMAAEVLQIPLEKVKIYTVDTQFSPWEWQTVASMQTYRGGRAIQDAGWKIIELARENASRVWNCEPDLVEYREGECIHPNT--DRISLGALARGYMTVGSPLIATGWYRVPGLVE-----TGMG-NAAGSWTFGCQACTLRVDRKTGEIKILHFASAFDVGKAVNPSMARGQVVGGVVQGLGATLMEKILFNAGSIKNSNFPAYQIPRLEHVPSKQTVFLETPNEEGPWSAKPMAEHPIVAVAPVVLNALYDATGVEFTALPVTKDKIQEVLRKKE--L
