# Supplementary material for: Inter-protein residue covariation information unravels physically interacting protein dimers
Source: BMC Bioinformatics. 2020 Dec 17;21:584. doi: 10.1186/s12859-020-03930-7 (PMC7745481; doi:10.1186/s12859-020-03930-7)
Supplement: Supplementary file 5 — Additional file 5. Final ER-MSAs at different ASA thresholds. Available on Mendeley data (http://dx.doi.org/10.17632/9bk2r55286.1). [file 12859_2020_3930_MOESM5_ESM.zip › Additional file 2/Final ER-MSAs/Negative ER-MSA dataset/ASA0.0/single_MSAs/1efp-A-1rm6-C/1efp-A-chain/MSA_IDs.txt]

sp|P38974|ETFA_
tr|A0A0Q8PWV9|A
tr|J3HN23|J3HN2
tr|A0A0Q6WVX5|A
tr|G0AJ62|G0AJ6
tr|A0A1F4NKK9|A
tr|A0A1R1M6D9|A
tr|A0A1E3ZGW9|A
tr|A0A0A0D932|A
tr|A0A1Q2M5X6|A
tr|A0A081B8T8|A
tr|A0A1E8CG47|A
tr|X6KWL5|X6KWL
tr|F1VV80|F1VV8
tr|V4YQP5|V4YQP
tr|A0A1M5NAL9|A
tr|A0A0B3S3Y4|A
tr|A0A1K2HQJ9|A
tr|Q2SFA5|Q2SFA
tr|K4KUJ2|K4KUJ
tr|I3TGS5|I3TGS
tr|V5UJF1|V5UJF
tr|A0A0W7WHV5|A
tr|A0A1X9NI89|A
tr|C1DQX2|C1DQX
tr|G2J4I6|G2J4I
tr|A0A1M2YQW1|A
tr|A3K978|A3K97
tr|A0A0C1GLU4|A
tr|C7RQ43|C7RQ4
tr|A0A1N7ITR1|A
tr|A0A1G6XUE2|A
tr|A0A0M2RE40|A
tr|A0A0P7VX47|A
tr|A7HTJ3|A7HTJ
tr|A0A1D9GZ04|A
tr|A0A0F4R9R6|A
tr|A0A076JXU2|A
tr|A0A166SN09|A
tr|A0A099T714|A
tr|A0A166M4Z6|A
tr|F4GVJ0|F4GVJ
tr|A0A1E4JCP3|A
tr|A0A1B1PN62|A
tr|A0A1V0KP55|A
tr|B5WL46|B5WL4
tr|A0A0D7E3N7|A
tr|A0A0P1GCN4|A
tr|A0A0P7KNZ8|A
tr|A0A0F2S613|A
tr|D0DC57|D0DC5
tr|A0A0L1JN55|A
tr|A0A0F7M2T4|A
tr|A8LLF5|A8LLF
tr|K6Y8H5|K6Y8H
tr|A0A0F4R2G6|A
tr|A0A0K6ISF7|A
tr|S9RFP6|S9RFP
tr|Q21J72|Q21J7
tr|A0A0Q7U041|A
tr|A6FMX3|A6FMX
tr|A0A1U7DJD5|A
tr|A0A1I7BLV1|A
tr|V9VLK7|V9VLK
tr|A9DVP4|A9DVP
tr|A0A1Y5S075|A
tr|A0A1E3H6Y5|A
tr|A0A0B2B0P0|A
tr|J6LKZ3|J6LKZ
tr|A0A1Y5RXR0|A
tr|A0A0N0JDC0|A
tr|F2IZD3|F2IZD
tr|I3UD77|I3UD7
tr|A0A0R2U4A2|A
tr|A0A0J5QB18|A
tr|A0A0K0Y2L1|A
tr|A0A1Q3V564|A
tr|A3VLM3|A3VLM
tr|A0A165QW53|A
tr|F4G6C6|F4G6C
tr|A0A126UX31|A
tr|A0A147GP37|A
tr|A0A127ER70|A
tr|A0A0H4KRE2|A
tr|Q0FD65|Q0FD6
tr|A0A1E2V9B5|A
tr|A0A1F8VEV8|A
tr|J0KA00|J0KA0
tr|A0A1B7Z6F1|A
tr|A0A1X6ZBM4|A
tr|A0A1T4RRV0|A
tr|A0A0U1NLJ9|A
tr|Q1N4G8|Q1N4G
tr|A0A0U3MEL5|A
tr|S9QTW4|S9QTW
tr|A0A0J1D365|A
tr|A0A162Z8E6|A
tr|A0A0Q9JGT4|A
tr|A0A1M3DT80|A
tr|U7FPC3|U7FPC
tr|A0A1Y6B4I1|A
tr|A0A0D8CZD1|A
tr|G8PIJ3|G8PIJ
tr|A0A1M6MD06|A
tr|A0A1R1I723|A
tr|A0A0U3EST1|A
tr|A0A1Q3W0W9|A
tr|A0A095VQ34|A
tr|B8KQX8|B8KQX
tr|A0A1W9HKJ1|A
tr|A0A1Y5TT96|A
tr|A0A127JSB2|A
tr|A0A1Q6CLB5|A
tr|G2E4S1|G2E4S
tr|A0A060NIK2|A
tr|A0A1W6ZQT0|A
tr|A0A0B4BTK0|A
tr|A0A0Q4Y7A5|A
tr|A0A1N6T654|A
tr|A0A1N7M260|A
tr|A0A086Y7K5|A
tr|J9Z116|J9Z11
tr|A8I050|A8I05
tr|W8RS45|W8RS4
tr|R4YTT9|R4YTT
tr|A0A0L6T7E9|A
tr|A7IHA9|A7IHA
tr|A0A1A9HKG2|A
tr|G9ZV55|G9ZV5
tr|B6JDI2|B6JDI
tr|A0A0Q7T127|A
tr|G6A0M1|G6A0M
tr|K6ZXQ1|K6ZXQ
tr|F7QJ24|F7QJ2
tr|A0A1U7JIV4|A
tr|A0A1Y5SPK7|A
tr|A0A1M6JK64|A
tr|A0A1U7DA57|A
tr|A0A0Q6BPF1|A
tr|A0A0P0MFU4|A
tr|E2CFZ4|E2CFZ
tr|A0A1M5LVT4|A
tr|C7D6P9|C7D6P
tr|K2HR41|K2HR4
tr|A0A081MLW8|A
tr|A0A1Y1SMR6|A
tr|A0A0K2DDC7|A
tr|B9JPX7|B9JPX
tr|A0A0F7KXF6|A
tr|A0A0D6P8D4|A
tr|F3KQ35|F3KQ3
tr|A0A1Y5SYY7|A
tr|A0A0P6W9F8|A
tr|A0A135I1N5|A
tr|A0A127MI93|A
tr|A0A101VJA4|A
tr|A9BVG2|A9BVG
tr|K9H226|K9H22
tr|Q5NYM0|Q5NYM
tr|A0A1L9P0L5|A
tr|E0MSB2|E0MSB
tr|A0A1E4IK63|A
tr|K2M9U5|K2M9U
tr|A0A0R2T8N7|A
tr|A0A0A0DN80|A
tr|A0A1E5A337|A
tr|A1WRY2|A1WRY
tr|A0A1M7TXL2|A
tr|A0A161QUH3|A
tr|A0A172YBH0|A
tr|Q128I6|Q128I
tr|A0A021WWF5|A
tr|M2U7N7|M2U7N
tr|A0A0H5BEH1|A
tr|A0A0Q9EBR6|A
tr|A4A4H7|A4A4H
tr|C5BJD0|C5BJD
tr|A0A0Q6L873|A
tr|Q6W202|Q6W20
tr|A0A0C5J7N4|A
tr|B1Y6W0|B1Y6W
tr|Q11DW9|Q11DW
tr|A0A1C7P379|A
tr|A0A0U2QL08|A
tr|A0A0Q4H667|A
tr|A0A098TFE0|A
tr|J3HVD5|J3HVD
tr|A0A0P7AAW1|A
tr|D5BMR9|D5BMR
tr|V4RDE0|V4RDE
tr|F5RB90|F5RB9
tr|A0A1V8RQP4|A
tr|A0A0N1BCK0|A
tr|A0A0F2RC99|A
tr|A0A0U3EH56|A
tr|D5QAP5|D5QAP
tr|A0A1H8IZG7|A
tr|C6XLP0|C6XLP
tr|B2ID67|B2ID6
tr|A0A1Y6C7Y8|A
tr|B8EJH0|B8EJH
tr|A0A059KGP3|A
tr|D7A9G7|D7A9G
tr|A0A177NZA4|A
tr|A0A023D2C4|A
tr|V4NHC3|V4NHC
tr|E3EXM7|E3EXM
tr|W0E460|W0E46
tr|A0A0R2RQ78|A
tr|A0A1U9KPS3|A
tr|A0A0D6MQT9|A
tr|A0A1F9KIE2|A
tr|A0A0J5LC02|A
tr|A0A1D8UWR2|A
tr|A0A1A9T348|A
tr|Q3A9B3|Q3A9B
tr|A0A1T5FX42|A
tr|H8L115|H8L11
tr|A0A1E4K7J8|A
tr|A0A023NZ30|A
tr|A0A1M7J9W0|A
tr|I7ZCW2|I7ZCW
tr|A0A160DX53|A
tr|A0A0Q6BDF7|A
tr|Q09C65|Q09C6
tr|A0A1M3NIG7|A
tr|A0A085W5P8|A
tr|A0A193LGC6|A
tr|H8MT19|H8MT1
tr|L7UIT1|L7UIT
tr|A0A127F986|A
tr|A0A0C2KL97|A
tr|A0A0D2JBR1|A
tr|A0A0G2ZZC6|A
tr|A0A1W9MVG8|A
tr|A0A0J1F6W0|A
tr|A9GVN3|A9GVN
tr|A0A017T4I0|A
tr|A5D202|A5D20
tr|A0A1G9XLJ4|A
tr|S9PR35|S9PR3
tr|A0A1L6LRE8|A
tr|A0A1F3VJE7|A
tr|A0A0M8K8X1|A
tr|A0A1V8M234|A
tr|D1ABT6|D1ABT
tr|C7Q7D5|C7Q7D
tr|A0A0K9IBT8|A
tr|Y0KEZ3|Y0KEZ
tr|A0A062XZ39|A
tr|A0A1B1YRF7|A
tr|Q24N73|Q24N7
tr|A0A0F0GI86|A
tr|H1XVF7|H1XVF
tr|A0A1Q9VF89|A
tr|D6Y6Q3|D6Y6Q
tr|A0A1V4MSC4|A
tr|A0A1E4B1W0|A
tr|A0A165YKV7|A
tr|A0A1N7DDN9|A
tr|A0A168J216|A
tr|A0A1F2SB62|A
tr|A0A1W2DWF7|A
tr|A0A171D3Z8|A
tr|W7IZB4|W7IZB
tr|A0A0C2VMK7|A
tr|A0A0K1Q8K9|A
tr|A0A0H5CMA5|A
tr|A0A1G3UTL5|A
tr|A0A1Q8CWT4|A
tr|A0A0J0UUI3|A
tr|A0A0F0HJG7|A
tr|A0A0S8D6P3|A
tr|D2AX41|D2AX4
tr|I7K8Q8|I7K8Q
tr|D0LRQ6|D0LRQ
tr|A0A0C1L259|A
tr|A0A1F9P9G8|A
tr|W5WJA4|W5WJA
tr|A0A081SDK0|A
tr|A0A1K0FMT0|A
tr|A0A0F6W259|A
tr|H6RX94|H6RX9
tr|R5ASM5|R5ASM
tr|A0A1J5HVQ7|A
tr|D4J7K4|D4J7K
tr|A0A132NDL4|A
tr|A0A1G1BEU0|A
tr|A0A0R0LSX5|A
tr|S7V7F8|S7V7F
sp|Q0AZ33|ETFA_
tr|R5J4B4|R5J4B
tr|B0PHX2|B0PHX
tr|A0A1G2ZWM0|A
tr|W0RLY3|W0RLY
tr|A0A0B8ZX65|A
tr|A0A1G1EEL6|A
tr|A0A1Y6B3R6|A
tr|A0A1J5GFX6|A
tr|A0A0Q6FI19|A
tr|A0A1J4ZUQ5|A
tr|A0A0Q7K850|A
tr|C8XEI2|C8XEI
tr|A0A1T4SEI0|A
tr|A0A151C0Z0|A
tr|A0A0Q9LYG5|A
tr|A0A1B1NAZ9|A
tr|A0A1C7G1V9|A
tr|A0A1F8MYM1|A
tr|R6T9J7|R6T9J
tr|A0A1H2LKQ4|A
tr|A3TR07|A3TR0
tr|A6TSR1|A6TSR
tr|A0A1M6IQU4|A
tr|I4CAS2|I4CAS
tr|A0A1Q3MKS7|A
tr|A0A0C2CUU6|A
tr|A0A0A0IWE9|A
tr|A0A1T5B2T0|A
tr|A0A1F3CKV5|A
tr|L8JKP0|L8JKP
tr|K6WUC9|K6WUC
tr|F8IBM0|F8IBM
tr|A0A1D8GFX9|A
tr|A6G2L2|A6G2L
tr|A0A150WYQ5|A
tr|A0A1B6BGH3|A
tr|A0A1E5SYW1|A
tr|M7XV27|M7XV2
tr|E1IDW9|E1IDW
tr|I3Z6Z0|I3Z6Z
tr|I3Y6S2|I3Y6S
tr|A0A0D3LAV2|A
tr|A0A1T5K9T8|A
tr|I0I2U3|I0I2U
tr|A0A1B1FN29|A
tr|D1C1Z5|D1C1Z
tr|A0A173MAZ3|A
tr|A0A0S9DDP0|A
tr|A0A1M5W0P9|A
tr|S2DHJ8|S2DHJ
tr|A0A074L1V2|A
tr|A0A1W2H9W3|A
tr|A0A1G3MWR5|A
tr|F8EHY8|F8EHY
tr|K1L4N8|K1L4N
tr|A5URW3|A5URW
tr|S0G444|S0G44
tr|A0A1G3J331|A
tr|U5BZZ2|U5BZZ
tr|A0A0P9FGU2|A
tr|L0G2X1|L0G2X
tr|M0D200|M0D20
tr|A0A177Q5R6|A
tr|A0A143PRE7|A
tr|A0A1Y2RF06|A
tr|A8UEA2|A8UEA
tr|A0A0B6WZG9|A
tr|A0A0L6U490|A
tr|A0A0S8E1X8|A
tr|A1ZWQ9|A1ZWQ
tr|A0A1M4Y1Q8|A
tr|A0A1Q5PGG8|A
tr|A0A098RZ41|A
tr|K0NFR0|K0NFR
tr|M0D700|M0D70
tr|J2ZFZ2|J2ZFZ
tr|A0A023BXW6|A
tr|E6SGW7|E6SGW
tr|A9WA49|A9WA4
tr|I2EZJ1|I2EZJ
tr|A0A0S8JUZ1|A
tr|A0A1Q3QVB7|A
tr|A0A1M6M0A1|A
tr|F4KX43|F4KX4
tr|A0A0A2I127|A
tr|A0A180EH99|A
tr|A0A1Q7WWW6|A
tr|A0A1B7XPM1|A
tr|W2UNK0|W2UNK
tr|G2PKG1|G2PKG
tr|A0A1K2IF41|A
tr|D5BKQ8|D5BKQ
tr|I3C5S5|I3C5S
tr|A0A101HZ64|A
