# Supplementary material for: Inter-protein residue covariation information unravels physically interacting protein dimers
Source: BMC Bioinformatics. 2020 Dec 17;21:584. doi: 10.1186/s12859-020-03930-7 (PMC7745481; doi:10.1186/s12859-020-03930-7)
Supplement: Supplementary file 5 — Additional file 5. Final ER-MSAs at different ASA thresholds. Available on Mendeley data (http://dx.doi.org/10.17632/9bk2r55286.1). [file 12859_2020_3930_MOESM5_ESM.zip › Additional file 2/Final ER-MSAs/Negative ER-MSA dataset/ASA0.0/single_MSAs/1efp-A-1rm6-C/1rm6-C-chain/MSA_IDs.txt]

sp|O33818|HCRC_
tr|A0A0Q8PE92|A
tr|J2TPS9|J2TPS
tr|A0A0Q6WLP4|A
tr|G0AHI8|G0AHI
tr|A0A1Q3YDT4|A
tr|A0A1R1LGF0|A
tr|A0A1B2QZP5|A
tr|A0A0A0DB34|A
tr|A0A1Q2M3T5|A
tr|A0A081BF03|A
tr|A0A1E8CMK2|A
tr|X6KZZ0|X6KZZ
tr|F1VWB5|F1VWB
tr|A0A1F4EK91|A
tr|A0A1M5QHT6|A
tr|A0A0B3RQI1|A
tr|A0A1K2HA79|A
tr|Q2SLM8|Q2SLM
tr|K4KRQ3|K4KRQ
tr|I3TWA9|I3TWA
tr|V5UE57|V5UE5
tr|A0A0W7WMH0|A
tr|A0A1X9NJV2|A
tr|C1DJJ5|C1DJJ
tr|G2IV01|G2IV0
tr|A0A1Q4BGE2|A
tr|A3K6A9|A3K6A
tr|A0A0X3U5W1|A
tr|C7RVJ9|C7RVJ
tr|A0A1N7LYM7|A
tr|A0A1G7B7F8|A
tr|A0A0M2R5Z3|A
tr|A0A0P7W1Y7|A
tr|A7HPB3|A7HPB
tr|A0A1E4QRC3|A
tr|A0A085DU47|A
tr|A0A076K412|A
tr|A0A085BZK0|A
tr|A0A099T5A0|A
tr|A0A176HBH0|A
tr|F4GQU4|F4GQU
tr|A0A0A6CZ14|A
tr|A0A1B1PKB2|A
tr|A0A1D8RRH7|A
tr|E1THG0|E1THG
tr|Q211D1|Q211D
tr|A0A0P1GHQ5|A
tr|A0A0N8IB27|A
tr|A0A0F2S429|A
tr|D0DEC5|D0DEC
tr|A0A0L1JSJ8|A
tr|A0A0F7LWT5|A
tr|A8LI99|A8LI9
tr|K6Y9K7|K6Y9K
tr|A0A0F4QNP0|A
tr|A0A0K6IW91|A
tr|S9QIE9|S9QIE
tr|Q21GR8|Q21GR
tr|A0A0Q7TS73|A
tr|B7RS85|B7RS8
tr|A0A1U7DFY0|A
tr|A0A1I7BFC4|A
tr|V9VU95|V9VU9
tr|A9EFW8|A9EFW
tr|A0A1Y5RCC5|A
tr|A0A1E3H4S9|A
tr|A0A0B2BTU4|A
tr|J6UEA6|J6UEA
tr|A0A1Y5TDM4|A
tr|A0A0N1AAQ1|A
tr|F2J2W0|F2J2W
tr|I3UFH0|I3UFH
tr|A0A0R2U666|A
tr|A0A0J5QG61|A
tr|A0A0K0Y5A0|A
tr|A0A1M3QCH0|A
tr|A3VKH4|A3VKH
tr|A0A165T9H3|A
tr|F4G7N6|F4G7N
tr|A0A126V0K7|A
tr|A0A147GQ65|A
tr|A0A127ETU2|A
tr|A0A0H4LA21|A
tr|A0A1G3GAA6|A
tr|A0A1E2VAP4|A
tr|A0A0R0MRV3|A
tr|A0A1B3PIM0|A
tr|A0A1M4MVQ4|A
tr|A0A1X6YMP1|A
tr|A0A0Q6F130|A
tr|A0A0U1NNB2|A
tr|Q1N659|Q1N65
tr|A0A0U3LCU6|A
tr|S9QEW2|S9QEW
tr|A0A0J1CZB5|A
tr|A0A0T2ZLU5|A
tr|A0A085EWI7|A
tr|A0A1Q7BQS5|A
tr|U7GJA1|U7GJA
tr|A0A1Y6C852|A
tr|A0A0D8D2J4|A
tr|G8PSB0|G8PSB
tr|A0A1M6QYU8|A
tr|A0A1R1I839|A
tr|A0A0L0IWX6|A
tr|W3RFV9|W3RFV
tr|A0A095XW41|A
tr|B8KXV6|B8KXV
tr|A0A1W9HU40|A
tr|A0A1Y5S1L6|A
tr|F5Y3F0|F5Y3F
tr|A0A099L7A3|A
tr|G2E5E6|G2E5E
tr|A0A060NTB5|A
tr|A0A1W6ZVD0|A
tr|A0A0B4C9F2|A
tr|A0A0S9NJT6|A
tr|A0A1N6UZ55|A
tr|A0A1N7KKD1|A
tr|A0A086Y5R6|A
tr|A0A0N0K9D0|A
tr|A8ILU9|A8ILU
tr|W8SQN4|W8SQN
tr|R4YRH9|R4YRH
tr|A0A0L6T690|A
tr|A7IJG0|A7IJG
tr|A0A1A9HH65|A
tr|G9ZV79|G9ZV7
sp|P19921|DCMS_
tr|A0A0Q7S0E3|A
tr|G5ZXI7|G5ZXI
tr|K6Y8M2|K6Y8M
tr|F7QIC9|F7QIC
tr|A0A1U7JGS9|A
tr|A0A1Y5T6S3|A
tr|A0A1M6JVC9|A
tr|A0A1U7D9A5|A
tr|A0A0Q5GLJ3|A
tr|A0A0P0MFP1|A
tr|E2CCQ9|E2CCQ
tr|A0A1M5JEC2|A
tr|C7D7X0|C7D7X
tr|K2HT76|K2HT7
tr|A0A081MQ94|A
tr|A0A1Y1SPW2|A
tr|A0A0K2DD50|A
tr|B9JBW5|B9JBW
tr|A0A0F7KV30|A
tr|A0A0D6PAW5|A
tr|F3KPW9|F3KPW
tr|A0A1Y5R5I4|A
tr|A0A0P6VSE2|A
tr|A0A135HP22|A
tr|A0A127MIP7|A
tr|A0A1G3JDH6|A
tr|A9BMH7|A9BMH
tr|K9H3X5|K9H3X
tr|Q5P3F2|Q5P3F
tr|A0A1L9P2A0|A
tr|E0MSK3|E0MSK
tr|A0A1E4NRU8|A
tr|K2ME24|K2ME2
tr|A0A0R2T1E6|A
tr|A0A0A0DMH2|A
tr|A0A1E4ZTJ4|A
tr|A1WRI5|A1WRI
tr|A0A1M7SVG5|A
tr|A0A163Y829|A
tr|A0A172YJS3|A
tr|Q124U0|Q124U
tr|A0A021X569|A
tr|M2U6S5|M2U6S
tr|A0A0H5BG34|A
tr|A0A0Q9EXX5|A
tr|A4A783|A4A78
tr|C5BKG5|C5BKG
tr|A0A0Q6M873|A
tr|C3MI41|C3MI4
tr|A0A0C5J8I7|A
tr|B1XZJ4|B1XZJ
tr|Q11H26|Q11H2
tr|A0A1C7NWT5|A
tr|A0A0U3AHE8|A
tr|A0A0Q4FXP8|A
tr|A0A0F2PEW5|A
tr|J3HT24|J3HT2
tr|A0A0P7A1V8|A
tr|D5BTN3|D5BTN
tr|V4TM55|V4TM5
tr|F5RGQ7|F5RGQ
tr|A0A1V8RMW4|A
tr|A0A0N1LFR9|A
tr|A0A0F2RG01|A
tr|A0A0U2TFZ2|A
tr|D5QDH3|D5QDH
tr|A0A1H8BK45|A
tr|C6XJ26|C6XJ2
tr|B2IKU8|B2IKU
tr|A0A1Y6C8P6|A
tr|B8ES63|B8ES6
tr|A0A059KGI8|A
tr|D7A983|D7A98
tr|A0A1A6FPY4|A
tr|A0A023D8R9|A
tr|V4PK20|V4PK2
tr|E3EX19|E3EX1
tr|W0E3P1|W0E3P
tr|A0A0R2RN29|A
tr|A0A1U9KS90|A
tr|A0A0D6MNQ0|A
tr|A0A1F9CZ95|A
tr|A0A0J5P6L7|A
tr|A0A1D8UQI8|A
tr|A0A1A9T4V2|A
tr|Q3AE88|Q3AE8
tr|A0A1T5C5Q8|A
tr|H8L0Z3|H8L0Z
tr|A0A1E4K1F9|A
tr|A0A023NRT6|A
tr|A0A1E4Q080|A
tr|I8TDC2|I8TDC
tr|A0A160DVU8|A
tr|A0A0Q6BL75|A
tr|Q08PS6|Q08PS
tr|A0A0S8BWB5|A
tr|A0A085WUV4|A
tr|A0A193LF88|A
tr|H8MRI0|H8MRI
tr|L7U3F6|L7U3F
tr|A0A127F9C1|A
tr|A0A0C2PRW4|A
tr|A0A0D2HN52|A
tr|A0A0G2ZTP6|A
tr|A0A1V4S6H6|A
tr|A0A0F2S7G9|A
tr|A9GBK7|A9GBK
tr|A0A017T6Q2|A
tr|A5D223|A5D22
tr|A0A1H0D4I2|A
tr|S9P1Q6|S9P1Q
tr|A0A1L6LK89|A
tr|A0A1F3X1Z5|A
tr|A0A0M8KAQ6|A
tr|A0A1V8M4N5|A
tr|D1A2A8|D1A2A
tr|C7QEA1|C7QEA
tr|A0A0K9I881|A
tr|Y0KJV4|Y0KJV
tr|A0A062XZ81|A
tr|A0A1B1YSC7|A
tr|Q24Z89|Q24Z8
tr|A0A0F0H5S6|A
tr|H1XV08|H1XV0
tr|A0A1Q9VCX5|A
tr|D6Y5M5|D6Y5M
tr|D8F9P7|D8F9P
tr|A0A1Q7JJG5|A
tr|A0A165Y8I0|A
tr|A0A1N6ZNK0|A
tr|A8LEL5|A8LEL
tr|A0A1Q7UUL3|A
tr|A0A1W2C907|A
tr|A0A171AYA2|A
tr|W7J0C2|W7J0C
tr|A0A0C2VKV4|A
tr|A0A0K1Q121|A
tr|A0A0H5CJQ5|A
tr|A0A1G3VV55|A
tr|A0A1Q8CP96|A
tr|A0A0N0NH14|A
tr|A0A1V2PXZ4|A
tr|A0A0S8ED13|A
tr|D2B6G9|D2B6G
tr|I7LIV7|I7LIV
tr|D0LI70|D0LI7
tr|A0A0C1LBX1|A
tr|A0A1V1X1L1|A
tr|W5WBH4|W5WBH
tr|A0A081SHS2|A
tr|A0A1K0FL89|A
tr|A0A0F6SFM1|A
tr|H6RKC0|H6RKC
tr|A0A1V4M966|A
tr|A0A1J5IRI7|A
tr|D4J9U0|D4J9U
tr|A0A132MG14|A
tr|A0A1G1BD97|A
tr|A0A0R0LTH2|A
tr|S7VFR8|S7VFR
tr|Q0AVY8|Q0AVY
tr|R5JE10|R5JE1
tr|B0PCM4|B0PCM
tr|A0A1G3A6V8|A
tr|W0RF57|W0RF5
tr|A0A0B8ZXU0|A
tr|A0A1G1E2Z8|A
tr|A0A1Y6C2V2|A
tr|A0A1G1G8Y4|A
tr|A0A0Q6FA13|A
tr|A0A0S8IBX6|A
tr|A0A0Q7K1H4|A
tr|C8XIH2|C8XIH
tr|A0A1T4LEY5|A
tr|A0A151BUN7|A
tr|A0A0Q9M4N8|A
tr|A0A1B1N8E7|A
tr|A0A1C7GCG7|A
tr|A0A1F8TNK4|A
tr|U2R435|U2R43
tr|A0A1H2KUF0|A
tr|A3TQC1|A3TQC
tr|A6TWS3|A6TWS
tr|A0A1M6AAS9|A
tr|I4C4Q9|I4C4Q
tr|A0A1Q7PMQ8|A
tr|A0A0C2DCD7|A
tr|A0A0A0JB89|A
tr|A0A1T5B1F8|A
tr|A0A1F3CNW9|A
tr|L8JLE6|L8JLE
tr|K6VMU4|K6VMU
tr|F8IBQ1|F8IBQ
tr|A0A1D8GCL5|A
tr|A6GEB9|A6GEB
tr|A0A150X8N9|A
tr|A0A1B6BBN7|A
tr|A0A1E5SYT6|A
tr|M7XF60|M7XF6
tr|E1I9X3|E1I9X
tr|I3Z873|I3Z87
tr|I3YCG9|I3YCG
tr|A0A0D3L9B3|A
tr|A0A1T5KRI8|A
tr|I0I0A2|I0I0A
tr|A0A1B1G1W7|A
tr|D1C784|D1C78
tr|A0A173MHY7|A
tr|U1YJ25|U1YJ2
tr|A0A1M5VQ41|A
tr|S2DN18|S2DN1
tr|A0A074L0I0|A
tr|A0A1W2H347|A
tr|A0A1G3RCC8|A
tr|F8EC42|F8EC4
tr|K1LKI9|K1LKI
tr|A5UQ69|A5UQ6
tr|S0FXQ2|S0FXQ
tr|A0A1G3J2D7|A
tr|U5BYG3|U5BYG
tr|A0A0P9D6G7|A
tr|L0G2B2|L0G2B
tr|M0CC91|M0CC9
tr|A0A1G3ZKQ7|A
tr|A0A143PU84|A
tr|A0A1Y2RD82|A
tr|A8ULE0|A8ULE
tr|A0A0B6WUC8|A
tr|A0A0L6TXN3|A
tr|A0A0S8E447|A
tr|A1ZHI8|A1ZHI
tr|A0A1M4ZMK4|A
tr|J1FGX6|J1FGX
tr|A0A098SAZ1|A
tr|K0NCP9|K0NCP
tr|M0DLT6|M0DLT
tr|J3EWT6|J3EWT
tr|A0A023BZ09|A
tr|E6SGF2|E6SGF
tr|A9WCF2|A9WCF
tr|I2EXR8|I2EXR
tr|A0A0S8H9T0|A
tr|A0A1Q6X9I4|A
tr|A0A1M6EQA1|A
tr|F4L141|F4L14
tr|A0A0A2HVN9|A
tr|A0A180EL00|A
tr|A0A1Q7UP22|A
tr|A0A1B7XLK5|A
tr|W2UQB4|W2UQB
tr|G2PJ78|G2PJ7
tr|A0A1K2IQE7|A
tr|D5B9W7|D5B9W
tr|I3CA84|I3CA8
tr|A0A124G5Z5|A
