# Supplementary material for: Inter-protein residue covariation information unravels physically interacting protein dimers
Source: BMC Bioinformatics. 2020 Dec 17;21:584. doi: 10.1186/s12859-020-03930-7 (PMC7745481; doi:10.1186/s12859-020-03930-7)
Supplement: Supplementary file 5 — Additional file 5. Final ER-MSAs at different ASA thresholds. Available on Mendeley data (http://dx.doi.org/10.17632/9bk2r55286.1). [file 12859_2020_3930_MOESM5_ESM.zip › Additional file 2/Final ER-MSAs/Negative ER-MSA dataset/ASA0.0/single_MSAs/1efp-A-1rm6-C/1rm6-C-chain/MSA_ready_for_MI.txt]

MKNILRLTLNGRAREDLVPDNMLLLDYLRETVGLTGTKQGCDGGECGACTVLVDDRPRLACSTLAHQVAGKKVETVESLATQGTLSKLQAAFHEKLGTQCGFCTPGMIMASEALLRKNPSPSRDEIKAALAGNLCRCTGYVRSSKSVETAAAARLCEEGAR
M---AKLSVNGTLREFEAEDDTPLLWVLREQLGLTGTKYGCGIAQCGACTVHIDGEPTRSCVRPLSSVNNQKIVTIEGLSK-DGSHPVQKAWAALDVPQCGFCQSGMIMAAAALLKEKPNPSDADINQSIT-NICRCGTYNRVRAAIKVVAKGGHIDGSTT
M---PTLTINGKQHNVDLPEDTPILWTLRDQLGMTGTKFGCGMALCGACTVHLDGQPIRSCITPISAAAGKQITTIEAVAQDKVGKSVQDAWMALGVPQCGYCQAGQIMSATALLKTTPNPTDKDIDDAMSGNICRCGTYTRIKAAIKQAAAQN---GGAK
M---TTLTVNGRQRAIEDDPGTPILWALRDTLGLTGTKFGCGAALCGACTVHLDGQAIRSCITPISVAEGKKITTIEAATSDRVGAAVQAAWIKHDVAQCGYCQSGQIMSATAFLKSLPRPTMAEIESAMAGNICRCGTYARIRAAIADAARTL------A
M---MSLQVNGLTVEVDVAADTPLLWVLRENLKLTGSKFGCGIAACGACTVHVGGNAVRSCSYPVSAVGQQAVTTIEAVAADPVGKAVQVAWIKHDVPQCGYCQSGQVMTAVDFLKKKRHPSEAEVVAAMGGNLCRCGAYQRIKAAVLDASKSL------A
M------VVNGREREDVVPDGMLLLDYLREVVGLTGTKQGCDGGECGACTVLVDDKPRLACSTLAVQMEGRRVETVEGLTHGGRMSALQQAFHEKLGTQCGFCTPGMITAAEALLRRNPDPSREEIKEAMGGNLCRCTGYVKIIESVETAAAAR---KVAP
MK--FTLTINGAQHQVNLEEDTPLLWVLRDSLGMTGTKFGCGVGACGACTVHLDGQPVRSCQIPLSAVGNASIQTIEAVHELSAGQQIQDAWIQEQVPQCGYCQSGQIMSASALLRENPTPSDSEIDNAMRGNICRCGSYSEIRKAIHLAASKG--DVNHG
MKHAIHLMLNGTARRGACEPRMLLSDFLRHELGATGTHVGCEHGVCGACTVLIDGVASRACLTLAVQVQGRQVDTVEGLGDADMLNDLQQAFRRNHALQCGFCTAGILMSCQDYLRRHPDPDEQDIRDMLSGHLCRCTGYTNIVNAVMETAAAR-EPPQGE
MSFSISLTVNGVRHDIELDPRVTILDLLRERLDLTGTKKGCDRGQCGACTVLVDGRRINSCLALAVSHYGADILTIEGVARGDELHPVQAAFIAHDGFQCGFCTPGQIMSAIGLIREGQAGDPERIREGMSGNLCRCAAYAGITEAVLEAQRKL-GRRDAA
M----ELTINGKVHKVDVDDDTPLLWALRDELKMTGTKFGCGAGLCGACTIHINGNPARACLTPIAAAKGAKITTIEGLSD-TGDHPLQQAWVKHNVPQCGYCQSGQLMSAAALLANNPTPSEKEIDSAMSGNLCRCGTYPRIKAAIQDAVQYY-EKQGGE
MKLDIMLTVDGAEERTTVEPRMLLIQALREKLGVKGPHIGCESGRCGACTVLVNGEAVKSCMMLAAQADGAKITTAAGLAAEDTLHPLQQAFHEHHALQCGYCTPGMLCAAMDLLKTNPKPNENDVRQALRGNLCRCTGYQHIVDAVLSAAGTL-VKGAAE
M---IELTINGTTRQLDIEPEMPLLWALRNELGLTGTKFGCGIAACGACTVHVNGQPVRSCMTPVSAVQNGQVTTIEGLAV-DAITAVQQAWVDHQVPQCGYCQSGMIMAVSALLADNPNPDKATIERSVS-NVCRCGTYPRVSKAIQALIAEQTPQGETA
MA-EVTMVVNGRSVTKSVKGNTLMTEFLREELRLTGTHVGCDTSQCGACTIHVNGLQVKACTMFAAEAEGAEVATIEGQADKDTLNAIQAAFQEYHGLQCGFCTPGMVMAAAALLKDNPKPTEAEVRHHLQGNICRCTGYHNIVRAIMAASGQD--AVAAE
MIMMVTFKLNGKSTDVVVEPRELLIHTLREKCLHTGPHIGCDSSHCGACTVDVDGMSVKSCTMLTVQADGSELLTVEGFAQGGELHALQEGFMQEHGLQCGFCTPGMITRAYRLLKENPDPTEAEIRYWMAGNLCRCTGYQNIVKAIQYAARKLLMETTTH
MLQVVSLCVNGEWSELAVKPRTTLIEAIRDLIGLTGTKASCESGTCGACTVLADGRPVLSCLTLAVECDGMEVRTVEGLAEGDKLNPLQEAFLDHGAVQCGFCTSGMLMSATALLERDPKPDREAINKALEGNLCRCTGYNGIVDALLAASGQP-VKARTE
M--KISFKVNGKAYTEEARPDMTLVMFLRDVLGLTGTKHGCDGGECGACTVLLDGVPMNGCLVLAPAIRGREITTIEGLAQDGELDPLQQAFIDHSALQCGYCGSGMLLAAKAFLEETPNPTREQVKKALSGNLCRCTGYLGIIDAVMTAAKRI--QGEVR
MA-EVTMTVNGKSVTKSVKGNTLLTEFLRDELRLTGTHVGCDTSQCGACNIHVNGNLVKACTMFAGEADGAEVSTIEGQANADSLNVIQQAFQDHHGLQCGFCTPGMVMAAASLLKQNAKPTEAEVRDYLEGNICRCTGYHNIVKAILAASGQD--GIAAE
M---TALNVNGKTVQVDVEPDTPLLWALRDELGHTGTKYGCGMALCGACTVWMDGQPVRSCSMPVSAVGKAKVTTIEGLSG-KAGRAVQAAWRKLDVVQCGYCQSGQIMSAAGLLAKNAKPSDADIDAAMAGNVCRCATYHRIRAAIHEASAIM-SEKMEG
MG--IELTINGEKRSLDVPEDTPLLWAIRDHLHLTGTKFGCGMAQCGSCTVHMNGAAIRSCVTPVGSVKGQSITTIEGLES-KVAKAVQESWEEEAVVQCGYCQSGQIMSAVALLQSNPKPSDSDIDSFMSGNICRCSTYVRIRAAIKSAAEKI------A
M---SNITVNGKTYSTQQDPAMPLLWFLRDILHMTGTKFGCGMGLCGACTVHLNGDAVRACLLPLSAAAGGKITTIEGLSA-AGDHPLQQAWAEHKVPQCGYCQAGQIMNAAALLSRNASPTDAEIDAAMAGNICRCGTYPRIKAAITSAAKKSPAEQGAV
M---VALTVNGRRVEVAAPDHKPLLWVLREDLGVLGPKYGCGVGQCGACRVLVDGEAIRSCMHPIGSLGGASVVTIEGLADPDRLSVVQQAWIDEQVPQCGYCQPGFIIAATELLARTPAPTDAEIDEAIT-NICRCGTYPRIRRAIHRAASMM----TRT
M----EFQLNGRPFVFDGDDDTPLLWVIRDAAGLTGTKYGCGIGACGACTVHVDGEATRTCVLPVSAVAGKRITTVEALSP-TRSHPIQQAWIAKDVPQCGYCQSGMVMAAAALLRKHPRPTDAQIDEAMT-NLCRCATYHRIREAIHDAAK--------R
MT-DVTMTVNGKPVTRSVRGNTLMTEFLREELRLTGTHVGCDTSQCGACVIHVNGADVKACTMFAAEAEGAEVTTIEGMANADSLNVIQQAFQDHHGLQCGFCTPGMVMTAAALLRDNPRPTEHEIRDYLEGNICRCTGYHNIVKAIMAASGQD--AIAAE
M---IKFFLNGKEVSTEVAGDMPLLWLLRDSFKLTGTKFGCGIGQCGACTVHIDGEAMRSCLMPVSTLAGRAVTTIEGLGTEEHLHPVQQAWVEQEVSQCGYCQSGQIMAASALLANKPNPGEQEIDQAMSAIICKCGSYPRIRKAIELAVKA------QS
M---ITLNLNGKDHSLDVPQDMPLLWAIRDVAGYSGTKFGCGMGLCGACTVHVDGQATRACVTPVSVAVGKKVTTLEALHADPVGQALQAAWLELGVAQCGYCQGGQLMTATALLKGNPNPDEAQIETAMAGNVCRCGTYNRIRAAIQVAAGKL--RESRA
M---ITLNINGQAMRVDAAPDTPLLWVLRDTLQMTGTKFGCGMALCGACTVHLDGQPIRSCSTPVSAAKGKKITTIEGVGHDRVGQAVQQAWQQLDVVQCGYCQSGQIMSAVALLHSNRNPSDADIDNAMGGNVCRCGTYVRIRAAIHEAAKLL------A
M----QFHLNGRPVDFDGDKQTPLLWVIRDWTQLSGTKYGCGIAQCGACTVHIDGAATRSCILPVEAVEGRQVTTIEGLSK-DRSHPIQKAWIEKDVPQCGYCQSGMIMAAAALLKEFPKPTDSQINDTMT-NLCRCATYHRIREAIHAAAN--------A
MV-EVTMKVNGKSVTKSVKGNTLMTEFLREELRLTGTHVGCDTSQCGACTIHVNGLQVKACTMFAAEADGAEVGTIEGQADADSLNAIQQAFQDYHGLQCGFCTPGMVMAAAALLKNNPKPTEAEVRHHLEGNICRCTGYHNIVRAILAASGQD--AVAAE
MANRISLEINGEAVEADVRPNRLLSDFLRDDLALTGTKRGCETGVCGACSVLVDGDVVKSCLSLAIQMNGCSLTTVEGLACDGAPSPLQKSFMECGGLQCGYCTPGFLMAASDLLARTSRPDVATIRKNLSGNLCRCTGYQGIVDAILDASEKM----HGT
M---IQFTVNGQLRQVDIAPDTPLLWVLRDTLELTGTKYACGQALCGACVVHVDGAPVRACMTPVSAVAGRQVTTIEGAERSRVGRAVQDAWRKLDVVQCGYCQSGQIMSAMALLASNRKPTDADIDNAMAANLCRCATYQRIRAAIHAAAKSL------A
M----DITINGVTHQVDVEPDTPLLWVLRDTLGMTGTKYGCGQALCGACTVLIDGEATRSCSTPVDSVQGKAVTTIEAVQDDPIGQKVVEAWVEQQVPQCGYCQSGQVMAATALLKQTPHPTDDEVVAAMG-NLCRCGSYTAIKAAVRQVAG--------A
MT-TVTFKINGKAASFSGDGDMPLLWHLREDAGLKGTKFGCGIGQCGACTVHINGEAARSCSVPMAALDGTSITTIEGLADGERLHAVQEAWIKEDVAQCGYCQAGQIMAAAAFLKDNPNPTDDDIDSGID-NLCRCGSYYRIRKAIKLAAQNL----AGA
MP-TVSMTVNGKQVSAEVSSNTLLVTFIRENLKLTGTHVGCDTSQCGACVVHVNGNSAKSCTMLAVQAEGAEVTTIEGLAKGNDLHPMQKSFQENHGLQCGFCTTGMIMSAVDLVNKSDNLDDTSIREGLEGNICRCTGYQNIVKSIQAAAKEM-----EA
MS--ITLTVNAAEIQTDAAPDTPLLWVLRDELGLTGTKFGCGIAACGACTVHVAGQAVRSCQVAVGDLWG-PVTTIEGLG---GQTPLQAAWERHQVAQCGYCQSGQIMQAADLLANNPAPTDADIDAAMSGNLCRCGTYTALRAAIHDAARAM---GSDQ
MA--ITLKVNGTAHTLDIEPEMPLLWALRDELGLTGTKFGCGVAACGACTVYVDGVATRTCVTPVEAVDGAEIVTIEGLAA-TMLAPVQQAWIDAQVPQCGYCQSGMLMAVSALLAENPQPTDEDIDAAIT-NVCRCGTYPRVRAAIRSVTA--------A
M----KLNVNGKDVQVKADSDTPLLWVLREELEYTGVKYGCGIAQCGACTIHLDGAAVRCCVLPVSAAVGRKITTIEGLAK-QHPHKLQTLWIKHQVPQCGYCQSGMVMAAAALLDANPHPTDADIDGAIT-NICRCGTYPRVKAAIKEAAQ--------S
M---INLTINGQSHSLDIPDTMPLLWAIRDVVGMKGTKFGCGIAQCGACTVHIDGVATRSCVMPVSAVTG-EVTTIEAMADDPVGQKVQQAWLDLGVAQCGYCQGGQIMNATGLLKHNPTPQSQEIIDAMSGNLCRCGTYNRILAAVERAAGEE----ANS
MSKHVTLNVNGKTEEFLAEPRELLIYTLRERLNITGPHIGCETSHCGACTVTINGKSVKSCTMFAVQAEGAEITTIEGIGGPDNLHPLQEAFKEHHGLQCGYCTPGMITRATKLLEEIPNPTEAEIRFGMAGNLCRCTGYQNIVKSIQAAAAQM--KEAAE
MT-KVEMTVNGKQVSRDVEGQTLLVSMLREDLRLTGTHVGCDTSQCGACVVHVNGKSVKACTMFAIEADGADIKTIEGMAGSDSLSVIQSAFQEHHGLQCGFCTPGMVMTAANLLKDNPKPTEAEVRHYLQGNICRCTGYHNIVKAIMAASGQD--AIAAE
MS-RVKLTVNGQTVSREVPDNTLLSQFLREDLRLTGTHVGCDTSQCGACLVHVDGRAIKACTTLAVSLDGADVTTIEGVANGDDLHPMQTAFNTHHGLQCGFCTPGMVMAGIDIVTRGQPLTEAAIREELEGNLCRCTGYHNIVKAIADAAQTM--AKAAQ
M----KLKINGAPISIDVEPDTPLLWVIRDEVGLKGTKFGCGAGLCGACTVHLNGVAIRSCITPVSSVEGQNISTIEGLASKDQLHPLQESWIKHNVPQCGYCQPGQLMSAASLLKANANPSDEDIDNAMSGNLCRCGTYSRIKAAIKDTVASQ-SYKAKV
M---TRLQVNGQAKDVNVPDNMPLLWVLRDELGMTGTKFGCGMALCGACTVHMDGQPIRACVTPISAVAGRDISTIEGMETDQIGQAVQQAWIENNVAQCGYCQAGQIMSAVSLLKATPAPTEDQIDDAMSGNICRCGTYPRIRTAIQQAANHL---AGSK
MK--VHLNVNGTRVSPEVDDDTPLLWVLRDTLGLKGTKFGCGIGQCGACTVLVDGQATRSCSLAATAAAGLDIMTIEGLSA-DGAQYVQKAWQDHRVPQCGYCQSGMIMAVTALLSKTAAPTDEDIDQEIT-NICRCGTYDRIRAAIHAAANN------RV
MT-KVTMTVNGKSVSKEVRGNMLMTEFLRDELHLTGTHVGCDTSQCGACTIHVNGENVKGCTIFAAECDGAEVGTIEGQANADSLNVIQQAFQDHHGLQCGFCTPGMVMAAASLLQENPKPSEAEIRHYLEGNICRCTGYHNIVKAIMAASGQD--SIAAE
M---ISINLNGREQLFDVEDDMPLLWLIREEAGLRGTKFGCGIAQCGACTVHVDNQAVRSCMYPAVAAQGKQVNTVETLGSKEAPHALQAAWIKHQVPQCGYCQSGMMMAAAALLASTPNPSSDDIDTAMT-NICRCGTYSRVKAAILDIAKEM-----SL
MV-EVQLRVNGADVRREVPDQMLLVEFLRETLRLTGTHVGCDTSQCGACTVHLDGVSVKSCTVLAAQASGGTVTTIEGLAADAPLHPVQNAFVQCHGLQCGFCTPGMIMSVGFYLREAPRLDEASICHALEGNICRCTGYVNIIEAVRHAAREM-TEGVKP
MT-AYTLNINGQSHAIDVDPGTPLLWAIRDGAKLTGTKYGCGVAQCGACTVYLDNQPVRSCSLPVSAVGDSQITTIEGVGG-REAAAVQAQWVKLDVPQCGYCQSGQIMSAVALLTRNPKPSDRDIDLAMVGNICRCATYVRIRAAIHGAAKSL-----EG
M----ELTVNGQTHTVDVDEDTPLLWVIREELGLTGTKYGCGIAQCGACTVLVDGVATRSCVTPASVVAGQDIKTIETVEETDVGKRVVEAWVENQVPQCGYCQSGQVLAATALLSETAQPSDEDIEYAMT-NLCRCGTYNKIRAAVRQASE--------A
MSTPRTLVINNIPHQVTLPGDVPLLWVLRDELGLIGTKYGCGVAACGACTVHIDGEAVRSCQVLLEDIDG-PVTTIEGIGTPEALSALQEAWVRNQVAQCGYCQSGQIMQAAALLAENPAPTDDDINEAMSGNLCRCGTYPRIRAAIHDAAKMM----EVS
MTVNVSMTVNGQSISRDIDPRTLLVTFVRDHLGLTGTHVGCDTSQCGACVVHLDGQAVKSCAVLAVQADGGTVDTIESLSAADPLHPMQEAFREHHALQCGFCTPGMVMAAVDLANRNPDPSVEDVHAALEGNICRCTGYDPIVTAVQAGARAM-HAQDNG
M--RTRLTVNGEPREIEHDTRTTLLDALRDQLGLTGSKKGCDHGQCGACTVLLDGKRVNSCLCLAAMHEGDEVTTIEGLGSPEALNALQKAFVAKDGFQCGFCTPGQIMSATAMLEELRAGDDAEIAERMSGNLCRCSAYPLIREAIAMAAE------VKS
MP-NVSMTVNGKAASGEVEGRTLLVGFLRDQLGLTGTHVGCDTSQCGACVVHVDGKAVKACTMLAAEADGADVKTIEGMAAPDTLSTIQQAFQDHHGLQCGFCTPGMVMSAAALLAENASPSEQEIREYLEGNICRCTGYHNIVKAIMAAAGHD--AIAAE
MA--INFTLNGKKTQVEAAPDTPLLWVLRDELQMTGTKFGCGIAQCGACTVHFNGNAMRSCSLPVQAVEGQAITTIEGEDS-AEAKALQAAWDDLAVYQCGYCQSGQLMSASKLLKDKPSPSDDDIDQFMSGNICRCSTYQRIRAGIKQAASDL--TEVTS
MSMHIKMTVNGKPEEMLAEPRELLIYTLRERLNITGPHVGCETSHCGACTVEMDGKSVKACTVFAAQAHGAEITTVEGLGDPDNLHVLQRMFKEHHGLQCGYCTPGMITRAHRLLQENPNPTEEEVRFGMAGNLCRCTGYQNIVKSILAAAAEM--KEAAE
M---IDFSVNGKQHQVDAEPMMPLLWVLRDMLGLTGSKYGCGMAQCGACTVHIDGQPVRACVMPISAVAGKKVTTIEGLSK-DGNHPIQKAWIEHNVPQCGYCQSGQIMSAVALLEQNASPSDEDIDNYMQGNICRCGTYTRIKAAIKSVSSGP-NVGDDA
ML--YKLKVNGKAQEVEAEPGTPLLWVIRDELDLTGTKFGCGVAACGACTVHFQGEPIRSCSFPIDAVGENEITTIEGLED-KTAKVVQAAWNEKDVVQCGYCQSGQIMSAVGLLKQNPSPSDAEIEAAMQGNVCRCATYVRIKDAIKTAAKNL-----EA
M---IAFTLNGRPTTVEADPGTPLLWVLRDQLQLTGTKYGCGIAQCGACTVHLDGRAVRSCVTPVSMVSGKRVTTIEGIGETPVGRAIQRAWQEVDVPQCGYCQSGQIMAAAALLAEHPHPSEAQIVAAMDGILCRCGTYNRIRTAILEAVKG------GV
MT--IKLKINGAERSVEAEPGTPLLWVIRDELKLTGTKFGCGVASCGACTVHVDGEPTRSCQTYVEDVEGAEVSTIEAIGDDKIGAAVQQAWKELDVVQCGYCQSGQIMSAVGLLKETPKPTLEEIDEYMDGNACRCATYQRIRAGIQRASEIV-----EG
M---LELTINQKKHSLDADPNMPLLYALRDIAQLTGTKFGCGLGQCGACTVHVDGTPVRSCLTPLAAVTGKAITTIEGLASGEGLHPLQQAWVDNNVPQCGYCQAGQLMSAAALLKQKPSPTDKDIDTYMQGNICRCGTYPRIKKAIKQAAVQM---QEVK
MH--YALTINGKQYGVDVDDDTPLLWVLRDTVKLKGTKFGCGAGLCGACTVHVGGQAVRACQTAVSDVGNNAVTTIEGIGDTAIGARLQKAWLAVDVVQCGYCQAGQIMSAAALLAQNKAPSDADIDAAMDGNICRCATYSRIRQAIKQAASGA-QQRKGA
MTRSTSLTINGETHVVDVDHRTTLLDLLRHHLDLTGTKKGCDHGQCGACTILVNDRRINACLTLACMHDGDDITTIEGLGTPDDLSAMQKAFIKHDGFQCGYCTAGQICSATAMLKEAKAGSNEEISERMSGNLCRCSAYTGIVNAIREAAGE-----TGQ
MT-TVTMTVNGREVSGEAEPRMLLAHFLREGQRLTGTHLGCDTSQCGACVVHVDGRAVKSCTMLAVEAEGAEVRTIEGMANQDSLSVIQQAFQDHHGLQCGFCTAGMVMSAAALLADNPKPDEREIREYLEGNICRCTGYHNIVKAIMAASGQD--AMAAE
MKVLVNTIVNGAPVQEAVTPRSSLADFLRDDLGLTGTHLGCEMGACGACLVLLDGAPVHACLVLAVQAEGGRIETIEGLTETGAVADLQESFHDRNALQCGYCTSGMLMSAQALLARNAAPSRDEIRDALSGNYCRCTGYEAIVDAIAATGRARANTEAAE
MA-KVSMTVNGKAASGDVEGRTLLSAFLREALGLTGTHVGCDTSQCGACVVHVDGLAVKACTMLALEAEGAEVATIEGQANADSLNTIQQAFQDHHGLQCGFCTPGMVMSAAALLKDNPKPSEAEVRDYLEGNLCRCTGYHNIVKAIMAASGQD--AIAAG
M--ETNLTINGTQQHLDLDPRTTLLDALRHHLGLTGSKKGCDHGQCGACTVMVNGRRINACLTLACMHDGDEVTTIEGIGQPGNLSPLQEAFVSEDGFQCGYCTPGQICSATAMLEEISNGTPEEISERMSGNLCRCSAYPNIVEAIRKAAGE------TA
MA-QVSMTVNGKTVSGEVEGRTLLAEFLREGLNLTGTHIGCDTSQCGACVVHVNGEAVKSCTMFAMEADGADVGTIEGQANADSLNVIQQAFQDHHGLQCGFCTPGMVMSAAALLKENPKPSEAEVRTYLEGNICRCTGYHNIVKAIMAASGQD--AIAAE
M---IKLTINGAEREIDVADDTPLLWALRDDLQMTGTKFGCGAGLCGACTVYIDNVPVRSCQTAVGDVGTSAVTTIEGLSG-KAAQAVQAAWVEIQVPQCGYCQSGQIMAAAALLTETPKPTDEDILNAMDGNACRCATYARIHAAVKRASDMM-----EG
MK-SVTVTVDDVAYTDQVEPRMLLVQYLRERLGKTGTVIGCDTTNCGACTVHLDGRSVKSCTMFAVQADGHEVRTVEGLADGDDLHPMQKAFHEAHALQCGFCTPGMIMQSIDVVNEFGEADEQTVRENLEGNLCRCTGYQNIVKAVQAAAKEM-SEAGVA
MHSVLALTLNGRAREDFVADGMLLVDYLREVAGLTGTKQGCDGGECGACTVLVDDRPRLACSTLAHQVAGRRVETIEGLARNGRMSRLQQMFHEKLGAQCGFCTPGMIMAAEALLRRDPDPTPERIRQALAGNLCRCTGYVKIVEAVRAAAETPVGSEGAR
M---IRITVNGKPHELDVEPEMPLLWALRDELGLTGTKFGCGVAYCGACTVHVDGTPTRSCVTGVGDVDGAAITTIEGIAGRDLLHRVQAAWIEAQVPQCGYCQSGMIMAAVALLDSNPNPSDAEIDEAID-NVCRCGTYQRIRKAIHLAA---------G
M---NTLNVNGRNQALDADPGTPILWALRDNLGLTGTKFGCGVAQCGACTVHLNGQAIRSCVTPISAAAGQKITTIEAVTQDRVGKAVHAAWVKHDVAQCGYCQSGQIMSATAFLKGLQKPTAAEIDAAMAGNICRCGTYARIRAAVADAARAL------A
MA-KVTMTVNGRKVSATVEDRTLLVHFLREAQNLTGTHVGCDTSQCGACVVHVNGKAVKSCTMLAAQADGASVTTIEGLANGNELHPVQAAFREHHGLQCGFCTPGMIMAAVDMIERGARLDEKTIRHELEGNICRCTGYHNIVKAIKAAADQM--KTAAE
M---SILNINGSDHTVDVDPGTPVLWALRDALDMTGTKFGCGAALCGACTVHLDGQAIRSCVTPISAVQGKKITTIEAVTSDPVGAAVHAAWVKHDVAQCGYCQSGQIMSATAFLKSRPKPTADEIDAAMAGNICRCGTYTRIRAAIADAAQTL------A
MA--ISLKINGEKHQVDADPDTPLLWAIRDHLDMTGTKFGCGIASCGACTVHLNGQAVRSCVLPISVIGDQEITTIEGLSS-REGKAIQAAWDELAVVQCGYCQSGQIMSATALLENNASPNDADIDAALSGNICRCSTYTRIRAAVKHASQTI--SVKEV
MT--RELRLNGQTVTVDAEDGTPLLWVIRDELKMTGTKFGCGVAACGACTVHVDGAPTRSCQTYIEDVEGAEITTIEAMSADRIGAAVQQAWTELDVVQCGYCQSGQIMSAVGLLSENGKPSAAEIDDYMWGNACRCATYQRIRAGVQRAAEIL-----EG
MP-KITMNINGRETSTEVENRTLLSTALRENLHLTGTHIGCDTSQCGACVVHVNGKAVKSCSVFAAELDGATVDTIEGQANADSLNVIQQAFQDHHGLQCGFCTPGMVMSAAELLKVNPKPSEAEIRDYLEGNICRCTGYQGIVNAIMAASGQD--SIAAE
MSFPLSLTINGVARNITLDPRVTLLDLLRERLELTGTKKGCDRGQCGACTVLLDGRRINACLALAASCDGATVLTIEGVTDGDALHPVQAAFIAHDGLQCGFCTPGQIMSALGLIDEGQAGDPERVREGMSGNLCRCGAYAGITEAVLDAQRRL-DGRDAS
------MTINGRSVSGTVEGRTLLSTFIRETAGATGTHVGCDTAQCGACTVHVNGASVKSCNMFAMEADGADVTTIEGMANADSLGTIQQAFQDHHGLQCGFCTPGMVMTAAALLKENPTPTEGEVREYLSGNLCRCTGYHNIVKAIMAASGQD--SIAAE
M----AFVLNGSEVQIDIEPDTPLLWVLRDELNFTGTKFGCGMGLCGACTVHLEGAAVRSCSLPISLAEGKAITTIEGLAT-NGDHPLQQAWVVENVPQCGYCQSGQIMSAASLLASNPAPSDAEIDSAMSGNICRCGTYGRIRNAIKRAASAV-EPEVNA
MSYPIKVTVNGRKIEREVSARMLLSDFIRQELQLTGTHVGCEHGVCGACTVILDGRTTRSCLTFAIQVDGAEISTVESLGTVNNLHPLQSAFWEKHGLQCGFCTPGMLLTAKELLARNPDPTREEVAEAISGNLCRCTGYQTIIDSIMAAAETL--AEVQA
MKTDINFTVNGEAVREAIEPRTSLADVLRDNLSLTGTHLGCEMGACGACLVLLDGAPVHACLVLAVQVAGQKIETIEGLNNSGLVADLQEQFHDRNALQCGFCTSGMLMSAHALLSQNSMPSRPEIRDALSGNYCRCTGYEAIVDAISATAERR--VEGVQ
M--QVSLSVNGRAVNLDAPPNTLLVTAIREHLQLTGTHVGCDTAQCGACTVHMNGRAVKSCNILLAQAAGAEITTIEGIAQPDTLHPMQAAFKECHGLQCGFCTPGMVMSAIDLCQQHPGADDQEIRHLLDGNLCRCTGYQNIVKAVKMGGQGM-SATAAA
MP-AVSMTVNGKAVTADVDPRTLLVQFLRENLRLTGTHVGCDTSQCGCCVVHLNGIATKSCTTLALQADGGTVLTIEGLAAPDPLHPMQEAFRENHGLQCGFCTPGMVMTAVDMVRRGNELDEHTIRQELEGNICRCTGYHNIVKAIAAGAKAM--KGTPA
MT-KVTMTVNGKSVSGDVAGNTLLVEFLRSDLHLTGTHVGCDTSQCGACVVHVNGAAVKSCTMFAAEAEGAEVATIEGQANADSLNTIQQAFQDYHGLQCGFCTPGMVMSAAALLKDNPKPSEQEVRAYLQGNICRCTGYHNIVRAIMAASGQE--AVAAE
MSHRIHLTLNGEAIEAEVPGNRLLADFLRDDLGLTGTKRGCETGVCGACSIHLDDTVTKSCLCLAFQADGRQITTVEGLADGATLHVLQEAFMTHGGLQCGYCTPGFLMASAELLARNPMPSGDEIRKALSGNLCRCTGYQGIVDAVGAAARTL----HGI
M---AQFILNGQAVVAEVDADTPLLWVIRDELGMTGTKFGCGIGTCGACTVHVGGRATRSCTTPVSSVEGAEVTTIEGLSE-QGDHPVQEAWQHLQVPQCGYCQSGQIMQAAALLKDIPEPTDEEIDGVMSGNLCRCMTYVRIRAAIKDAAQKM-DNGQVA
MAQTVSFQLNGKKVETAVEPRELLIHTLRERLLHTGPHIGCETSHCGACTVDVDGMSLKSCTVLSVQCEGADMLTVEGLEQGGVLHAIQQAFHEEHGLQCGFCTPGMMTRAYRLLKENPNPSEQDIRYGIAGNLCRCTGYQNIVKAVQSAAKKL--ATATA
M---PTLNINGKNTAVDADDSTPILWALRDTLGMTGTKFGCGQALCGACTVHLNDSPVRSCITPISAAVGQKITTIEAVTTDKVGKAVHAAWVKHDVAQCGYCQSGQIMSATALLQGKKKPTDADIDAAMAGNVCRCGTYVRIRAAIHDAAKSL------A
MKHLLTTTVNGEQVQEAVSPRTSLADFLREDMGLTGTHLGCEMGACGACLVLMDGAPVHACLVLAVQAEGCTVETIEGLTETGAAADLQARFHDRNALQCGYCTNGMLMSAQALLAANPDPSRDEIRDALSGNYCRCTGYEAIVDAIAATASDRTKAEAAE
M--QFQLDVNGERHALDLDTRTSLLDALRDHLGLTGSKKGCDHGQCGACTVMVNGRRINSCLTLACMHEGDEITTIEGLGRPDDLSPLQRAFVEHDGYQCGYCTPGQICSATAMLDEIKAGSIEEVSERMSGNLCRCSCYPGIVDAIRQVAKEE----ARA
M---VRYILNGVEKTFDGDPDTPLLWVIRESEGLTGTKYGCGIAQCGACTVHLDGTTRRSCVTPISSIEGSEVVTIEGLDG-PEAKAVQAAWTAIDVPQCGYCQSGQVMSAVSLLQTIPAPSDGDIDGAMAGNICRCATYQRIRQAIHDAAKTL-----EG
M----KLNVNGTDHQIDVEDDMPLLWVLRDVLDIKGVKYGCGIAACGACTVHLNGDAVRSCQIAAADAVGFEITTIEGMGTPDTMHAVQSAWVDLQVAQCWYCQSGQMMQAAALLQSIPRPTDADIDDAMNGNLCRCGTYPRIRAAVKQAADTL----AKG
M---ITFSLNGQSIEVDAAPDTPLLWVVRDHLKMKGTKFGCGMGLCGACSMLIDGNSSRTCITPISSVAGKDVVTIEGIGDQQTLSILQEAWVEAGVPQCGYCQSGQIISATALLKQNPNPSDDDINNAMSGNICRCGTYPNIKKAIKQAASSLNSQGVQA
M---AQLQVNGKTMEVDADGDTPLLWALREQLGLTGTKYGCGLAQCGACTVHLNGEAVRSCVRPLSSVSTDRITTIEGLSR-DASHPVQKAWATLDVPQCGFCQSGMIMAAAALLKAKPKPTDADIDSAMT-NICRCGTYNRVRAAIHLAAGQVDPNGSEA
MT-KVTMTVNGKTVAKEVRGNMLMTEFLRDELHLTGTHVGCDTSQCGACVIHVNGQDVKACTMFAGEAEGAEVATIEGMANADSLNTIQQAFQDYHGLQCGFCTPGMVMTAAALLRDNPKPSETEIRDYLEGNICRCTGYHNIVKAIMAASGQD--AIAAE
MSRRITLTLNGRERTGYCESRDLLSDFVRHELGATGTHVGCEHGVCGACTVHVDGVAARSCLMLAVQVEGRRVDTVEGLAPDQTLGDLQRAFQRHHALQCGFCTAGILMSCADYLKRVPDPTETQVREMLSGHLCRCTGYTPIVAAVLDVAARR--ESEHA
M---STLNVNGKTHTVDADPGTPILWALRDTLGMTGTKFGCGAALCGACTVHLDGQAIRSCITPIAAAEGKKITTIEAATSDRVGAAVHKAWVLHDVAQCGYCQSGQIMSATAFLKSLPKPTAAEIDSAMAGNVCRCGTYARIRAAVTDAAKAI------A
M---AKLNINGRMLDVAVDGDTPLLWVIREQIGLTGTKYGCGVAQCGACTVHVDGVATRSCALPVSAVSEQKIVTIEGLSP-DGSHPVQKAWIAHDVPQCGYCQSGMIMAAAALLQANPKPSEADIANEMT-NICRCGTYTRVKAAILDVAASG--TLGRG
MA--VNFTVNGKAASSNAPPTTPLLWVIREDLKLTGTKFGCGTGLCGACMVHIDGKRAFSCQTQMSEVAGKSVTTIEGLSP-DSSHPLQKAWLAEQVPQCGYCQSGQIMSAADLLKQSPKPTRDQIVEHMSTNICRCGTYQRIVRAIERAVR-------EA
M----ELNINGSRHQVDVEPDTPLLWVLRDTLGMTGTKYGCGLAQCGACTVLVDGYATRTCVTPVESVAGSEITTIEAIEQDPIGRKVVDAWVENQVPQCGYCQSGQVMAATSLLKENASPSEDDIAAAMT-NLCRCGTYNAISKAVRQAAE--------A
M---IDLTVNGRAERHDGDPAMPLLWYLRDSLGLTGAKYGCGVGLCGACTVHVEGEAVRACMTSVGDAAGKAVVTIEGLDP-AGDHPLQKAWRQLSVPQCGFCQAGQIMQAAALVATNPAASPDEITEAMSGNICRCGCYQRIHAAVRQVVG-------GA
MS--ELITINGQAHEIDVDGDMPLLWFLRDKLEFTGTKFGCGSGLCGACTVHVDGQATRSCITPVATLAGKKITTIEGLSE-NGDHPLQKAWLNNKVPQCGYCQAGQIMNAASLLAVNVAPSEEEIDTAMQGNICRCGTYQRIKKAIGEAAQEM---QEDA
M------TVNGKQISGEVEDRTLLSTFLRENQGLTGTHVGCDTSQCGACLVHMDGKAVKSCSMLAVQASGSAVTTIEGISQNGQLHIMQKAFKENHGLQCGFCTPGMIMSAIDMVNRGTDLDEKTIRHELEGNICRCTGYHNIVKAIKAAADEM--LEAAE
MSVHVTTTVNGDQAEFLCEPRETLLDCLRDKLHLTGSKEGCGTGDCGACSVTVDDRLVCSCLMLGVEAEGKEIKTIEGMADGENLRPLQAKFIEHAALQCGVCTPGILVASEALLKKNPDPTEEELRYWLAGNLCRCTGYDKIIRAVMDAAAEM---RETS
M---IQLTINGKAQHVDVAPDTPLLWVLRDSLQMTGTKYGCGQGLCGACTVHVDGEPVRACSTPVSDVVGRRITTIEAVDGERVGKVVQEAWRKLDVVQCGYCQSGQIMSAVALLTQNRKPSDADIDNAMAGNLCRCATYVRIRAAIHEAAKAL------A
MP--VTLTLNGKEQVIDADPDTPLLWVLRDTLGLTGTKFGCGVAQCGACTVHLDGTPVRSCQTYLGDVEGTSITTIEGLES-PAAKAIQAAWTELDVPQCGYCQSGQIMAATALLMETPKPTDADIEAAMDGNVCRCATYARIKTAIHAAADKL-----EG
M---ARLSINGITHDVDADPDTPLLWVLREQVGLTGTKYGCGIAQCGACTVHIDGVATRSCSMPLSAITQQKIVTIEGLSP-DTSHPIQKAWLALDVPQCGYCQTGQIMAAAALLQATPKPTDEQIISEMT-NICRCGTYNRIKAAIKLASSTM-----AG
M---YRVMINGTRHEVDAEADTPLLWVLRDFLSLTGTKFGCGMGLCGACTVSLNGRPVRACSLPLGDVGDAQVQTIESLAASGELNPVQQAWLELDVAQCGYCQSGQIMAATLLLEQNPAPDDAAIDAAMAGNLCRCGTYQRIREAVKLAASHR--GGDHG
M---TTLNINGEVREVSVDPQTPLLWALRDTLAMTGTKYGCGIAQCGACTVHVNGAPVRSCQLNVGDAEGMEITTIEGAES-KAIEALRVAWNELDVPQCGYCQSGQLMSAASLLERTPKPSDQDIDNAMSGNLCRCATYQRIRAGIHRAADIL-----EA
M------TVNGQDVSARLEARTLLVQYLREGLRLTGTHVGCDTSQCGACVVHVDGKAVKSCTILASQCEGAQVMTIEGLAHGDKLHPMQEAFREHHGLQCGFCTPGMIMTAVDIAQRLGTPDEHTIREELEGNICRCTGYHNIVKAIDAGCQEM--RQAAE
M---PTLTVNGTTHEVDAEPDTPLLWVLREQLGLTGTKYGCGIAACGACTVQIEGQPARSCQIQLQDIAGEEITTIEGLSP-DRSHPIQQAWIELDVPQCGYCQSGQIMAAAALLRDIPEPTDEDIRSSMG-NLCRCGTYNRIRAGIKRASE-------LT
M--QVQLKVNGKAATLDVAPNTLLVQAIREQLRLTGTHVGCDTAQCGACTVLVDGHAIKSCNTLAAQHPGAEITTIEGIAAADTMHPMQAAFKECHGLQCGFCTPGMVMSALDLCRQSPQASEGEIRDLLEGNICRCTGYQNIVKAVQQGQAAM----ARA
MS--KTINVNGIEYPIDVDEQMPLLWFLRDKLEFTGTKFGCGNGLCGACTVHVDGQATRSCITPVSTLANKNITTIEGLSE-HGEHPLQKAWLENNVPQCGYCQAGQIMNAASLLATNSSPTDDEIVSAMQGNICRCGTYQRIKKAIRVAADEL---AKEV
M---ISVTLNGETLEFDLDPDTPLLWVLRDHLGLTGTKYGCGEGECGACIVHLDDKPVNACITPLSEASGRSVKTIEGLSP-DGRHPLQLAWIIEEVPQCGYCQSGQLMTAAALLATHPRPTDAQIETAMSEVICRCGSYNRIRRAILRASNPE---AQNG
MAKLITVHVNGKAEEKAVEPRTLLIHFLREELNLTGAHIGCETSHCGACTVDIDGQSVKSCTHLAVQCDGSEVLTVEGLANKGVLHAVQEGFYKEHGLQCGFCTPGMLMRAYRFLHDNPNPSEEEIRSGLSGNLCRCTGYQNIVKAVQYAAKKL--EPATA
MA-AYSLRINGQTKNVEVLPDTPLLWVIRDTVGLTGTKFGCGIAQCGACTVFVDGNPTRSCQLQVSDVGNSEITTIEGIGG-REAQAVQKAWVARDVPQCGYCQSGQVMSAVALLKDNKKPSNEDIDNAMSGNLCRCATYVRIRAAIHDAAKSL-----EG
MA--ISLKLNGKDQTVEAEPGTPLLWVIRDELKMTGTKFGCGVASCGACTVHLNGEPVRSCQTYIEDAEGAEITTIEAMGDHKIGAAVQQAWIELDVVQCGYCQSGQIMSAVGLLTENPKPSAQEIDDYMWGNACRCATYQRIRAGIQRASEIL-----EA
M---RRLNVNGVQREVDVEDDTPLLWVLREQLGLTGTKYGCGIAACGACTVHLDGVPTRSCVRPVSTVETEKIVTIEGLSP-DGSHPVQKAWVALDVPQCGFCQCGMVMAASALLKTKPNPSDQDIDEAIT-NICRCGTYNRVRAAIKAVAQGSHVDGSVT
MVQAVKINVNGADHEVRAEPDSMLLYALRDNLGLHGPKFGCGLSECGACTVILDGVAVHSCVTPLAAAHGQKIVTLEGLSVDGKPNPLQAAFIEEQAAQCGYCINGMIMTAQAFLDHHPKPNRDEIKQALNNNLCRCGTHMRIVRAVERAAGMA-GAGAKP
MA-KVTMTVNGRTMSAEAEGRTLLSDFLRQGLGLTGTHVGCDTSQCGACTVHVDGLAVKSCSVLAQDVAGAAVTTIEGMANPDSLSTLQQAFQDHHGLQCGFCTPGMVMSAAALLAENAAPTEAEVRHHLEGNICRCTGYHNIVKAVLAASGQD-IGIAAE
MTHSLHLTINGMAQTIALDPRVTLLDLLRERLGLTGTKKGCDRGQCGACTVLIDGRRMNSCLKLALSCDGAEIATIEGLASDDRLHPVQAAFIEADGFQCGYCTPGQIMSAVALIAEAEAGDPERVREGMSGNICRCAAYAGITEAVLEATRQL-AERKSA
M---VSFQLNGRPVNVSAQPDTPLLWVIRDEIGLTGTKFGCGIGLCGACTVHVQGRAVRSCIVSVGSVSGAAVITIEGLDP-DGKHPLQTAWIDRQVPQCGYCQSGQIMQAATLLQDFPDPTPDDITAVMNGNLCRCMAYIRIRAAILLAADML--RRGER
MP--ITLSINGQTRTVEAEPDTPLLWVLRDELDLTGTKFGCGQALCGACTVHVDGAAVRSCQTAIGDVGDAKVTTIEGLKS-REAEAVQAAWRQLDVVQCGYCQSGQIMSAVALLTDNKKPTDADIDAAMDGNVCRCATYQRVRAAIHDAARRL-----EA
------MTVNGKSVSGDVEGRTLLAEFLREGLKMTGTHIGCDTSQCGACVVHMNGEAVKSCSVLALDAEGAEVMTIEGMANPDSLSVIQQAFQDHHGLQCGFCTPGMVMSAAALLKDNPKPTEREIREYLEGNICRCTGYHNIVKAIMAASGQD--AIAAE
M---AKFILNGQPVTADVESDTPLLWVIRDDLDMTGTKFGCGIGTCGACTVHVGGRATRSCITPVSSVEGAEITTIEGLSD-NGDHPLQVSWQKLQVPQCGYCQSGQIMQAAALLKDIPNPSDKDIDAVMGGNLCRCMTYVRIRSAIHEAANAT-NDEQTA
MNHPVQLTLNGLPRRATTEPRQLLSDFLRHELGLTGTHVGCEHGVCGACTVRVDGVAQRACLMLAVQVDGCHVQTIEGLADSDTLGDLQAAFKRHHALQCGFCSAGILMSAADWLQRVPQPSEAQVREMLSGHLCRCTGYTPIVAAILDVAQAR-TKAAHV
MA--VTLTVNGQARTVDADPDTPLLWVLRDELDLVGTKFGCGQALCGACTVHLDGTPVRSCQTALGDVGDGKVVTIEGIQG-REAEAVRAAWVSLDVVQCGYCQSGQIMSAVALLAENKKPTDPDIDAAMDGNVCRCATYHRIRAAIHDAARRL-----EA
MA--YQLKINGKTQSVDVDGDTPLLWVLRDVVGLTGTKFGCGMAMCGACTVHLDGNPVRSCSFPVEGVGRQAVTTIEAIGQTPVGKRIQTVWVDKDVPQCGYCQSGQIMSACALLKQNPRPTEADVDAAMSGNLCRCGTYPRIKSAILSAAAGA---PVKG
M----AIRINGAEVEAPEDARVSLLDLLRERVHLTGTKVGCNQGACGACTVLVDGERVLSCLTLAAQVDGRSVTTIEGLAEAEALHPLQAAFIDHDGFQCGYCTPGQICAAAAMLAEVAAGTREEIRERMSGNLCRCGAHNGIVDAILQVAAE-----RAA
MAAHIELTINGHPVEALVEPRTLLIHFIREQQNLTGAHIGCDTSHCGACTVDLDGMSVKSCTMFAVQANGASITTIEGMAAPDTLSALQEGFRMMHGLQCGYCTPGMIMRSHRLLQENPSPTEAEIRFGIGGNLCRCTGYQNIVKAIQYAAAKI-FEEAAE
M---AELTVNGKRMQYEAEADTPLLWVLREQLGLTGTKYGCGVAQCGACTVHIDGAPVRSCVMPASALTTQKVTTIEGLAP-NASHPLQKAWDALDVPQCGFCQSGMLMAAAALLKAKPKPTDADIDAAMT-NICRCGTYNRVRAAIHLAAGQV--DGAKA
MA-VVQMTVNGQAVEHDVPDNTLLVSFIRETLGLTGTHVGCDTSQCGACVVHVNGQSLKSCTMLAAQAAGAEVTTIEGIANGDELHPMQQAFHENHGLQCGYCTPGMVMSAIELVEKNKGLTEQQIREGLEGNICRCTGYHNIVKSVQEAAKEM-----GG
M---IEFSLNGKKIRTDAEADTPLLWVIRDEFGLKGTKFGCGIAMCGACTVHLNGSPVRSCSLPINAIANTDIRTIEGL---ENQHPLQKAWIEHQVPQCGYCQSGQIMQAAALLATNANPSEDEIETYMSGNLCRCMTYIRIKEAIKEVAMQSRNTQGVS
MP---TISINGRNVSVDAANDTPLLWVIREQLQMTGTKFGCGAGLCGACTVHVNGEAVRSCQTALSDVAGKKITTIEGLSA-KGDHPLQKAWILEQVPQCGYCQSGQIMQAASLLAKNTNPTKEEVVAHMDGNLCRCMTYSRIQKAIMRAANDMPANRSAT
M----KLTVNGTEHEVDADPNMPLLWLLRDLLNIKGPKFGCGVGACGACTVLIDGYPVRSCSYFAGDVD-APITTIEGLAGKDALHPVQDAWIRHGVPQCGYCQAGQILAAVALLQDTPNPTDDDIDAAMT-NLCRCGTYPMIRAAIKDVANSD---GGGL
MTVEIELLVNGKPYSGTADPRTTLADFLRHGLGLRGTHLGCEHGACGVCTVLVDGASVRGCLMLAVQADGAIVETVEGLAAPDTLSPLQEAFSREHGLQCGYCTPGMLMTLVELLREVPSPTEAEVREAISGNLCRCTGYQSIVRAALSVAGKP-AHNVED
M--QITLTVNGAAREVDIDPRTTLLDVMRHHLDLTGSKKGCDHGQCGACTMLVNGRRINGCLSLAVMHDGDEITTIEGLGDPGNLSPLQAAFVRNDGYQCGYCTPGQIMSAKGMYDEFNKGTTAEIKERMSGNLCRCSAYPGICKAIEESAEEE-KRKAAE
MS--IKLSINFSNVTVDADPDMPLLWAIRDKLGLTGTKFGCGVGACGACTVHIDGVAVRSCQTPVGDVGDGKITTIEAVSG-KTGAAVQQAWAEMDVVQCGYCQSGQIMQAVGLLTENPRPTAQEIEDGMWGNVCRCATYQRIRAAVARASDIL-----EA
MNHSIQLTINGERREVILDPRVTLLDLLREREGLTGTKKGCDRGQCGACTILVDGRRVVSCLSLALSHDGADIVTIEGLAKDGELHPVQAAFIAHDGFQCGYCTPGQIMSAVGLIAEGQTDDPERIREGMSGNLCRCGAYAGITEAVIEAEATI-RQEKAA
MSKPIQIQVNGVMQQRHVEPRTSLVDFLRDELGLTGTHVGCEHGVCGACTVMLNDEPVRSCCMFAVQADDMRVTTVEGLAPEGVMTKIQDAFCEKHALQCGYCTPGMLMACHALVAHTPHPTEDQVRDAISSNICRCTGYQQIVDAVMYATQV-----EKK
MS-QVSMVVNGKRVSGAVEDRTLLVSFIREQQGLTGTHVGCDTSQCGACVVHVDGKAVKSCTVLAVQADGSEVTTLEGVANGGELHPVQAAFREHHGLQCGFCTPGMIMSALDMINRGANLDEATIRHELEGNICRCTGYQNIVKAIKAASDQM--AQAAE
M----KVTINKNTFDYDGDPAMPLLWFIRDDLKMTGTKFSCGMALCGACTVHIDGEPTRSCQLPMSAIQGKTVTTIEGLSK-DASHPVQEAWREHNVPQCGYCQSGQMMQAAALLSKNANPSDEDIESYMSGNICRCGTYPRIRAAIKTAAG-------KV
MA-QVSMTVNGKAVSGEVEGRMLLVNFLREDLKLTGTHVGCDTSQCGACVVHVNGEAVKACTMFAAEADGADVATIEGQANADSLNVIQQAFQDHHGLQCGFCTPGMVMSAAALLNDNPNPTEHEIRAYLEGNICRCTGYHNIVKAIMAAAGQD--SIAAE
M--DVSMTVNGRPASGKVEGRTLLVHFLRDDLHLTGTHVGCDTSQCGACVVHMDGRPVKACSVLAVEAEGAEILTIEGMANPDSLSVIQQAFQDHHGLQCGFCTPGMVMSAAALLKDDPHPDERTIRDYLDGNICRCTGYHNIVKAILAASENA--SIAAQ
MSLSISLTINGQPRTIALDPRVTLLDLLRERLDLTGTKKGCDRGQCGACTVLVDGRRINSCLSLVASLDGADVQTIEGLADGDALHPVQAAFIEADGFQCGYCTPGQIMSAVGLIKEGHASDPERVRELMSGNICRCGAYQGITEAVLEAQKVM-KGRNAA
MA-DVKLTVNGRKIAKTVPDRTLLVTLLRDEMGLTGTHVGCDTSQCGACTVHIDGNAVKSCTVLAAQVSGAEVVTIEGLAKGDTLHPMQEAFRTHHGLQCGFCTPGMIMMGVDIVNRHPELDEETIRKELEGNICRCTGYHNIVKAIGAAAEEM--QMAAE
MSVAITLTVNGETLTRLVEPRETLADFLRRDLELTGTHTGCEMGVCGACLVMLDGLPAHACLMFAVQADGTRVETVEGLTGSAALADLQRAFHERNALQCGFCTPGMLISAEGLLARKAMPSREEIRDALSGNYCRCTGYEAIVDAIETVARRRPFAEEPA
MA-KVTLTVNGRTVGGECEERTLLVHFIREKLGLTGTHVGCDTSQCGACVIHMDGKSVKSCSILAVQASGSAITTIEGLAANGELHPVQAAFKEHHGLQCGFCTPGMVMTAVDMINRGGSLDEKTVRAELEGNICRCTGYHNIVQAVLAANAEM--KQAAE
MA--YRLSINGVEHEVDVPGEMPLLWVLRNELNMVGTKFGCGVGLCGACTVHIDGQAQRSCSFPVSAVGESRVSTIEALAETETGQALQQAWLDEDVMQCGYCQAGQLMSATALLDRNPQPSARQIDAAMQGNICRCACYTRIRDAIAQVAEKK--DTANV
MGLSITLTINGVPRSLMLDPRVTLLDLLRERLDLTGTKKGCDRGQCGACTVLADGRRINACLALAVSLDGADILTIEGAADGDTLHPVQVAFIAHDGLQCGFCTPGQIMSAIDLIREGQAGDPERVREAMSGNLCRCGAYAGITAAVLDAQRRM-QEKQAA
M---TTITINGKARSVSSAAETPLLWVLRDELGMTGTKFGCGMALCGACTVHLDGAPTRSCVLPISALSGIAVTTIESLAADRVGRTVQQAWVELDVAQCGYCQGGQIMSAVGLLKTTSKPSEQQIDDAMNGNLCRCGTYPRIRAAIKLAANRL--TGAKP
MKLHISTSINGDEAQFICAPDETLLDVLRDHLGLTGAKEGCGTGDCGACSVMLNGRLVCSCLVLAGETEGAEVETIEGMANGDDLHTLQRVFIEKAALQCGICTPGILVAARALLEKNPDPTDTEIRYWLAGNLCRCTGYDKIIKAVQAAAAEM----RSV
M---QVLTINGQRRELDVDPDMPLLWAIRDVLELTGTKFGCGQALCGACTVMVDGMPARSCQTSVGDAAGKPIVTIEGVDG-KVAQAVQAAWIKLDVPQCGYCQSGQIISAVGLLSQNRKPNDDEIDAAMSGNLCRCATYHRIRGAIHEAARML-----EA
M---ARLTINGTPQDVEVDPDTPLLWVIREQIGLTGTKYGCGVAACGACTVHIDGVATRSCVLPVSAVEDQQITTIEGLSP-DSSHPIQKAWLALDVPQCGYCQAGMIMAAAGLLSQNPNPTDEDINAEIT-NICRCGTYNRVRAAIKLAANDG--TTQRG
MA--TILNINGKKETVDAAAGTPLLWVLRDHLEMTGTKFGCGIAQCGACTVHVDGAPTRACITPHDSLDNAKITTIEGLAG-AAADVIRETWVENDVPQCGYCQSGQILAATALLAENPSPTDADIDAAMSGNLCRCATYMSIRRAIKQAAGK-------L
MA--ISLTVNGVARQVEGDPAKPLLWVLREDLDMVGTKFGCGAGLCGACTVHVDGNAVRSCQTPLGDVDGMQVTTIEGVAKSAVGQRIADSWIAQDVPQCGYCQAGQIMSATALLSQTPKPSDEEIDVAMMGNLCRCSTYVRIRAAIKAAV---------A
M----KFTLNSRSVAFDGDGQTPLLWVLRDHFKLPGTKFGCGISMCGACTVHVDGEPVRSCVLPVSTVGGKAVTTIEGLSS-NRSHPIQKAWMDKDVPQCGYCQSGMVMAAAALLKTHPQPTDAQIDEAMT-NLCRCATYHRIREAIHAAAS-------KQ
MA--ITFTLNGAEKTVDVDPAMPLLWVVRDVEGLTGSKFGCGIAQCGACTMHIDGAAQRTCVLPISAVAGKSVTTIEGLGQGDALHRVQQAWIEEDVPQCGYCQSGMIMAAAALVDADGVPSDEDIAEKMD-NICRCGTYTRVRAAIKRAAQ--------A
MKTLLTLSVNGRPREDAVAGNALLIDYLRDTLGLTGTKQGCDGGECGACTVLVDGQPRLACCTLAHSVAGHSIETIEGLSHEGNLSRLQRAFHEHLGSQCGFCTPGMIMAAEALLRRNPQPSRDEIRAALAGNLCRCTGYVKIIESVEAAACGS---EVSA
MT-EISMTVNGKTVSGNVQGNTLLSAFLREDLRLTGTHIGCDTSQCGACVVHVNGEAVKSCTMFALEAAGTEVGTIEGQANGDSLNVIQQAFQDHHGLQCGFCTPGMVMSAASLLKDNPKPTESEVREYLEGNICRCTGYHNIVKAIMAASGQD--AIAAE
M----KLTINGEEREIDAPGEMPLLWALRDVAGLKGTKFGCGIASCGACTVLVNGVPRRSCVAPLDSIEG-EVTTIEGLGADGELHPVQKAWAEGNVAQCGYCQSGQIISAVALLSEIPEPTDEDIDINMN-NLCRCGTYPQIRTAIRQASAEMKTDKVEG
MAKLISVKVNGRVHEKAVEPRTLLVHFLREELNLTGAHIGCETSHCGACTVDVDGQSVKGCTHLAVQCDGSEVLTVEGLADGGALHAVQEGFYKEHGLQCGFCTPGMLIRAYRFLQENPNPSEAEIRAGMAGNLCRCTGYQNIVKAVQYAAAKL--EKVNA
MT-EISMTVNGKRTRAAVPDNTLLVEFLREHLRLTGTHVGCDTSQCGACVVHVDGRAMKSCTMLAASAEGAEVTTIEGLSNG-ELHPMQAAFKENHGLQCGFCTPGMIMSAADMVARGRELTEKAIRHELEGNICRCTGYHNIVRAIQDGAAKM----AAG
M---ANFKVNGEDKTLDIEPDMPLLWALRDELGMTGTKFGCGVAACGACTVHINGVAVRSCVTPVSSIEGQEITTIEGLASAAALTAVQQAWVDHQVPQCGYCQSGMIMAVSSLLAQNPNPSDADIDSSIT-NVCRCGTYPRVRRAIRSLAT--------A
M---SKLNVNGREHTVDTDPGTPILWALRDTLGMTGTKFGCGVAQCGACTVHLDGQAIRSCVTPMAAAEGKKITTIEAVTHDRVGAAVLSAWVKHDVAQCGYCQSGQVMSATAFLKSLPRPSAAEIDSAMAGNICRCGTYARIRAAVADAARAL------A
MAMLISTTINGDAVDFSCEADETLLDALRNRVSMTGVKEGCGTGDCGACSITLDGALVCSCLVLGAEAEGRSIETVEGMSDGGKLHPLQQKFLEHAALQCGICTPGFLVAAKVLLEKNPDPTETEIRYALAGNLCRCTGYDKIVRAVQDAAKQM----RKA
M--QVQFTVNGRAASVDVPPETLLVHALREQLRLTGTHVGCDTSQCGACTVLLDGRAVKSCAMLAVQAQGAEVTTIEGLAAADTLHPMQAAFKECHGLQCGFCTPGMVLSAVDLCRSHPDADAGQIRELLEGNICRCTGYQNIVRAVQAGQKAM---ASSA
MT--IELTVNGRRRSVEADPEAPLLWVLRDELNLTGTKFGCGVAACGACTVHLDGEPVRACQTALADAAGAEIATIEGVSG-KAAEAVRAAWRELDVAQCGYCQSGQIMSAVALLESNPAPDDAAIDAHMSGNVCRCATYPRIRAAIHRAARMM-----EG
MA-KISMIVNGNPVTGNIDPRTLLVQFLRENLRLTGTHVGCDTSQCGACVVHLDGKAVKSCTTLAVMADGHEVKTIEGLAADGPLHPMQEAFREHHGLQCGFCTPGMIMTAVDLVHRGHDLSDHLIREELEGNLCRCTGYQNIVASIAAGAKAM--KSDLA
MLLRVGFTLNGRPASIDVEPNVVLLDALRDRFSLTGTHKGCDHGQCGACTVHLDGRAVNACLILAASVDGARVTTIEGLAQGEGLHPLQRAFHQCDAYQCGYCTSGQIMSAAALIADERVPDDASVREAMSGNICRCGAYKNILLAIQTARAEL--GVGRA
MTRVVTLGVNQVRRTLAVSAQVSLLEVLRNDLELNSPKYGCGLGECGACTVLVDGVAARACVIPACGVAGREITTLEGLGSLSALHPVQQAFIDEQAAQCGYCLSGMIMMTVALLARNPDPSEDEIRRELSGNLCRCGTHLEIVKAVRRAAELM-SRGGAT
MA-KVAMTVNGRKVSRECEDRTLLVHFIRDQLSLTGTHVGCDTSQCGACVVHMDGKAVKSCSILAAQAAGAEILTIEGLAANGELHPVQAAFKANHGLQCGFCTPGMVMTAVDMINRGAKLDEQTVRDNLEGNICRCTGYHNIVKAILAAAEEM--QQAAQ
M---TRFTVNGNPVEYQLAPDTPLLWALRDASNLTGTKYGCGRGLCGACTVHVDGEARRSCQVRIGDIEGAFVTTIEGLSE-NSDHPVQRAWVAEQVPQCGYCQSGMIMAVAALLKATPKPTDEEVRSGIT-NLCRCGTYPRILKAVRRVSAGV-GQPSAE
MA-TVSMTVNGKAVTADIDPRTLLVQFLREQLRLTGSHVGCDTSHCGACVVHVDGRAVKSCTMLAAQADGAHVLTIEGLAANGALHPMQQAFRDHHGLQCGFCTPGMIMSAIDLVNRGPNLDDNIIRDELKGNLCRCTGYHNVVKAVGAGARAM--QRAAE
M----ELTINGTKHQVDIEPDTPLLWVLRDELGMTGTKYGCGLAQCGACTVLVDGQSTRSCVTPVESVAGTEIMTIEAVADDPIGQKVVEAWVSNQVAQCGYCQSGQVMAATALLKQTPKPSDDDIAGAMV-NLCRCGTYNAIAAAVRDAAQ--------A
M---IEFKLNGKQVSTDSPDDTPLLWVIRDEQQLKGTKFGCGIAQCGACTVQRDGVPVRSCVLPVSEVAGTEVTTIEGLAS-PEGSALQSAWVEAQVPQCGYCQSGQIVTAEAFLKSNPNPTEAEITQAMTGNLCRCMSYTRIRKAIKAAADGE----LSA
M---IKLTVNGKSLELDADPNMPLLYALRDIAGMTGTKFGCGVGQCGACTVHINGSPTRSCLTPVSAVQGTKITTIEGLADGDTLHPLQQAWLDNSVPQCGYCQSGQLMSAAALLAGNPSPSDADIDTAMQGNICRCGTYPRIKKAIKQAGVQI--EVKHG
MS-EVSLVVNGRKVSGAVEDRTLLVHFLREHLGLTGTHVGCDTSQCGACVVHVDGKAMKSCTMLAAQASGSTITTIEGLANGADLHPVQAAFKEHHGLQCGFCTPGMIMTATDMIRRPEGLDEATVRAELEGNICRCTGYHNIVKAILAASKTM-KAKKAA
MPITLSVSVNGVAHTATVEPRMLLSDFLRHELGLTGTHVGCEHGVCGACTVILDGRSARSCLTLAVQAEGVEIETVEGQGSVDRLGRIQEAFRQHHALQCGFCTPGFIMAITDMLRHHPLESDEQIREALSGNICRCTGYEHIVNAVRELARER---GPLT
M---PTLNINGQNHKLDVEPDIPLLWALRDTLQLTGTKYGCGIAACGACTVLLNGAPTRSCVTPVSAAVGQRVTTIEGLPTAKAARAVQAAWEKLDVVQCGYCQSGQIMSAVALLTSNPKPTDADIDTAMAGNICRCATYHRIRAAIHDASRTL------A
M---SKLNVNGREHTVDTDPATPILWALRDTLGLTGTKFGCGAALCGACTVHLDGQAIRSCITPISAAEGKQIRTIEATTSDRVGAAVHAAWVQHDVAQCGYCQSGQIMSATAFLKSLPRPSAAEIDTAMAGNICRCGTYARIRAAVADAAQAL------A
M--AISLNVNGETHEVDVDPATPLLYVLRNDLELNGAKFGCGLGQCGSCTVVVDGAAVLSCVTPVSLMEGREITTVEGLGTIEEPGPLQTAFIEMQAAQCGYCIPGMMMSAHALLTRNQQPSDREIRDALMTNLCRCGTHMRIMAAIRRAGELM-SERRAG
M---VTVTINGTQHTVEAEADMPLLWVIRDLVGLTGTKFGCGMAQCGACTVFLDGTPVRSCQTFIGDVAGAQVTTIEGING-KVAETVQAVWADLDVPQCGYCQSGQIMSATDLLTTNPKPTDADIDAAMAGNLCRCATYQRIRAGIHETAKRL-----EA
MTSAIPFEVNGQPVTFEQDPETPLLWVLRDHLQFTGTKFGCGAGHCGACTVHVNGRAQRACMTPVASIKGASIVTIEGLAEGETLHPVQQAWLEQDVPQCGYCQAGQILATVDLLKRIPQPSDEQIDAQLT-NLCRCGTYVRIRKAVHRAAQLM-SRYESD
M----RFVLNGHPTQVEVAPWTTLLDLLREDLQQSGTKKGCDHGQCGACTVLVDGRRINSCLTLALMHEGAEVTTVEGLAKEDALHPLQQAFIDHDAFQCGYCTPGQICSAVGLMNEGHAHDAEDVREQMSGNVCRCGAYAGIVSAVVQVIRQQHGQEAAR
MQ-EITLLVNNRPYSGTVEARTTLADFLRHSLGLKGTHLGCEHGVCGACTVIVDGASVRGCLMLAVQAEGAIVETVEGLAAEDTLHLLQEAFSREHGLQCGFCTPGMLMTLIELLRETPSPTEMEVREAISGNLCRCTGYQSIVRAVLSVTGRP--APGDL
M---ITFKLNGQQRTFDGDPDTPLLWVLRDFEKLTGTKYGCGIAQCGACTVHLDGMTRRSCITPIATVDGSEVVTIEGIEG-KEAEAVQKAWVAIDVPQCGYCQSGQIMSAVSLLQMTPKPSDDDIDGAMAGNICRCATYQRIRQAIHDAADTM-----EG
MSSENTVSINGQSHALPDDPRVSLLDLLRHHLGLTGTKKGCDHGQCGACTVLVNGVRINSCLTLAVMHDGDEVTTIEGLGTAENPSPLQRAFVERDAYQCGYCTPGQICSATAMLEEIAVGSADEIRERMSGNICRCGAYANIVDAIRDVAAG-----EVA
MT-IVNLVVNEKPVTVDVEDTMLLGVFLREMLHLTGTHIGCDTSQCGACVIHLDGMAIKACTMLAVQADGARITTIEGLAKGDDLHPVQQAFIDNHGLQCGYCTPGMIMTAVDFLAHNPTTDIDEISRALEGNICRCTGYNNIIKSVQQAARVM-DEVDHV
M--KTELTVNGRAVTVDVEPRMTLLDCLRDELDLKGTHAGCEHGVCGACTVMVDGRAVRSCLMLAVQGDGLDIRTIEGFAPDGELSVVQDAFCETHGLQCGYCTPGMIVAAHALLSHNDEPSDEEIRDAISGNICRCTGYGQIVEAIRLAAERMAEGGESA
M---ATINLNGRDVAVDLPDDTPLLWALRDGLNMTGTKFGCGIAMCGACTVHVDGQATRSCVTPLSAVKGKKITTVEAVGEAKVGAAVQAAWQKLDVVQCGYCQSGQIMSATALLASNPKPTDADIDAAMSGNVCRCATYVRIRAAIHEAAKSL------A
MAVAVSTTINGDNVEYLCQPDETLLDVLRDRLGLTGAKEGCGTGDCGACSVILDDRLVCSCLVLGAEAEGRNVETIEGMAHGDKLHPLQQKFLEHAALQCGICTPGFLMAAKDLLAKNPDPTEEEIRFGLAGNLCRCTGYDKIVRAVQDAVSEM----KAA
M----DFKVNGKQVSVEADADTPLLWALREELELTGTKFGCGIAACGACSVHVDGQITRSCSVPISDIAGKSVTTIEGLKSADALHKVQQAWIDAQVPQCGYCQSGQIMAAVALIEATGSPSDAQIDEAMT-NICRCGTYPRIRKAILAATGQA-ALKGEA
M---TTLKVNGQTLTVDVDDDTPLLWVLREQLGLTGAKYGCGIAQCGSCTVHVDGAPVRSCVYPVAALSTEEITTIEGLSK-AGDHPVQKAWAELDVPQCGYCQPGMIMAVAALLKSNPNPTDEDIDAEIT-NICRCGTFVRVREGIHLAKTK------KA
M----DLNVNGQPHTLARDPAMPLLWALRDGLNLTGTKFGCGIAACGACTVHVDGVATRSCVTPLASVQGKAITTIEALGSEAQPHALQLAWLAEQVPQCGYCQSGMLMAAAALLAKNRRPSDADIDAAIS-NLCRCGTYPRVRAAIHQAAEKL--AGGKK
M----ELNINGIQHHVDVEPDTPLLWALRDDLAMTGTKYGCGLAQCGACTVLIDGQAVRSCVTPVEKVAGASITTIEAIEQDDLGKRVVAAWVKHQVPQCGYCQSGQVMAATSLLRQVPHPTDADIDAAMV-NLCRCGTYNAIRAAIHDLASGS--TDGGA
MT-KTTMTVNGKSVSAATEGRTLLSAYLRDGLGLTGTHIGCDTSQCGACVVHVDGLAVKSCSVFAQDIEGADVKTIEGMANADSLSVLQQAFQDHHGLQCGFCTPGMVMSSAALLAENPNPTEHQVRDYLEGNLCRCTGYHNIVKAVMAASDQ---AVPAE
MA--ITININGKNETVDAAAGTPLLWVLRDHLKMTGTKFGCGVAQCGACTVHLDGEPTRSCSIPHDALDGAKVTTIEGKEG-KAAQAIRDAWVDLNVPQCGYCQSGQIMSAVALLESNPTPTDQDIYDAMSGNLCRCATYMTIRRAIKQASTR-------L
M---IKLQINGREWSYDGDPTIPLLWVLRDELGLTGTKFGCGAGLCGSCTVHIDGEAQRACTLQVSDAQGHEVVTIEGLDP-QGNHPVQRAWRQLNVPQCGYCQAGQIMQAAAFLAKTPNPTQEDIHGAMSGNICRCGCYQRIEAAVHLAST-------GV
M---LRITVNGKLVELDVDPEMPLLYALRENLGLTGTKFGCGVGLCGACTVHLDGEPVRSCATPVSAALGSSVTTIEGLAKGEALHPLQEAWLDNKVPQCGYCQSGQIMSAVALLEENAQPSDEQIEDWMQGNICRCGTYPRIKKAIKQVATSK-----KG
MAKSLSLNVNGRAETISVDPNMPLLYALRNDLKLHGPRFGCGLGQCGACTVHLDGQAVRSCLMPVASVGDRHIVTLEGLGSIDRPHPMQQAFIDEQAVQCGYCINGMIMEAAAFLARNKNPSDTQIREALASNLCRCGTHLRILRAVKRAAS-------TT
M---TRLNINGRERTLDVDPSTPVLWALRDALGLTGTKFGCGAALCGACTVHVDGQATRSCVTPVAAVEGRRITTIEQVTSDPVGRAVREAWVKHDVAQCGYCQSGQIMSATAFLKSRPRPTAAEIDAAMAGNICRCGTYARIRAAVADAARSL------A
M----KFTLNGTERTVEADGQMPLLWAIRDIVGLTGTKFGCGAALCGACTVHVDGAPVRSCQTALADVEGKNVTTIEGVAAGEVGEAVVAAWRKLDVVQCGYCQSGQIMSAVGLLSDNRKPSDADIDAAMDGNVCRCATYQRIRAAIHEAAANL------A
M---TSLIVNGRAVEIDVDPDTPLLWAIREQIGLTGTKYGCGIGQCGACTVHIDGVAVRSCSVLAADVAGKAITTIEGLAENAAQHRLQRAWIDHDVPQCGYCQSGMLMAAAALLAEKPHPSDQDIDEAIS-NICRCGTFQQAREAIHAAAK--------A
M---ATVRINNNEYQADVAADTPLLWVLRDVLGLTGTKFGCGIAECGACTVHVDGQAVRACSLPVGNLGTKSVTTIEGLAGDPLARVVQDAWADIDVVQCGYCQPGQIMSAIALLKTTPHPTDAQIDAAMSGNICRCGTYPRIRQAIRNAAGDI------A
M---LTLNINGKPRQLDVLEDMPLLWALRDVLDLKGTKFGCGVAQCGACTVHVDGEATRACVTPVGTVLDAKITTIEGVAASPQGKALQAAWLDLDVMQCGYCQAGQIMTAAALLARTPKPDDTAIDDAMEGNLCRCATYKRIRAAIKTASGQSADDRREA
M---FELSINGQKVSVDVDDDTPLLWVVRDELGMTGTKFGCGIGMCGACTVHIDGVARRSCVTTVSQAVGVEITTIEGLSA-DASHPVQEAWRNLRVPQCGYCQSGQIMQAASLLAGNPNPSDSEIDSAMTGNLCRCMTYVRIRQAVREAVTAI--AVQNG
M---ITLTLNGEPVRLDLDPDMPLLWALRDHLGLTGTRFGCGEGECGACTVHLDGEPVRSCGVTLGEVAGREVTTIEGLSP-DGRHPLQLAWIVEEVPQCGYCQSGQLMSAAALLATHPQPSPEQIDAAMSGVLCRCGSYARIRRAIQRAANPE---VHNG
MK-KVTLEVNGKSVSKEIPDHTLLSFFLRENLNLTGTHIGCDTSQCGACVVHVDGKSIKSCTTLAADIDGSKVTTIEGLSKDGKLHPMQEAFKKMHGLQCGFCTPGMVMSAIDLLQTKKNPSDSEIREWLEGNICRCTGYQNIVAAVKEAAGKI-------
MT--IKFELNGKPVSVDAPDDTPLLWVLRDDLDLTGTKFGCGIGECGACTVHIGGRATRSCITPLSSIEGASVTTIEGLDP-NGAHPVQVAWRDLQVPQCGYCQSGQIMQAASLLKDYPNPTDEEIDGVMGGSLCRCMTYIRIRKAIKEAAAAA--EPSHG
M---TKFELNGKPVSVDAPDDTPLLWVLRDDLMLTGTKFGCGIGECGACTVHVGGRATRSCITPLASIEGASITTIEGLDP-DGNHPVQVAWRDGQVPQCGYCQSGQIMQAASFLKDFPHPTDAEIDAVMGGSLCRCMTYIRIRAAIKQAAGTT----THE
M-----------DHEVEVDPEDILLDVLRERLNYTGTKKGCDTGECGACTVLLDGKAVYSCLILAMDAVGKEITTIEDLARGTDLHRIQKAFLECGAVQCGFCTPGMILTAKALLDENPKASEKEIKEAIRGNLCRCTGYVKIVEAIQHAGENY-----GK
MN-HIELKVNGIRIARDVEDNLRLSDFLREDLQLTGTKEGCSVGECGACTVIMDGKSVCSCLLLAAQCNGAEVTTVEALYHDPVGKKLQNAFVRHGGVQCGFCTPGVLMSTKALLDENPSPSDDELKEALEGNLCRCTGYQPIITSIKAVL--------KA
MT--TKFELNGQPVSVDAPDDTPLLWVLRDDLNLTGTKFGCGIGECGACTVHVGGRATRSCITPLASVDGASITTIEGLDP-QGAHPVQVAWRDQQVPQCGYCQSGQIMQAASLLKDYPNPTDEQIDGVMGGSLCRCMTYIRIRKAIKEAAEAA--ETLHG
M---VTLNVNGKDHALDVTDDTPILWAIRDIIGMTGTKFGCGMSLCGACTVHLEGKPIRSCVTPVSVAADKAITTIEAIGDTEIGKRVQDAWIASEVVQCGYCQSGQIMSAVALLKENPKPSDQDIDAAMSGNICRCGTYVRIRSAIKQAAGMG--VSEGV
MK-KLSLTVNGKLIEREVPTNIRLLDFLRDYLHLTGTKEGCGEGECGACTVLLDGKPVNSCLVMAHSAHGREVITIEGIGTPDKLHPIQEAFLEAGAVQCGYCTPGMVLAAYALLKENPNPTREEIKVAISGNLCRCTGYNKIVDAVELAARK-----EGK
M---YTLRVNGEDRQADVPPDMPLLWVLRDVVGLTGTKFGCGIAQCGACTVHLDGQPVRSCQMPVSAVGDRAVTTIEAIGATPEGAKVQQAWLAVDVVQCGYCQSGQIMSAAALLARTPNPSDRDIDAAMAGNICRCGTYVRIREAIKQAATGLIVDGSTP
M---TDFKLNGQTVSSNAAPDTPLLWVIRDELKLTGTKFGCGVNMCGACTVHVNGRAQRSCITPVSAIAGAQITTIEGLST-DGNHPLQKAWREAQAPQCGYCQSGQIMQAATLLHDYPNPTDDQISAVMNGSLCRCMAYVRIRKAIKIAAAEI-VEAQHD
M---SQFVLNGHPVTLDIDDDTPLLWALRDALHLKGTKFGCGIGFCGACTVHVNGRAIRSCITPLGAVAGQQVTTIEGLDP-DGSHPLQKAWIAVQAPQCGYCQPGQIMQAATLLKDFPDPSDADINAVMAGNLCRCMAYLRIRKAIKLAAAEL--GSSHA
M---IVLSINGHDTQVDVPDDMPLLWVLRDVVGLTGTKFGCGIAQCGACTVHLDGQAVRSCVLPASGAVGKKITTIEGIGETDVGKRVQQAWLGVEVAQCGYCQTGQIMSATALLAQKPSPTDADIDTAMSGNLCRCGTYVRIRAAIKQAATGT-VPQTIA
M---SQFQLNGQAVTVDVDDDMPLLWAIRDTLKLKGTKFGCGIGMCGACTVHLNGRAIRSCVTPVRAAYGQSVTTIEGLSP-SGDHPLQKAWIATQAPQCGYCQSGQIMQAATLLRDFPSPTDEDINQVMGGNLCRCMAYPRIREAIKQAAAEI--GASHE
M---LNIKINGEVREVDADPYTPLLWVIRDELGLTGTKYGCGVAQCGACTVHVDGKPMRSCSAPAYMAGGRSVTTIEGLSS-PAAKAVQKAWIDLDVVQCGYCQSGQIMSAVALLEAKPKPTDEDINHALSGNICRCATYHRIRAAIHQAAATL-----KA
M---TRLTINDRDVTVASGEDTPLLWVIRDELGLTGTKFGCGIGLCGACTVHVDGRAIRSCITPVAAVAGARVTTIEGLDP-AGAHPLQKAWVETQAPQCGYCQSGQIMQAATLLKDFPDPSDRDIDAVMGGNLCRCMAYVRIRKAIKLAAAQI--EHHDG
M---ATLNINGTTHQVDAPDDMPLLWVIRDIIGLTGTKFGCGIAQCGACTVHIDGQAARSCVLPISAIGDKKITTIEAVGETSAGKSIQKAWLDLEVMQCGYCQSGQIMSACSLLGQHPHPNDEQIDTAMAGNICRCGTYPRIRAAIKVAAKEG------A
MP-VYSFTLNDKTVSVEAPPDMSLLWVLRDMLRVTGPKYGCGVGVCGACTSHLDGNAFRPCIQPVSGVAGHQVTTIEGLGG-ETLHPVQQAWIDEDVAQCGFCQPGQIMTAVAFLRQNPHPTDEAIDAAMSENVCRCGTYCRIRKAIQRVS---------R
MRGDISFEINGRPVRLELDGNRRLIWVLRTELALTGTKPSCARGLCGACTVLVNDRPVRSCVTSVESVRGKKVVTIEGLARDGKLHPLQKAFIEHDALQCGFCTPGMILTAYGLLREKRRPSREEIIRGMDGNLCRCGAHKRIVDAIESAAAEM------K
MVMPFTLTVNGKAHVIDAEEDTPLLYVLRDELGLNGAKYGCGVGQCGACTVLRDGAPLRSCFVPASSLGGQAITTLEGLAPNGTLHPLQQAFLSEQAGQCAYCIPGMIMAAAALLREKPRPTEAEIRTALDANLCRCGSHNRIVRAVQRAAEEL-----AR
M---IKFELNGKAVTATSPDDTPLLWVIRDELKLKGTKFGCGIAMCGACTVHLDGNAIRSCVTPVSVAAGRKVTTIEGLDS-AAGKALQQAWVAEQVPQCGYCQSGQIMQAANLLDTKPNPSDDDINSAMNGNLCRCMAYARIKKAIKVAAKR-----GEA
MA--FTLNVNGASHVIDEEEDIPLLYVLRDTLRLNGAKYGCGVGQCGACTVLRDGVPVRSCVVPAVSLQGREVTTVEGLAPDGTLHALQRAFLAEQAGQCAYCIPGMILSAAGLLRRKPSPTEANIRTALDANLCRCGSHNRIVRAVQRAAAEL-----AE
MP-AHQFILNGQSVSVELPSDVPLLWVLRDVLGVKGPKYGCGVGVCGACTSHLDGEAFRPCIHPVGELTGREVMTIEGLGA-SGLHPVQEAWIAEDVAQCGFCQPGQIMAAVALLRTNVQPSDADIDAAMSDNVCRCGTYVRIRAAIKRAALLLMGTGGPG
MQRHIRVTVNGTTYERDVEPRLTLADFLRHELGLGGTHVGCEHGICGACTIQLDGRTARSCLTLAAQVDGADIKTVEGLRETGQLHPIQQAFIEAHGLQCGFCTPGFMMTTLELLRDNPSPTDEEIQHTLSGNLCRCTGYQNIIAAVRLAAKRL--GGGDT
M--DVKLYINGAEHTLQIDPRVTLLDVLREYIGLSGTKKGCDHGQCGACTVLVEGQRINSCLALAVSYHGEQITTIEGLANGEDLHPVQEAFLHHDAFQCGYCTPGQIMSAVGLLLEGHAKTDAEIREQMSGNICRCGAYANILAAVRECSNAQ-SAPQAK
M--TLKFRLNGRMVEVDVAGEETLLNVLREYLGLKGTKEGCGIGECGACTVLLDGAAVDSCLTAAWKANGKDVTTIGGLARKGELSPLQKAFLETGAVQCGFCTPGMVLSAQSLLNDNPDPTDEEIKTSLAGNICRCTGYQDIIEAVKKAARQI---KEDA
M-----------RKQLELAPWTTLLDLLRESLGLTGTKKGCDHGQCGACTVLVNGKRINSCLTLAVMKDGAEVTTVEGLATGQTLHPLQEAFIEHDAFQCGYCTPGQLCSAVGLLNEGKAKTVEDIRELMSGNLCRCGAYPNILAAIDKVRRER---SAGQ
MGLEITLQVNGESMKLDVKPAETLLETLRDRLDLTGAKEGCGLGACGSCTVLLNGVPTRSCIVLTAELDGAEVTTIEGLGDETRLDPLQESFMEKGAVQCGFCTPGMILTARSLLNRNAQPTRQEIIRTMSSNLCRCTGYKKIVEAVEAVSSRE---TPKP
MSSLINFILNSQKVSAQVDSDMRLVDFLRDEMGLTGTKIGCEEGGCGACTVIIDAQTANSCLVLAPQIDGKEVTTIEGLGSYEHLHPLQEAFIEEGAVQCGFCTPGMLLSAKALLDVNSNPKREEIIRSISGNLCRCTGYTKIANAIEKVVKTK-RAERSE
M--KVSLVVNGSPREVDLPPLSRLLDALRGPLGLTGTKEGCAEGECGACTVLLDGDPVNACLVAIGQCEGRHVTTVEGLACAGHLSPLQRCFVEEGGAQCGICTPGMLLSAEALLARSPDPSELEVREALAGNLCRCTGYQRIVESVRAAAALR-GGGAAP
MA--FTLNVNGKPQVVEAEEDTPLLYVLRDELGLNGAKYGCGVGQCGACTVLSDGVPLRSCFVPAASLTARKITTLEGLGADGKLHALQQAFLAEQAGQCGYCIPGMIMAAAALLGVKARPSEAEIRAALDANLCRCGSHNRIVRAIQRAAQEM-----GT
MPYLITIKVNGDEYTRLVKANTLLVNFLRDELDLTGTKRGCELGDCGSCTVLLEGKPINSCLMLAVEADGREITTIEGVAPTAELDIVQEKFIEYGGLQCGYCTPGMIMSAKALLARNPKPTEYEVREAIAGNLCRCTGYVNIVKAIMAASGQ-----EVQ
M--RVKFTVNGEERTADVWEGESLLYVLRERLGLPGAKNACEQGECGSCTVYLDDTPVCACLVAAGQVQDREVRTVEGLGSEGELDPVQRAFIERGAVQCGFCTPGLIVAAHDLIRRNPCPKDAEIREALAGNLCRCTGYEKIIDAVHTAAAHS-RGEATS
MA--FTLTVNGATHSIDTDEDTPLLYVLRDELGLNGARYGCGVGQCGACTVLSDGAPLRSCFVPAASLSGRAITTLEGLAPDGTPHPLQRAFLAEQAGQCAYCIPGMILAAEALLREKPAPSEAEIRTALDANLCRCGSHNRIVRAIQRAAAER-----QR
MT--LRVRVNGTEHRLDVDPEMPILWALRDVLGLTGTKYGCGEALCGACTVHLDGEPVRACVTPVRRAEGRSITTIEGLSP-DGKHPLQQAWVELGVPQCGFCQAGQIMTAAALLARRPKPSDAEIDESLAGNLCRCGTYTRIRAAVRKAAGIG-----GE
MSVKISLTVNGKEYQINVPPMKRLLDVLRSEIKLTGTKEGCGEGECGACSILLNDELVNSCLIPVIQANGAHITTIEGIASGDKLDGVQKAFIEAGGAQCGFCTPGMILATIYLIRKNPNPTAAEIRTALAGNLCRCTGYQKIFDSVLLACKTS---GVKI
MQLTIEVTVNGTTYRREVEPRRLLSDFLRHDLGLTGTHVGCEHGVCGACTILFDGEPARSCLMLAVQADGHTITTVEALAPDEHLHPLQQAFREAHALQCGYCTPGFLMSLLPFVETHANPTDEEIREALAGNLCRCTGYQHIVEAVKLACRLM-HAPQEA
M---ITLTINGIIRQIDIPLDTPLLWALRDTLGLTGTKFGCGISMCGACTVHADGEPIRACVTPISAVAGKQIVTIEAIDQDKTGKKVQQAWLKVNVPQCGYCQPGQIMSATALLKKNRSPSDADIDKAMRGNLCRCGTYPRIRAAIKEVAGTQ---EVKS
MP-RVRTKVDGVTYEDEVEPRLLLVHYLRERLGKVGTPVGCDTTNCGACTVLMDGLSVKSCSVLAVQADGHEITTVEGLGRGGELHPMQRAFHEEHALQCGYCTPGMIMAAIDLLRENPDPSDAEIRRGLEGNLCRCTGYQNIVRAVRRAAAEM-EAEVTP
MSHQVTVTVNGVTRRGQTPARRLLADFLRMDLGLTGTHLGCEHGVCGACTVLLDGAPVRSCLIFAVSTDGHSVTTVEGCCDPDELGPVQQAFQECHGLQCGFCTPGFITTIAAYLEENPKPTEEEAREAIGGNLCRCTGYQNIVAAVLRAAEIL-REAPHE
MKVELSCKVNGRPVSLPVEPDTMLVDFLRGHLGLTGTKTGCREGECGTCTVLLDGMPVNSCILPALKAAGREITTIEGLARDGSLDDIQEAFMDAGAIQCGYCSPGMMLTAKSLLEKNPNPSEDEIKHALSGVLCRCTGYRKIVQAVRDASC-------RK
M---IKLNINGKDESLDAPEDMPILWALRDVLHMTGTKFGCGMAQCGACTVHLDGQPIRSCITPVSMAAGKKITTIEAMQEDQVGQVVQAAWREIDVVQCGYCQSGQIMAATALLTTNHKPTDADIDAAMSGNICRCGTYPRIRAAIHAAAEKL------A
MA-RFTLDVNGVKRTVEVAADTPLLWVLRDHLGLVGTKYGCGVGLCGSCTVLVDGEAERSCSVAVSQVVGKKILTIEGLG---GQHPVQEAFVAEDVPQCGYCQSGQVMQAVALLSKNPHPTPEQVAAVMGDILCRCGTYDRIAKAVARVAR--------R
M---TRVHVNGKTFEVDAEPDKPLLWVLREDLGLTGAKFGCGVGQCLACTVHLDGQPAPACMTPLAAVGARQVTTIEGLPA-EGSHPVQRAWMELNVVQCGYCQSGQIMAATALLARTPDPDDAAIDAALRGNLCRCGTYQRIRQAVKRAAVLA---REPA
M--AINIIVNGDPYEIQIKPHWTLVYVIREKLNLIGTKEHCDEGACGMCTVIVDGKPILSCMTLAATMDGKSITTIEGLAENGKLHPLQEAWVEEHGAQCGYCTPGMIMSAKALLDKNPEPNTMEIKEAMGGNICRCGNYEFIINSVHTAAKMM---KGGK
M---HRLHINGEIREVDADPETPLLWVLRDRLGLTGAKYGCGVGFCGACTSIVDGQAFRPCQHTVESMAEQDVLTIEGVED----HPVQRAWLDEDVAQCGYCQPGQIMATIALLAKHPDPTDEDIDEALRDNICRCGTYPRIRKAIRNAVERM-----KA
MKIKIEFTVNGQKVQVFTSANRRLLDVLRDELGLTGTKEGCSVGECGACTIIMNGQAVHSCLILAPQARGAEIITVEGLAEGQTLHPLQKNFLEYGAVQCGFCIPGMLMSSYALLKKNPQPDEETIKEAIAGNLCRCTGYKQIIQAIEATAEEM--QEEKG
M--RLNLIVNGQSRRVDVWAGESLLYVLRERLGLPGSKNACEQGECGSCTVYVDDVPACACLVAAGQAEGREVRTVEGLADGDALDPVQQSFVDCGAVQCGFCTPGLVVAAHDLLRREPDPSDEEIREALAGNLCRCTGYEKILDAVRTAAS-------AR
MP-RITVTVDGITYEQEVEPRLLLVHFLRDHLGKTGTPIGCDTSNCGACTVLMDGKSVKSCSVLAVQADGSEIVTIEGLASDGNWHPMQRAFHEEHALQCGYCTPGMIMAAIDLVRENPDPTEDEIRQGLKGNLCRCTGYCNIVRAVRRGAEEM--RVAAR
MDIPIRFTLNGDKVSIEAGAHETALTVIRERLSLKGTKEGCGMGECGACTILVDGKSVNACLMAAPQLEGRTVMTVEGLGREGKLHPLQEAFLEHHGVQCGFCTPGLLMSAQSLILETPRPTHKQVVEAISGNLCRCTGYQQIVDAIQYGADKT---GGEE
MPAKIALELNGEPVEVAFAPHKTLLEVLREDLGLTGTKHGCELGECGTCAVLVDARPVLSCLVLGLACAGRRVKTVEGMAEGGRLHPLQDAFAELGAAQCGYCTPAFLLAAGALLAENRRPTRDQIKQALAGNLCRCTGYIKIYEAVELAAARMETLYGYP
MSHEIEVTINGKKYKEQVESRLLLSDFLRETCGLTGTHVGCEHGVCGACTIHLNGSAVRSCLIFAVQVDGQEITTVEGLGEDGQLTPLQKNFIECHGLQCGFCTPGILMSATDYLQKNPNPSVQEIKEMLSGHLCRCTGYVGIIEAIQKTVEEN-HARVER
MNHHVTLTVNGVLREATVPGRRLLSDCLRHDLGLTGTHVGCEHGVCGACTVLLDGEPVRSCLTFAVTVDGHEITTVEGLARDGELSPVQRAFTECHALQCGFCTPGFLCTVTAFLRDNPVPTEEEALEAVAGNLCRCTGYQNILKAVHRAAELQ-HAEEDR
MTMDVNLIVNGERCRARVEPRKTLADLLREDLGLTGTHLGCEHGVCGSCTVLLDGLAVRSCLMFGVQADGSEVTSVEGLAGDESLSLVQRAFQETHGLQCGFCTPGFVISVTAFLEDVPDPTDEQIRDGLSGNLCRCTGYQGIVHAVRLAARLR-RAETSG
MGTSIALNINGSVKHVPVEPRTTLAEALRHELHLTGTKIVCDRGSCSACTVMLDGMPVNSCTTFALDAVDRKITTIEGLGDPEHLHPVQAAFVEHDGMQCGYCTPGMVMSCAALLERNPNPAAADVQQAISGNICRCGTYPKVVEAVLATARSR----KGA
MA-RYLLRVNGERREVDVDGDTPLLWVLRDELGLTGVKYGCGVGLCGACTSHVDGAAARPCVRTAADSAQTRITTIEGLSR-DGDHPVQRAWRELDVAQCGYCQPGQVMAAAALLARDPDPDDAAIEEALRDNVCRCGSYPRIRAAVRRASRIM---REER
MV-EVRLRVNGADASLDLPPQVSLLDALRERLGLTGTKKGCDQGACGACTVLADGERINSCLALAVQYAGREITTIEGIAGDGPGHPLQAAFVRNDGLQCGYCTSGQICSAIGMLAEHGAGTDDEIRERMSGNLCRCGAYNGIVDAIREFAAAQ----AER
MI-PLVLRVNGREHRIEVEARVTLLDALRDVLHLTGTKKGCDRGECGACTVHVDGERINSCLALAVMQEGREVTTVEGVGTVGAPHPVQAAFVARDALQCGYCTPGQVMSAIACVREGHTGSDDEIREWMSGNLCRCAAYEQIVAAVRDAAEAH-----RA
MGHSIKLTINGKHYVEEVESRILLSDFIRENCGLTGTHVGCEHGVCGACTVIVNGTAVRSCLMFAVQTDGEEIQTVEGLSQDGELTPLQQNFKECHGLQCGFCTPGILMSAQDYLAKNPEPSTQELKEMLSGHLCRCTGYDGILKAIQKTVDEN-ALTEGS
MSMSIRVRVNGVDHDLDVDPEMPLLWVLRDVLGLTGTKYGCGQALCGACVVHLDGEAVRTCVLPMRRAAGKTVTTIEGLST-DGSHPVQKAWLDLAVPQCGFCQSGQIMTAAALLAKNPKPIDAQIDESMAGNLCRCGTYVRIRAAVKKAAGIT-----GE
MP-TYRFTVNGEKVSVDAPADTSLLWVLRERLGVTGPKYGCGVGACRACTSHLDGAEIQPCVVPVSQCQGRKVTTIEGLADGDTLHPVQQAWLDEDVAQCGFCQPGQIMAAVALLDRTDEPTDADIDAI--ENVCRCGTYCRIRSAIKRAAA-------ST
MNYSLTLTVNNETHAVTASPNRTLLEVLREDLHLTGAKESCGEGVCGACTVLVDGQPVRSCLTLAMAMEGKKITTIEGLAQGGQLHPIQAAFVEHHAIQCGFCSPGMILTAYALLRENQNPTEAEIRHAIAGNVCRCTGYAKIVKAIQSLAGE------ER
M----RIRVNGSTRHVDLPADTPTLWALRDGLGVLGPKYGCGVGACGACTSLLDGAPFRPCTTPVGDVGRREITTVEGLSP-DGSHPVQRAWAELDVPQCGYCQAGQMMSAAALLRHTPDPTDADIDAALRDNVCRCGTYPRIRAAVHRAAQLR--EGGDR
MP-SHTFTVNGRSVTVDAPDDLPLLWVLRDLLGVRGPKYGCGVDVCKACTSHLDGADIRPCVVPVSACRGKTVTTIEGLANGDELHPVQEAWLEQDVSQCGFCQPGQIMAAVALLERTRTPTDEDIDAI--ANICRCGTYFRIREAIRSAAA-------RM
MG-RYRLHVNGERREVDVPSETPLLWALREQLGLLGPKYGCGVGACGACTSLVDGQAARPCITTVAESQGRRITTIEGLSE-DGDHPVQRAWLELDVAQCGYCQPGQIMSTVALLAANPDPDDDAIDVALRDNVCRCGTYTRVRAAVRRAAQLK---RGDR
MNPTITLTVNGSLHTVEIEGRVTLLDVLREKLDLTGAKLGCGVGQCGSCTVIMNGEAVTSCTVLAKNADGAEILTVEGLSDGYTLHPIQEAFIEAGAVQCGFCTPGLIMRTYDLLTKKPDASNEEIVEALNKHLCRCTGYETILEAVKLAQRKM------R
M--RVSFTVNGRAETADVWEGESLLYVLRERVGLPGSKNACEQGECGSCTVYLDGVPVCACLVAAGQAEGREVRTVEGLAEGDRLDPVQEAFVECGAVQCGFCTPGLVVQAHDLIERIPRPSDAEIREALAGNLCRCTGYEKILDAVRLAAARK---AAAP
MK-KIEVNINGRDYCLDVEENLRLIDLLRDKLKLTGTKEGCGEGECGACTVIMGGKIVNSCLVLAFQADKSRIITIEGIEED---DVIKNSFIEEGAVQCGFCTPGMVLAAKSLLDKNLNPTEEEIREAISGNLCRCTGYNKIVSAVKKAAKLK-RGGDGE
MR--YTLSINGESREVEADPDTPLLWVLRDNLQLTGTKYGCGVAQCGACTVHLDGHPVRACVYPVEQVGSRQVVTIEAVSG-PEAEAVQSAWTDLQVPQCGFCQSGQVMTAVALLREIPKPTDADIDGAMTGNVCRCATYQRIRRAIHKAAGAEATPKAGG
M--RITVTVDGTDYTDDVEPRTLLVHHLREKLGKTGTVVGCDTSNCGACTVHLDGQSVKSCSVLAVQADGCEVTTVEGLARDGQLHPVQQAFRDNHALQCGFCTPGMIMQSIDLLADNPNPDEEAVREGLEGNLCRCTGYQNIVRAVRDAAGHMTGVGGDA
MVHQIRTTVNGQEYSLLIDLKKTLLEMLRDDLNLTGTKKGCDEGECGACSVILNGKVVNSCLVLAVEADKAEVLTIEGIHRDGDLHPIQKSFVDSGAVQCGFCTPGMILTTKAMLDEIPDPSEENIKHYLEGNLCRCTGYSKIIDAVNVAIKHF------K
MP-NYTFSVNGKTVTVDAPADLPLLWALRDKLGVKGPKYGCGIDVCKACTSHLDGEKINPCVVPVSEVEGREVTTIEGLAQGDKLHPVQEAWLEQDVAQCGYCQPGQIMAAVALLKKTRNPTDAEIDEI--ENVCRCGTYFRIREAIRSAAA-------KM
MA-SFTLDINNKKYKVDASPDMPLLWAMRDLLGMTGTKFGCGKGYCGACTVLIDGEAAKSCSRPIEMVGKSKITTVEGLSS-DNSHALQRAWMKYDVPQCGYCQSGQLMAAAALLNEKKNPTDMDIDEAMSGVLCRCGTYQRVRLAIHEAAKEM--TGGAK
M----NLVVNGVEHTLEIDPRTTLLDALREQLGLTGAKKGCDHGQCGACTVLLDGRRVNSCLVLAISQQDARVTTVEGLGTEAEPHPLQRAFLEHDGYQCGYCTPGQICSAAGMLDEVARGDDAEIRERMSGNLCRCGAYANMVPAIAEAA--------GR
MRRMLRLRVNGEDLEVDAPDDMPLLWVLRDVLALTGTKYGCGIAQCGACTVHVDGEAVRSCVTPVSSVAGRAVTTIEGLSP-DRSHPVQRAWIAEDVPQCGYCQSGQIMGAAALLARNPRPDGAAIDEAMRGHLCRCGTYARIRRAIARAAGE------DA
MTRTISVTVNGVPRKATVPVRRLLSDALRHDLGLTGTHVGCEHGVCGACTVIVDGDPVRSCLMLAVQVDGSSVQTVEGLARDDALHPVQEAFRECHALQCGFCTPGFLMTIAAGLESRNSASEEEVDELIGGNLCRCTGYANIKKAVRHAAAAM---KDDA
MG-KITFLLNDEPVTVYADPAESLLHLLRDRLGCMSPKEGCGRGECGACTVLLDGKAVNSCLVPAGKAAGKNIRTIEGISDGKSVHPLQRAFVEKGAVQCGFCTSGMIMSAYALLAENPAPRQEEVKRAISGNLCRCSGYKQIEEAIMTAAEEM-EKEQEE
MQYIISLTVNGDEYSPVIKGNTLLVNLLRDGLDLTGTKKGCELGDCGSCTVLMDGKPVDACLVLALEADGCEIITIEGVAQHGELDRLQRSFIDNAAIQCGYCTPGMILSAKALLARNPHPTEPEVRAAIAGNLCRCTGYVNIVKAVLDAAEV------TA
MK-TLDFILNGEACHTEIPEDATLLKVLRDILHLTGTKEGCGEGDCGACTVLVDGRSVNSCLFPAVQAEGCQVMTIEGVEAHPELARIQKAFVDYGAVQCGFCSPGMIMSTVALLQKNPKPTEEEIRRGLSGNICRCTGYQAMVDAIQSLA----------
M--KIRVKVNGTLYEADVEPRTLLAYFLREELKLTGTHIGCDTTTCGACTVLLDGKAVKSCTVLAVQANGREVMTVEGLEKDGQLNPLQVAFWEEHALHCGYCTPGMLMASYALLQENPMPTEEEIRFGLSGNVCRCTGYMNIVKAVQSAARRLTSGTAAD
M--EIKFVLNGKEVAADISPSIRLLDLLREKFELTGTKEGCGVGECGACTVLMNGKAVNSCLVLAAQVNNSEILTIEGITNGEELHPLQKNFLLNGAVQCGFCSPGMVLSSYALLEENPNPTDEEIKDAIAGNLCRCTGYKQIIDAVKQTAKEL-KVEVKV
MT--TELKLNGKLFQLDTDPNTPLLWVIRDVVGLTGTKFSCGAGLCGACTVHVNGEATRSCITPLSDAAGKEVTTIEGLSV-EGDHPLQLAWQELNVSQCGYCQSGQIMNAASLLKKNPHPSSSDIDQAMTGNLCRCGTYNRIRAAIELAAK-------KG
MVKTIRFTLNDKPVSLDIDEERTLLWVLRTDLGLTGTKYGCGEGACGACTVLVDGEALPSCQITVGFVAGRHVTTIEGIGAEGKLHPIQQAFVRHDALQCGFCTPGMILKAHSLLASNPSPTREEIIEALDDHLCRCGAHVRILAAVHTAAEML--KGGKS
M--KIVFELNGIKQEIDCLPDSRVVDLLREELGHTGTKEACGSGECGACTILVDGVSKLSCLMLAAQLQGRSITTIEGMSSGKKLHPIQQAFVDKGAVQCGFCSPGMLMATVDFLQRNPAPDRQQIRTALSGNLCRCTGYQKIIDAVESAAAEM---RDEL
MKQLITLNINNQNYDVVVTPMELLVDVIRKTVGLTGTKKGCGQGDCGACTVLIDGKPELSCLKLAVASVGKKITTIEGIANDGSLHPIQDAFLDHGAVQCGFCTPGMILSAKALVDRNPNPTQEEIKTAISGNTCRCTGYVKIIDAIESYANLV-AEKEAK
MEIKIQFNLNGNDVSVTADPNKRLVDFLREDMGMTSVKEGCGEGECGACTIIYNGKAVTSCLMLAGQADGSTIVTLEGVSENGQLNYIQQAFVDAGAVQCGYCTPGMVLSAKALLDKKPDATDEEIRRAMSGNLCRCTGYSKIIKAVEMARDAK--GGVRE
MAETISFILNGEPVSVTTNGQRPLLWVLRTDFGLTGTKFGCGQSICGACTVLVDHKAVRSCVYPVRNAEAREVTTIEGLSKNGQLHPLQEAFARHDALQCGFCTPGMILNAYSLLYENPEPTRDEIIRGMNDNLCRCGAHTRIIDAIQAAAAQM-KGGESR
MK--VAFKVNGRSTTVDVAADTPLLWVLRDALDMKGTKYGCGAGLCGACTVHFNGAPTRSCSLPVSAVQGASITTIEGLSP-DGTHALQRAWDELDVPQCGYCQAGQIMAAAGLLARNAKPTDADIDAAMNGNVCRCATYLRIRQAIHRAAELK-VTEAGK
MTSRIRLTVNGTLHELEVPDRKLLSDVLRQDLALTGTHVGCEHGVCGACTVQLDGEPVRSCLLFAVTAQGHEVTTVEGVGDDPNPSDVQQAFIDCHGLQCGFCTPGFVTTIDAYIDENPNPTEEEAREAVSGNLCRCTGYQNIVSAVRRAAELR---GASQ
MIKDLSITINGKQYRLSVGARTLLVDLLRNDLELTGTKVACDSGSCLACTVLVDGKAVKSCSILALQVDGRSVLTIEGLANGDKLHPIQESFVKNHGLACGYCTPGVIMSAKALLDENPSPTEDEVRHVISDHLCRCGAYPKIVKSVLEAAEIM----RGE
MT-RHKLFINNKNYEVEAPDEMPLLWVIRDLLDMKGTKFGCGKGLCGACTIHLNGSAIRSCSTPVAAAKGASITTIEGLSK-DGDHPLQQAWQELSVPQCGYCQSGQLMSAAALLETNKKPKDSDIDAAMAGNICRCGTYPRIRKGILKASGQV--EEAKS
M---IHLEINGKKYDVDVAEDVPLLWVIRERLQMIGTKFGCGIGMCGSCTVHLDGKAVRSCQTPAGSAQGKKIITIEGLPE---SHPVKQAWVKEQVPQCGYCQPGQIMQAAALLAEDPHPTEKKIVEHMNGNLCRCGTYVSIKSAIRLASAG-----GKK
MT-RIELKVDGATVSDDVEPRMLLVQYLREKLGKTGTVIGCDTSNCGACTVHLDGRSVKSCNVLAVQADGAEVTTIEGLATDGELHPVQAAFHECHALQCGFCTPGMIMQSVDLLKDNPNPSEAEIRVGIEGNLCRCTGYHNIVKAVQTAAGQ----KTEA
MAHFISLTVNGVREYVEVPSNMTLLALLRERLGLTGIKDGCSAGECGACTVLMNFEPVNACLTLAVEAEDAVILTVEGLAQDNRLDPVQKAIIDHGATQCGFCTPGILLSARALLDRNPSPSEWEIKDALRGNLCRCTGYVRIIRAIQEAASGG-SDDRSL
MSVRVRLHVNGVPREATLPARRLLSDALRHDLGLTGTHVGCEHGVCGACTVLLDGRPVRACLLLAATVDGHEITTVEGLAADDTLHPVQQAFRECHGLQCGFCTPGFLTTIAAYLDENPDPTEDDALEAVSGNLCRCTGYQNIKKAVLRAAELR-QSEVRS
MS-RINVNVDGIGRSDEVEPRLLLVHYLREKLGLVGTPIGCDTSNCGACTVLLDGRSVKSCSVLAVQADGATITTIQGLAN-GSWHPVQTAFKECHGLQCGYCTPGMVLSAVDLLAANPDPSDSEIREGLEGNICRCTGYQNIVKSVRHAADLI--QEAGK
MESDIILRVNGREWPLRVDTRTTLLDALRERLGVTSPKKGCDHGQCGACTVLLDGRRINGCLVLAVACDGSEVVTAEGLGTDGELHPVQQAFVDHDGFQCGYCTPGQVCSAVGMLEEVAAGDDAEIRERMSGNLCRCGAYANIVTAVRAAKE------VSR
MT-RISLTVDGAKVSDDVEPRTLLVHYLREKLGKTGTVIGCDTSNCGACTVHLNGTSVKSCNVLAVQADGGEVTTIEGLAKDGELHPVQAAFRECHGLQCGYCTPGMIMQSVALLQENPDPSEEEIRLGLEGNLCRCTGYHNIVRAVKEAAG------AQS
MSLDVTVTVNDVPRHARVPARRLLSDFLRHDVGLTGTHVGCEHGVCGACTVLVDGAPVRSCLMFAVTAQAHRVATVEGLGTVEAMGPVQQAFTECHGLQCGFCTPGFVTTVTAYLEDHPDPTADEAREAISGNLCRCTGYQNIVKSVLRAAEIKPAAGSTA
M--KITVKVDGTTYTDDVEPRTLLVFYLRETLGKTGTVVGCDTSNCGACTVLMDGRSVKSCNVLAVQADGHEVTTIEGLAEGESLTPVQEAFRDCHALQCGYCTPGMIMQATDLLSSNPSPTEAEVRTGMEGNLCRCTGYHNIVKAVLQASGQG--GGEQS
MEMKISFALNGKPCQVEVKPHQRLLDMLRDELRLTGTKEGCGIGECGACTVILDGRAVTSCLVPAPSVDGRNVVTIEGVGCDGKLDPVQEAVLENHALQCGFCTPGFIMSAKALLDENPDATREEIRRAISGNLCRCTGYEQLTDAIYQAAGEL-LRMEKL
MPADVAFEVNGHPASVHVPPHHTLLDALRDELGLTGAKRVCDEGTCGACTVLVDGRPTYSCMTLAVACEGRSVETVEGLAHDGQLDPVQEAFIATDAYQCGFCTPGQIMSVVALLRANKAPTAEDVHRAVAGNLCRCGAYPGIVEAALRAARRA----RRR
MQITIHVTVNDEAYIRTVPVNMTLLQFLREELHLTGTKEGCDEGECGACTVLVDGHPMNSCLVLVAELDGKHVLTVEGLARDGRLHPLQEAFLEVGAVQCGYCTPGMLLSGIALLNLYPHPTREQIRKEMEGNICRCTGYARIADAIQLAAERI---NGKA
M--QVSLTVNGEEVVREIEARLLLVHFLRDVLGLTGTHWGCDTSNCGTCVVWLDGRPVKSCTVLTAMAGGHEVRTVEDLARNGELDPVQRGFIECHGLQCGFCTPGMMMTARALLDANPDPTPDEIRTAISGQICRCTGYATIVRSVRWAAAYE--AGGAP
MTVDVTLNVNGVAHTRTVESRRLLSDFIRHDLRLTGTHVGCEHGVCGACTVLVDGEPVRSCLMFAVSAQEHTITTVEGLGTQDAMGPVQQAFVECHGLQCGFCTPGFVTTITAFIEENPDPTSEEAREAISGNLCRCTGYQNICKAVLRAAEIK-EAGDAS
MR-DIILSVNGKSYKVTIEEEMRLIDVLRNKLGLLGVKEGCGEGECGACTILMDGVTVNACMVMAFQAEDKAIFTIEGLSDGVNLHPIQQAFIEIGAVQCGFCTPGMVLSAKALLDQNNYPTREEIREGISGNLCRCTGYNKMVDAIELAGELL-GNDSEV
MELTIEITINGKKMTQQISPAMTLLDLIRKELNLKGTKKGCNNGNCGSCTVLMDGKPVNSCMTLAVQADGKNILTIEGLSDGSILHPIQESFIEKGAIQCGFCTPGMVISAKGLLDKNPEPTEDEIREGISGNYCRCTGYTKITDAVKHSAAVLLMEVDHE
MNLPLEITINGEPYSLTVEPNRTLLELLRDDLDLTGAKEGCGEGVCGSCTVLLDGNPVRSCLTLALEANGSHVTTVEGLAGDGELDPLQQSFIDHGAVQCGFCTSGMLMTSKGLLLRKTHPEKKEILAALSGHTCRCTGYTKIIEAVEAVVDGP---KKER
M--LIRTNVNGEERQADVWPGTSLLSMLRDHLGLVGSKNACEQGECGSCSVWLDGELVCACLVLAAQAGGRDVRTVESLAQGDRLHPVQKAFVDAGAVQCGFCTPGLIVATADLLQHDPTPGEETIREALAGNLCRCTGYQKIIDAVRTAAERR-----RA
MS--VKLRVNGQAHELEVDPETPLLWVLRDHLGLSGTKYGCGVAQCGACTVHVDGAPRRACVAPIGSLAGRQVTTIEGASG-PHAEAVRATWEGLDVPQCGYCQAGQVMSAIALLERVPTPSDQDIDHAMSGNICRCATYVRIRRAIHSAAASISEAEEER
MTVDVTLRVNGVEHTRTVEPRRLLSDFLRHDLRLTGTHVGCEHGVCGACTVLVDGDPMRSCLMFAVSAQEHEITTVEGLGTQDSMGPVQQAFVECHGLQCGFCTPGFVTTITAFIAENPDPTIDEAREAVSGNLCRCTGYQNICKAVVRAAEIT-DEDGAR
MA-TIQLTVNRKAYEVDVDPQMPLLWVLRDVIGLTGTKFGCGIAQCGACTVHIDDAAVRSCAIPVESAANQSITTIEGLSA-DGSHPVQRAWEQIDVPQCGYCQAGQIMTAVALLKKNPNPTDEAINESMT-NICRCGTYNRIKKAIKLAAE-------GA
MS-KIKFTVNNKEEQFDVDDSLRLIDVLREQLGLTGTKEGCGIGECGACTVIMNGEAVCSCLVLAGQLQGAIIETIENIEKDNVLSHLQQLFLEYGAIQCGFCTPGMLMSTKALLDKNPNPSEANIKEALEGNLCRCTGYIPIINAVKAMSNNK-AIIQET
MA-DFTLNINQRSYNVHVSPDTPLLWVLRDAIGLKGTKFGCGKALCGACTVHLDGNAIRSCSLPVSAVKG-KIVTIEGLSE-NGDHPLQEAWKEIDVPQCGYCQVGQIMSAAALLARKPQPSDEDIDTAMSGNICRCGTYPRIKKAIIMAAAKG----GAK
MT-QINVKVDGVEYSDDVEPRTLLVHYLREQLGKVGTVVGCDTSNCGACTVHLDGRSVKSCNVLAVQVDGHEVTTIEGIADGDTLHRMQQAFHDAHALQCGFCTPGMIMQAIDVLNEHPDADEETIRVGLEGNLCRCTGYHNIVKAVQAAQS-----GGAQ
MPVVVRLTVNGRPVERTVEPRLLLAHFLRDELGLTGTHVGCDTSQCGVCTVLMDGMPVKSCTVLAVQADQSAVVTVEGLGEPGALHPVQKAFWEKHGLQCGFCTPGALMLSAGLLQEKRDWQASEVREALDGLICRCTGYENIVRAVLEAQAWLETAHGEG
M--ALELNINGVDYRLEVNPRLRLIDVLRDHLGLTGTKEGCGEGECGACTIIMDDVAINSCLILAYQARGKRILTVESLAQDGELDRLQKAFIDNGAVQCGYCTPGMLMSCKALLMRNSNPSEEEIRIAIEGNLCRCTGYTKIVRAVKDVV--------KK
ML-EVKLKVNGEERSVDVPEDVPLLWVLREELELTGTKFGCGQALCGACTVHVDGKARRSCVTAVGDVAGKAITTIEGLTQGEKLTVLQQAWVEGNVPQCGYCQPGQLMMAAALIRRCPKPTDAQIDATMSGSICRCGTYPRIRSAIHAATGQS--DGGAK
MA-TYQLTINGKQQTVEADADTPMLWVLRDHLDLKGTKFGCGIAQCGACTIHMDGNAVRSCSIPVSAVSNAEITTIEGLSK-KADHVLQKAWVEHDVPQCGYCQAGQIMNAAALLQRNSSPSMDEIETAMNGNLCRCGTYNKIKAAISSAAS-------NL
MKTEIHFTLNGESIEHEVEVNKTLLKMIREDFDLTGAKEGCGAGECGACTVIMDGRAVNACLVLAVEAEGCDLLTIEGLSGDNELDPLQSAFIENAALQCGYCTPGMIMTAKALLNENPHPTETEIKAGISGNLCRCTGYKKIIEAIQSVADQ-----NKA
MA-SYNIKINGQQKTVDADPDTPMLWVLRDKLDMKGTKFGCGIGQCGACTVHLDGNAVRSCQIPVSAVGGNSITTIEGLSE-KGDHPLQEAWKKHDVPQCGYCQAGQIMNAAAFLSKNTNPTYQEIQDATNGNLCRCGTYNKIKAAIATAAE-------QL
ME-TFQITVNGKKQDVTADPEMPLLWVIRDLLAMKGTKFGCGQALCGACTVLVDNEAVRSCSYPISQVGDQKITTIEGLSE-DGDHPLQKAWVEHIVPQCGYCQSGQIMNAAALLISNPKPSESDLEAAMAGNLCRCGTYTRIKDAILTASQ-------NS
MT-KITLTVNGTRYTRDVEPRTLLVHFLREQLNLTGTHIGCDTSQCGACVVHLNGVSVKSCTTLAVQCDGAEITTIEGLAPEGTLHPLQEAFWELHGLQCGYCTPGMIMSAADLLAKNPHPTPSEIRHGLEGNLCRCTGYENIVRAVSSAAEKM--GSPDA
MA-NYNLRINEKNYEVDVEDDTPLLWVLRDHLGLVGTKYSCGIAQCGACTVHINGEATFSCTLPISSIGNDKVTTIEGLSE-EGDHPVQKAWNEIDVAQCGYCQAGQIMNAASFLKKNPKPTLEEIDNAMNRNLCRCGTYHKIREAVALAAK-------TK
M---ISVTLNGELRELDLDPGTPLLWVLRDHLGLTGTKYGCGKAECGACTVHLDGAPVNACVTLLSAVAGKTVTTIEGLSP-DGRHPLQLAWIVEEVPQCGYCQSGQLMAAAALLNEHPRPTDADIDAAMSGVLCRCGTYTRIRRAIQRAANPE---ARDG
MP-TYTLSINGKSHKIEVPAAMPLLWILRDELQYTGTKYGCGVGACGACTVQVDGQAYRSCLLNASFCEGKKVTTVEGLSE-DATHPVQQAWIELNVPQCGYCQSGQMMAATALLKEHPEPTDEQIDAVMSQIICRCGTYYRIRQAIHKAAELN--SLTRR
MA-HYKLQINGQSFEADVEADTPLLWVLRDNFGLVGTKYGCGIAQCGACTVHLNGNAVRSCSIPVSAVGTNKVTTIEGLSV-GGNHPVQQAWDEVDVAQCGYCQAGQIMSASALLAKNPKPTEEQIYTAMNGNICRCGTYHRIREAIILASSK------VK
MTVIVTTTINGEEIEFLCEPRQSLLEVLRDVLGLTGTKEGCNNGNCGACNVLLDGVLVNSCLVLGVEAEGRTIETIEGMASGGQLHPLQQKFLEHAALQCGICTPGFLLAAKALLDRNPDPTEAEVRHWLAGNLCRCTGYDKIVRAVLDAAD-------AV
ME--FSLKVNKKNYTVDVEAGTPLLWVLRDELQLMGTKYGCGVGQCGACTVHLDGEAQKSCQTMVELAEGVEITTIEGLSE-KGDHPVQEAWKDIDVPQCGYCQGGQMMKASAFLAKNPSPNKDEIRMAMQTNICRCASYNRIEKAVAVAAEKL-----TK
MTRQITVTVNGREYQASVEPRRTLADFLREDLHLPGTHLGCEHGVCGNCTVLLDGRSVRSCLMFAIQADGHEILTVEGLSSNGDLHPLQEAFWEHHALQCGFCTPAMLLTAYEYLRQNPTPSDEEIREAISGVLCRCTGYQNIVTAVRAAAASM-TRSVVD
M----KLTINNHSYTVDVDPAMPLLWVLRDVLHLTGTKFGCGMAQCGACTVHLNGEAVRSCVTPVKRAEGQKVITIEGIGQ-QHLHPLQQAWAAMDVPQCGYCQSGQIMSAAVLLRENPHPTDEDIDAAMSGNICRCGTYPRIRQAIHHAAQLQ--KGGVQ
MTVEIDVEVNGRRRTVAVDARETLADHLRNDQKLTGIKLGCEHGVCGACTILMDGAAVRSCLTLAAQGDGRSIRTVEDLS-DGALSPLQEAFKRHHALQCGFCTAGFLMSATELLEANPSPTKEEVIEALSGNLCRCTGYQTIVEAVLDAAGQI--GNKNG
MK-KYTIKVNHKPYDVEAEPDVPLLWILRDYLGLKGTKFGCGIAACGACTIHLNNNPVRSCQLRISTIPGAQITTIEGIGA-DAPHPVQEAWVELQVPQCGYCQSGQIMSAVALLARKPMPSDKDIDAALAGNLCRCGTYDRIRKAIHLAAGN------PK
MA-NYSLKINGETFNVDVEEDTPLLWVLRDHLGLVGTKYSCGIAQCGACTVHLNGEATFSCTLPVSSVGSDEVTTIEGLSK-EGDHPVQKAWNEVDVAQCGYCQAGQIMNAAALLKKNPSPSMQEIEDTMNKNLCRCGTYHKIREAVALAAK-------NK
MA-IYNLRVNGKKHEVEVEEDTPLLWVLRDHLGLVGTKYSCGIAQCGACMVHINGETVISCVMPVSNIGEDEVTTIEGLSI-NGDHPVQRAWDEVDVAQCGYCQAGQIMSAAALLKKNPSPSDQEIENGMNRNICRCGTYHKIREAVALASK-------IK
ME-KYTITVNGKKQEVTASEDMPLLWVLRDLLSMKGTKFGCGQALCGACTVLVGEEATRSCSLPISAIGNQNITTIEGLSQ-DGDHPLQKAWVEHIVPQCGYCQTGQIMNAAALLKSNPNPSEAEIESAMAGNLCRCGTYNRIKDAIMTASK--------S
M--QLEFTCNGRPVRMQADGSMRALDLLRDLLGLTGTKEGCGRGECGACTILVDGSPVNACLLYAAKLQGRAVLTVEGLAKGEVLHPLQEAFLEEGAVQCGYCTPGLLLSSKALLDRVPHPTDPEIEQALSGNLCRCTGYAKILKAVQRAADRARGREAGR
MA-LFNLKINGKTYKTDVDANTPLLWVLRDHLDLVGTKYGCGMAMCGACTVHVNGEATRSCVLPVSSVSNATITTVEGLSE-TGTHPVQEAWEEVDVPQCGYCQAGQMMTASALLAKNATPSDKEIEEAMVGNICRCGTYHRIHDAVKLAATKM-----KK
MA-NYNLKINGQNYQVDVEDDTPLLWVLRDHLGLVGTKFSCGIAQCGACMVHINGESTYSCTLPVSSVGSDEVTTIEGLSK-NGDHPVQKAWDEIDVAQCGYCQAGQIMQAAAFLRKNPNPSMEEIENAMNRNLCRCGTYHKIREAVALAAK-------TK
MSATITVTVNGKSYTSEVEPRTLLVHYLREHLNLTGTHIGCDTSQCGACVVLVDGVSVKSCTMLAVQADGANVLTIEGLAQNGQLHPLQEGFWECHGLQCGYCTPGMIMAAYDLLQRNPEPTDEEVRHGLEGNLCRCTGYHNIVRAVQYAAAKM--EEVPA
MKKLIQMTINDRAYEVAVEPNKTLADLIRYDLGLTGTKKGCDTGDCGACTVILNGDPVNSCLVLAVQADNAVIETIEGLSTDDGLHPLQQAFVEKGAIQCGFCTPGMILSAKNLLDKNPAPTEAEIREGISGNLCRCTGYQKIFEAIEST---------RS
M----TLNINNTPYQVDASADMPLLWAIRDMVGLTGTKFGCGMAQCGACTVHVDGKPVRSCSFPVAAAVGKKITTIEGMKD-KITEAIQNAWVELQVPQCGYCQSGQIMSATALLKAKPNPTDADIDAAMQGNLCRCGTYQRIRSAIHRAAEMI------K
MA-NFNLQINGKTHTVDVEGDTPLLWVLRDHLGLVGTKYSCGIAQCGACMVHINGEAVTSCMLPVSSIGSDKVTTIEGLSE-EGNHPVQEAWNEVDVAQCGYCQAGQIMVAAALLKKNPKPSTEEIENGMNRNICRCGTYHRIREAVALASSK------LK
MPADVTLNVNHTPHQLAIEPRRTLLDALRHNLGLTGAKKVCDMGDCGACTVLIDGRAQYACLRLAVDCAGAEITTVEGLADAGELDPIQRAFVEADAFQCGFCTPGQIMSLRALLDATPHPTDDEIMRAVSGNLCRCGAYQNIVRAGRIAAGRA--ADRTE
MA-QYNLNINGKTHQVDVDPNTPLLWVLRDHLDLVGTKFGCGIAQCGACTVHVEGNAIRSCSYPVSAIEDKKVVTIEGLSE-KGDHPVQKAWLEHDVPQCGYCQSGQIMTAVSLLNQNSNPTDEEISQAMNGNICRCGTYTRIKAAIKTASK-------SI
MSREISLTVNGDDVTTEVEPRLKLSDFLRHHVDLNGVRVGCEHGVCGACTVSVDGDLVKSCMMYAVQTDDSEVLTVEGLGADGSLHPVQEAFHEEHALQCGFCTSGFVMSARDLLADNPDPSQEEMEAHLSSNICRCTGYQNIYDAVERAADKM----EGD
MPDTISFTLNGQPVRLDTDRSRTLLWVLRTDLGLTGTKFGCGEGHCGGCTVLVNQRAARSCIYQLKDVAGQEVVTIEGLAPDGRLHAVQQAFIEHDALQCGFCTPGMILEAVSMLHANPRPSRAEIIRDLEQNFCRCGAHPRIIEAVHAAAEKQ----GGM
MTSVVRFSVNGEARTFEGDAQTPLLWVLRDTLKLTGTKYSCGIGLCGACTVHMDGQPVRACATPVSSVAGKKIVTIEGLAPADDEHPLQTAWKKHQVPQCGYCQSGQIMQAAALLATRPNATEAQIETYMEPILCRCGTYQRIRAAIKDAQAAG----RQG
M---ITLNINKKTYDVDVDPETPLLWVLRDNLNLVGAKYGCGLAQCGACVVHLNGEAVRSCVTKVSRAVGQKVVTIEGLSE-KGDHPLQKAWIELDVVQCGYCQAGQIMSAAVLLRENKNPTDADIDDAMAGNICRCGTYLRIRHAIKLAAENQ---RKGK
MA-NFNLKVNGKKSTVTADDDTPLLWVLRDELNLVGTKFGCGIGQCGACTVHVDGVAMRSCSIPASRLEDSEITTIEGLAN-ENLNPVQEAWKELDVPQCGYCQAGQIMTATSFLKQNPNPDNETIRNAMNGNLCRCASYNRIEKAVALAAKK------LS
MRELITIKVNGEERTLAVAPNRTLLNLLREDLNLTGTKQGCDDGDCGACTVLVDGRPVLACIKLAAQCDGCEVTTIEGLAREGRLDRVQEAFWHEGGMQCGFCTPGMIMSSYALLQRNPHPTEAEIRQAISNNLCRCTGYTKIVAAVKRAATFA--EFTQR
MQIKVDCEVNGKPVSLHVSPDQTVVDVLRNELGLTGTKKGCDDGNCGACTILLDGKAAKSCSMLIGQVRNKKITTIEGVSNGEILHPMQQAFIDTFAIQCGFCTPGMILSGIAILNENPDADEEEIREGLHGNLCRCTGYVKIVEAVEIARDRM-GAKNEI
MNENISFTLNDKAVSVNTDGERPLLWVLRTDLGLTGTKYGCGKALCGACTVIMDGMAIRSCVIPVSSVKGKTILTIEGLAKNGKLHPIQEAFAKHDALQCGFCTPGMILNAYSLLLSNPEPSRQDIIDGMEYNLCRCGAHTRIIRAIEEAAQEM---KGAR
MNMKISFTINGKAQTVETDENTPLLWVIRDRLGLKGTKFGCGKAACGACTIHIDGGAVRSCSYAAKFAQGKSITTIEGLSKGKDLHPVQQAWMEEIVPQCGYCQPGFMMATAALLDKIPQPSDDDIDENIV-NVCRCGTYYRMRKAIHRAAKIK-----QG
MP-LYKLQINGTTREIDVAEDTPLLWVLRDHLNLVGTKYGCGIAQCGACTVHFDGAATRSCVLPVSAIGNAKITTIEGLSK-EGDHPLQQAWDEVDVPQCGYCQAGQIMTAAALLKQTPHPTTAQIEQTMHGNICRCGAYHRIREAIKLAST-------KA
MEQSVTLRINGKEQRLELAPWTSLLDALREHLHLTGTKKGCDHGQCGACTVLIDGKRINSCLTLAMMQEDKEITTIEGLAKDGELHPVQQAFIDHDAFQCGYCTPGQICSVIGLLNEGKAKTLADIRDLMSGNVCRCGAYVNIVKVVQEALERS----EAK
MA-SFTLQINGKPQTVEVAPETPLLWVLRDHLQMTGTKYGCGIGQCGACTVHLNGTAMRSCSLPVSAVGDKSITTIEGLSE-KGDHPVQQAWLEHDVPQCGYCQAGQIMTASAFLANTPKPTDAQIEAAMNGNLCRCGTYTRVKAAVKTASAK------MG
MKCDITLFVNKEQYSMTIPVNRTLLQVLRDDLELMGTKYGCGTGECGSCTVLMDDKPILSCLTLAAVMHKKNITTIEGLEEDGVLHPVQEAFVEKNAVQCGFCTPGMIMKSTALLAKNSNPTEAEIRSHLEGNICRCTGYVKIIDAVQYASKQM-----DK
MYHDITLTVNGATEELTVESRTLLVHALRDRLDYTGPNVGCESGKCGACTVHLDGDAVKSCTLLAVQADGSDVTTVEGMAEGGALHPIQRAFHEEHGLQCGYCTPGMVMTAAQVLEEEPDPSREAIRASLKGNICRCTGYHNVVNAVESAADSL-STAGGE
MSQEISLTLNGESITAEVEPRLKLSDFLRNHQHIRGVRVGCEHGVCGACTATLDGRNVKSCLVYAVQADGSEVETVESLADDGELHPIQEAFHEEHALQCGFCTSGFVMATRELLDEHPDPTDEEIRTGLADNICRCTGYHNIYDAVRRAADEM-GTEADD
MP-VYNLKINGQSHSVEADQDTPLLWILRDHLNMVGTKFGCGIGQCGACTIHVDGSANRSCLLQVSMVENMEITTIEGLSE-DASHPVQQAWKEVDVPQCGYCQAGQMMSAAAFLQQNANPNKSEIRDAMSGNICRCASYNRIEEAVEVAASK------MS
MGRRITVTVNGERYEREVEPRRLLVYFLREDLGLTGTHVGCDTTSCGACTVVMDGRAVKSCTVFAVQADGSEILTVEGLARDGELHPLQKGFWDQHGLQCGYCTPGMLMSAYALLQRNPNPTEAEIRLAISGNLCRCTGYQNIVKAIQQAAAELNTRGGSD
M----ELTINGQRYTVADEPARPLLYVLRDELGLTGTKFGCGAGICGACTVHVNGQATRSCQTMIATLAGAQITTIEGLADGERLHPVQQAFLELQVPQCGWCMSGQMMTAAALLAANPTPTHEEMIAAMRYNYCRCGTYARIGRAVMRAAELM--KERAG
MK--IDFTINGKPTSVDVDPATPLLWVVRDELKLTATKFGCGMAMCGACTLHIDGEATRSCSVPVESIAGKNITTLEGLSESEKLHPIQQAWIEEQVPQCGYCQSGFMMAAAKLLKENPNPSEADIANSIT-NICRCGTQPRIIKAIKRAAEIS---NQKS
MTETIQFELNGKPVSISYETDRILLTVLRTEFGLTGTKFGCGLGFCGACTIILDNEPVRSCMVPLSSVDGSKIITIEGLAKNGTLHPIQKAFMDHDALQCGYCTPGMIMNAYGLLIRNPEPSKQEIIEGMEENLCRCGTYNRIIMAIQAAAKEM-KGGMQI
MPISVKLNVNGKTYVRNLEPRLLLVEFLREELDLTGTHVGCDTTYCGACTVLMNGAAVKSCTVFAVQADGAEILTVEGLEKDGQLHPIQKAFGDSYGLQCGYCTPGLLISTYELLSHNKQPSDKQIRKAIAGNTCRCTGYQNIFKAIQLAAQNR----TRT
MP-SYHLKINGESHAVEACENTPLLWVLRDHLDMVGTKFGCGIAQCGACTVHLDGNAVRSCSLPVSAVGEKSITTIEGLSK-DGSHPVQVAWKEIDVPQCGYCQAGQIMTASAFLAKNPDPSEEEIKNAMHGNICRCATYNRIQKAVALAAKK------MA
MA-TITLTINGEKRTVNVESDTSLLWVLREHLGLTGTKYSCGKSYCGACTVHLDGVPIRSCTTPVSVAEKRTITTIEGLST-NGDHPLQKAWVEEQVAQCGYCQSGQIMQAAALLASNKKPSREEIINQMSGVLCRCGTYMRILKAIERAAKE-------I
M---ITLDVNGKKIEVSVAADTPLLWVLREELQLTGTKFGCGEGICGACTVLVDGDPTRSCVTPVETMQGRKIVTIEGLPD---THPVKRAWLEQEVSQCGYCQPGQILAAAALLQSRPAPTDTEIDSAMGDNLCRCGTYPRIRKAIHQVASET--KGGGK
MP-NYTLKVNGEDRQVDATPETPLLWILRDDLQLVGTKYGCGIGSCGACTVHVDGAAMRSCQTPISKVGTSAITTIEGLSE-DGSHPVQRAWLEHDVPQCGYCQSGQMMSAASLLSNTPNPSDAEIDAGMSGNICRCGTYTRIHAAVKTAAKLS----PNS
MTVEITLHINGHVSPLLLDPRTSLLDALREHLNLTGTKKGCDQGTCGACTVWIDRRRVLACLTLAITCEGHEVTTIEDLAQGTELHPMQRAFLAHDAFQCGYCTPGQIMSAVALLEEGHASSDAEISEWMSGNLCRCAAYPNIRAAIREVRDAG-NHHAAD
MP-TYQLKINSKTYTVEAEPDTPLLWVLRDHLKLIGTKFGCGIGQCGACTVHINGTATRSCLLEVPFAVNVEITTIEGLSK-DGDHPVQQAWKTMDVPQCGYCQAGQIMTASAFLQKNPNPTDEEIRNAMHGNICRCAAYNNIEEAVKLASK--------Q
MA-SFTLHVNGKTHQVDVDPSTPILWVLRDHLNLVGTKYGCGIAQCGACTIHVEGSAVRSCQLPVSAVSSQKITTIEGLSE-QADHPVQKAWLEHDVPQCGYCQAGQIMSAASLLNNNPNPSDQEIEDTMSGNICRCGTYVRIKAAIKSASNS-----QEA
MA-TYTINLNGEDQSFTCDENMPLLWVLREVLQKTGTKYGCGIGQCGACTIHLDGNAVRSCMMPISAVGEAKITTIEGIGD-PELHPVQQAWKELQVPQCGYCQSGQIMSAVHLLQQNPDPSDDEITEVMSGNICRCGTYDRIKKAVRLATKLL--NNQLP
MP-TFNLKINNETHTVEADMDTPLLWVLRDQIDLVGTKFGCGIGQCGACTVHVDGNAMRSCLLQVSQAEGMNITTIEGLSE-DGTHPVQEAWKEIDVPQCGYCQSGQIMTASAFLSKNPNPSDSQIRNAMHGNICRCASYNSIEEAVKVAADK------LS
MA-KFNLNINGEEKTVDVDPNTPLLWVLRDHLHLVGTKYGCGIAQCGACTVHFNGAAVRSCQLPISSLEGSKIKTIEGLSE-NGDHPVQQAWLDIDVPQCGYCQAGQIMSASALLESNPNPTDEEIENTMNGNICRCGTYSRIKAAIKAASKS-----QIA
MA-TYNLKINGKDQQVDVSASTPLLWVLRDHFQLVGTKFGCGIAQCGACTIHIEGIAVRSCQLPVSAVGEQKITTIEGLSE-NGDHPVQKAWIEHDVPQCGYCQAGQIMSATSLLNQNPNPSDIEIDEAMNGNICRCGTYTRIKKAIKTAAN-------SK
MPQPVNVVLNGKPVTLKVEPRTTLLRALRE-VGVTSVKRGCEEGECGTCTVLLDGKLQKSCMVLAVEAEGKKVVTSEGLGPDGELHPVQKAFVEEGAIQCGFCTPGMVLAAVDLLSRHPNPTDEQIKEGLSGNLCRCTGYVSIIRAVHKAAAML---KERS
