# Supplementary material for: Inter-protein residue covariation information unravels physically interacting protein dimers
Source: BMC Bioinformatics. 2020 Dec 17;21:584. doi: 10.1186/s12859-020-03930-7 (PMC7745481; doi:10.1186/s12859-020-03930-7)
Supplement: Supplementary file 5 — Additional file 5. Final ER-MSAs at different ASA thresholds. Available on Mendeley data (http://dx.doi.org/10.17632/9bk2r55286.1). [file 12859_2020_3930_MOESM5_ESM.zip › Additional file 2/Final ER-MSAs/Negative ER-MSA dataset/ASA0.0/single_MSAs/1efp-A-3rrl-B/1efp-A-chain/MSA_IDs.txt]

sp|P38974|ETFA_
tr|W9GTC8|W9GTC
tr|A0A0Q8PWV9|A
tr|J3HN23|J3HN2
tr|A0A1N6P1U1|A
tr|G0AJ62|G0AJ6
tr|A0A1F4NKK9|A
tr|A0A1R1M6D9|A
tr|A0A1G3CYT2|A
tr|A0A0F3KQ30|A
tr|K2K5Z2|K2K5Z
tr|A0A0J5GGD5|A
tr|A0A0A0D932|A
tr|A6GQX2|A6GQX
tr|U7UAM7|U7UAM
tr|A1K9W7|A1K9W
tr|A0A120IHS3|A
tr|A4G2T2|A4G2T
tr|A0A161SFK7|A
tr|A0A096AI52|A
tr|X6KWL5|X6KWL
tr|C8S2K5|C8S2K
tr|A0A0M6XMP1|A
tr|F1VV80|F1VV8
tr|V4YQP5|V4YQP
tr|A0A1M5NAL9|A
tr|A0A0B3S3Y4|A
tr|A0A171KVH7|A
tr|A0A1K2HQJ9|A
tr|K4KUJ2|K4KUJ
tr|I3TGS5|I3TGS
tr|A0A1C3K828|A
tr|B2UA72|B2UA7
tr|A0A0W7WHV5|A
tr|A0A1X4P1Y2|A
tr|A0A1X9NI89|A
tr|F3LE88|F3LE8
tr|A0A0J6NM85|A
tr|A0A0K1XCZ1|A
tr|C1DQX2|C1DQX
tr|G2J4I6|G2J4I
tr|A0A0Q5E0M2|A
tr|A0A1M2YQW1|A
tr|A3K978|A3K97
tr|A0A0C1GLU4|A
tr|W8X545|W8X54
tr|A0A1U9JZ17|A
tr|A0A1N7ITR1|A
tr|A0A1G6XUE2|A
tr|A0A0P1I9Q5|A
tr|A0A0P7VX47|A
tr|F7NWF9|F7NWF
tr|A0A076JXU2|A
tr|A0A099T714|A
tr|F4GVJ0|F4GVJ
tr|A0A1X4IY45|A
tr|A0A086Y9G8|A
tr|A0A1B1PN62|A
tr|A0A1V0KP55|A
tr|B5WL46|B5WL4
tr|A0A0D7E3N7|A
tr|A0A0P1GCN4|A
tr|A0A0P7KNZ8|A
tr|D0DC57|D0DC5
tr|A0A0L1JN55|A
tr|A8LLF5|A8LLF
tr|K6Y8H5|K6Y8H
tr|S9RFP6|S9RFP
tr|A0A1M4T9D4|A
tr|A0A0Q7U041|A
tr|A6FMX3|A6FMX
tr|A0A1U7DJD5|A
tr|A0A1I7BLV1|A
tr|V9VLK7|V9VLK
tr|A9DVP4|A9DVP
tr|A0A1Y5S075|A
tr|J6LKZ3|J6LKZ
tr|A0A0N0JDC0|A
tr|F2IZD3|F2IZD
tr|A0A1M6EE24|A
tr|V8GBG0|V8GBG
tr|I9P6S0|I9P6S
tr|A0A0J5QB18|A
tr|A0A1Q3V564|A
tr|A0A165QW53|A
tr|F4G6C6|F4G6C
tr|A0A126UX31|A
tr|A0A147GP37|A
tr|A0A127ER70|A
tr|A0A0H4KRE2|A
tr|Q0FD65|Q0FD6
tr|A0A1E2V9B5|A
tr|A0A1F8VEV8|A
tr|J0KA00|J0KA0
tr|A0A0P7ZM21|A
tr|A0A1B7Z6F1|A
tr|K2JTA3|K2JTA
tr|A0A1R3WP09|A
tr|A0A1T4RRV0|A
tr|A0A1S2DD66|A
tr|A0A0U1NLJ9|A
tr|A0A0U3MEL5|A
tr|S9QTW4|S9QTW
tr|A0A0J1D365|A
tr|S6HE79|S6HE7
tr|A0A1M3DT80|A
tr|A0A1W6L5T6|A
tr|A0A1Y6B4I1|A
tr|A0A017HJN5|A
tr|A0A0D8CZD1|A
tr|G8PIJ3|G8PIJ
tr|A0A1M6MD06|A
tr|A0A0U3EST1|A
tr|A0A1Q3W0W9|A
tr|A0A1W9HKJ1|A
tr|A0A1Y5TT96|A
tr|A0A127JSB2|A
tr|A0A0M2VJ78|A
tr|A0A1Q6CLB5|A
tr|A0A060NIK2|A
tr|A0A1N7L0Y5|A
tr|A0A139SHB8|A
tr|A0A0B4BTK0|A
tr|A0A126RPI8|A
tr|A0A0Q4Y7A5|A
tr|A0A1N6T654|A
tr|A0A1N7M260|A
tr|A0A086Y7K5|A
tr|A8I050|A8I05
tr|A0A1Y5RJ24|A
tr|W8RS45|W8RS4
tr|A0A0L6T7E9|A
tr|A7IHA9|A7IHA
tr|A0A1A9HKG2|A
tr|G9ZV55|G9ZV5
tr|B6JDI2|B6JDI
tr|C8PZK7|C8PZK
tr|A0A0Q7T127|A
tr|F7QJ24|F7QJ2
tr|A0A1U7JIV4|A
tr|A0A1Y5SPK7|A
tr|A0A1M6JK64|A
tr|A0A1U7DA57|A
tr|A0A0Q6BPF1|A
tr|A0A0P0MFU4|A
tr|E2CFZ4|E2CFZ
tr|A0A1M5LVT4|A
tr|C7D6P9|C7D6P
tr|K2HR41|K2HR4
tr|A0A081MLW8|A
tr|A0A0G3BGN1|A
tr|A0A1Y1SMR6|A
tr|A0A0F7KXF6|A
tr|A0A0D6P8D4|A
tr|F3KQ35|F3KQ3
tr|A0A1Y5SYY7|A
tr|A0A063Y6N9|A
tr|A0A011V1B9|A
tr|K7AM10|K7AM1
tr|A0A135I1N5|A
tr|A0A101VJA4|A
tr|A9BVG2|A9BVG
tr|Q5NYM0|Q5NYM
tr|A0A0N8HJ87|A
tr|A0A1L9P0L5|A
tr|A0A0A0DN80|A
tr|A0A1E5A337|A
tr|A1WRY2|A1WRY
tr|Q0AM37|Q0AM3
tr|A0A1M7TXL2|A
tr|A0A161QUH3|A
tr|Q128I6|Q128I
tr|A4BDY1|A4BDY
tr|A0A021WWF5|A
tr|M2U7N7|M2U7N
tr|A0A1U9YWS8|A
tr|A0A0Q9EBR6|A
tr|Q4FUB2|Q4FUB
tr|A0A0C5J7N4|A
tr|B1Y6W0|B1Y6W
tr|A0A0Q7DDU7|A
tr|A0A0U2QL08|A
tr|A0A0Q4H667|A
tr|Q2YR98|Q2YR9
tr|A0A098TFE0|A
tr|E0TGU4|E0TGU
tr|J3HVD5|J3HVD
tr|J7QHE3|J7QHE
tr|A0A1A6DSH8|A
tr|A0A142LDG3|A
tr|A0A0P7AAW1|A
tr|V4RDE0|V4RDE
tr|F5RB90|F5RB9
tr|A0A0N1BCK0|A
tr|A0A0F2RC99|A
tr|A0A0U3EH56|A
tr|A0A0P0NWG8|A
tr|A0A0G3XEA0|A
tr|A0A1F8HYB7|A
tr|A0A1Y5S637|A
tr|A0A0B2BXQ1|A
tr|A0A1H8IZG7|A
tr|C6XLP0|C6XLP
tr|B2ID67|B2ID6
tr|A0A1B1AFL7|A
tr|B8EJH0|B8EJH
tr|A0A059KGP3|A
tr|A0A1E4GI73|A
tr|A0A1M7ZNV8|A
tr|E3EXM7|E3EXM
tr|A0A080K213|A
tr|A0A1S1NWR5|A
tr|A0A1F9KIE2|A
tr|A0A0J5LC02|A
tr|A0A091AVB9|A
tr|A0A1T5FX42|A
tr|A0A0R0CVD5|A
tr|I7ZCW2|I7ZCW
tr|A0A0G3CKM4|A
tr|A0A1B3W7V3|A
tr|A0A1D9BE74|A
tr|Q09C65|Q09C6
tr|A0A1X1QQ19|A
tr|A0A1M3NIG7|A
tr|A0A085W5P8|A
tr|A0A193LGC6|A
tr|H8MT19|H8MT1
tr|B1YJX9|B1YJX
tr|L7UIT1|L7UIT
tr|A0A109QI44|A
tr|A0A0G2ZZC6|A
tr|A0A0J1F6W0|A
tr|A9GVN3|A9GVN
tr|A0A017T4I0|A
tr|A5D202|A5D20
tr|A0A1C0YMK9|A
tr|S9PR35|S9PR3
tr|A0A1L6LRE8|A
tr|A0A1F3VJE7|A
tr|A0A0Q3W0D1|A
tr|A0A0K1PE38|A
tr|A0A0A2TRZ7|A
tr|D1ABT6|D1ABT
tr|C7Q7D5|C7Q7D
tr|A0A0D0L2W6|A
tr|A0A061P4H0|A
tr|F2FA12|F2FA1
tr|A0A160IQJ8|A
tr|A0A0F0GI86|A
tr|W4ERX4|W4ERX
tr|D5UU11|D5UU1
tr|A0A173LKB9|A
tr|A0A150YKW9|A
tr|A0A143HDP0|A
tr|A0A1V4MSC4|A
tr|A0A1U7PQD4|A
tr|A0A165YKV7|A
tr|A0A1F2SB62|A
tr|A0A1G8K8K9|A
tr|A0A1W2DWF7|A
tr|A0A171D3Z8|A
tr|W7IZB4|W7IZB
tr|M7P3G2|M7P3G
tr|A0A0K1Q8K9|A
tr|A0A1V0AG53|A
tr|A0A0S2W7D7|A
tr|Q8RC89|Q8RC8
tr|A0A0B4RB10|A
tr|A0A0H5CMA5|A
tr|A0A0J0UUI3|A
tr|A0A1M5P128|A
tr|I7K8Q8|I7K8Q
tr|D0LRQ6|D0LRQ
tr|A0A1F9P9G8|A
tr|W5WJA4|W5WJA
tr|S2Y9W9|S2Y9W
tr|A0A1M5MRR4|A
tr|A0A0F6W259|A
tr|K2GP51|K2GP5
tr|A0A1U9K4G0|A
tr|H6RX94|H6RX9
tr|R5ASM5|R5ASM
tr|F6ENJ7|F6ENJ
tr|D4J7K4|D4J7K
tr|A0A0K0GE82|A
tr|D4MUW2|D4MUW
tr|M4V4H9|M4V4H
tr|A0A0B8ZX65|A
tr|A0A1G1EEL6|A
tr|I4B7A9|I4B7A
tr|A0A1Q9JYH8|A
tr|T0RIY9|T0RIY
tr|A0A0Q6FI19|A
tr|Q18AQ5|Q18AQ
tr|J5GWQ8|J5GWQ
tr|A0A0M3DMI7|A
tr|A0A017RYD8|A
tr|A0A0Q7K850|A
tr|D2Q1Z2|D2Q1Z
tr|A0A1M5UI26|A
tr|A0A096CVA3|A
tr|A0A0Q9LYG5|A
tr|A0A136Q6C9|A
tr|A0A1W1ZKA5|A
tr|A0A1B1NAZ9|A
tr|A0A1F8MYM1|A
tr|R6T9J7|R6T9J
tr|A0A1F1KJB8|A
tr|E3PXU2|E3PXU
tr|A0A1M6AAP7|A
tr|A0A1M6IQU4|A
tr|H5UQP3|H5UQP
tr|A0A095XEI7|A
tr|K6VIU1|K6VIU
tr|A0A1X7JZY0|A
tr|A0A1Q3MKS7|A
tr|E3HAR8|E3HAR
tr|A0A0C2CUU6|A
tr|E1X171|E1X17
tr|U5Q6U0|U5Q6U
tr|A0A1T5B2T0|A
tr|R7F3Q6|R7F3Q
tr|L8JKP0|L8JKP
tr|A0A1Q5ZW27|A
tr|K6WUC9|K6WUC
tr|A8F8A3|A8F8A
tr|A0A1D8GFX9|A
tr|A6G2L2|A6G2L
tr|A0A0Q9JET8|A
tr|M7N193|M7N19
tr|A0A1Q4F4M0|A
tr|A0A179DNJ8|A
tr|A0A1E4D2R4|A
tr|A0A150WYQ5|A
tr|A0A1T4L549|A
tr|A0A1B6BGH3|A
tr|A0A1E5SYW1|A
tr|H8KQV6|H8KQV
tr|A0A1E8CX11|A
tr|A0A0A2EPR9|A
tr|A0A0P8C7P4|A
tr|A0A0C3NES5|A
tr|I3Z6Z0|I3Z6Z
tr|A0A1M6VN19|A
tr|A0A0C7NJ45|A
tr|A0A1X9LUK9|A
tr|A0A0D3LAV2|A
tr|A0A173MAZ3|A
tr|S2DHJ8|S2DHJ
tr|A0A074L1V2|A
tr|A0A0S8C8Z8|A
tr|A0A1W2H9W3|A
tr|A0A0Q6RIL2|A
tr|D1BYZ6|D1BYZ
tr|A0A1G3MWR5|A
tr|I5C8H3|I5C8H
tr|A0A126Z3R6|A
tr|A0A120I0R9|A
tr|K1L4N8|K1L4N
tr|A0A0C1XP85|A
tr|A0A1G3J331|A
tr|U5BZZ2|U5BZZ
tr|A1R876|A1R87
tr|A0A1F9Y114|A
tr|L0G2X1|L0G2X
tr|A0A177Q5R6|A
tr|A0A143PRE7|A
tr|A0A1Y2RF06|A
tr|A0A024H0Y7|A
tr|A8UEA2|A8UEA
tr|A0A1M6SJ30|A
tr|A0A0L6U490|A
tr|A0A0S7BZT1|A
tr|A1ZWQ9|A1ZWQ
tr|A7HKK7|A7HKK
tr|A0A1M4Y1Q8|A
tr|M7MZ78|M7MZ7
tr|A0A1Q5PGG8|A
tr|A0A0C2QHF6|A
tr|E1W0W1|E1W0W
tr|A0A127B3M4|A
tr|F5XFN8|F5XFN
tr|A0A1M6F3Z1|A
tr|A0A1Q3QVB7|A
tr|A0A1L2ZMF9|A
tr|A0A1S2VM66|A
tr|A0A1M6M0A1|A
tr|F0P008|F0P00
tr|A0A180EH99|A
tr|A0A1B7XPM1|A
tr|A0A1Q3ZJX5|A
tr|U7V5F5|U7V5F
tr|A0A0C5WAD8|A
tr|W2UNK0|W2UNK
tr|A0A1K2IF41|A
tr|U2DQH6|U2DQH
tr|A0A1W1ZM40|A
tr|A4ATT5|A4ATT
tr|A0A0W8EFP8|A
tr|A0A1F1I5I1|A
tr|H6KZS5|H6KZS
tr|G0IUB1|G0IUB
tr|A0A1M5LBI3|A
tr|M7NCZ9|M7NCZ
tr|U1MRK8|U1MRK
tr|I3C5S5|I3C5S
tr|A0A101HZ64|A
tr|C1F2A3|C1F2A
