# Supplementary material for: Inter-protein residue covariation information unravels physically interacting protein dimers
Source: BMC Bioinformatics. 2020 Dec 17;21:584. doi: 10.1186/s12859-020-03930-7 (PMC7745481; doi:10.1186/s12859-020-03930-7)
Supplement: Supplementary file 5 — Additional file 5. Final ER-MSAs at different ASA thresholds. Available on Mendeley data (http://dx.doi.org/10.17632/9bk2r55286.1). [file 12859_2020_3930_MOESM5_ESM.zip › Additional file 2/Final ER-MSAs/Negative ER-MSA dataset/ASA0.0/single_MSAs/1efp-A-3rrl-B/1efp-A-chain/MSA_ready_for_MI.txt]

MAVLLLGEVTNGALNRDATAKAVAAVKALGDVTVLCAGASAKAAAEEAAKIAGVAKVLVAEDALYGHRLAEPTAALIVGLAGDYSHIAAPATTDAKNVMPRVAALLDVMVLSDVSAILDADTFERPIYAGNAIQVVKSKDAKKVFTIRTASFDAAGEGGTAPVTETAAAADPGLSSWVADEVAESDRPELTSARRVVSGGRGLGSKESFAIIEELADKLGAAVGASRAAVDSGYAPNDWQVGQTGKVVAPELYVAVGISGAIQHLAGMKDSKVIVAINKDEEAPIFQIADYGLVGDLFSVVPELTGKL
MSVLVIAEHADGAVK-AATLTTIGAATKLGDLHVLVAGSNVQGTAEAAAKIAGVSKVLVADAEQYAHGLAENVAPLIVDLAKGYSHVLAPATSFGKNVMPRVAALLDVAQISEIVGVHDADTFDRPIYAGNAIATVQSSDAIKIITVRGTAFDAVAADGGASVEAAATGADAGLSKFVGQELSKSERPELTSAKAIVSGGRGMQSGENFHMLETLADKLGAAVGASRAAVDAGFVPNDYQVGQTGKIVAPELYIAVGISGAIQHLAGMKDSKVIVAINKDEEAPIFQVADYGLVGDLFKVIPELTEEL
M------KHDNASLK-GSTLNTITAAAQCGDVHVLVAGSNGGGAAEAASKIAGVTKVLVADAPYFAEGLAENVAEQALAIASAYSHILAPATAYGKNILPRVAAKLDVGQVSEITRVVSADTFERPFYAGNAIATVQSADPVKVITVRTTGFDAAA-TGNAAVETITAAPDAGKSAFVSREVAKSDRPELTAAKVIVSGGRGMGSGDNFKILEPLADKLGAAMGASRAAVDAGFVPNDWQVGQTGKIVAPQLYIAVGISGAIQHLAGMKDSKTIVAINKDPEAPIFSVADYGIVGDLFELVPQLVNEL
MPVLIIAEHDNQSIK-SATLHAVTAAARCDTLHLLVCGDQCGTAAQAAAAIAGIAQVLVADAPHFGHGLAENLAAQVLAIGPGYSHIVATATAAGKNVLPRVAAGLDVAQVSEITNVLAADTFERPIYAGNVVATVRSSDAIKVVSVRATAFEAAAADGSAEIVTLEAVADSGLSRFVSRQTTSSDRPELASARIVVSGGRGLGSGEHYQLLEPLADRLHAALGASRAAVDAGYVPNDYQIGQTGKVVAPDLYIAVGISGAIQHLAGMKDSKVIVALNKDADAPIFSVADYGIVGDLFELVPQLVEQL
MKTLVIAEHDNQQLN-AVTLNLVDAAAKLGDIHILVAGQGCGAVAEQASKVSGVQQVLLAEAEHFSAQLAEELAPLVVAQVQGYQAVLSPSSTFGKNLSPRVAALLDVAQVSDVIEIKAVGSYVRPIYAGNVMLTLESKEPVQVLTLRPTAFDAAGQEGSAEVVAINATETIGISTLIGRELSKSDRPELGAAETVVSGGRGLGDGDKYQVLEPLADTLGAALGASRAAVDAGFVPNDYQVGQTGKIVAPQLYVAVGISGAIQHLAGMSDSKVIVAINKDPDAPIFQVADYGLEADLFEAVPELTQQL
MTALVIAEHDNASLK-GSTLNTVTAASQCGEVHVLVAGSSCGAAAQAAAQLAGVSKVLVADAAYFADGLAENVAEQVLALAAAYSHILAPATAYGKNILPRVAAKLDVGQISEITKVDSPDTFERPIYAGNAIATVQSSDATKVITVRTTGFDAAAG-GSAAVENIAAAADFGKSAFVSRELAKSDRPELTAAKIIVSGGRGMGSAENFKILEPLADKLNAAMGASRAAVDAGFVPNDWQVGQTGKIVAPQLYIAVGISGAIQHLAGMKDSKVIVAINKDEEAPIFSVADYGIVGDLFEIVPQLVAEL
MTTLVIAEHDGTQLD-PSTLNLLGAALQIDPVHLLVLGQDCAVVAQAAAALAGVSQVLLAQHPQWALPSAETLALQIGVLMPDYDTLLAAHRVLHRGALPRAAARLQAAYLSDVVAIEAGPRFLRPLYAGSVLACVEAQADKTLLTLRPAGFAAATGTLACPVVTLDSVSADSRSQLESRESIDSGRPDLSRARVVVAAGRGVGAREHMALVEQLADQLGAAVGASRAAVDAGFAPNAIQVGQTGKTVAPDVYFAFGISGAIQHLAGIKDAGVIVAVNKDPDAPIFSVADLGLVGDLFEVLPALSAGL
MSILVIAEHENGSLK-GATLNTVAAAQQIGDIDLLVAGSGCGAVAEEAAKVNGVAKVLLADADCYNHQLAENMAQLVAELASGYSHILAAATTTGKNFMPRVAAVLDVAQISDIVAVESADTFKRPIYAGNAIATVQSSDSVKVVTVRSTGFEPVDTDGSASVETLSAVHDAGVSSFVKEELAKSDRPELTSAGVIISGGRGMGNGENFAMLERVADKLGAAVGASRAAVDAGFVPNDMQVGQTGKIVAPDLYIAVGISGAIQHLAGMKDSKFIVAINKDEEAPIFQVADYGLVADLFDVIPELEQKL
MAILVIAEHDNRTLK-GATLNTLGAAALLGEVHLLVAGRSCGAVAAQAAAIPGVSKVLVADAAVYEHQLAENLARLVVGFGKAYSHLLAPAGSAGKNLMPRVAALLDVAQLSDIVGVVSPNTFRRPIYAGNAIATVQSLDPVVVATVRASAFDPVPAEGSAAVESLDATHDAGTSRFVGEELAKSDRPELGSARIVVSGGRGLGSGENFALLETLADKLGAAVGASRAAVDAGFVANDMQVGQTGKIVAPELYIAVGISGAIQHLAGMKDSKVIVAINKDPEAPIFQVADYGLVADLFEAVPELEKAL
MAILVIAEHDNQSLK-AGTLNTVTAAAKLGEVHVLVAGHNAAAAADAAKSVAGVAKVLLADAAQYAHGLAESLSALVVEVAKGYSHVLAPASSFGKNLLPRVAALLDVAQISEITAIESADTFVRPVYAGNVLATVQSADAIKVITVRTTAFDAAG-QGSAAVESVAVAADPQLSSFVGQELTKSDRPELGAAKIIVSGGRALGSEEQFSVIEPLADKLGAAVGASRAAVDAGYAPNDYQVGQTGKVVAPQLYFAVGISGAIQHLAGMKDSKVIVAINKDEEAPIFQVADYGIVGDLFTVVPELLAEL
MSILVVAEHDNASLK-PATLNTIAAAQQIGDIHVLVAGSGCDAAAQAAAKIAGIAKVLVADGAEFANALAENLAPLVVKLASGYSHVLAPATTSGKNVMPRVAALLDVQQISEIVAVEGADTFVRPIYAGNALATVKSSDALKIITVRATGFDAAAAEGSASVEKVDSTGDAGTSSFVGQELSKSERPELTSARVIVSGGRGMQSGDNFHMLDKIADKLGAAVGASRAAVDAGFVPNDYQVGQTGKIVAPELYIAVGISGAIQHLAGMKDSKVIVAINKDEEAPIFQVADYGLVGDLFKIVPELEAEL
MAILVIAEHDNQSLK-AGTLNTVTAAAKLGEVHVLVAGHNAAAAADAAKAVAGVAKVLLADNAAYAHGLAENLAPLVVELAKGYSHVLAPATSYGKNLLPRVAALLDVAQLSDIIAIESADTFVRPVYAGNVLATVQSLDAIKVITVRTTAFEAAA-TGAANVEAVATVSDAGLSSFVGQELTKSDRPELGAAKIIVSGGRALGSEEQFAVIEPLADKLSAAVGASRAAVDAGYAPNDYQVGQTGKVVAPQLYVAVGISGAIQHLAGMKDSRVIVAINKDEEAPIFQVADYGIVGDLFTVVPELIAEL
MSILIVADHDNATLK-PATLHAVTAAQKIGDIHVLVAGAGARPAADAAAKVAGVSRVLLAEAPALEHQLAEAVAPLVVDLAKGYSHVLATATSAGKNLMPRVAALLDVQQISEITAVESADTFERPIYAGNAIATVQSSDPIKVITVRGTAFEAAAAEGSASVETVEAKADAGLSSFVGQELSKSERPELTSARIVISGGRALGSSENFKILEGIADHLGAAIGASRAAVDAGYVPNDYQVGQTGKVVAPDLYIAVGISGAIQHLAGMKDSKVIVAINKDEEAPIFQVADYGLVGDLFKVIPELEAEL
MSVLVIAEHDNQSIK-PATLNTIAAAQKIGDIHVLVSGKGCGAAAEQAAKAAGVAKVLVADSDSLGDQLAENLAAQILAIAGNYGHILAPSTSVGKNVLPRVAAKLDVAQISDIISVESADTFTRPIYAGNVIATVQSSDATKVITVRTTAFDPVAAEGSAAIENLSAAADSGKSTFVSREVAKSDRPELTAAGTIISGGRGMGSAENFSVLNPLADKLNAAIGASRAAVDAGYAPNDWQVGQTGKIVAPQLYMAFGISGAIQHLAGMKDSKVIVAVNKDPEAPIFGVADYGLVGDLFDVVPQLTEKL
MAILVIAEHDNQQLK-AATLNALAAAQKIGDVHVLVAGYQAAGVAQAAAKAQGVSKVLLADGPALAEGLAENVAAQVLAIASNYSHILFPATASGKNIAPRVAAKLDVAQVSDILSVESADTFTRPIYAGNAVATVQSSDAVKVITVRTTAFDAVAAEGSAAVEELSAVADSGRSTFVSREVAKSDRPELAGAGVVVSGGRGMGSAENFKLLDGLADKLGAALGASRAAVDAGYAPNDWQVGQTGKIVAPQLYVAVGISGAIQHLAGMKDSKVIVAINKDPEAPIFGVADYGLVADLFEAVPELEKAL
MNALIIAAHDGQQLD-PATACAVTAARPLGRIDILVVGHDTAAVAAQAAALVGVASVRVADSPALGAPNAETLARQITAVAAGYAWVLAAHNLQARAALPRAAALAGAAYLSDVVRTAAD-ALERPAYAGAVVTRVRPLAAATFLTVRASAFPAAAAAAPAPIEAVAAVEADARTRILGSEGGASTRPDLSRARIVVAGGRGVGSAENMAKVEALADHLGAAVGASRAAVDAGFAPNAVQIGQTGKVVAPDLYLALGISGAIQHLAGIKDAKCIVAINKDPDAPIFQIADYGIVGDLFEALPVLQAQL
MTVLILAEHDGKQIK-KATRQAVTAAAAWAPIHLVVLGHGLDAVTAEAASIAGVSEVIRVDAPALAHALAEDVAALLLDLAPKYQVILAPHSAAAKNALPRVAALLDVAMISDVISISAPATYIRPTYAGSVLTTVESSDGVQVLTVRATSFDAAG-NPAANIVDHAAPAAQTQARFVSATHTVSDRPELTSARVVITGGRPLET--RFAILNPLAAKLGAAIGATRAAVDAGYAPNEIQVGQTGTVVAPELYIAAGVSGAAQHLAGMKDSKVIVAINLDPDAAIFQVADFGLVADLFEAVPALTAAL
MTALVIAEHDNASLK-GSTLHTITAALQCGEVHVLVAGHQAAAAVQEAAKIAGVAKVLVADGAQFADGLAENVAAQVLALAAGYSHILAPATAYGKNILPRVAARLDVAQISEITKVVSADTFERPFYAGNAIATVQSSDAIKVITVRTTTFDAAAA-GSATVENVTAVADSGKSSFVSRELATSARPELTAAKIVVSGGRGMGSEESFKILEPLADRLGAAMGASRAAVDAGYVPNDWQVGQTGKIVAPDLYIAVGISGAIQHLAGMKDSKTIVAINKDPEAPIFSVADYGIVGDLFEVVPQLVKEL
MAILLIAEHDGKTLK-SATHHAASAAARVGDIHVLVAGQNVGDVAAAAAKIAGVAKVLVADNAAYAHNLAENVAPLVAELAKDYSHVFAPATTAGKNLLPRVAALLDVMQISDIVAVEAADTFVRPIYAGNVLATVKSADPVKVVTVRTTAFDAAA-EGAAAIEAVGAAHDAGLSRFVGAELTVSERPELASAKVIVSGGRALGSSEQFGVLEPLADKLGAAVGASRAAVDAGYAPNDYQVGQTGKVVAPELYVAVGISGAIQHLAGMKDSKVIVAINKDEEAPIFQVADYGIVGDLFTVVPELVAEL
MTNLVIAEHDNSSLK-PATLNTVAAAAKLGDVHILVAGKGAQAVAEAAAKVAGVSKVLLADGDSLEHFLAENVAEQVLAVADDYSHVLFPATANGKNVAPRVAAKLDVAQITDIIAVESADTFQRPIYAGNAIATVQVEGAKKVLTVRTTAFDAVAAEGAAEIVTIDAVADSGLSKFVGRQVVASDRPELTAAEVIVSGGRGVGSQENFAVIEKLAEKLGAAVGASRAAVDAGYAPNDLQVGQTGKVVAPQLYIAVGISGAIQHLAGMKDSKVIVAINKDAEAPIFGVADYGLVADLFQAVPELTEKL
MAILLVADHDNAALS-EATAKALTAARQIGDVDILIAGNAAGAAADEAAKLAGVRSVLLVEAEALEQRLAEPAAALIVALAADYDTIVAPATSTGKNVLPRVAALLDVMQISEVIEVVASDTFKRPIYAGNAIEVVQSAEAKKVLTVRTAGFAAAEAAAAAPIKPVEAAADAGLSRFIENILSVSERPELSSARIIVSGGRALCSEEKFAVLNPVADKLGAAVGASRAAVDAGFAPNDVQVGQTGKVVAPDLYVACGISGAIQHLAGMKDSKVIVAINTDEEAPIFQVADYGLVGDLFDVLPELESQL
MAVLLLADVVGGQLATDQVAKALTAVKGLGPVTVLVAGTGGDAAAAEAATLAGVAKVLFAGDHVYCHGMAEPTAALILSLAGDYTHIAAASGAFSKSVMPRVAALLDVMILSEVIGVIDADTFERPIYAGNAIQTVKSLDATKVMTIRTATFEAAGKGGAAPVQALATAADGSLSAWVEDRVATSDRPELTSAKIVVSGGRGVGSHEDFALIERLADKLGAAVGASRAAVDSGYAPNDWQVGQTGKVVAPQLYVAVGISGAIQHLAGMKDSKVIVAINKDEDAPIFQVADYGLVADLFTALPELIEKL
MAVLLIGEVTNGELNLDATGKALTAARQLGDVTILCAGASAADAGAAAAKLEGVTKVLVAEDPSLGHRLAEPTAALVVGLAGDYSHILAPSTTDAKNVMPRIAALLDVMILSDVTAIVDADTFERPIYAGNAVQTVRTADATKVLTIRTSTFDVTGEGGDAPVETIAAAENPGLSEWIEDKVAESDRPELTSAGIVVSGGRGVGSEDDFAMIEKLADKLGAAVGASRAAVDSGYAPNDWQVGQTGKVVAPDLYIAVGISGAIQHLAGMKDSKIIVAINKDEEAPIFQVADYGLVADLFTAVPELIEKI
MAALVIAEHDNASLK-ASTLNTIAAALLCGDVHVLVAGHNCGAAAEAAAKIAGVAKVLVADGAPFGDGLAENIAEQVLAMASAYSHILAPATAYGKNIAPRVAARLDVGQISEIIKVDAPDTFERPIYAGNAIATVQSLDAIKVITVRTTGFDAAPA-GAAAIENLVAVADSGKSVFVSRELAKSDRPELTAAKVIVSGGRGLGSGENFKILEPLADRLGAAMGASRAAVDAGYVPNDWQVGQTGKIVAPQLYIAVGISGAIQHLAGMKDSKTIVAINKDPEAPIFSVADYGLVGDLFDVVPQLVTEL
MTALVIAEHDNATIK-GATLNTITAAIACGDVHVLVAGHNAGAAAAAAAQIAGVSKVLHAEDASFEHGLAESVAAQVLAVASSYGHILFPATASGKNIAPRVAAKLDVAQVSDISKVDSSDTFERPIYAGNAIATVHSTDAIKVITVRTTGFDPAAATGSAAIDTLAAATGDGKSTFIGSEIAASDRPELTAAKVIVSGGRALGSGEKFQVMIPLADKLGAAVGASRAAVDAGYAPNDWQVGQTGKIVAPQLYIAAGISGAIQHLAGMKDSKVIVAINKDPEAPIFGVSDYGLVADLFDAVPELTKSL
MTILVIAEHDNAHLK-VATLNTIAAAAKLGDIHVLVAGSAAQAVADQAAQAAGVAKVLLADGAALADGLAENVAAQVLALAGGYSHILFPATAAGKNVAPRVAAKLDVAQISDIISVESPDTFTRPIYAGNAIATVQSADAIKVITVRTTAFDGVAGQGSAAVESVEVVADSGLSSFVGREVAKSDRPELAGAAVVVSGGRGLGSAENFKILDPLADKLGAALGASRAAVDAGYAPNDWQVGQTGKIVAPQLYVAVGISGAIQHLAGMKDSKVIVAINKDAEAPIFGVADYGLVADLFQAVPELVEAL
MAVLLIAEINDGALAMDATAKAVSAAKALGDVTVLAAGASAKAAADEAATIEGVSKVLVAEDALYGHRLAEPVAALIAGLASDYSHVVAPATTDAKNILPRVAALLDVMVLTDVTEVVDADTFVRPIYAGNAMQTVKSKDATKVITFRTSTFDAAATGGSAAVEAIAAGDNPGLSEWVEDKVAESDRPELTSAGVVVSGGRGVGSQEDFAIIEKLADKLGAAVGASRAAVDSGFAPNDWQVGQTGKVVAPDLYVAVGISGAIQHLAGMKDSKVIVAINKDEEAPIFQVADYGLVADLFEAVPALTEKL
MAILVIAEHDNAQLK-GATLNTVAAAAAIGDVHVLVAGSQAAEVAAQAAKVAGVSKVLLADAPQLADGLAENLSEQVLAVAGGYSHILFPATASGKNVAPRVAARLDVAQVSDIIAVESADTFQRPIYAGNAIATVQSADTVKVLTVRTTAFDAAPADGSAAVETVAAVADSGLSQFVNREVAASERPELTAATVVVSGGRGLGSAENFKLLEPLADKLGAALGASRAAVDAGYAPNDWQVGQTGKIVAPQLYVAVGISGAIQHLAGMKDSKVIVAINKDPEAPIFGVADYGIEADLFQAVPALTAAL
MAILVIAEHDNASLK-SATHNTVSAAAKIGDIHVLVAGHNAAAAAQAAAKLAGVSKVLVADGAHLAHGLAENLAPVVVDLAKSYSHVLAPATTSGKNLAPRVAALLDVAQVSDVIDVVSNDTFVRPIYAGNVIATVQSSDAIKVLTVRTTAFDAVA-EGAAAIENVGAGTDAGKSSFVGAELTVSSRPELAAAKIIVSGGRALASSEQFAVLEPLADKLGAAIGASRAAVDAGYAPNDYQVGQTGKIVAPQLYIAVGISGAIQHLAGMKDSKVIVAINKDEEAPIFQVADYGLVADLFTAVPELIAEL
MTILVIAEHDNASLK-AATLNTVAAAQAIGDIDLLVAGSGCAAVGEAAAKVAGVAKVLVADNAAYGHALAENLGLLIAELGKNYSHILAPATTTGKNVLPRAAALLDVQAISDIIAVESADTFQRPIYAGNVIATVQSSDAIKVITVRTTAFDAVAAEGSAAVEQVASAHDAGISAFVGEELAKSDRPELTSAKIVISGGRGMQNGDNFEMLYKVADKLGAAVGASRAAVDAGFVPNDMQVGQTGKIVAPDLYIAVGISGAIQHLAGMKDSKVIVAINKDEEAPIFQVADYGLVADLFDAVPELESKI
MTVLVIADHNNASLG-AATLNAVTAGAKLGDVHVLVAGKDAGAAAEAAAKVQGVAKVLHAEGDQYQGGLPENLAPLIVGLAGDYSHIVASSSSVAKNVLPRVAALLDVAQISDAIEIVSEDTFVRPIYAGNALATVQSSDKVKVLTIRGTAFKAAEAEGSAAVETIAAGEDAGLSRFVGQSLSKSERPELASAKIVVSGGRGVGSSDNFKIIEGLADALGAAVGASRAAVDAGYVPNDYQVGQTGKVVAPQLYVAVGISGAIQHLAGMKDSKVIVAINKDEEAPIFQVADYGLVGDLFKIVPELTETL
MTILVIAEHDNAALK-SATLNTVAAAAAIGDIHVLVAGNAAQAAADAAARVAGVSKVLLAQAPQLADGLAENVAEQVLAVAENYEHILFPATAWGKNIAPRVAARLDVAQVSDIIAVDSPDTFQRPIYAGNAIATVQSADKVKVITVRTTGFDAVAAEGSASVETVEAVADSGLSAFVGRELAQNDRPELTAARVVISGGRGLGSAENFKLLDELADKLGAAVGASRAAVDAGYAPNDWQVGQTGKIVAPQLYIAVGVSGAIQHLAGMKDSKVIVAINKDAEAPIFGVADYGLVGDLFQVVPELTKAL
MSVLVIAEHDNASIK-GATLNTVTAAAACGDVHVLVAGHNAGAAAQAAAQIAGVAKVIHADAAGLAHGLAENVAAQVLAIAGNYSHILFPATAGGKNVAPRVAAKLDVAQISDITKVVSADTFERPIYAGNAIATVQSSDATKVITVRTTGFDATAATGNAAVETATAAADTGKSSYVGSEIAKSDRPELTAAKIIVSGGRALGSKEKFEVITPLADKLGAAIGASRAAVDAGYAPNDLQVGQTGKIVAPQLYVAAGISGAIQHLAGMKDSKVIVAINKDPEAPIFSVADYGLEADLFAAVPELVKAF
MAVLLVAEITDGALSMDATSKTVTAAKALGDVTVLACGASAKAAAEEAATIEGVSKVLLAEDELYGHRLAEPVATLIASLAGEYSHIVAPATTDAKNILPRVAALLDVMVLTDVTEVVDADTFVRPIYAGNAMQTVKSSDAKKVITFRTSTFDAAGTGGSAAVEEIAAADNPGLSEWVEDKVAESDRPELTSAGIVVSGGRGVGSEEDFALIEKLADKLGAAVGASRAAVDSGFAPNDWQVGQTGKVVAPDLYLAVGISGAIQHLAGMKDSKVIVAINKDEEAPIFQVADYGLVADLFTAVPELTEKL
MAVLLIAEITDGALAMDATSKAVTAAKSLGDVTILAAGATAKAAADEAATIDGVSKVLLAEDALYGHRLAEPVAALIASLAGDYSHVVAPATTDAKNILPRVAALLDVMVLTDVTAVVDADTFERPIYAGNAIQTIKSKDATKVISFRTSTFEAAATGGSAAVETIASGDNPGLSEWIEDKVAASDRPELTSAGVVVSGGRGVGSESDFAMIEKLADTLGAAVGASRAAVDSGFAPNDWQVGQTGKVVAPDLYIAVGISGAIQHLAGMKDSKIIVAINKDEEAPIFQVADYGLVADLFDAVPELTEKL
MSILILAEHDNASIK-SATLNVVTAAAAIGDITVLVAGSDCAAAGEAAAKIAGVSKVLVADNAAYANQLAENVAPLVTELASDYGYILAPATTTGKNVAPRIAALLDVAQISDIIAVESADTFKRPIYAGNIIATVQSADAIKVITVRGTAFDAAAAEGSAAVEAIASAHDAGISSFVGEEVAVSDRPELTAAGVIISGGRGMQNGENFAMLEKVADKLGAAVGASRAAVDAGFVPNDMQVGQTGKIVAPDLYIAVGISGAIQHLAGMKDSKIIVAINKDEDAPIFQVADYGLVADLFDAVPELDAAL
MNILVIAEHNNQQLS-SATYNTITAALQLSDIHLLVAGHECAPVAQQAVKINGVSTVLVADFSAYQHFLAENIAPLIRDIAQHYSHILAPASTNGKDVLPRAAALLDIEPISEITSIISANTFTRPIYAGNAIATVTTNAPIIAMTVRGTAFDSALTENVATIETISIQHDKQLSSFVNEALSLADRPDLGSAKVVISGGRGMQNGENFALLEKIADKLDAAIGASRAAVDAGYVANDLQVGQTGKIVAPDLYIAVGISGAIQHLAGMKDSKIIVAINKDEEAPIFQIADYGLVGDLFEILPEIEQRL
MAILVIAEHDNQGLK-AGTLNTVTAAAKLGEVHLLVAGHNAAAAAEAAKSVAGVAKVLLADAAHYAHGLAENLGALVSGLAKGYSHVLAPASSFGKNLLPRVAALLDVAQISEVVAIESADTFVRPIYAGNVLATVQSADPIKVITVRTTAFDAAG-QGSAAVETVAAAADAQLSGFVGQELTKSDRPELGSAKVIVSGGRALGSEEQFAVIDPLADKLSAAVGASRAAVDAGYAPNDYQVGQTGKVVAPQLYFAVGISGAIQHLAGMKDSKVIVAINKDEEAPIFQVADYGIVGDLFTVVPELMAEL
MAILVIADHTNAALG-AATLNTVSAAKAIGDVDVLVAGAGCAEVAAAAAKIEGVNKVLVADNAAFGHQLPENVAPLIADLGKAYSHILAPATTTGKNVLPRVAALLDVDQISEIIAVESADTFKRPIYAGNAIATVQSSAPIKVITVRATGFDAAPAEGSAAVEEVTNAADAGISSFVSEELAKSDRPELTSAKVVISGGRGLQNGENFEMLYKLADKIGAAVGASRAAVDAGFVPNDMQVGQTGKIVAPQLYIAVGISGAIQHLAGMKDSKVIVAINKDEDAPIFQVADYGLVADLFDVVPELEAAL
MATLVIAEHDNAALA-AATLNTVAAAQAIGDIHVLVAGQQCAAVAEAAAKIAGVSKVLVADDAAYGHLLAENVAPLIAGLAQGYSHVLAPASTNGKNYLPRVAALLDVEQISEIVAVESPDTFKRPIYAGNAIATVQSSAPIKVISVRATAFDPVAGEGSAAIEGVSGTGDAGTSSFVGEEIARSDRPELTSARVVISGGRGMQSGDNFKLLYALADKLGAAVGASRAAVDAGFAANDMQVGQTGKIVAPDLYVAVGISGAIQHLAGMKDSKVIVAINKDPEAPIFQVADYGLEADLLEALPELERGM
MTALIIAEHDNGSLK-SATANTIAAARQLVEIHVLVAGSACSAAAEQAARLRGVGKVLMADARHYEGGLAENLAALIVSLAPSYSHVLAPATTFGKNVLPRVAAQLDVGQVSDIVEVLAPDTFVRPIYAGNVLAKVRCDDPIKVITVRATAFEATG-QGTAPIETIAPGPDLGMSRLLARELTHSSRPELTEAKIVVSGGRGLQSGENFKLLEALADRLGAAIGASRAAVDSGFVPNDYQVGQTGKIVAPQLYIAVGISGAIQHLAGMKGSKVIVAINKDPEAPIFQVADYGLTADLFQAVPELISAL
MVALVIAEHDNASLK-GSTLHTVTAAAQCGDVHVLVAGSNAGAAAAAAAQIAGVSKVIVADAPHFADGLAENVAEQILALVQAYSHILAPATAYGKNILPRVAAKLDVAQISEITKVDAPDTFERPIYAGNAIAYVQSSDKIKVITVRATGFDAAAATGSAATDTVTAVADSGKSSFVGRELAKSDRPELTAAKVIVSGGRGMGSGEAFKVLEPLADKLGAAMGASRAAVDAGYVPNDWQVGQTGKIVAPNLYIAVGISGAIQHLAGMKDSKVIVAVNKDPEAPIFSVADYGIVGDLFEVVPQLVTEL
MAILLIAEHGNDHLS-DQTAKALSAALKISDVDVLVAGKGARAAADQAAKLKGVRKVLLAEADELAECLAEPLAALAVSLAGNYDTIVAPATTMGKNVMPRIAALLDVMQVSEIIEVVSSDTFKRPIYAGNAIQTVQTSDAKKVITVRTAAFQSAPEGGSAPVESIQPAANPGLSTFIENRLSESDRPELTSARIIISGGRALGSAEKFEVILPVADKLGAAVGASRAAVDAGYAPNDWQVGQTGKVVAPDLYIACGISGAIQHLAGMKDSKVIVAINKDEEAPIFQVADYGLVGDLFVVLPELQKAL
MAVLLIAEITDGALSMDSTAKAVSAAKALGDVTVLACGASAKAAADEAATIEGVSKVLVAEDAIYGHRLAEPVAALITSLAGDYSHVVAPSTTDAKNILPRVAAALDVMILTDVTGVVDADTFERPIYAGNAIQTVKSKDATKVITFRTSTFDAAPTGGSASVEAIGAGENPGVSEWVEDKVAESDRPELTSAGIVVSGGRGVGSEENFELIEKLADKLGAAVGASRAAVDSGFAPNDWQVGQTGKVVAPNLYVAVGISGAIQHLAGMKDSKVIVAINKDEEAPIFQVADYGLVADLFEAVPELTDKL
MAVLLLAEVNNGELSVDATAKTVAAVKSLGDITVLAAGGSAAAAGEAAAKIDGVSKVLVAEDASLGHRLAESTAALIVGLADGYEHIVAPATTDAKNVMPRVAALLDVMVISDASGVVDATTFERPIYAGNAIQTVKSNDAKKVVTIRTASFDAAGESGSAAVETISVGDNPGLSSWVEDKVAESDRPELTSAGVVVSGGRGVGSEDDFKLIETLADKLGAAVGASRAAVDSGYAPNDWQVGQTGKVVAPDLYVAVGISGAIQHLAGMKDSKVIVAINKDEEAPIFQVADFGLVADLFQAVPELTEKL
MTILIIAEHDNRSIH-GMTRSAVTAAVRMGDVHVLLAGADCAAAAAQAAGIAGVSKVRVADAAHYGTQTAENIAALVVQHAAQYSHIVAPGSSHGKNLMPRIAALLDVAQISDIVAVESADTFVRPVYAGNALLTVRSGDPVKAITVRCAAFEPAG-PGAAAIEALAAGPDLGLATVTRRELTRSARPELVSADIIVSGGRGLGSGEKYEVLEPLADALGAALGASRAAVDAGFAPNDCQIGQTGKIVAPQLYIAIGISGAIQHLAGMKDSKVIVAINKDEEAPIFQVADYGLAADLFAAVPELTAAL
MSILVIAEHDNVELK-GATLNTVAAALKLNDVHVLVAGDNAAAVAEAAAQIQGVTKVLLAQDAALANGLAENVAAQVLSVADAYSHILFPATAAGKNVAPRVAAKLDVAQISDILSVESADTFTRPIYAGNAIATVQCTDPKLVLTVRTTAFDGAEPTGAAVVESVAAQNDSGKSSFVSREMAKSDRPDLADATVVVSGGRGLGSKENFALIETLADKLGAAVGASRAAVDAGYAPNDWQVGQTGKIVAPQLYIAVGVSGAIQHLAGMKDSKVIVAINKDPEAPIFSVADYGLVGDLFEVLPELTNAL
MSILVIAEHDGSALK-AATLNTLAAAQAIGDITVLVAGSGCQAAAQAVAQVAGVAKVLVVDDAAYTHALAEPMGDLVASLAGGYSHVLAPATTFGKNFLPRVAALKDVAMLSDVCGVVSADTFVRPIYAGNALATVQSSDALKVLTVRATAFDAVAATGSAAVEAAPAAATAGTSSFVGQELSKSERPELTSAKIIVSGGRGMGSGENFVLVEAVADKLGAAVGASRAAVDAGFVPNDYQVGQTGKIVAPELYVAVGISGAIQHLAGMKDSKVIVAINKDEEAPIFQVADYGLVADLFQALPELAKEL
MTALVIVEHDNASVK-DATLATVTAAKAFGEVHALVAGSDCGAAADAAAKIDGVSKVLVADDAVYAHPLAEELAAIVLSIADGYDAILAPATTSGKNFLPRVAAALDVAQISDIIEVVSEDTFKRPIYAGNAIATVKSSDAKKVITVRGTAFDKAAAEGSAAVESIAATPASGVSSYVGAELSKSDRPELTSAKIIISGGRGMGSGENFKIIDAVADKLGAAVGASRAAVDAGFVPNDYQVGQTGKIVAPELYIAVGISGAIQHLAGMKDSKIIVAINKDEEAPIFQVADYGLVADLFEAVPALEKAL
MAVLLLAEVNNGELAMDATAKAVTAAKSLGEVTVLAAGGSAAAAGEAAAKIDGVAKVLVAEDDSLGHRLAESTAALIVSLADGYEHIVAPATTDAKNVMPRVAALLDVMIVSEATAVVDGSTFERPIYAGNAIQTVKSSDAKKVITFRTSTFDAAGEGGSASIETVAAAGNPGLSEWVEDKVAESDRPELTSAGIVVSGGRGVGSEEDFALIETLADKLNAAVGASRAAVDSGYAPNDLQVGQTGKVVAPDLYVAVGISGAIQHLAGMKDSKIIVAINKDEEAPIFQVADFGLVADLFAAVPELTEKL
MAVLLLAEITDGALNMDATSKAVTAAKQLGDVTVLCAGSQAADAGAQAASIDGVTKVLVAEDASLGHRLAEPTAALIVSLADGYSHIVAPSTTDAKNILPRVAALLDVMVLSDVTAVVDADTFERPIYAGNAIQTVTSSDATKVLTIRTSTFEAAGQGGSAPVETVGATENPGLSEWVEDKVAESDRPELTSAKVVVSGGRGVGSEDDFKLIEGLADKLGAAVGASRAAVDSGYAPNDWQVGQTGKVVAPDLYIAVGISGAIQHLAGMKDSKIIVAINKDEEAPIFQVADYGLVGDLFTLVPELTEKL
MSILVIAEHNNQSLK-ADTHKAVKAASQIGDIHLLVAGFHSAAAAAEAATLQGVTKVLHADAPVYQHQLAENISLLVTELAKDYQHVVASATTNGKNFLPRVAALLDVAQISDVIAIESADTFVRPVYAGNAIATVKSSDAIKVLTVRSAAFDAVDTGNNATIEAINLAKDAGVSAFVSEELTKSERPELTAAKVIISGGRGMQNGENFALLNGIADKLNAAIGASRAAVDAGFVPNDMQVGQTGKIVAPDLYIAVGISGAIQHLAGMKDSKVIVAINKDPEAPIFQVADYGLVGDLFAILPELEAKI
MAVLLIAEVNGGELSVDSTAKALTAARQMGDVTVLCVGSGCSSAAEAAAKLEGVSKVLCAQNDAYGHDLAEPVAALIVSLAGDYSHIVAPSTSASKNILPRVAALLDVMVISEVTAVIDAETFERPIYAGNAIQTVKSTDATKVATIRTSTFDATGEGGAASVTSIDAAGDPGLSSWVEDKVAESDRPELTSAGVVVSGGRGVGSQEDFKIIENLADTLGAAVGASRAAVDSGYAPNDWQVGQTGKVVAPDLYVAVGISGAIQHLAGMKDSKVIVAINKDEEAPIFQVADFGLVGDLFDVVPQLTEKL
MAVLLIAEVSGGTLAVDATAKALTAAKAMGDVTVLCASAGCGGAAEAAAKLDGVSKVLCADDAAYGHDLAEPLADLVVGMAGDYSHIVAPATATAKNVMPRIAALLDAMVISDVTAVVDADTFERPIYAGNAIQTVKSADATKVLTVRTATFDAAGEGGSASVESIAAAANSGISEWVEDKVAASDRPELTSAGIVVSGGRGVGSEDDFKMIETLADKLGAAVGASRAAVDSGYAPNDWQVGQTGKVVAPDLYVAVGISGAIQHLAGMKDSKVIVAINKDEEAPIFQVADYGLVADLFDAVPELLEKL
MTILVIAEHDNAELK-GASLNTIAAATKLDDIHVLVAGGGAQAVADRAAQAAGVTKVLLADAPALAEGLAENVAEQVLALASGYSHILFPATAAGKNVAPRVAAKLDVAQISDIISVESADTFTRPIYAGNAIATVQSADPVKVITVRTTAFDAVAAQGSATVESVSAVADSGLSSFVGREVAKNDRPELAGAAVVVSGGRGLGSAENFKLLDPLADKLGAALGASRAAVDAGYAPNDWQVGQTGKIVAPQLYVAVGISGAIQHLAGMKDSKVIVAINKDAEAPIFGVADYGLVADLFQAVPELVEAL
MAVLLLGEVNDGELSLDATSKTVAAVAGLGDVTVLCVGATCAKAAEEAATIAGVSRVLCAEHDLYGHRLAEPTAALIVSLAGEYSHIVAPATTDAKNILPRVAALLDVMVITDVSGVVDADTFERPVYAGNAIQTVKSRDAIKVVSIRASTFDLAGTGAAAPVEMLDAAADPGLSHWVEDKLAASDRPELTSAGIVVSGGRGVGSEADFHLIEALADKLGAAVGASRAAVDSGFAPNDWQVGQTGKVVAPDLYIAVGISGAIQHLAGMKDSKVIVAINKDEEAPIFQVADYGLVADLFTALPELTEKL
MAVLLIAELNGAELATDATAKALTAAKAIGPVTVLVAGQGVDAAAAAAATLDGVEKVLKADDAAYAHGLAEPLADLVVSLAGGFSHVVAPSTASAKNALPRIAALLDVMVLSDVTGVVDADTFERPIYAGNAIQTVKSSDKVKVLTVRTAAFGATAAGGAAPVEAIAATGDKGASVWVADEVVKSDRPELTSAKIVVSGGRGVGSEENFALIEGLADKLGAAVGASRAAVDSGYAPNDRQVGQTGKVVAPNLYVAVGISGAIQHLAGMKDSKVIVAINKDEEAPIFQVADFGLVADLFDAVPELTSKL
MAVLLLAEINDGALALDATAKAVNAAAKLGDVTVLAAGASAAAAAEEAAKIDGVAKVLVAEDALYGHRLAEPVAALIVSLAGEYSHIVAPATTDAKNILPRVAALLDAMILTDVTAVVDADTFERPIYAGNAIQTVKSKDPKKVITFRTSTFEAAASTGSASVETIGAGDNPALSEWVEDKMAESDRPELTSAKIVVSGGRGVGSEEDFALIEKLADKLGAAVGASRAAVDSGFAPNDWQVGQTGKVVAPDLYVAVGISGAIQHLAGMKDSKVIVAINKDEEAPIFQVADFGLVADLFEAVPELTDKV
MKILVIAEHDNKTLK-SATLNTITAASEINDIHVLVAGLNCEAVANKVAAVTNVSKVLLADHSSYGHQLAENLSQLVVNIAHGYSHIMTCATSSGKNFMPRIAALLDVAQISDITHIDSADIFSRPVYAGNAIAKVKSLDPIKVITVRTTAFDAAKEDGVADIEAIDVIISNEYSTFVSEQLCESDRPELTDAKVIVSGGRGMANGDNFSLLEAVADKLNGAVGASRAAVDAGYVANDMQVGQTGKIVAPDLYIAVGISGAIQHLAGMKDSKIIVAINKDEEAPIFQVADYGLVADLFEILPELAAKL
MKTLVLVESDHGSIS-DATLRVIGAVSQRAPLDVLAFD---AETAIEAAQLPGVARVLSSRCDGVT--TPERLAALLRTICAGYSLIAAAHRPLARGAFPRAAALTGSAFVADVLGLANDGCFVRGMYAGSVLATVASETALTFATFRASSFAPVERAGNASIVTVDALPAFDKTSLVERQATQQTGHDLSTARIVVAGGRGLASQENMARLGALAERLGAALGASRAAVDAGYAPNAAQVGQTGKTVAPDAYLAFGISGAIQHLAGMKDSKVIVAVNKDPDAPIFSVADIGLVGDLFETMRELEAYV
MTTLLIAEHDHVTVK-DSTNKALTAATALAEVHVLVAGEGTKAAADSAAKLAGVTKVLLADAPIYEHDLAEPLAALIVSLAPSYDAIVAPATSRFKNVMPRVAALLDVMQVSEIIKVVAPDTFERPIYAGNAIQTVKSKDAKKVITVRTSTFAAAGEGGSATVEAVTAAADPGLSSFVGEEVAKSDRPELASAKIIVSGGRAMQSRENFKYIEPLADKLGAGVGASRAAVDAGYAPNDWQVGQTGKVVAPELYIAIGISGAIQHLAGMKDSKVIVAINKDEDAPIFQVADYGLVADLYQAVPELTEAL
MAVLLLAEINDGALAMDATAKAVSAAKSLGPVTVLAVGSSAKDAAAEAATIDGVAAVLVAEDATYGHRLAEPTAALIVSLAGDYSHIVAPATTDAKNILPRVAALLDVMAISDVTGVVDADTFERPIYAGNAIQTVKSKDEKKVITFRTSTFDAAGTGGSASVSDVAAADNPGLSEWVEDKVAESDRPELTSAGIVVSGGRGVGSEEDFKIIEALADKLGAAVGASRAAVDSGFAPNDWQVGQTGKVVAPDLYVAVGISGAIQHLAGMKDSKVIVAINKDEEAPIFQVADYGLVADLFEAVPELTGKL
MAVLLLAEVNNGELALDATAKAVTAAKALGDVTVLAAGGTAAAAGEAAAKIDGVAKVLVAEDASLGHRLAESTAALIVSLAGDYDHIVAPATTDAKNVMPRVAALLDVMVISDATEVVDGNTFVRPIYAGNAMQTVKSSDAKKVITFRTSTFEAAGEGGSAAVETVSVADNPGLSEWVEDKVAESDRPELTSAGVVVSGGRGVGSEEDFKLIETLADKLNAAVGASRAAVDSGYAPNDLQVGQTGKVVAPELYIAVGISGAIQHLAGMKDSKIIVAINKDEEAPIFQVADFGLVADLFEAVPALTEKL
MAILLFADHDNASLS-EQTAKALTAAAQIAEVDILIAGKDAAAAASQAAALAGVRNVLLAEADALEHRLAEPAAALILSLAPGYDTIIAPATTTGKNVLPRVAALLDVMQVSEVTEIVSADAFKRPIYAGNAIEVVQSADATRVVTVRTAGFAAAGAGVAAPVVAVETTAGTALSSFVENILSANDRPDLTSAKIIVSGGRALGSDEQFAVLNPVADKLGAAVGASRAAVDSGYAPNDLQVGQTGKVVAPDLYIACGISGAIQHLAGMKDSKIIVAINTDEEAPIFQVADYGIVGDLFQILPELESSL
MAVLLIAEINNGELNVDATAKAMTAAKKMGDVTVLAAGASAADAAAEAAKIAGVSKVLCAEDASLGHRLAESTAALIVSLAGDYSHIVAPATTDAKNVMPRVAALLDAMVISDISGVVDADTFERPIYAGNAIQTVKSADAVKVITIRTATFDAAEMGGSASVETIGAADNPGLSEWVEDKVAETDRPELTSAGIVVSGGRGVGSEEDFKIIEALADKLNAAVGASRAAVDSGYAPNDWQVGQTGKVVAPDLYIACGISGAIQHLAGMKDSKIIVAINKDEEAPIFQVADYGLVADLFDAVPELTQKL
MAVLCLAEVTDGTLAMDATAKAVTAAGALGDVTLLCVGASAKAAAAEAATISGVAKVLVAEDPLYGHRLAEPVATLIASLAGDYSHVVAPATTDAKNIMPRVAALLDVMVLSDVTAVVDADTFERPIYAGNAIQTVKSADPTKVITFRTSTFDVAPLGGSAPVEEIAAADNPGLSEWVEDKVAESDRPELTSAGVVVSGGRGVGSEDDFALIEKLADKLGAAVGASRAAVDSGYAPNDWQVGQTGKVVAPELYVAVGISGAIQHLAGMKDSKVIVAINKDEEAPIFQVADYGLVADLFSAVPELTEKL
MAILLYAEHDNKDLK-SDTYKLVSAAQQMSEIHILIAGDNCAELASKAADIKGVAKVLLADNATYAHQLAENIADLVVELGKNYSHIVCAATTTGKNFMPRVAALLDVAQISDIISVESPDTFKRPIYAGNAIATVQSADEIKVITVRTASFDAADTGNSAAIETINAVKTSTNSKYLSAELTVSERPELTAADIIISGGRGMQNGENFKLLDGIADKLGAAMGASRAAVDAGFVPNDMQVGQTGKIVAPQLYIAVGISGAIQHLAGMKDSKVIVAINKDEEAPIFQVADYGLVGDLFDILPELEAAL
MAVLLLAEITDGQLSMDATAKTVTAAKPLGDITVLCVGATCAAAAEEAATIEGVSKVLCAEHDLYGHRLAEPAADLVVSLAGDYSHILAPATTDAKNLMPRIAALLDVMVISDITAVIDADTFERPIYAGNALQTVKSADATKVISVRGSVFDAAATGGSASVENIGAAADPGLSSWVEDKVAESDRPELTSAGVVVSGGRGVGSEEDFALIEKLADKLGAAVGASRAAVDSGYAPNDWQVGQTGKVVAPDLYIAVGISGAIQHLAGMKDSKIIVAINKDEEAPIFQVADYGLVADLFDAVPKLIDAL
MNALLLAAHDGQHLD-PAVASAVAAALPLGCVDILVAGHQMATVAAQAAALAGIGTVYVADAPALASLNAETLARQIVRQCAGYRWVIGLHNLQARAALPRAAALAQAAYLSDVTRTAPD-ALERPAYAGAVTTRVQPLTEAVFLTIRASAFAPVQATSLARIEAAEAVQADTRSRVTGTEAVASSRPDLGRARLIVSGGRGVGSVENMAKVEALADHLGAAVGASRAAVDAGFAPNAVQIGQTGKVVAPQLYLALGISGAIQHLAGIKDAQCIVAINKDAEAPIFQIADYGVVGDLFEALPVLQAGL
MTTLVLAEHDNKSLK-DATNKAVTAAKAMGDVHVLVAGKDCKAAADAAAKLDGVAKVLIADAPAYEHQLAEPLAALIVSLAGSYDAFVAPATTSGKNVMPRVAALLDVMQISEIMKVVSPDTFERPIYAGNAIQTVKSTDAKKVITVRTSTFQAAGEGGSAPVEAAQAAADPGVSSFVGEELSKSDRPELTSAKIIISGGRAMQNRENFKYIEPVADKLGAAMGASRAAVDAGYAPNDWQVGQTGKVVAPELYIAVGISGAIQHLAGMKDSKVIVAINKDEEAPIFQVADYGLVADLYQALPELAEEL
MAVLLLAEVNDGTLAMDATAKAVTAATKLGDVTVLCAGATCSGAADEAATIAGVSKVLCAEDALYGHRLAEPVAQLVADLAADYSHIVAPATTDAKNILPRVAALLDVMVITDASGVVDADTFERPIYAGNAVQKIRSSDAKKVVSFRTSTFDAAATGNAAPVEKIAAAADPALSEWVEDKVAASDRPELTSAGVVVSGGRGVGSQDDFALIEGLADKLGAAVGASRAAVDSGFAPNDWQVGQTGKVVAPELYIAVGISGAIQHLAGMKDSKIIVAINKDEEAPIFQVADYGLVADLFAAVPELTEKL
MAVLLLAEVTDGELSVDATAKAVTAAQALGDVTVLCTGASCAAAAETAAKIDGVAKVLCAEDPLYGHRLAEPVAALVVSLAGDYSHIVAPATTDAKNIMPRIAALLDVMVLSDVSGIKDADTFERPVYAGNAIQTVKSRDSVKVMTIRTSTFDAAGQSNSASVEQIGAAVDPGLSEWVEDKVAESDRPELTSAGIVVSGGRGVGSEDDFALIEKLADKLGAAVGASRAAVDSGFAPNDWQVGQTGKVVAPDLYIAVGISGAIQHLAGMKDSKVIVAINKDEEAPIFQVADYGLVADLFTAVPELVEKL
MAVLLLAEVTDGELALDATAKAVAAAAKLGEVTALCCGASAAAAGEAAAKISGVSKVLVAEDASLGHRLAESTAALIVSLAGDYEHIVAPATTDAKNVMPRVAALLDVMVISDVSGVVDGNTFERPIYAGNAIQTVKSSDAKKVVTIRTSTFDAAGEQGPAPIETVSAVANPGLSEWVEDKVAASDRPELTSAGVVVSGGRGVGSEEDFKIIEALADKLGAAVGASRAAVDSGYAPNDWQVGQTGKVVAPDLYIAVGISGAIQHLAGMKDSKIIVAINKDEEAPIFQVADFGLVADLFTTVPELIEKL
MAVLLLAEVTDGALALDATAKAVAAASKLGDVTVLAAGASAAAAGEEAAKIAGVAKVLVAEDASLGHRLAEPTAALIAGLASDYEHIVAPATTDAKNVLPRVAALLDVMVISDVSGIVDGSTFERPIYAGNAIQTVKSNDAKKVVSIRTASFDAAGDGGSASVEAISAAANPGLSEWVEDKVAASDRPELTSAGIVVSGGRGVGSEEDFKLIEALADKLGAAVGASRAAVDSGYAPNDWQVGQTGKVVAPDLYIAVGISGAIQHLAGMKDSKVIVAINKDEEAPIFQVADFGLVADLFDAVPALTAKL
MAVLLIAEISDGELSMDATAKAVTAAKELGEVTVLAAGSSAAAAGEAASKIDGVSKVLVAEDPMLGHRLAEATAALIVSLAADYDHIVAPATTDAKNVMPRVAALLDVMVISDASGVVDADTFERPIYAGNAVQTVKSTDSKKVITFRTSTFDAAGTGGSASVETISAAENPGLSTWVEDKVAESDRPELTSAGVVVSGGRGVGSEEDFALIEKLADKLGAAVGASRAAVDSGYAPNDWQVGQTGKVVAPDLYIAVGISGAIQHLAGMKDSKIIVAINKDEESPIFQVADYGLVADLFDAVPELIEKL
MAVLLIAEVVNGELSVDATAKALTAARQMGDVTILCAGAECQAAAAEAATLDGVAKVLCASDDAYGHDLAEPMADLIVGLAGDYAHICAPSTAASKNILPRVAAMLDVMIISEVTAVVDADTFERPIYAGNAIQTVKSSDATKVMTIRTSTFDAAGMGGSASVEEIAAAANPGLSEWVEDKVAESDRPELTSAGVVVSGGRGVGSEEDFKLIEGLADKLGAAVGASRAAVDSGYAPNDWQVGQTGKVVAPDLYVAVGISGAIQHLAGMKDSKVIVAINKDEEAPIFQVADFGLVADLFDAVPELVEKL
MATLLVAEHVDGVLK-DATAKALTAARALAEVHVLVAGTHAGTAAATAAKLDGVAKVLVTEEPIYQHLLAEPTAALLVALAPGYDALVAPATTTGKNVMPRVAALLDVMQISEIIEVVAPDTFQRLIYAGSAVQTVKSRDAKKVITVRISSFQATGEGGAAPIEPVTAAADPGLSRFVGEELAVSERPELTSARIVVSGGRAVQSRENFKYIEPVADKLGAAVGASRAAVDAGYAPNDWQVGQTGKVVAPELYVACGISGAIQHLAGMKDSKVIVAINKDEEAPIFQVADYGLVGDIFKVLPELTDEL
MSVLVFAEHDNASLK-GATFNTITAALACGDVHVLVAGHNAGAAAAAAAQVAGVAKVLHADAAGLDHALAESNASQVLAIATGYSHILFPATAAGKNVAPRVAALLDVGQISDATKIVSADTFERPIYAGNAIATVQSGDAIKVITVRTTAFDPAAATGSAAVESLAAVAEGGTSTYIGSEIAKSDRPELTAAKIIVSGGRALGSSEKFEVLTPLADKLGAALGASRAAVDAGYAPNDWQVGQTGKIVAPQLYVAVGISGAIQHLAGMKDSKVIVAINKDAEAPIFSVADYGLEADLFSAVPELIEKL
MTTLLVAEHAAGALN-DATAKALTAAAGLGDVHVLVAGKDCRAAAEQAAGLAGVAKVLVADSDALAHQLAEPMAALIVQLSAGYDAIVAPSTANGKNTLPRVAALLDVMQISDITAVSAPDTFERPIYAGNAIQTVKSSDAKKVITVRTASFQAAGSGGSAPIEDVAASAGSDLSSFVGEELSKSDRPELASAKIIVSGGRALGSAEKFEVIMPIADALGAAVGASRAAVDAGYAPNDWQVGQTGKVVAPDLYVACGISGAIQHLAGMKDSKVIVAINKDEEAPIFQVADYGLVGDLFEILPQFKAEL
MAVLLLAEITDGALSLDATAKAVAAVAPLGEVTVLAAGARAADAAAEAARIEGVAKVLLAEDAIYGHRLAEPVAALMAALAADYDHVVAPATTDAKNVMPRVAALLDVMVLSDVSGIVDADTFERPIYAGNAIQTVKSKDAKKVATIRTTSFDAAGTGGNAPVETIPAGEDPGLSSWVEDHVAASDRPELTSAGRVVSGGRGIGSKEDFAMIEKLADKLGAAVGASRAAVDSGYAPNDWQVGQTGKVVAPELYVAVGISGAIQHLAGMKDSKVIVAINKDEDAPIFQVADYGLVADLFTAVPELTEKL
MTVLVIAEHDNNSIK-SATLNTVAAASKLTDIHVLVAGKDVSSAAGQAAQIAGVSKVLVADGDALANALAENLAEQVLQVAGNYSHILFPATASGKNTAPRVAAKLDVAQISEITAIIDADTFERPIYAGNAIATVKSADAKKVITVRTTAFDAVANVGSAAQESLTVVADSGLSVFVGREIAKSARPELTAASVIVSGGRGLGSAENFKILDGLADKLGAAVGASRAAVDAGYAPNDLQVGQTGKVVAPQLYIAVGISGAIQHLAGMKDSKVIVAINKDPEAPIFGVADYGLVADLFTAVPELEKSI
MSILVIAEHNNSALK-ADTFKTVQAASQLGEIHVLVAGQACQAAAAEAASIAGVSKVLLADAAPYAHQLAENVAALVAELGAVYSHILAAATTGGKNMLPRVAALLDVAQISDIIAIESADTFVRPIYAGNAIATVQSADAIKVLTVRSAAFAAAATGNNAPIEAVSVVKDLGVSSFVAEELTKSERPELTAARVIISGGRGMQNGENFALLNGIADKLNAAIGASRAAVDAGFVPNDMQVGQTGKIVAPDLYIAVGISGAIQHLAGMKDSKVIVAINKDPEAPIFQVADYGLVGDLFTVLPELEAAL
MAVLLIAEINDGALAMDATAKAVTASQSLGDVTVLCCGAAAADAAKEAATIDGVAKVLVAEDALYGHRLAEPVAALITSLAADYSHIVAPATTDAKNILPRVAALLDVMVLTDVTSVVDADTFVRPIYAGNAMQTVRSGDAKKVITFRTSTFEAAAAGGSAPIEDIAAGDNPDLSEWVEDKVAASDRPELTSAGIVVSGGRGVGSEADFALIEKLADKLGAAVGASRAAVDSGYAPNDWQVGQTGKVVAPDLYIAVGISGAIQHLAGMKDSKIIVAINKDEEAPIFQVADFGLVADLFTALPELTEKL
MTSLVLLEFDDAGIK-QPSRSALAAAAQLGEVHALVAGAGAGAGAAAAAKLPGVAKVLVADNPALDHLLAEPTAALLVELAPAYSHILAATTAVGKNVLPRVAALLDVQPISDIAAVVDADTFVRPIYAGNGMATVKSSDGKKIATVRAASFDPVAAEGNAPTETVNVGDMPGISRFVSAELSKSERPELTAARVVISGGRGMQNGENFKLIEPIADKLGAAVGASRAAVDAGFVPNEYQVGQTGKIVAPDLYVAVGISGAIQHLAGMKASKVIVAINKAEEAPIFQVADYGLVADLFNALPELATEL
MSTLVIAEHDNGSLK-GATLNAVTAAQALGDIDILVAGAGCDGAAQAAAAVAGVSKVLVADNAAYEHQLAENVSLLIAEVGAGYDNVVAPATANAKNTMPRVAALLDVAQISEIISVESADTFKRPIYAGNVIATVKSSDAKKVITVRTTAFDAAPAEGSAAVEAVGAAHEAGISAFVSEEVAVSDRPELTSAPIVISGGRGMQNGENFKLLEGIADKLGAAIGASRAAVDAGFVPNDMQVGQTGKIVAPDLYIAVGISGAIQHLAGMKDSKVIVAINKDEDAPIFQVADYGLVADLFDALPEFESTL
MSILVIAEHDNAALN-PSTLNTLSAATRLGDVRLLVAGSGCSAVARSAAGIAGVAKVLLADAEHHQSQLAETLAELVVEVVRDCTHVLAPSTSFGKNVLPRIAALLDVSQVSDVVAIETPDTFVRPFYAGNALARVQSSDRIKVLSIRTTAFDAALAGGGATIENVASTRAHPHTRLVGREVVKSERPALAAASIVVSGGRGMGSAENFAVLEPLADKLGAALGASRAAVDAGYAPNDFQVGQTGKIVAPTLYVAVAISGAIQHLAGMKDSKVIVAINKDPEAPIFQVADYGLAADLFTAVPELVTAL
MTVLILAEINGAELALDATAKAVAAASSLGEITLLCASAGCGDAAQAAAKIAGVSKVLCADDAAYGHGLAEPIAGLIVSLAGNYTHILAPATANAKNILPRVAALLDVMVLSDVTAIIDADTFERPIYAGNAIQTIKSTDSIKVATVRTATFDAAGEGGSATVESITATADPKLSEWVEDKVAKSDRPELTSAGIVVSGGRGVGSEDDFALIEKLADKLGGAVGASRAAVDSGYAPNDWQVGQTGKVVAPDLYIAIGISGAIQHLAGMKDSKIIVAINKDEEAPIFQVADYGLVADLFEAVPALIDAL
MSALVIAEHDNQSIK-PATLNTVTAAAACGEVHVLVAGQNAGAAAQAAAQIAGVAKVIHADGASLADGLAENVAAQVLALAGDYSHILFPATAAGKNVAPRVAAKLDVAQISDITKVDSPDTFERPIYAGNAIATVQSADAKKVITVRTTGFDAAAATGSAQVETKDAAADSGKSAFVGREVSKSDRPELTAAKIIVSGGRALGSSEKFEVMTPLADKLGAAIGASRAAVDAGYAPNDLQVGQTGKIVAPQLYVAAGISGAIQHLAGMKDSKVIVAINKDPEAPIFSVADYGLEADLFTAVPELVKAL
MTTLLVAEHDNKSLK-DSTNKALTAAKALGDVHILVAGKDVKAVADAAAKLDGVKKVLLADGAVYEHALAEPLAALIVSLAGSYDAILAPATNNGKNVMPRVAALLDVMQVSDVSKIVSADTFERPIYAGNAIQTVKSKDGKKVLTVRTSTFQAAGEGGSAPVEAVAAAADPGVSAFVGEELSKSDRPELTSAKIIVSGGRAMQSRENFKYIEPVADKLGAAVGASRAAVDAGYAPNDWQVGQTGKVVAPELYVAVGISGAIQHLAGMKDSKVIVAINKDEEAPIFQVADYGLVADLYQAMPELEAEL
MAVLLLAEVNDGELSLDATAKAVNAVAQLGDVHVLCAGGHAAAAGDEAAKIAGVAKVLVAEDASLGHRLAESTAALIVSLAETYEHIVAPATTDAKNVLPRVAALLDVMVISDVSGVIDGATFERPIYAGNAVQTVKSSDAKKVVSIRTSTFDAAGDQAAAPVETIGAAENPGLSEWVEDKLAESDRPELTSAGVVVSGGRGVGSEEDFKIIEALADKLGAAVGASRAAVDSGFAPNDWQVGQTGKVVAPDLYIAVGISGAIQHLAGMKDSKVIVAINKDEEAPIFQVADYGLVADLFTAVPELTEKL
MAVLLLAEIVGGEISIDQTGKALSAVKKLGDVTLLCASNDCSSAATAASKLEGIKNILCADSSLLQNGLAEPTADLIVSLAADYDHIAAPATSNAKNILPRVAALLDAMVITDVTGIIDAETFERPIYAGNAIQTVKSSDAKKVISIRTAGFDAALETGSATVETISATENPNLSEWVEDKVQTSDRPELTSAEIVVSGGRGVGSEESFAIIETLADKLNAAVGASRAAVDSGYAPNDWQVGQTGKVVAPSLYIACGISGAIQHLAGMKDSKIIVAINKDEEAPIFQVADYGLVADLFDAVPELSDAL
MSILVIADHHNNELI-AATANTVAAAQLIGEVDVLVAGQGCAAIADEAAKLAGVNKVLLADDAAYDHLLAENVALLVKELAVNYSHVFAPATSNGKNFMPRVAALLDVAQISEITAVESADTFQRPIYAGNAIATVQSTDAVKVITVRPTSFDPVAASGSASVEPVSTVQNAGVSEFVGEELAQSDRPELSAARVVVSGGRGVGSSENFSHIYQVADKLGAAVGASRAAVDAGFVPNDLQVGQTGKVVAPELYIAVGISGAIQHLAGMKDSKVIVAINKDEEAPIFQVADYGLVADLFDAMPELEGKL
MTALVIAEHDNASIK-GATLNTVTAAAQAGDVHVLVAGSNAAAAAAAAAQIAGVSKVIHADSADLAHGLAENVAAQVLAIAGNYSHIVFPATASGKNIAPRVAAKLDVGQVSDITKVLSADTFERPIYAGNAIATVQATDAVKVLTVRTTGFDPAAATGSAAVETMAAAAASAGVAFVGSEIAKNDRPELTAAKIIVSGGRALGSSEKFEVMTPLADKLGAALGASRAAVDAGYAPNDWQVGQTGKIVAPQLYVACGISGAIQHLAGMKDSKVIVAINKDPEAPIFSVADFGLEADLFVAVPELIAAL
----------------GATLNTVTAAMACGDVHVLIAGHNAGAAAAAAAQIAGVAKVIHADAPGLDHGLAENVAAQVLAIASSYSHILFPATAGGKNVAPRVAAKLDVAQISDITKVISPDTFERPIYAGNAIATVQSADSVKVITVRTTGFDAAAASGSAATETATATADAGKSSFVGSEIAKSDRPELTAAKIIVSGGRALGSKEKFEVMTPLADKLGAALGASRAAVDAGYAPNDWQVGQTGKIVAPQLYVAAGISGAIQHLAGMKDSKVIVAINKDPEAPIFSVADYGLEADLFTAVPELARAL
MATLVIAEHDNKSLN-EATRAAVTAAKKIGDIHILVAGQDAKSVADEAAKVDGVAKVMLAESEALGHKMAEALESLVLSVADGYDAILAPASTVGKNFMPRVAAKLDVMLISDITAVESADTFIRPIYAGNALVTVKSNDKVKLITVRPTTFEKAGDGGSASVDTVDAPDASAKSSFISEELSKSDRPELGAAKIVISGGRGMGNGENFAILEKVADKLGAAVGASRAAVDAGFVPNDYQVGQTGKVVAPQLYIAVGISGAIQHLAGMKDSKVIVAINKDEEAPIFSVADYGLVADLFKAVPEFEEEL
MAVLLLADVANGQLAKDAVSKTVSAVAALGDVHVLVAGEGGDAAAAEAATIAGVAKVIFAGDHGFCHLLAEPTADLIVSMAGAYSHIAAPSASDAKNILPRVAALLDVMILSDVTAVVDGDTFERPIYAGNAIQTVKSADSVKVMTIRTTSFEAAADGNSAPVEALGTAASTGLSEWVEDKVAASDRPELTSAKIVVSGGRGVGSEEDFKIIEALADKLGAAVGASRAAVDSGFAPNDWQVGQTGKVVAPEVYIACGISGAIQHLAGMKDSKIIVAINKDEEAPIFQVADFGLVADLFDAVPELTGKV
MSILVIAEHDNKHLK-PDTAKVLSAARAMDDIHLLVAGHQCQEVIRAATELDGVAKVLVLDEARFAHALPEALSQAIVALAADYSHLVAASSTTGKNLMPRVAAKLDVAQISDIIAVDSADTFKRPIYAGNAIATVQALDATKVVTVRPAAFDASGAGNNAPVVTLQSDASFGASRFIGAELTESERPELSSARVVISGGRGLQSGDNFKMLEALADKLGAAIGASRAAVDAGFVPNDWQVGQTGKIVAPDLYIAVGISGAIQHLAGMKDSKVIVAINKDPEAPIFQVADYGLVGDLFEIVPELTEKL
MAVLLLAEVSDGELALDATAKAMTAAARLGDVTVLCAGANAAAAGDAAARIAGAKKVLVAEDASLGHRLAEATAALIVSLAGDYDHIVAPATTDAKNVLPRVAALLDVMVISDISGVVDGDTFERPIYAGNAIQTVRSKDAKKVVSIRTSTFDAAGEQDAVTVEPVAVPADPGLSEWVEDKVAESDRPELTSAGVVVSGGRGVGSEEDFALIEKLADKLGAAVGASRAAVDSGFAPNDWQVGQTGKVVAPELYVAVGISGAIQHLAGMKDSKVIVAINKDEEAPIFQVADYGLVADLFTAVPELIEKL
MTTLLLAEHDGKLLS-EQTARTLAAAAKLAPVHVLVAGAGVASIAEAASRLDGVAKVLVADDAAYAHQLAEPLSALLVSLAPNYDALLAPSTANGKSVMPRVAALLDVMQISDVIAIDG-TTFQRPTYAGNAIETVTSSDPKLVVTVRGSAFKPVGEGASAPVEAVAAAGDPVLSRFIKEELDAAERPELTSARIVVSGGRALGSKEKFELILPLADKLGAAVGASRAAVDAGYAPNDWQVGQTGKMVAPDLYIAAGISGAIQHVAGISDSRVIVAINKDEEAPIFQLADYGLVGDIFTILPELKDKL
MSILILVDHHDGQLA-SATAHVVAAAQQIGDIDLLVAGQEMQGVAEQAVKLDGVRRVRVADHAVYAHQLAEPLADLLVRLADDYSHVLASSSTTGKNVLPRLAALKDVAAISDILDVVSADTFKRPIYAGNAIATVQSADPLKVLTLRSTAFDAVGETGSAAIEAVDATVDNSLSSFVDERLKQSERPELSAARVVISGGRGMGNGENFKLLDGIADKLGAAIGASRAAVDAGFVPNDMQVGQTGKIVAPELYIAVGISGAIQHLAGMKDSKVIVAINKDEEAPIFQIADYGLVGDLFQVLPELQQKM
MAVLLIAEVNGGALNVDATAKALTAAKALGDVTVLCASEGCADAATAAAALDGVGKVLCADAAEYGHDLAEPVADLIVSLAGDYDHIVAPSTAASKNILPRVAAMLDVMVISEVTAVIDADTFERPIYAGNAIQTVKSADAKKVATIRTSTFDAAGEGGSATIENIAAAGNAGLSEWVEDKVATSDRPELTSAGVVVSGGRGVGSEDDFKLIETLADKLGAAVGASRAAVDSGYAPNDWQVGQTGKVVAPDLYVAVGISGAIQHLAGMKDSKIIVAINKDEEAPIFQVADYGLVADLFDAVPELTSKL
MTILVIAEHDNASLK-GATYNTVSAASAIGDVHVLVAGANAAAAAQAAAKIAGVAKVLHADGAQFADGLAENMAAQVLAIAKDYSHILFPATAAGKNVAPRVAALLDVGQLSDVTKVISADTFERPIYAGNAIATVQSTDAIKVLTVRTTGFD-AAAEGSAAVETLSGVADSGKSSFVGREVTKSDRPELTAAKIIVSGGRALGSSDKFEVLTPLADKLNAALGASRAAVDAGYAPNDWQVGQTGKIVAPQLYIAAGISGAIQHLAGMKDSKVIVAINKDPEAPIFSVADYGLEADLFTAVPELVKAL
MAVLLLAEINDGHLSMDATAKAVSAAGALGDVTVLAVGATAKDAAAEAATIEGVAKVLVAEDALYGHRLAEPAAALIVSLAGDYSHIVAPATTDAKNILPRVAALLDAMVLTDVTSVVDADTFERPVYAGNAVQTVRSKDERKVITFRTSTFDAAGTGGSAAVEEIGAGENPGLSEWVEDKMAESDRPELTSAGIVVSGGRGVGSEEDFRIIEALADKLGAAVGASRAAVDSGFAPNDWQVGQTGKVVAPDLYIACGISGAIQHLAGMKDSKIIVAINKDEEAPIFQVADYGLVADLFQAVPELTEKL
MTTLVIAEHNDAQIK-SATLHTIAAAKQLNGVHVLVAGSGAQAAAEAASKVEGVDKVILVDAPQFADGLAENVAAQVLALASSYSHIFFPATAAGKNTAPRVAAKLDASQISDVIAIESDDTFQRPIYAGNAIATVQSSDAVKVATIRTTAFDAARAEGSAAIETAPAVADSGLSTFIRREVATSDWPELTAARVVVSGGRGLGSKENFALLDPLAEKLGASVGASRAAVDSGYAPNDWQVGQTGKIVAPELYIAIGISGAIQHLAGMKDSKVIVAVNKDADAPIFGIADYGLVGDLFEVLPALTQSL
MSILVIVEHQQQTLD-PATLSTITAAQQIGKIDLLICGENISSVANQAAKIEGINQLLVAEHACYKDQLAENTCKLLFPLAENYTHIFAAATTWGKNLLPRLAALLDVPQLSEIIQVIDANTFVRPIYAGNALATVQLEETTILATVRTTAFDAVQFGNQAVTVDLDDVYENDFSRFIADDLSNSERPELTAACIVISGGRGMGSGDNFSLLNNVADKLGAAVGASRAAVDAGFAANDMQVGQTGKIVAPELYIAVGISGAIQHLAGMKDSKVIVAINQDPDAPIFQVADYGLVSDLFESLPQLEQLL
MKALVIAEIDKHSLK-QATFSCLAAAQKL-TVDLMVFA-PV-DHALHTYDFRGWSNVILVENITCETHLTEAMTETILSQASTYDSILFPATMFGKNIAPRVAAQLNVGQISDVIDIESSDSFTRPIYAGNALAKVTSSDTVKIITIRTTAFSPIAESPSSKKLTCPFLMEKWRVWVEKREGTQNLRPELSTAKVVVAGGRALGSAENFQLVEKLADIFEGAIGASRAAVDAGYAPNDYQVGQTGKVVAPELYIAIGISGAIQHIAGMKDSRIIVAINNDPDAPICQIADYTFIGDLFKVVPELIHEL
MTALVIAEHDNQSIK-GATLNTVTAAAQLGDVHVLVAGSNAADAAKAASQIAGVAKVIHADAAGFEHGLAENVAAQVIALAGSYSHIVFPATASGKNVAPRVAALLDVGQVSDITKVVSPDTFERLIYAGNAIATVQSSDKVKVITVRSTGFDAAAATGSAAVEAATATADSGKSSFVGSEIARNDRPELTAAKIIVSGGRALGSATQFEVLTPLADKLGAALGASRAAVDAGYAPNDWQVGQTGKIVAPQLYIAAGISGAIQHLAGMKDSKVIVAINKDPEAPIFSVADYGLEADLFAAVPELVRTL
MSILVYAEHDNASIK-PVTLNVVAAAKAIGEIHVLVAGSDCAAAAAEAAKIEGVAKVLKADAPEYGAKLAENVAPLLVKLAGGYDYILAPTTTGGRNVLPRAAALLDVQGISDISEVVEADTFVRPIYAGNALATVKSSDAKKLITVRGTAFDAVAAEGSAAVEEVGSAGDAGLSSFVGQELTKSERPELTSARVIISGGRGMQSGDNFAMLERIADKLGAAVGASRAAVDAGFVPNDYQVGQTGKVVAPELYIAVGISGAIQHLAGMKDSKVIVAINKDEEAPIFQVADYGLVADLFQAVPELEAEL
MAILLIAEVTDGQLGLDATAKAVSAVKSLGEVHVLCAGARAQEAGQQAATIQGVAKVLVAEDPALGHRLAEPTAALIVGLASGYSHVAAPATTDAKNVLPRVAALLDVMVISDVTGVIDADTFERPIYAGNAIQTVKSSDKVKVLTIRTAGFDAAPTGASALVEAVSGAQDAGLSQWVEDKVAKSGRPELTSAPVVVSGGRGIGSKENFAVVEALADKLGAAVGASRAAVDAGYAPNDWQVGQTGKVVAPNLYVALGISGAIQHLAGMKDSKFIVAINKDAEAPIFQVADFGLVADLFEAVPALTEKL
MNILVFAEHDNQTLK-AETLKTVAAAQAMGDIHLLVAGSNCQGVAEEAAKVNGVAKVLVADNAAYEHQLAENVSLLVTELAADYDHIVATALTTGKNFMPRVAALLDVTQISDIIAVESADTFVRPIYAGNAIATVQSLDSKKVITVRATGFDAVATDGNAEIVALDKATDAGTSSHVSDELTVSERPDLGAASVVISGGRGMQNGDNFKLLEGIADKLGAAIGASRAAVDAGFVPNDMQVGQTGKIVAPDLYIAVGISGAIQHLAGMKDSKVIVAINKDPEAPIFQVADYGLVADLFETLPELEGKL
MTTLLVAEHSNSALN-EATAKALTAAAEMGDVHILVAGKDCGAAAEAASKLSGVAKVLVADDAAYEHQLAEPVGDLIVALAGDYDAIVSAATTNGKNTLPRVAAKLDVMQISDIIAVEAADTFKRPIYAGNAIQTVQSADAKKVLTVRTASFAATAEGGSAPVEAAAASADPAISSFVGEEIAASDRPELAGAKIIISGGRALGSEEKFEVITPVADKLGAAIGASRAAVDAGYAPNDWQVGQTGKVVAPDLYIACGISGAIQHLAGMKDSKIIVAINKDEEAPIFQVADYGLVADLFEALPELEKAL
MAVLLLAEVNNGELAMDATAKAVTAAKSLGDVTVLAAGGSAAAAGEAAAKIDGVAKVLVAEDESLGHRLAESTAALIVSLAGDYEHIVAPATTDAKNVMPRVAALLDVMVISDATAVVDGNTFERPIYAGNANQTVRSSDAKKVITFRTSTFDAAGEGGSASVETVGAAANPGLSSWVEDKVAASDRPELTSAGVVVSGGRGVGSEDDFKLIEGLADKLNAAVGASRAAVDSGYAPNDWQVGQTGKVVAPDLYIAVGISGAIQHLAGMKDSKIIVAINKDEEAPIFQVADFGLVADLFAAIPELTEKL
MAILLFADHDNASLS-EHSARALSAALQIGEVDILIAGQNAGPAAQSAAALAGVRRVLLAESGALAERLAEPAAALLISLAGGYDTILAPATSSGKNVLPRAAALLDVMQVSDVTAILAPDTFKRPVYAGNAIEVVQAPGPVRVLTIRTASFAPAASGVPVPVVPVDMPAAPDLSVFRENLLSVSDRPDLSSARIVVSGGRALGSKERFQVINPLADKLGAAVGASRAAVDAGYAANDFQVGQTGKVVAPDLYIACGISGAIQHLAGMKDSRIIVAINTDAEAPIFQVADYGIVGDIFDVLPELERAL
MTTLLMADHAGDALK-DSTAKALTAALALGEVHVLVAGQNAKGAADAAAKLSGVAKVLLADDAAYAHDLAEPLAALIVSLAPNYDAIVAPATSRFKNAMPRVAALLDVMQVSEITRVIAPDTFERPIYAGNAIQTVKSKDTKKVITVRTSTFTATAEGGSAQVETVATAGDPGLSSFAGEEVAKSDRPELASAKIIVSGGRAMQSRDNFKYIEPLADRLGAGVGASRAAVDAGYAPNDWQVGQTGKVVAPDLYIAIGISGAIQHLAGMKDSRVIVAINKDEEAPIFQVADYGLVADLYQAVPELTEEL
MAFFIFLEHADGQIK-RGGLELLSAAKNAGEISIFTNN---EAIAEQAAKY-GATTGYVCKNSTLENYNPEAYCSVVSEAISGASVVLASSSMLARDLFPRVAAKMNVGFASDCTEIKFNGLVRKPLYAGKCSATVQFSSNIKIVLMRANQLPISQTGGSIKIENLS--FSKPKTVVKEVVRGTSKKLDLTEANIIVSGGRGLKEAKNFELLNPLAEVLGATVGASRAVVDAGWVPHGMQVGQTGKTVAPSLYIACGISGAIQHLAGMSGSKVIVAINSDASAPIFQKATYGIVGDVFEIVPKLTEEF
MAVLLLAEVTGGALQMDATAKSVTAVKDLGEVTLLCAGAEAAEAASQAATIDGVAKVLCAEDAQYGHRLAEPTAALIVSLAGDYSHIVAPATTDAKNILPRVAALLDVMVITDVSGVVDADTFERPVYAGNALQTVKSRDATKVLSIRTSTFDAAGTGSSAPVENIGPAEAPSLSEWVEDHVAASDRPDLTSASIVVSGGRGVGSEEDFKIIEALADKLGAAVGASRAAVDSGYAPNDWQVGQTGKVVAPDLYIACGISGAIQHLAGMKDSKVIVAINKDEEAPIFQVADYGLVADLFEAIPELTEKV
MTALVIAEHDNASIK-GATLNTVTAAVKCGEVHVLVAGHNAGAAAAAAAKIAGVAKVIHADGEHLAHGLAENVAAQVLALAGAYSHILFPATAAGKNVAPRVAAKLDVGQISDITRVDAADTFERPIYAGNAIAVVQSLDKTKVITVRTTGFDPAAAEGAAAVETLGPVVDSGKSAFVGNEIAKNDRPELTAAKIIVSGGRALGSAEKFEVITPLADKLGAAIGASRAAVDAGYAANDLQVGQTGKIVAPQLYVACGISGAIQHLAGMKDSKVIVAINKDPEAPIFSVADFGLEADLFTAVPELANAV
MTILVIAEHSNDALK-GDTYKVVHAASAIGDIHLLVAGEHCDGAATAAATIAGVTKVLVADASAYGHQLAENVAALVAEIGKGYSHILAAATTTGKNMLPRVAALLDVAQLSDIIAVENADTFVRPVYAGNAIATVQSTDAIKVLTVRSSAFAAAAEGNSASIEKVDVVKDLQLSSFIGEELTKSARPELTAAKVIISGGRGMQNGENFALLNGIADKLNAAIGASRAAVDAGFVPNDMQVGQTGKIVAPDLYIAVGISGAIQHLAGMKDSKVIVAINKDAEAPIFQVADYGLVADLFTVLPELEQQL
MSILIYVEHDNNELK-ADTLKTVSAAQAIGDIHLLVAGHNCSAVAEQAAKVNGVTKVLIADNAAYENQLAENVSLLVTELAADYNVIMATALTTGKNFMPRVAALLDVAQISDIIGVESADTFVRPIYAGNAIATVQSLDSKKVITVRATAFDAVATDGNADVVNLSQATDAGTSSHVNDEFTESERPDLGAANVVISGGRGMQNGDNFTLLEGIADKLGAAIGASRAAVDAGFVPNDMQVGQTGKIVAPDLYIAVGISGAIQHLAGMKDSKIIVAINKDAEAPIFQVADYGIVADLFDVLPELESKL
MTALLIAEHDHATLK-GATRNALTAALACPEVHVLVAGHQAAPAAAAAAQLAGVSKVLHADGPALAHGLAENLAAQVLALAAGYSHIVFAATASGKNVAPRVAALLDVAQVSEITKVLSPDTFERPIYAGNAVATVQSLDAVKVLTVRGTGFDAAPASGNAAIETVPAVADSGLSNFVGSELAKNDRPELSAAKVIVSGGRALGSAEKFELLTPLADKLGAAIGASRAAVDAGYAPNDLQVGQTGKIVAPQLYIAVGISGAIQHLAGMKDSKVIVAINKDPDSPIFAVADYALEADLFTALPELVKAL
MSILIIAEHDNSSLK-EITLTTVTAASLIGDIDVLVVGEGCTGAAEAAALISGVNRVRVADHACYNGQLAENVAALIQSLANDYSHIMAPATANGKSILPRVAAALDVSHFSDIIGVESADTFKRTLYAGNAIATVQSSDNIKVMTVRGTAFALAEKKGSAPVESLTQVHDLGLSAFISEALAVSERPELTSASIVISGGRGMQNGDNFSMLEKVADKLGAAVGASRAAVDAGFVPNDMQVGQTGKIVAPDLYIAVGISGAIQHLAGMKDSKVIVAINKDPDAPIFQIADYGLVADLFDAVPELEQAL
MAILVIAEHSAGVLA-GATLNTVAAAQKIGDIHLLLAGENLAALSEVAAKVAGVNKVLVAESSALAHLLPENVAPLVAGLVQGYSHVLAPASTNGKNYLPRVAALLDVDQISEIIEVVSADTFKRPIYAGNAIATVQSSAAVKVISVRSTGFDAVAAEGSASVEAVTAAADAGKSAFVGEELAKSERPELTAAKIVVSGGRGMQNGDNFKLLYALADKLGAAVGASRAAVDAGFVPNDMQVGQTGKIVAPQLYVAVGISGAIQHLAGMKDSKVIVAINKDEEAPIFQVADYGLVADLFSAVPELEKAL
MAVLLLAEINDGELAMDATAKAVTAAKALDDVTILATGATCADAAATAATIEGVAKVLCAEDALYSKRLAEPVADLIVSLAGDYEHIVAPATTDAKNIMPRVAALLDAMVISDATAVVDGNTFERPIYAGNAIQTVKTGDGKKVITFRTSTFDAAGTGGSASVETIGAAADPALSAWVEDKVAESDRPELTSAGVVVSGGRGVGSEDDFALIEKLADKLGAAVGASRAAVDSGYAPNDWQVGQTGKVVAPDLYVAVGISGAIQHLAGMKDSKVIVAINKDEEAPIFQVADYGLVADLFDAVPEMIEKL
MAVLVIADHDNQSLK-SATHKTVTAARKLDEVDVLVAGAGAAGVAAEAAGIAGVRKILLAESDELGKGIAEAFEALVVPLAGGYDSILTPATAQGKNISPRIAAKLDVALISDVIDIVDADTFVRPIYAGNALETVQSSDAKKIITVRSTAFAAAGEGGSAATEVVHISAPRWAARFVSEEAVKSSRPDLAGARVVVSGGRALGSAEEFAVIEVLADRFGAAVGASRAAVDSGFAPNDSQVGQTGKVVAPELYLAVGISGAIQHLAGMKDSKVIVAINKDPDAPIFQVADYGLVADYKTAVPELMQQL
MTTLVIAEHDNASIK-GATLNTVTAAIACGDVHVLVAGHNAGEAAKAAAQIAGVAKVLHAESAGLAHGLAENVAAQVLAIASNYSHILLPATASGKNIAPRVAAKLDVSQISEIIKVDSPDTFERPIYAGNAIATVQSGDAVKVITVRTTGFDGAAATGSAAVESLNASADSDKVSFVGSEIAKSERPELTAAKIIVSGGRALGSSEKFEVMTPLADKLGAAIGASRAAVDAGYAPNDLQVGQTGKIVAPQLYIAAGISGAIQHLAGMKDSKVIVAINKDPEAPIFSVADYGLEADLFTAVPELVKAL
MAVLVLLDHDEHGIK-QPARSAVAAALKLGTVHALIAGEGVGEAAKAAAAIAGVAKVLVADGPAYAHALAEPLADLIVKLAGDYSHILAASTAIGKNVMPRAAALLDVQPISDIAEVIDADTFVRPIYAGNAMATVKSSDAKKLITVRAASFDPVAATGTGAIETIDAGMANTTSKFISAELSKSERPELTAAKIVISGGRGMQNGDNFKLLDPVADRLHAAVGASRAAVDAGFVPNDYQVGQTGKIVAPDLYMAVGISGAIQHLAGMKDSKVIVAINKDEDAPIFQVADYGLVGDLFTILPELEKEL
MAVLLLADVNNGQLATDAVAKTLTAAKSLGDVSVLVVGP--ATAAAEAAKLDGVAKVLHAEDA--GHGLAEPVADLIVSLAGDYSHIAAASTAFSKNVLPRVAALLDVMVLSDVTAVIDADTFERPIYAGNAIQTVKSGDATKVFTVRTAAFSAAGQGGSAAVETVGAKAS-DLSSWVEDKVAASDRPDLTSAKIVVSGGRGVGSEENFAMIEKLADKLGAAVGASRAAVDSGYAPNDWQVGQTGKVVAPQLYIAVGISGAIQHLAGMKDSKIIVAINKDEEAPIFQVADYGLVGDLFTLLPELTEKL
MAVLLVAEVTGADLAVDATAKALSAVKSLGPVTVLVAGEGVSGAGEAAAKLDGVAKVLVADAPLYGHGLAEPLADLVVSLAGEYEQIVAPSTASAKNVMPRVAALLDVMVISDVSGVVDGSTFERPVYAGNAIQTVQSSDPKKVLTVRTANFQAAVEGGSASVEPATAAADPALSSWVEDKVAASDRPELTSAKIVVSGGRGIGSQENFAVVEKLADKLGAAVGASRAAVDSGFAPNDWQVGQTGKVVAPDLYIAVGISGAIQHLAGMKDSRVIVAINKDEEAPIFQVADYGLVGDLFTLLPELTEKL
MATLLLAEHDNTSLN-GVTAKALTAAAQLGPVHVLVAGQNAKGVAEAAAQLAGVEKVLLADDALYAHRLAEPLAALIVSLAGGYDAIVGPSTAVAKNVLPRVAALLDVMQLSDIIKVVSPDTFERPIYAGNAIQTVQSTDAKKVITVRTASFGATGTGGSAAIEAVSAQADPGVSSFVDESLAVSDRPELTAAKIIVSGGRALQSKEKFEVIEPLADAFGAAVGASRAAVDAGYAPNDWQVGQTGKVVAPELYVAVGISGAIQHLAGMKDSKVIVAINKDEEAPIFQVADYGLVGDLFAIVPELKAEV
MAVLLLAEVSAGELALDATAKAATAAAKLGDVTILVAGP--KAAADVAATISGVAKVLVAEDAAYANGLAENLADLVVSLAGDYSHIVAPATASAKNVLPRVAALLDVMVISDASGVVDGDTFERPVYAGNAVQTVKSSDATKVITFRTSTFDAAACSGSAPVEAATATADSGLSSFVADKVAESDRPELTSAKVVVSGGRGVGSEENFALIEKLADKLGAAVGASRAAVDSGFAPNDWQVGQTGKVVAPELYIAVGISGAIQHLAGMKDSKVIVAINKDEEAPIFQVADFGLVADLFEALPELTDKL
MAVLLLAEVTGGELAMDATAKAVTAAQSLGEVTVLCAGASAKAAADTAATIEGVAKVLCAEGDSLGHRLAEATADLIVGLAGDYSHIVAPATTDAKNIMPRVAALLDVMVISDASGVVDADTFERPVYAGNAVQTVKSSDATKVITFRTSTFDAAGTGNAAPVEMVDAPAASGLSEWVEDKVAESDRPELTSAGIVVSGGRGVGSEEQFALIETLADKLGAAVGASRAAVDSGYAPNDWQVGQTGKVVAPELYIAVGISGAIQHLAGMKDSKVIVAINKDEEAPIFQVADYGLVADLFDAVPELTGKI
MACLVIAEHDNNSVK-GATLNTVTAAAQCGDLHVLIAGANAGPAAAAAAKIAGVTKVLHADGAYFAHGLAENVAAQVLALASNYSHIVFPATASGKNIAPRVAAKLDVGQVSDITKVVSPDTFERPIYAGNAIALVQSLDATKVLTVRTTGFDPAAATGSATIEVLSAAADAGKSTFVGSEIAKNDRPELTAAKIIVSGGRALGSSEKFEVLTPLADKLGAALGASRAAVDAGYAPNDWQVGQTGKIVAPQLYVACGISGAIQHLAGMKDSKVIVAINKDPEAPIFSVADYGLEADLFTAVPELIKAL
MATLLLAEHDNSALN-GVTAKALSAAAALGPVHILVAGQNAKGVADAAAKLSGVEKVLLADDALYAHRLAEPLAALIVALAPGYDAIVGPSTAVAKNVLPRVAALLDVMQVSDITKVVAPDTFERPIYAGNAIQTVKSSDAKKVITVRTASFGATSEGGTAAVEAIAAVADPGVSTFVEETIAASDRPELTAAKIIVSGGRALGSREKFELIEPLADVLGAAVGASRAAVDAGYAPNDWQVGQTGKVVAPELYIALGISGAIQHLAGMKDSKVIVAVNKDEEAPIFQVADYGLVGDINTVIPELKAEL
MTILVIAEHDNASLK-GATHHVVTAAAAIGDVHVLVVGSNAGAAAQSAAKISGVAKVLHADGAQFADGLAENVAAQVIAIAKDYSHLLFPATAAGKNVAPRVAALLDVGQVSDITKVVSPDTFERPIYAGNAIATVQSTDAVKVITVRTTGFD-SAVEGSAAVESLSGVADSGKSSFVGREVTKSDRPELTAAKIIVSGGRALGSSDKFEVLTPLADKLNAALGASRAAVDAGYAPNDWQVGQTGKIVAPQLYIAAGISGAIQHLAGMKDSKVIVAINKDPEAPIFSVADYGLEADLFVAVPELVKAL
MSVLVLADRSEDTIS-QPTRSAVAAAAKLGDVHVLVLGN--AAAAQAAAKLPGVAKVIQADGPAYEHGLAEPAAALLVALAPGYSHLLAPGSAMGKNIMPRVAALLDVQIISDIAGVESADTFRRFIYAGNALATVKTSDEKKVLTVRAASFDPVPAEGSAAIEPAPGAEAPSVSSFVGAEIAKSERPELTAARVIISGGRAMGSAENFAILDRVADKLGAAVGASRAAVDAGYAPNDHQVGQTGKIVSPELYIAVGISGAIQHLAGMKDSKVIVAINKDEEAPIFQVADYGLVGDLFTLVPELEKEL
MATLLLAEHADGVLK-DATAKALTAAVALGEVDILVAGHDARAAADAAAQLAGVRKVRLADDAAYAHDLAEPLAALIVSLAGDYDAIVAPATSRFKNTLPRVAALLDVMQISDVTNVVAPDTFERPIYAGNAIQTVKSKDAKKIVTVRTTSFVAAANGGSAAVEAVAPVAGPGNSSYVGEDVAKSERPELASARTVVSGGRAMQSRENFKYIEPLADVLGAGVGASRAAVDAGYAPNDWQVGQTGKVVAPDLYIAVGISGAIQHLAGMKDSKVIVAINKDEDAPIFQVADYGLVGDLYQVVPELTEEL
MAILVYAEHDNKELK-KATLNTVTAASKIGDIVVLVAGLGCEAVAEQAAKVAGVSKVLCASNAAFEHQLAENVAKLVVSLAGDYSHIVAPATTTGKNFLPRVAALLDVNMLTDVTAVIDAETFERPIYAGNAIATVKDTESKKVITVRTTAFDAAAAEGAASIEQVSAGEDAGKSKFVGEELAKSDRPELTAAEIVVSGGRALASGENFKYIEPLADKLGAAMGASRAAVDAGYVPNDLQVGQTGKIVAPNLYIAAGISGAIQHLAGMKDSKVIVAINNDPEAPISQVADYFLEGDIFAILPELTSKL
MTALVIAEHDNASIK-GATLNTVTAAAALGEVHVLVAGHNAGAAAAAAAQIAGVAKVLHADSAALAEGLAENVAAQVLALASGYSHLLFPATAAGKNVAPRVAALLDVAQLSDVTKVLSADTFERPIYAGNAIATVQSSDATKVITVRTTGFDPAAATGSAAVESVSASADSGKSSFVGREVTKSDRPELTAAKIIVSGGRALGSNDKFEVLTPLADKLGAALGASRAAVDAGYAPNDWQVGQTGKIVAPQLYIAAGISGAIQHLAGMKDSKVIVAINKDPEAPIFSVADYGLEADLFTAVPELVAAL
MATLLIAEHDNASIK-DATNKALTAAAALGDVDVLVAGEGAKGAAEAAAKLKGVRKVLLADNAAYAHDLAEPLAALIVSLAGPYDAIVAPATTRYKNTLPRVAALLDVAQISEIIKVVSPDTFERPIYAGNAIQTVKSKDAKKVITVRTSTFGATGDGGSASVDNAAAAADPALSSFVGEEVAKSDRPELTSAKIIVSGGRAMQSRENFKYIEPLADKLGAGVGASRAAVDAGYAPNDWQVGQTGKVVAPELYIAIGISGAIQHLAGMKDSKVIVAINKDEDAPIFQVADYGLVADLYQAVPELTAAV
MTTLLVAEHSNSELN-EATAKTLTAAVALGDVHILVAGKGCAAAGEAAAKLDGAAKVLVVEGDAYEHQLAEPMADLILSLAGEYDAILAPATTNGKNILPRVAAKLDVMQISDIMAVDAPDTFKRPIYAGNAIQTVQSTDAKKIITVRTASFNAAGEGGSAAIETVGAGADAGISSFVGEEIAESDRPELASARVIISGGRALGSEEKFEVITPVADKLGAAIGASRAAVDAGYAPNDWQVGQTGKVVAPELYIAAGISGAIQHLAGMKDSKVIVAINKDEEAPIFQVADYGLVADLFEALPELEKAL
MAVLLLAEITNGALNADATGKALAAVAPLGEVHILCAGANVTDAATQAAAL-GAAKVLKAEDATLDHRLAEATADLIVSLAGGYEHIAAPATTDAKNILPRVAALLDVMVLSDVSGIVDADTFERPIYAGNAVQTVKSSDGKKVFTVRVSSFDAAEASGSAPIEDVAVPGSTGLSEWVEDKVAESDRPELTSAGIVVSGGRGVGSEDDFALIEKLADKLGAAVGASRAAVDSGFAPNDWQVGQTGKVVAPDLYIAVGISGAIQHLAGMKDSKIIVAINKDEEAPIFQVADYGLVADLFDAVPELTEKL
MTVLLLGEVDNGTLNMDATAKAVAACKPLGDIHVLCCGAEAADAGKEAATIDGVAKVLVAEDAIYGHRLAEPTAALMVSLAGDYDHVVAPATTDAKNILPRVAALLDVMVITDVSGVVDADTFERPIYAGNAIQTVKSKDAKKVVSIRTSSFDAAGTGNSAEVSDVATGDAPGLSEWVEDHVAESDRPDLTSAGIVVSGGRGVGSEEDFAMIEKLADKLGAAVGASRAAVDSGYAPNDWQVGQTGKVVAPDLYVAVGISGAIQHLAGMKDSKIIVAINKDEEAPIFQVADYGLVADLFEAVPELESKL
MAVLLVAEINDGTLAMDATAKAVAASQPLGDVTVLAVGATAKDAAAEAATIEGVAKVLVAEDATYGHRLAEPTAALIVSLAGDYSHIVAPATTDAKNILPRVAALLDSMILTDVTSVVDADTFERPVYAGNAMQTVRSKDEKKVITFRTSTFDAAGTGNSAPVEDVASADNPALSEWVEDKMAESDRPELTSAKIVVSGGRGVGSEEDFVIIEKLADKLGAAVGASRAAVDSGFAPNDWQVGQTGKVVAPDLYIACGISGAIQHLAGMKDSKIIVAINKDEEAPIFQVADFGLVADIFEAVPEMTDKV
MTTLLIAEHDKGALS-EQTAKALTAALAMGAVHVLVAGTNAAAAAAEAAKLSGIEKVLVADGGPTANGLAEPLADLIVTLAANYNAVVGPSTTTVKNVLPRVAALLDVMQISDVTAVQSADTFERPIYAGNAIQTVTSADRIKVVTVRTASFKATEAGNAAPVEPVEAAGDPGVSTFVEDKLAVSERPDLTSAKIVLSGGRALGSKEKFEVILPLADKLGAAVGASRAAVDAGYAPNDWQVGQTGKVVAPDLYIAAGISGAIQHLAGMKDSRVIVAINKDEEAPIFQVADYGLVGDIFQILPEFAEKL
MASLVIAEHDNASIK-GATLNTITAAVACGDVHVLVAGHNAGAAAQAAAQIAGVSKVIHADAEGLAHGLAENVAAQVLAIAGNYSHILFPATASGKNVAPRVAAKLDVAQLSDVTLVVSADTFERPIYAGNAIATVQSKDAVKVLTVRTTGFDAAAATGSASVESVAATTDSGKSVFKGSEIAKNDRPELTAAKIIVSGGRALGSAEKFEVMTPLADKLGAAMGASRAAVDAGYAPNDWQVGQTGKIVAPQLYVACGISGAIQHLAGMKDSKVIVAINKDPEAPIFSVADYGLEADLFAAVPELTNAL
MTTLLVAEHAGGALN-EATAKALTAAVALSDVHILVAGKDVKPVAEAAAKLDGASKVLVAESDALEHQLAEPMASLIVELAANYDAVVAAATANGKNTLPRVAALLDVMQVSDITAVVDGETFERPIYAGNALQTVKSSDPKKVITVRTASFAAAGDGGSAAIEDVSAGSGSDLSSFVGEELSKSDRPELASAKIIISGGRALGSEEKFEVIMPVADALGAAVGASRAAVDAGYAPNDWQVGQTGKVVAPDLYIACGISGAIQHLAGMKDSKVIVAINKDEEAPIFQVADYGLVADLFEVLPDLKAAV
MAILVIAEHDNQQLK-PATLNTVNAASQLQPISILVIGSECQAVAEQASAVSGVDTVLVADNAAYQHQLAENTAKLIAELASDFDYVIAAGTTTGKNTMPRVAALLDVAQISDIVAVKSANTFVRPIYAGNALATIQSLDSKKVITVRTSAFDAAGTDGSATITPCSLVHANAQSEFVSEELAVSERPELTAAGVIISGGRGMGNGENFSLLEKVADKLGAAVGASRAAVDAGFVPNDMQVGQTGKIVAPDLYIAVGISGAIQHQAGMKDSKVIVAINKDEEAPIFQIADYGLVGDLFEVLPELESLL
MAVLLIAEVAGGELNADATGKALTAVKSLGDVTILCAGAGCSGAADTAAKLDGAAKVLCADDAAYGNDLAEPMADLLVSLAGDYDHIAAPSTAASKNILPRAAAMLDAMIISEVTAVVDADTFERPIYAGNAIQTVKSGDAKKVMTIRTANFDAAGEGGSASVENVTSAGNSGLSEWVEDKVAESDRPELTSAGIVVSGGRGVGSEDDFNLIEGLADKLNAAVGASRAAVDSGYAPNDWQVGQTGKVVAPDLYIAVGISGAIQHLAGMKDSKIIVAINKDEEAPIFQVADYGLVADLFDAVPELTSKL
MAVLLLAEVTDGELNMDATAKAVTAAAMLGDVTLLCAGASAADAAQAAATIEGVTTVLVAEDPSLGHRLAEPVAALMAGLAGDYTHISAPATTDAKNILPRVAALLDVMILTDVSGIVDADTFERPIYAGNAVQTVKSRDATKVLTIRTSTFDAAGTGGSAEIRQIDVPAPQGLSEWVEDKVAASDRPELTSAGRVVSGGRGIGSQEDFAIIEKLADKLGAAIGASRAAVDSGYAPNDWQVGQTGKVVAPELYVAVGISGAIQHLAGMKDSKIIVAINKDEEAPIFQVADYGLVGDLFQLVPELTEKL
MAILLLAEHDNSTLS-DQTAKALTAAKSIGDVHVLVAGSGAQGAADAAAKLDGVAKVLLADSGDLANGLAEPLADLIVSIAGDYDTLIAPATASAKNVMPRVAALLDVMQISEITEVISADTFKRPIYAGNAIQTVQSTDAKKVITVRTAAFQAAGEGGSASVETVSAPPKAGLSSFVSDAIASSERPELTSAKIIVSGGRALGSAEKFEVILPLADKLGAAVGASRAAVDAGYAPNDWQVGQTGKVVAPDLYIAAGISGAIQHLAGMKDSKVIVAINKDEEAPIFQVADYGLVGDLFELLPELQKAL
MTALVIAEHDNNSIK-GATLNTVTAAAQCGDVHVLVAGANAAGAAQAAAQIAGVTKVLHADGASLAEGLAENVAAQVLAIAGNYSHILFPSTAAGKNVAPRVAAKLDVAQLSDVTKVVSADTFERPIYAGNAIATVQSADKVKVITVRTTGFDAAAATGSAAVESVAAAADAGTSSFVGREVTKSDRPELTAAKIIVSGGRALGSSEKFELLTPLADKLGAALGASRAAVDAGYAPNDWQVGQTGKIVAPQLYVACGISGAIQHLAGMKDSKVIVAINKDPEAPIFSVADYSLEADIFTAVPELVKAL
MTTLLIAETSGGKLE-DSAKKALTAAVALAPVDILVVGKDAAGAADEAAKLAGVSTVLTAADEPYAHGLAEPVAALVVALASGYDALVASSTTFGKNVMPRVAALLDVMQISDVMEVVSADTFKRPIYAGNAIQTVKSTDAKKVMTIRTASFQAAEEGGSATVKAADAVADPGLSTFVGEEVAASDRPELTSAKRIVSGGRALGSDEKFEVIEPLADALGAAIGASRAAVDAGYAPNDWQVGQTGKVVAPELYVACGISGAIQHLAGMKDSKVIVAINKDEEAPIFQVADYGLVGDLFTIVPELKAEL
MKTLVYVDHDNSMLG-DATLATVTAAAKLGEVHLLVAGAGCGSVADAAARIAGVGKVHVADDTAYEHQLAENVAPLIAGLMDGHDAVLFPATTTGKNIAPRVAALLDVMQISDILSVEGEKTFTRPIYAGNAIATVESSDAKLVITVRGTAFDKADAEGSAAIEAVASTGDKGLSSFVGAELAESERPELTSAKIIVSGGRALKDAETFQIIMPLADKLGAGVGASRAAVDAGYVPNDYQVGQTGKIVAPEVYIAIGISGAIQHLAGMKDSRTIIAINKDEDAPIFQVADIGLVADLYKAVPDLTAGL
MTALVLLEHDAQGIK-QPSRSAVAAAQKLGEVHALVTGTGVRAAAEAAAKLPGISKVLVADGADYAHALAEPLAALLVALAPSYDHLLAAATAVGKNVMPRAAALLDSQPISDIAGVEDADTFIRPIYAGNALATVKSSDAKKVITVRAASFDPVAPEGSAAIADAPAAANPGTSSFVSAELSKSERPELTAARVVISGGRGMQAGENFKLLDPIADALGAAVGASRAAVDAGFVPNDYQVGQTGKIVAPDLYIAIGISGAIQHLAGMKDSKVIVAINKDEEAPIFQVADYGLVADLFTALPELQKEL
MTSLVIAEHDHASIK-GATLNTVTAAAQLGDVHVLVAGHNAKAAAEAAAKIAGVAKVIHADAAGLEHGLAENVAAQVLALAGNYSHILFPATASGKNVAPRVAAKLDVAQISDITKVVSADTFERPIYAGNAIATVQSADKVKVLTVRTTGFDPAPATGSAAVESAAAAADSGKSSFVGSEIAKNDRPDLTAAKIIVSGGRALGSSEKFEVMTPLADKLGAAIGASRAAVDAGYAPNDLQVGQTGKIVAPQLYIAAGISGAIQHLAGMKDSKVIVAINKDPEAPIFSVADYGLEADLFVAVPELVKAL
MAVLLLAEVTDGELAFDATAKAVTAAKALGDVTALCCGASAAAAGDAAAKIDGVTKVLVAEDASLGHRLAESTAALIVSLAGDYEHIVAPATTDAKNVLPRVAALLDVMVISDVSGVVSSDTFERPIYAGNAIQTVKSTDGKKVVSFRTSTFDAAGDGGSAPVETISAAADPGLSSWVEDKVATSDRPELTSAGVVVSGGRGVGSQEDFALIEKLADKLSAAVGASRAAVDSGYAPNDWQVGQTGKVVAPGLYVAVGISGAIQHLAGMKDSKIIVAINKDEEAPIFQVADFGLVADLFSAVPELTEKL
MSILILAEHDNQTLK-PVTLNVLAAAGEIGDITLLVAGHGCQAVAEQAAQAAGVSRVLLADAPAYAHQLAENVSKLLLNLADDYEHILAAATTTGKNILPRVAALLGVNTLTDVLGVESPKRFKRAIYAGNAIATVEIDEPKVVMTIRGTAFDPVAATHNASITQLDQVYESDDVSFRHEALAASDRPELTAARIVVSGGRGLGNGENFDLLYQMADKLGAAVGASRAAVDAGYVPNDMQVGQTGKMVAPELYIAVGISGAIQHLAGMKDSKVIVAINKDEEAPIFQVADYGLVADLFDAVPELQASL
MAILLIAEHDNATLS-EQTAKALSAALQISDVHVLVAGKGAKAAADAASKLEGVRKVLLVEADELAELLAEPLAALVVGLAGNYDAIVAAATSTGKNVAPRVAALLDVAQVSEIIEVIAPDTFKRPIYAGNAIQTVQATDAKKVITVRTASFQAAPEGGSAAIETIAAAANPGLSSFVENELSESDRPELTSAKIIISGGRALGSAEKFEVILPLADKLGAAVGASRAAVDAGYAPNDWQVGQTGKVVAPELYIAAGISGAIQHLAGMKDSKVIVAINKDEEAPIFQVADYSIVGDLFTILPELEKAL
MAILVYAEHDNEQLK-TETHKLMHAASQIGEIHLLVAGFECEAVATQAAKIDGVSRVLLADSAEYAQQMAENIAELVTELGKDASHVLAAATTTGKNFMPRVAALLDVAQISDIIKVESADTFLRPIYAGNAIATVQSSDKIKVITVRTAAFDAAGENNAAPVEACTIVKSLDKSAFVSAELTESERPELTAADIIISGGRGMQNGENFKLLDGIADKLGAAMGASRAAVDAGFVPNDMQVGQTGKIVAPNLYIAVGISGAIQHLAGMKDSKVIVAINKDEEAPIFQVADYGLVGDLFDVLPELEATL
MAILLVAEHDNATLS-DQTAKALTAAAQIGDIDILIAGKDAKAAADAAARLKGVRKVLIADSPELENRLAEPTAALIVSLAGNYDTIIAPATTNGKNILPRVAALLDVMQISDIIEVVSPDTFKRPIYAGNAIQTVQATDAKKVITVRTASFQSAGEGGSASVETVNAGGDPGLSKFVEAKLSGGDRPELTSAKIIISGGRALGSSEKFEVILPVADKLGAAVGASRAAVDAGYAPNDWQVGQTGKVVAPDLYIACGISGAIQHLAGMKDSKVIVAINKDEEAPIFQVADYGIVGDLFEILPQLEKAL
MKTLVWVEHDNAAVK-DATLSAVTAASQLGEVHLLVAGKGCAGVADAAAKIAGVGKVHLADDPAYEHALAENVAPLVAQLMETHDAFVCPATTTGKNVAPRVAALLDVMQISEITSVEGPKTFTRPIYAGNAIATVESTDAKLVITVRGTAFAKAAVEGSGSVEAVGGPGDAALSSFVGSEIAKSERPELTSAKVIVSGGRALKDAATFEVITPLADKLGAGVGASRAAVDAGYVPNDYQVGQTGKIVAPEVYIAIGISGAIQHLAGMKDSKTIIAINKDEDAPIFQVADIGLVGDLFKIVPELTGKL
MTSLVIAEHDNASIK-SATLNTVTAALACGDVHVLVAGENAGAAAQAAAQIAGVSKVIHADGASLKDGLAENIAAQVLAIASNYSHILFPATASGKNAAPRVAAKLDVAQISDITKVDSADTFERPIYAGNAIATVQSGDKIKVITVRGTGFDAAATTGSAQVEQLAAAGDNGKSSFVGREVTKNDRPELTAAKIIVSGGRALGSSEKFEVITPLADKLGAAIGASRAAVDAGYAPNDLQVGQTGKIVAPQLYIALGISGAIQHLAGMKDSKVIVAINKDPEAPIFSVADYGLEADLFQAVPELVQAL
MAILVIAEHDNASLK-AATLNAVAAATELGEVHVLVAGANCAAAAAEAAKLAGVAKVRVADAAHYDAQTAENVAALVVAEAGDYSHVVAPGTSYGKNVTPRVAALLDVAQISDVVAIESADTFQRPIYAGNALATVKSSDGVKVLTVRTTAFEAAAANGGAAVEALAAGPDLGVAKLVGRELTKSARPELGAAKIIVSGGRGLGSGENYKLLEPLADKLGAALGASRAAVDAGFAPNDYQVGQTGKIVAPQLYIAVGVSGAIQHLAGMKDSKVIVAINKDPEAPIFQVADYGLVGDLFELVPELTNAV
MSILVIVDHDNREIA-SATLNTLTAAHQLSDIDLLVMGHDCEAVTQAAARFSGVRQVMTVDAAQFALPAAEDMAPIVKGCAEGYTHLLAPANSFGKNLMPRVAALLDVAQLSDISAVVDANTFERPIYAGNVLATYRSQEATKVITVRSTKFEAFSEMGSAECVALPAPSPQEKARVMGRSAPQSEGPELATARVVISGGRGMGNGENFAMLDSVANKMGAAVGASRAAVDAGFVPNDYQVGQTGKVVAPELYIAVGISGAIQHLAGMKDAKVIVAVNKDPDAPIFQVADYGIVGDLFEVMPQFDSAL
MAVLLLAEVTDGELALDATAKAVTAAGALGDVTVLATGATCADAAAEAAKIDGVAKVLCAEDPIYGKRLAEPVADLIVSLAGDYEHIVAPATTDAKNIMPRVAALLDVMVMSDVTAVVDGSTFERPIYAGNAMQTVKSSDAKKVITFRGATFDAAGMGGSASVENIGAAADPALSSWVEDKVATSDRPELTSAGVVVSGGRGVGSEDDFKIIEALADKLNAAVGASRAAVDSGYAPNDWQVGQTGKVVAPDLYVAVGISGAIQHLAGMKDSKIIVAINKDEEAPIFQVADFGLVADLFDAVPDLTSKL
MTALVIAEHDNNSIK-SATLNVVTAAKALGDVHVLVAGSNAGAAAAAAAQIAGVAKVLHADGAQLADGLAENLAAQVLAVASGYSHLLFPATASGKNVSPRVAAKLDVAQISEITKIVSGDTFERPIYAGNAIATVQSADSVKVLTVRGTAFDAAPTTGSAAVETVAAVADSGSSSFVGREVTKSARPELTAAKIIVSGGRALGSAEKFEVMSPLADKLNAGLGASRAAVDAGYAPNDLQVGQTGKIVAPQLYIACGISGAIQHLAGMKDSKVIVAINKDPEAPIFQVADFGLEADLFTAVPELVKAL
MTTLVIADHDNSELK-AGTLNVVAAAQAVEEITLLVAGQGCGGVGEQAAKVAGVAKVLVCDDAAYANQLAENMTPLVVGIAGDYSHILFANTASGKNVMPRAAAKLDVAAISDITAVESADTFVRPIYAGNAMLTVKSTDACKLITVRTTAFEPVAAEGSAVIEALAAAGASEKVSWTGAELTKSDRPELTSASIVVSGGRGMQNGDNFAMLESVAEKLNAAVGASRAAVDAGFVPNDYQVGQTGKVVAPDLYIAVGISGAIQHLAGMKDSKVIVAINKDEEAPIFQVADYGLVADLFDAVPELDAAL
MAALVIAEHDHASIK-PATLNTVTAAIACGEVHVLVAGANAAEAGKAAAQIAGVAKVIVADSPSLAHNLAENVAAQVLTIAGNYSHILFPSTAGGKNVAPRVAAKLDVAQISDITKVISADTFERPIYAGNAIATVQSADATKVITVRTTGFDAATATGSATVENAEGVADSGKSAFVGAEIAKNDRPELTAAKIIVSGGRALGSAEKFEVMTPLADKLNAGLGASRAAVDAGYAPNDWQVGQTGKIVAPQLYIAAGISGAIQHLAGMKDSKVIVAINKDEEAPIFSVADYGLVADLFVAVPELTTTI
MAVLVIAEHDNATLN-DATRAVVTAAKGLGDIHVLVAGSGAQAVADAAAKLDGVAKVLHAESDVLAKPTAEALDALVTPLMAGYDAVLAAATTSGKNFMPRVAAKLDVMQISEISEVVAPDTFVRPVYAGNAMMTVKSSDAKKVITVRPTTFEKAGDGGSASIEDLGAASGPFKSEFVSEELSKSDRPELTAAKIVISGGRGMQSGDNFHLLDKIADKLGAAVGASRAAVDAGYVPNDYQVGQTGKVVAPELYIAVGISGAIQHLAGMKDSKVIVAINKDEEAPIFQVADYGLVADLFTALPELDEAL
MAVLIVADHDNASLN-DVTAKTVSAAKAIGDVHVLVAGKDAGPAAEAAARLDGVKKVIHVEGDAYAHQLAEPMAELVRSLADAYEHILFPSASMGKSVAPRVAALLDVMVLSDVTAVKGPDEFERPIYAGNAMQVVRSADPKKVMTIRGASFDAAGEQAPAPIETAPAAADPGLSEWVEDKLAASDRPELTSARIVISGGRGVGSAENFKIIERLADKLGAAVGASRAAVDSGYAPNDWQVGQTGKVVAPELYIAVGISGAIQHLAGMKDSKVIVAINKDEEAPIFQVADYGLVADLFEAVPELEKQL
MPTLLLADHDNATLK-DSTNKALTAATQIGEVHILVAGQNAKPAAEAAAKLQGVTKVLLADDDSYAHDLAEPLAALIVSLAPAYDVLIAAATTRSKNVMPRVAALLDVMQVSEITKVIAPDTYERPIYAGNAIQTVKSKDAKKVITVRTSTFGAAGEGGSAAVEDVKTAENPGLSTFVGEDMAKSDRPELTSAKIIVSGGRAMQSRENFKYIEPLADKLGAGVGASRAAVDAGYAPNDWQVGQTGKVVAPELYIAIGISGAIQHLAGMKDSKVIVAINKDEDAPIFQVADYGLVADLYQAVPELTEAL
MTVLVVAEHDNNAIK-PATLNTVTAATQCGEVHVLVAGKGAEAAAQATSQIVGVAKVIHVDGVHFEHGLAENMAAQVVAIAASYSHILFPATASGKNIAPRVAATLDVGQISDITKVDAVDTFERPIYAGNAIAIVQSLDATKVITVRTTGFDAAAATGSAVVETLAGVADSGKSSFVGSEIAKSDRPELTAAKIIVSGGRALGSAEKFEVMLPLADKLGAALGASRAAVDAGYAPNDWQVGQTGKIVAPQLYIAAGISGAIQHLAGMKDSKVIVAINKDPEAPIFSVADYGLEADLFTAVPELVAAL
MSILVIAEHNNSELA-PVTRNVVAAAQQIGDIHVLVAGKSTDSVAEEAAKITGVTKVLNSVADHYEHALAENLSNLVASVASDYGHVLAAATTTGKNFMPRVAALMDVEQVSEIIAVESADTFKRPIYAGNAIATVQSADPIKVLTVRGTAFEPAGLDGSASIESLAAQEDAGISEFVGEELAVSDRPELTAAGVVVSGGRGMQNGDNFELLYKVADKLGAAVGASRAAVDEGFVPNDMQVGQTGKIVAPELYIAVGISGQIQHLAGMKDSKVIVAINKDEEAPIFQVADYGLVADLFEALPELEKAL
MTILVLAEHHDTLLD-DATGKAVSAAGRMGDVHVLVAGEGCGAAAEAAARLTGVARVLVADHAALSNRLAEPVAALIVGLAAGYDAILAPSTTSGKNILPRVAALLDVMQISDVIAVDGPDLFQRPIYAGNVIQTVRSTDAKTVLTVRASSFPAASIAAAVPIEAVAIPANPGRSSFVRSELSRSERPELAGARTVVSGGRALASAENFTVLAPLADALGAAIGASRAAVDAGYVSNDLQVGQTGKIIAPDLYIACGISGAIQHLAGMKDSRVIVAINKDPDAPIFQVADYGLVADLFEAVPEFHAAV
MTTLVLADHDNKELG-SATLSAITAAKKLGDVHVLVAGEGSQAVADAAAKVDGVAKVLHADDAAYGHALAENVAPLIEGLMDGYDALVAPATTTGKNILPRVAAKMDIQQISEIIAVNDDGSFDRPTYAGNAIATVKTSDAKKVITVRATGFDKAATEGSASVEAVSGPGDSGKSSFVSAQVAESERPELTSASVIVSGGRALQSGENFKYIEPLADKLGAAIGASRAAVDAGYVPNDYQVGQTGKIVAPEVYIAIGISGAIQHLAGMKDSKTIIAINKDEDAPIFQVADYGLVADLYEAVPELTSKL
MAVLVVAEVKDGKLDVGATARAVNAVKPLGDITVLCTD---GAAGKAAGGIAGVTSVIVADGDSLAHRLAEPVADLIASLAGDFTHIVAPSTSDAKNIMPRVAALLDVMVIPDVSRIVDADTFERPVYAGNAIQTVRSRDEKKVMTIRTAAFDPAGDGGSAAVSEVNVPVASELSSWVGDEVAKSDRPELASAGIVVSGGRGLGSEENFALVGELADRLGAAVGASRAAVDSGFAPNDLQVGQTGKIVAPDLYLAVGISGAIQHLAGMKDSKIIVAINKDEEAPIFQVADYGLCADLFTAVPELIEKL
MAILLLADHASNHLS-DQTAKALTAASKIGDVHILVAGAGAKVAAEQAAKLAGVSKVLVADDASLANNLAEPLAALIVSLAGNYDTIVAAATSVGKNVLPRVAALLDVAQVSEIIEVVSADTFKRPIYAGNAIQTVQTTEAKRVITVRTASFASAAEGGSAAIESVAAAANPGVSSFVADALSSSDRPELTSAKIIISGGRALGSSEKFQVILPVADKLGAAVGASRAAVDAGYAPNDWQVGQTGKVVAPDLYIACGISGAIQHLAGMKDSKVIVAINKDEEAPIFQVADYGLVADLFEALPEFEKAL
MAILVYAEHDNASLK-KATLNTIAAAQQIGDIHVLVAGSGNQAVADEAAKAAGVSKVLLADNAAYEHQLAGNIALLVADIAADYSHILAPATTTGKNFLPRVAALLDVSMLSEISAVVDAQTFERPIYAGNATATVKTTEDKVVLTVRTTAFDPVANEGSASVETLDNVQETGKASFVNEEMAKSDRPELTSASIVVSGGRALANGENFKYIEPLADKLGAAVGASRAAVDAGYVPNDMQVGQTGKIVAPDLYIAAGISGAIQHLAGMKDSKVIVAINNDPEAPIASVADYFLEADLFVALPELTSKV
MSILVIAEHDNLTLK-GATRNAIAAAAKITEIHVLVAGVACGDVAQQAAAVAGVAKVIVADAAHYGDQTAENLAALIVAQAGGHTHILAAATSNGKNTLPRVAALLDVAQISDIIAIVDADTFVRPIYAGNALATVKSADPVKVITVRTTGFDAVEASGAATIEAIQASPDLGQARLVSRELTKSARPELAAAKIIVSGGRGLGSGENYKVLEPLADKLGAAMGASRAAVDAGFVSNDYQVGQTGKIVAPQLYIAIGISGAIQHLAGMKDSKVIVAINKDPDAPIFQVADYGLVADLFQAVPELVAAL
MTTLVIAEHDSLQLD-ATTLRLLTAAQQLDPVHMLVLGQGCTAVAEAAATLHGVSQVLLIDAAAFATPSAETLARQIEVLMPGYRTLVAAHQVLYRGALPRVAARLKAAFLTDILAIESRQRLTRPMYAGSVLARVSIDAEQALLTVRPSAFAPCAQASPCPVRPVAPVAADTRTRLDRREALASDRPELSRARVVVAAGRGVGALAHMQLVEQLADHLGGAVGASRAAVDAGFAPNAIQVGQTGKTVAPDVYLAFGISGAIQHLAGIKDAGVIVAVNKDPDAPIFSVADIGLVGDLFEVLPALKAAL
MAVLVIADHDNASLK-DSTNKTITAALALGDVDVLVAGKDAKAAADAAAKVAGVRKVLLAESDELGQGLAEAVEATVVPLMGGYDAVLTPATSQGKNFSPRIAAKLDVAQISEIVEVVSNDTFVRPIYAGNALETVQSSDGKKVITVRATAFKAAGEGGSASVENVAAGAVSTKVKFVDQQLVKSARPELAGAKIVVSGGRAMGSAEEFKVIEPLADKLGAAVGASRAAVDAGYAPNDYQVGQTGKVVAPELYIAVGISGAIQHLAGMKDSKVIVAINKDGDAPIFQVADFGLVADYKTAVPELMDAL
MAILVYVEHDNEHLK-PENLKLINAASQIDDLHLLVAGENCQAIAEQAAKIAGVKKVMLADNAAYAHQLAENTAELVAEVGKDYSHILAAATTTAKNFMPRVAALLDVSQISDIIKVESADTFVRPIYAGNAIATVQTEDAIKVITVRTSAFDAAGEQDGVSIDNLDTVKENTLSEYVGAELTESERPELTAASVVISGGRGMQNGDNFKLLEGIADKLGAAIGASRAAVDAGFVPNDMQVGQTGKIVAPDLYIAVGISGAIQHLAGMKDSKIIVAINKDEEAPIFQVADYGLVGDLFEVLPELEKAL
MSALVIAEHDNQSIK-PSTLNTVTAAIACADVHVLVAGAGAQAAADAAAKIAGVTKVILAEGPSLAEGLAENVAAQVLAIAGSYGHILFPATAAGKNVAPRVAAKLDAAQISDITKVDSPDTFERPIYAGNAIATVQSADKTKVITVRTTGFDPAAAEGSATVEKAEAVADSGKSSFVGREVTKSDRPELTAAKIIVSGGRALGSAEKFEVLTPLADKLNAGLGASRAAVDAGYAPNDWQVGQTGKIVAPQLYIAAGISGAIQHLAGMKDSKVIVAINKDAEAPIFSVADYGLEADLFVAVPELVAAL
MAILLIAEHDNATLS-DQTAKALTAAAQIGDVDVLVAGKGAKAAADAAAKLKGVRKVLLAESDALENRLAEPTAELIVALAGNYDTIIAPATTSAKNILPRVAALLDVMQLSEIMEVVSADTFKRPIYAGNAIQTVQSTDAKKVITVRTASFQATGEGGSASVESVNAPADPALSSFVENALSGGDRPELTSAKIIISGGRALGSAEKFEVILPVADKLGAAVGASRAAVDAGYAPNDWQVGQTGKVVAPDLYIAVGISGAIQHLAGMKDSRIIVAINKDEEAPIFQVADYGLVGDLFTVLPELEKAL
MTILLLAEHDNVTLS-DQTSKVLTAAAQIPDIHVLVAGKGARAVAEAAARLSGVSRVLLAESDALEHRMPEALAEAIVALAGGYDTIIACASSVGKATMPRVAALLDVMQVSEIVAVVAPDTFKRPIYAGNAIQTVQALDATKVITVRTSAFQATGTGGSAAIETISPATGEVLSTFVKNNLSKSDRPELQGARIVVSGGRALGSEAKFELILQLADALGAAVGASRAAVDAGYAANDQQVGQTGKIVAPDLYIAVGISGAIQHLAGMKDAKVIVAINNDEDAPIFQAADYGLVGDLFAVLPELTAAL
MAILVVADHSNDSLS-DSTSKTVTAATKMGDIDILVAGENAGPAAEAAAKISGVRKVLHADNAAYAKQLAEPMAELIAKAAEGYDAILAPAGTSGRNFMPRVAAKLDVMQISAITGVESADTFLRPIYAGNAISTVKSSDKVKVITVQATAFEAPAMDGSASVETIDAADLPSLSEFVGEELSQSDRPDLQGAKIVVSGGRALASSENFKYIYPLADKLNAAVGASRAAVDAGYMSNDYQVGQTGKVVAPELYIAIGISGAIQHLAGMKDSKIIVAINKDEEAPIFQVADYGLVADLFEAVPALQEKV
MQTLVMAEINSSELGRDQTAKAVGALSKLGEITVLVAGENVGDAAAAAAKMEGVSKVLLVDDPKYAKGLPEPLAELVSGLNG-FTHIFAASTASAKSVMPRIAALLDVMIIPDVIGVVSDDTFERPIYAGNAIQTVKSNDKVKVGTIRTANFTAAGEGHAAPIETLLANADPGLSSWVSEEVSKSERPDLSSARIVVSGGRGVGSRDNFDLIEKLADKLGAAAGASRAAVDSGYAPNDWQVGQTGKVVAPQLYIAVGISGAIQHLAGMKDSKVIVAINKDEEAPIFQIADYGLVGDLFSLVPELTEKL
MTILLLAETAGDAIA-PATAKALTAAKEIGPIHVLIVGPGLKGAAEQAAKLAGVEKVLVAEDASLDHVLAETVAALIVSLAGAYDVIIAPSTSATKNVLPRVAALLDVMQISDIIKVVSADTFERPIYAGNAIQTVRAKDAKKVITVRTTAFAAAPEGGSAPIEAIAAPADPGVSAFKSEELAKSERPELTSARIILSGGRALGSAENFKVLDPVATRLNAAIGASRAAVDAGYAPNDLQVGQTGKAVAPDLYIAAGISGAIQHLAGMKDSKVIVAINKDEEAPIFQVADYGLVADLFTALPELEAEL
MTILVIAEHDNASLK-GATLNTVGAALKLGDIHVLVAGQGAAPAAQAAAQIAGVAKVLHADGAALAHGLAENLAAQVLALAAGYSHILLPATAAGRNVAPRIAAKLDVAQLSDITAVVDLHTFERPIYAGNAIATVRSSDAQHVITVRTTAFDAAPASGAAVVESVPAVDDSGKSRFVASELAKSDRPELTAAKIIVSGGRALGSAEKFEVITPLADKLGAAIGASRAAVDAGYAPNDWQVGQTGKIVAPQLYVAVGISGAIQHLAGMKDSKVIVAINKDPEAPIFSVADYGLEADLFQAVPELVQAL
MAVLVVAEHDNASVK-DATNKTVTAALALSDVDVLVAGLGAGAAAAAAAGIAGVRKVLHAEGAAFDQGVAEAVEGLVVPLMANYDAVLFAATATGKNAAPRIAAALDVSPISEIQEVVNASTFVRPIYAGNALETIETSDSKKVITVRTTAFAAAGTGGSASVEAVTAGAPSADVTFKGAEIVKSDRPELAGAKRVVSGGRAMGSADEFNVIEPLADKLGAAVGASRAAVDAGYAPNDYQVGQTGKVVAPELYVAVGISGAIQHLAGMKDSKVIVAINKDADAPIFAIADYGLVADYKSAVPELMGEL
MKTLVLVEHDNTEVK-DATLAAVTAASKLGEVHLLVAGADCAGVADAAAKIAGVGKVHLADDAAYKDMLAENIAPLAAKLMADHDAFVAPATTTGKNIAPRVAALLDVMQISEVMSVEGDKTFTRPIYAGNAIATVESTEDKLVLTVRGTAFDKAEAEGSGTVETVETTGDAGTSEFVSRELAKSERPELTSASVVVSGGRALKDAETFEYITPLADKLGAAIGASRAAVDAGYVPNDYQVGQTGKIVAPEAYFAIGISGAIQHLAGMKDSKTIIAINKDEDAPIFQVADIGLVADLFKAVPELTEKL
MAVLLIAEHDNTTIN-DGSLKAASAAKALGDLDVLIAGKGCGAAAEAAAKIDGARKVLLVEADALEHHLAEPMAALIVSLAGDYDAIVAPASTDGKNMMPRVAALLDVMQVSDVIGIEGSDTFVRTIYAGNAIQTVTSEDPKKVVTVRTTAFPPAELSGSAAVESVSAPELPSISSFEGEELTRSARPELTSAKIVVSGGRGMQSGENFKYIAPIADRLGAAIGASRAAVDAGYMPNDYQVGQTGKVVAPELYLAIGISGAIQHLAGMKDSKVIAAINKDEEAPIFQVADYALVADLFEALPALDEEL
MSILVIAEHDNAGLR-PATLNTLAAAAKIGDITVLVAGSGCAGAAAAAAAVPGVAKVLSADAAHLAHPTAEDLAAVTLAAAAGHSHVLAPAGSFGKNFMPRVAATLDVAQVSDIVEVVSADTFVRPIYAGNALATVQSADPVKVVTVRATAFDPVAATGSAPVEALAAPAASLLSAFVSQELSTSARPELGNARVVVTGGRALGSAEAYSVLEPLADRLGAALGASRAAVDSGYAPNDAQVGQTGKIVAPDLYIAIGVSGAIQHLAGMKDSKVIVAINKDPEAAIFQVADYGLVGDLFELVPALVKEL
MKTLVWVEHDNAVMK-DATLAVVTAAGKLGEVHALVAGSGCAAVADQVAKVAGIATVHLADDASLANGLAENVAPLVASLMASHDAFLAPATTTGKNIAPRVAALLDVMQISDILSVEGPKTFTRPIYAGNAIATVESSDAKLVITVRGTAFEKAATEGSGTVEAVGGASDSGLSTFVSAEIAKSERPELTSAKIIVSGGRALGSGEKFEVITPLADKLGAGIGASRAAVDAGYVPNDYQVGQTGKIVAPEVYVAVGISGAIQHLAGMKDSKTIIAINKDEDAPIFQVADIGLVADLFTAVPELTGKL
MAVLVIAEHHHGGLS-DATHKVVTAASKFGDVDILVAGENAGAVAPEAAKVSGVRKVLKAEGDSLRKQTAEAMEALVVPLMANYDAVFIAATTTGKNIAPRIAAKLDVMQLSEIVEVIDQSTFVRPIYAGNAIMTVKSSDAKKVITVRGTAFPAAGNDGSASIEDAAAPSGPFKSEFVSEEMVKSDRPELTGAKRVVSGGRALGSAEKFEVIIPLADKLGAAVGASRAAVDAGYAPNDYQVGQTGKIVAPELYIAIGISGAIQHLAGMKDSKIIVAINKDEEAPIFQVADYGLVADLFNAVPELTAAL
MTALVIAEHDNASIK-GATLNTVTAALACADVHVLVAGHNAAAAAAAASQIAGVSKVLHADAAQLADGLAENLAAQVLAVAGGYSHILFPSTASGKNVAPRVAALLDVAQLSDVTKVISADTFERPIYAGNAIATVQSADATKVLTVRTTGFDAAAASGSAAVETLAAAADSGRSVFGSREIAKNDRPELTAAKIIVSGGRAMGSNEKFEVLTPLADKLGAALGASRAAVDAGYAPNDWQVGQTGKIVAPQLYIACGISGAIQHLAGMKDSKVIVAINKDAEAPIFSVADYSLEADLFAAVPELVNSL
MAVLVVADNDNLVLR-DGTHKTVTAALKLGDVDILVLGHGAKAVADAAAKISGVRKVLLADSDALGHGVAEAEADAVLALAGGYDAILVPATSGGKNFAPRVAAKLDVAPISEIVEVVSADTFVRPIYAGNALETVQSSDAKKVITVRPTAFAAAEEGGSAPVETVS-GADAGKTRFVSEEMVKSDRPELAAAKIVVSGGRAMGSAEEFRVIEPLADKLGAAVGASRAAVDAGYAPNDYQVGQTGKVVAPALYVAIGISGAIQHLAGMKDSKIIVAINKDSDAPIFQVADFGLVADYKTAIPELMDAL
MKTLVWVEHDNANMA-DATLAAVTAAGKLGEVHLFVAGEGCRAVAEQAAQVAGVGKVHLADDAVYAHALAENVAPLIVELMGHHDAFVAPATTNGKNIAPRVAAMLDVMQISDILSVEGEKTFTRPIYAGNAIATVESTDAKLVVTVRGTAFDKAETSGSGAIEDVASAGDKGLSSFVGAEIAESERPELTSAKIIVSGGRALKDGETFSLIMPLADKLGAGVGASRAAVDAGYVPNDYQVGQTGKIVAPEVYIAIGISGAIQHLAGMKDSKTIIAINKDEDAPIFQVADLGLVADLYKAVPELTEKL
MAVLVIADHDGSALR-DTTHKTVTAAGQLGDVDVLVVGQGAQGVADAAAKIAGVRKVLLAEGAGLGKALAEAVEATVLPLAAGYDAILAPATTDGKNYAPRLAAKLDVAPISDIVEVVAPDTFVRPIYAGNALETIQSSDAKKVITVRSTAFAAAGEGGSASIETVA-GGEAPKTTFVGEEMVKSDRPELGAAKIVVSGGRALGSAEEFAVMDPLADKLGAAVGASRAAVDAGYAPNDYQVGQTGKVVAPQLYIAIGISGAIQHLAGMKDSKVIVAINKDPDAPIFQVADYGLVADYKTAVPELMAAL
MAVLCLADVSDGALALDATSKAITASTKLGDVTVLVCGP--QAAADAAAKIAGVNKVLCADDAAYAHGLAENIAALIVGLADDFTHITAPSTTTAKNVLPRVAALLDVMVLPDVIEVIDADTFKRPIYAGNAVQTVKTTDAVKVITFRTSTFDLAADGGSAAVEATSGAGDAGLSSYVSDEVATSDRPELTSAGVVVSGGRGVGSEEDFALIEKLADKLGGAVGASRAAVDSGYAANDMQVGQTGKVVAPDLYVAIGISGAIQHLAGMKDSKVIVAINKDEEAPIFQVADFGLKADLFQAVPELIEKL
MKALVLAEHGGGTLK-DSTLATITAATQLGEVTVLVAGQGAEQAADAAAQVAGVGKVLLADDAAYGQMLAENVAALIVPLMDSHDALLCPATSNGKNIAPRVAALLDVMQVSDVLSIEGERTFTRPIYAGNAIATVESTEAKLVLTVRGTSFAKAEATGSAPVESLTGAGDAGLSRFVGCEDSASDRPELTSAGVVVSGGRALKDAETFAIITPLADRLHAAIGASRAAVDAGYIGNDHQVGQTGKIVAPQLYIAVGISGAIQHLAGMKDAHTIIAINKDPDAPIFQVADIGLVADIFTAVPELTSKL
MAVLVLGEVIDGALATDQLAKTLTAVASLGAVTVLVAGAGGDAAAAEAAGLQGVTRVLFADDAVFSHAMSEPTAALVVSLAGDYSHIVAASGAYSKSVLPRVAALLDVMMISEVLTVIDGDTFERPIYAGNAIQTVKSMDATKVMTIRTATFDGAGVGGSAAVEKIAVSVDGAMSAWVEDKLAASDRPELTSAGIVVSGGRGVGSEADFAMIEALADKLGAAVGASRAAVDSGYAPNDWQVGQTGKVVAPNLYVAVGISGAIQHLAGMKDSKVIVAINKDEEAPIFQVADYGLVADLFVAVPELTEKL
MAVLIIADHNNTSLN-DATHKTVTAAKTFGDIDILVAGEGAGAVAEAAAKIDGVRKVLHADGAPYKTQLAEAMDALITPMMANYDALFAPATTMGKNVTPRIAAKLDVMQLSDITAVVDADTFERPIYAGNAIQTVKSSDAKKVVTVRTTAFEAAGETGSASVETIEAAAGPFKSSFVSEDLSVSDRPELTSAKRIVSGGRALGSEEDFKFIFPLADKLGAAVGASRAAVDAGYAPNDYQVGQTGKVVAPELYVAVGISGAIQHLAGMKDSKIIVAINKDEEAPIFQIADYGLVADLFNVLPELTDAL
MTSLVIADHDNATLG-SATARALTAALALSDVYVLVAGFNAKPAAEAAAKLEGVKKVLFADDASLDHQRAEPVAALVIALAKDYDAILAPATSSGKNILPRVAALLDVMQLSDITKVVSPDTFERPIYAGNAIETVQSLDAKKVITVRGAAFTAAQEGASAPIETIAPVAGVFGSTFVGETLSKSERPELTSARIVVSGGRALGSAEKFEVLLPLADKLHAAVGASRAAVDAGYAPNDFQVGQTGKIVAPELYIAIGLSGAIQHLAGMKDSKVIVAINKDEEAPIIQIADYALVGDLFKIIPELEKAL
MAVLVVAEHDNASVK-DATNKVVTAAKAMADVDVLVAGSNAGAAAAAAAKIDGVRKVLHADGATLAKQMAEPMEALIVPLMSGYDAVLFPASTTGKNAAPRVAAKLDTMQVSGVIGVDGADTFVRPIYAGNAIITVQDSQPKKVLTVQPTAFKAAGNGASASVETTPAPAGPFKSAFVSEEMAKSDRPELTAAKRVVSGGRALGSSEEFKVLEPLADKLGAAVGASRAAVDAGYAPNDYQVGQTGKVVAPELYVAVGISGAIQHLAGMKDSKVIVAINKDEDAPIFQVADYGLVADYKTAVPELMDEL
MAALVLAEHDGHHLR-AATLSAVTAALRLGEAHLLVAGHNVRELAEAAAAVAGVTKVLTADDPLYAHPLAETLAPLLIALAADYAAIVAAATTFGKNILPRVAAKCDVQQISEIVAVVSPDTFVRPIYAGNALATVQSKDKLKVITIRATAFEPAATAGAAPIVTTPAAPAEADASFLRDELSKSERPELTSARIVISGGRGMQSGDNFKLIEPIAQSLGAAIGASRAAVDAGFVSNDLQVGQTGKIVAPDLYIAVGISGAIQHLAGMGESKIIVAINKDESAPIFDVADYGLVADLFQALPELAAAL
M----VAEHEHGTLK-GATLNTVTAAVQLGEVHVLVAGADCAAAAQAASQIAGVTKVLHADGASLGEQLAENITAQVISISSGYSHILFAATAHGKNVAPRVAARLDVAQISEITKVISADTYERPIYAGNAVATVQSSDKQQIISVRTTAFDAAA-TGSAPIETIAAVADSGKSAFIGSEIAKSDRPELTAAKIIVSGGRAMGSSDKFEVLTPLADKLGAALGASRAAVDAGYAPNDWQVGQTGKIVAPSLYIACGISGAIQHLAGMKDSKVIVAINKDAEAPIFSVADYGLEADLFVAVPELTSAL
MSVLILADHDAGTLS-PATARLVAALSPFGPVDLLVLAENPEPIAQAASTLAGVANVFAAR----GQMLSESAVALLETLAVRYRYVAASAGSVGKDIVPRLAARLDIMPVTDVVAILGPDRFVRPIYAGNALQTLTDSQPRHLLTLRASAFAPAGAGNAAPIQPIENPAQS-LASLIASHRTPGDRPDLATARVVVAGGVAVGSAEGFQLIEMLGRKLGAAIGATRAAVDAGYAPNDWQVGQTGKVIAPDLYIAIGISGALQHLAGIQGAKRIVAINTDPEAPLVKLADVALIGDLFEIVPQLITEL
MTTLIVAEHDNSRLN-EATGRALTAALALAPVDVLVAGEGVAAVAAEAAALAGVREVLVADDPALAGGLAEPLAALVLALAGDYQAIVAPATSRGKAALPRVAARLDVMQVSDVVAVIAPDTFERTIHAGGAVQRVRSEQAHLVLTVRPAAFAPAARGGQAPVRSVAMPALPGAAELVGREVAASDRPDLAAARVVVSGGRGLGSSEAFSVVMPLADTLGAAVGASRAAVDSGFAPNDWQVGQTGRIVAPELYVALGISGAIQHLAGMKDSKVIVAINKDEEAPIFQVADYGLVADLFEAAPALTRAL
MAVLVLAEVQSGALVADATARTITGARALGDVTVLVAGP--AAAADAAAHIDGVSRVIWAQSPALDHQIAESMADLIVPLASAYSHILAPATATGKNTLPRVAALLDVMILPDVIGILGADTFLRPVYAGNAVQKVQSRDAIKVISLRTTAFAPAGAASAAPVISVDAPAASALSSWVEDRVASGDRPDLSAAGIVVSGGRGFGSEEGFALLEALADKLGAAIGASRAAVDSGYAANDLQVGQTGKIVAPRLYIAVGISGAIQHLAGMKDSQVIVAINKDPEAPIFRVADYGLVADLFTAVPELTAKI
M---IIADHQQQQLD-EATLHAVTAATQLGEVDILVAGYNINDVAIQAQQIIGVRKVLIAEAIEYDHGLPEAVAPLVVHLAEKYSHLIAAANSAGKNLLPRIAALLDCAPVSEVTEIIDANTFVHPVYAGNVLQTVRCEQSQQILTIRTTAFTPAEANGQAELETVTFAEPQQLSRFIDRTHTHSDHPELTTAKTIVSGGRGLGSAENFNLLNPLANILNAAIGASRAAVDADYIPNEYQVGQTGKVVAPELYIAVGISGAIQHLAGMKDSKVIVAINKDADAPIFNVADYGLVADLNTAIPELIQQL
MSTLVVAEQGNGELD-AATARIVSAAVELGEVDVLVVGSGAGRAAETAARLDGVQRVHCCEAAHYDHGLAENTAALIAGMTESYTHLLAAASTTGRNIMPRVAALSDVAQLSEVVAIQSPDTFVRPIYAGSVLATVQSDDALRVLTIRPTAFDAVGEQEAAPIELLPAGVDTGLASFVDEQLVSGERPELSSARVVISGGRGLGSGDNFRLIEAVADRLGAAIGASRAAVDAGYVPNDMQVGQTGKMVAPELYIAVGISGSIQHLAGMKDSRVIVAINHDDEAPIFQVADYGLVADLFETLPELADKL
MAIWVYAEVVDEKIT-PTTLEMLSKASEAT-AEAVLLGPAPDDAAATLANH-GAAKIYRSADPIYRDYLTLPAVETIAGLIQNPAVMLFASSYGGRDLVAALSARLDCGAITDVGDFVLKDEATIPALGASYQNTSTLIGGTRLLLVRPKSFEPKA-NKPLSVEEVPAAAGEAKVHVKERVTVKREGPQLEGAKTIVSGGRGLKGEENFAMLKELADLLGGAVGATRAAVDAGWVPYAMQIGQTGKTVKPDIYIACAISGAVQHLSGMKTSKTIISINKDAEAPMFQFSDFGVVGDVFKVVPQLIEEI
MTSLVIAELSGGALL-PATLNTVSAAAAISDVHLLLVGAEVEEAAVAASRLQPVSQVYVACGPQFAEPLAENMQRQVLDFLAQYQAVLFPATSFGKNCAPRVAAKLDVFQVSDITGVVDASTFERPIYAGNAIATVRSDDAIKVITVRPTAFPPAD-SEACRIEHCEAVEGTAAAAFVSRRVTQSDRPDLQSAGIVVSGGRALGSAQAFDIVNRLADKLGAAVGASRAAVDAGYAPNDYQVGQTGKIVAPKLYIALGISGAIQHLAGMKESGVVVAINKDPDAPIFSVADYGLVADVFDAVPELIRKL
MSVLIVAEHLNGQLN-SATARCVTCAKAIADIDIVVLSDAPDAIAAQAAQIAGVSKVITVANAANAHALAQVLAPQIAKLAAGYTHVFGPSTTFGKDLMPCVAALLGVAQVSDVMAVDGPHTFKRPIYAGNAIITVTAPEHAVVATVRTASWPATGAGGSASIEAASDATLPTHTRFVTLQQGKSDRPDLQSASKVVSGGRALGSADAFSIIYSLADKMGAAVGASRAAVDAGYVPNELQVGQTGKIIAPELYMAIGISGAIQHLTGIKDAGTIVAINKDGDAPIFEIADFGLVGDLFQIIPELEKAL
MSILVIAEHLDGKLN-GATARAVSAASAVPEIDVIVLSDAPDAIAAEAAKIDGVSKVLTVARSENAHALAAILAPQIAKAAAGYSHVFVPSTTFGKDLAPRVAALLGVSQVSDVMTVEGPHSFKRPIYAGNAIVTVEVDASTVVATIRTASWPAAASNGSASVEALTDAALPSHTRFVNLQQGKSDRPDLQGAPKVVSGGRGVGSKENFDIIYKFADKIGAGVGASRAAVDAGYVPNEMQVGQTGKIIAPELYIAIGISGAIQHLTGIKDAGTIVAINKDGEAPIFEIADIGLVGDLFKILPELEAAL
MSVLVIAEHLDGALN-SSTAKTVKAAQAIADIDIVVLAADPAAVATAATKIDDVAKVITVANDSNAQPVAQVLAPQIAKLANGYSHVFGPSTTFGKDLMPCVAALLGVNQVSDLMSVEGPHTFKRPIYAGNAIITVEVPDQIVVATVRTASWSEAAQTGNASVEAASDATLPTHSRYVGLAAGKSDRPDLQSAKRVVSGGRGVGSEENFKIIYDFADKLGAAVGASRAAVDAGYVPNEMQVGQTGKIIAPELYVAIGISGAIQHLTGIKDAGTIVAINKDAEAPIFEVADIGLVGDLFTLLPELEKAL
MSILVIGEIADGKLN-SGVAKVVAAAKQIGEVVVALFGADVAGPADEAAKLDGVSKVLKVERAENKDILAATYAPQIVELAAGYSHVLFPGTAFGKDTAPRVSAKLGVQQISDVMVAHSATSFDRPTYAGNAIVTVEAPAPAIVATVRLASFTAVAATGSAAVEAASSAALPTHTRFVKLEAQKSERPDLQAANKVVSGGRALGSSDNFKVIYDFADKIGAAVGASRAAVDSGYVPNDLQVGQTGKIIAPELYFAIGISGAIQHLAGIKDARTIVAINKDAEAPIFEVADFGLVGDLFQVVPELQSKV
MSILVIAEHDHKTLK-SSTLNAVTAAQQIANIQLLVVGYQCQAAAEMGRSIAGVSQVLVCDAAHYASQLAEEVTEAIVPLATGFSHIIFPATSYGKNIAPRLAATLDVAQISDITQVCDAQTFVRPIYAGNALETVQNNGHQLVISVRCSAFSPAKYSQNAPIKSVNGAAVFGVSQHISQSLTPFSRPELTTSKIVISGGRGLSSKENFQLIEKIADQLGAAIGASRAAVDAGYVPNDYQVGQTGKIIAPDLYIAVGISGAIQHIAGMKESKLIVAINKDKDAPIFQIADYGIVGDLFQILPELEKAL
MSVLVIAEHLDGQLN-GSTAKCVAAAKALPEIDIAVLAADPSAVADQAARIEGVRKVLTVANEANAHPIAQILGPQVAKLADGYSHVFGPSTTFGKDLMPVVAALLGVPQVSDVMTVESSHVFTRPIYAGNAVITVEAPDQTVVATVRTASWREAGTGGSAEIEAARDAELPNHTRFVDLASGATDRPDLQSAKRVVSGGRGVGSEENFKIIFDFADKIGAAVGASRAAVDAGYVPNELQVGQTGKIIAPELYIAIGISGAIQHLTGIKDAGTIVAINKDPDSAIFEIADIGLVGDLFKVLPELEAAL
MSVLILADHDGRQLK-AATRRAVGAAQAWAPIHVLVVGDDTAAVAADAAQLEGVARVLRVDAPHLAHPLAADVANIVRSLAGDFQVILAAHSTQAKDALPRVAGLLDVAMIADAVAITAPATYVRPIYAGNLLATVESSDPVQVVTVRATSFPAAGTAAPAAIESLPAPAADTRVRWVSEAKNTSDRPELASARVVVSGGRSFG--ERFELLGPLADKLGGAIGATRAAVDAGFAPNEQQVGQTGTVVAPELYIAAGISGAQQHLAGMKDSQVIVAINHDPDAAIFQVADFGLVADLFDAVPQLTKAL
MPVLIVAEQQDGNLR-KATLNAVSAGSQLAELHLVLLSKDPSKLAEELKGL-GAKAVHTAAAPEFEHYLAEVYAPVIATLAQKADYVGAASTAMGKDLLPRVAARLKAAMATDVTAINGSGTFTRPMWAGNVIAEVKLTTPVKVLSLRATEFPAAAAGAAAEVKTFTAKIEPSKTKFVDFKEVKSARPELTEARVVVSGGRGTKG--DFKEIEALADELGAAVGASRAVCDAGWVPNDLQIGQTGKVVAPQLYIAAGISGAIQHLAGMKSSKTIVAINKDPEAPIFQVADYGLVADLFKVLPELRQAL
MSVLVIAEHDGSNLN-GSTARAVSCASDLLDVDVVVLAADGSAVAEQAAKITGVSTVLLVQNAANENAVAAFLAPQIEALAVDYSHVLAPSTTFGKDLIPRVAAHLGRPQISDIMRVESATVFDRPVYAGNAVVTVEAPEGLVIGTVRTASYKAASNDGSASVETRSDVALPSHTRFVGLESGGGDRPDLQAAVKVVSGGRGVGSEENFKVIYSLADKLGAGVGASRAAVDAGFIPNDHQVGQTGKIIAPDLYMAFGISGAIQHLAGIKDAGTIVAVNKDADAPIFEVADYGLVADLFEVIEELEKAL
MPILVIAEMLDGKVR-KSTHSAITFARNAGTFSILVLGQGAKAAAAEVTGF-GAQKVLVCDDPYLANPVAERFAPTIAAVAKGFDVVAVTASSFGKDVAPRVAGKLGAGYAPDISGVKDEGVYKRPVFAGNAYATCTINTPVQVVSARQSEFSAAEPSGASPVEDVALAAKDARIEYLGLSAAKSERPDLGEARVIVAGGRALK--EQFTVLDPLANLLGAAVGASRAACDAGYAPAELQVGQTGRVVAPRLYFAIGISGAIQHLAGMKGSKTIVAINKDPDAPIFQVADYGLVADLFNAVPELVTEL
MPVLIVAEQQDGNLR-KATLNAVTAGRTLAELHLVLLSKDPSKVSEELKGL-GVKAVHTAGAPELEHYLAEVYTPVIAGLAQKADYVGMASTAMGKDLMPRVAARLKAAMATDVMAFNGSGTFTRPMWAGNVFAEVKLTTPVKVFTVRATEFQPAAGGAAAEVKTFAPKIEASKTKFVDFKEVKSARPELTEARVVVSGGRGTKG--DFKEIEALADELGAAVGASRAVCDAGWVPNDLQVGQTGKVVAPQLYIAAGISGAIQHLAGMKSSKTIVAINKDPEAPIFQVADYGLVADLFKVLPELRESL
MSILIIAEHDGQSLN-SSTAKCVSCAQAIAEIDIVVLAADCTAIAAEAAKISGVSKVLAVNNPANEHLLAATLAPQIIAIAADYSHVFGPSTTFGKDLMPRVAALLGVNQISDIMEVLGAHSFKRPVYAGNVITTVEASDSKVVATVRTASYSAAALSGNATIDVADAVDLPQHTRFVELQAGSSDRPDLQTASKVVSGGRALGSAEKFEIIYQFADSIGAAVGASRAAVDAGYVPNEMQVGQTGKIIAPDLYFAIGISGAIQHLTGIKDAGTIVAINKDADAPIFDVADIGLVGDLFTVIPELQQAL
MSVLIVAEQQDGNLR-KASLNAIAAGKQLAELHLVLLSKDPSKLAEELKGS-GAKAIHTAAAPEFEHYLAEVYAPVVAGLAQKATFVGAASTAQGKDLLPRVAARLKAAMATDITAINGSGTFTRPMWAGNVFAEVKLSTPVQVISIRATEFSPAAGAASAEVKSFQPKLEAAKTKFVSFNEVKSARPELTEASVVVSGGRGTKG--DFKEVEALADLLGAAVGASRAVCDAGWVPNDLQVGQTGKVVAPKLYIAAGISGAIQHLAGMKSSKTIVAINKDPEAPIFQVADYGLVDDLFKVLPALREGI
MSALVLAESRDGNLR-NVSFEAIAAANLV-EVVVALIGQNVAADAAQLATR-GAHQVLVVEDERLQHYTPDGYGQVFMQLLEAPDVIVFGHTSLGKDLSPKIAAKLQAGLISDVTSIEGSGSFIRPIYSGKAFEKVKVSEGKTLFTVRPNNIEPLA-ETSGTVESVTVEL--KRTIVSEVVRKATGGVDLSEAKVIVAGGRGVKSSDGFAPLQELADLLGGAVGASRGACDADYCDYALQIGQTGKVVTPDLYIACGISGAIQHLAGMSNAKVIVAINKDPEANIFSVADYGIVGDLFDVVPLLTAEF
MPVLIVAEQQDGHLR-KASLNAIGAGKQLAELHIAILGKDPAKVVDELKTT-GAKAVHVGAAAELEHYLAETYAPVLSTLATKADYVGMASTAQGKDLMPRLAARLKAAMATDITGLNGSGTFTRPMWAGNVFAEVKLTTPVKVFTVRATEFAAAAGGAAAEVKTFAPKVEASKTKFVEFKEVKSARPELTEARVVISGGRGTKG--DFKEIEALADDLGAAVGASRAVCDAGWVPNDLQVGQTGKVVAPALYIAAGISGAIQHLAGMKSSKTIVAINKDAEAPIFQVADYGIVADLFKVLPELRAEL
MMVLVLAEAKDRSLR-NVSFEALTAAQRVGEIVAAAFGSDAVNYVGELSKY-GANKVYVVSNKELDTYTTDAYFQALRQVIDQPEVILMPHTAIGKDLAPRIAARLGLGLVSDVIDIQVEDIFTRPIYAGKAFEKKKVVSGILFATVRPNNIPAEE--GGAEVVDFNVEI--KRTIVKEVVRKTVGGVDLAEAKVVVSGGRGVKSSEGFKPLQELAEVLGGAVGASRGACDAGYCDYSLQIGQTGKVVTPDLYIAAGISGAIQHLAGMSNSKVIVAINKDPEAPIFQVADYGIVGDLFEVVPLLTEEF
MPVLIVAEQQDGNLR-KATLNAVSAGKQLAELHLVLLSKDPSKVGSELAGL-GAKAVHTAAAPEFEHYLAETYAPAIAELAKGASYVGMASTAQGKDLMPRVAARLQAAMATDVMGFNGGGSFSRPMWAGNVFAEVKLTTPVKVFTLRATEFPAAAGGGAAEVKTFSPKVETGKTKFVDFKEVKSARPELTEARVVVSGGRGTKG--DFKEIEALADELGAAVGASRAVCDAGWVPNDLQVGQTGKVVAPQLYIAAGISGAIQHLAGMKSSKTIVAINKDAEAPIFQVADYGLVDDLFKVLPALREAI
MPIWIFVEQRDGQIR-KSSFELLSEGRKLEPLVGVILGEGVESLVKVVAAQ-GADKVILVEDEKLKNYSTGAYTSALNQVIREPQAFLMGNSAAGRDLAPRLAQRLGVGLASDCTGIEHDEVFKRPIYAGKAFAYTGTTVRPVVATIRPNTFAISSPDSRVEVERETVTVDPAKAIVKEMALATSKRPELVEADIIVSGGRGMKGPENFAILEQLADVIGAAVGASRAAVDSGWREQKFQVGQTGKTVSPTLYIACGISGAIQHLAGMGSSKFIVAINKDPEANIFNVASYGIVGDLFEVVPLLTEEF
MAVLVVAEAADGKLK-KTTHSAVTFARQAGTYSILVIGDALGDAAAEAATL-GAAKVLVAQASSLKDYVAERYVPTVAAAAKGAAVVVGTASAYGKDLLPRVAARLSAGFASDISELLPEGKYKRPMYAGNAYGICTVSTPVQVVSVRQSAFAAAEPTSTSPIEQVAVVPPSARVEFVSFDQVKSERPELTEAKVVVSGGRALK--ERFEVLDPLADVLGAAVGASRAACDAGYAASDLQVGQTGKVVAPSLYIAVGISGAIQHLAGMKGSKVIVAINKDADAPIFQVADYGLVADLFATVPELVKQI
MAVLVVAEAAEGKLK-KTTHSAVTFARQAGTYSILVIGSGVDAAATEAATL-GAAKVLVAQDGSLGVYLAERYAPVVAEVAKGIAVVVGTASGYGKDLLPRVAARLDAGYASDITGLVTEGKYRRPMFAGNAFGLCSVATPIQVVSVRQSAFAAADASAQSPVEQVAVARPGARVEFVSFDQVKSTRPELAEAKVVVSGGRALK--EKFQVIDPLADVLGAAVGASRAACDAGYAPGDLQVGQTGKIVAPQLYVAVGISGAIQHLAGMKGSKVIVAINKDADAPIFQVADYGLVADLFTAVPELTKQI
MAIWIFAEHREGKIK-KLTYELLSAGRKIEEVSALLFGKGISGLVDSLGKY-GADKVYLADNEKLAKYTTDFYGKMLSELAKQPSVILLGCTVLGRDLAARVAQKLNTGLISDSIGLELNNTFVRPIYAGKAFAKVVCPARPIMATIRPNVFVPGQPQGRAEVVTVPVNLEKSRQIIKDVIMRSSTRPELTEAKIIVSGGRGMKGPENFKILEELADVLGAAVGASRAAVDSGWIDHSFQVGQTGKTVAPTLYIACGISGSTMHLAGMSSSKYIVAINNDPDANIFKVADYGIVGDLFEVVPVLTEEC
MSVLVLGEAREGALR-NVSFEAIAAGKKLDEVVGLLVGDAVADLAQELIAY-GADRVITVEHPNLAHYTSDGYSQAVLAVVESPGAIVFGHTAIGKDLSPKVASRLQIGLISDVTDIEGEGVFIRPIYSGKAFEKVKIADGTVFVSIRPNNIAPLAKDGRGDVSSVSVDV--QRSIIKEVVRKSTDGVDLSEAKVVVAGGRGVKSEEGFEPLKELASVLGGAVGASRGACDAEYCDYSLQIGQTGKVVTPDLYIAAGISGAIQHLAGMSNSKVIVAINKDPEANIFKVADYGIVGDLFEVVPLLIEEF
MSVLIVAEQQDGHLR-KATLNAVGAGKQLAELHLVLLSKDPSKVTEELKGL-GAKVVHTATAPEFEHYLAETYAPAIAELAKNASFVGAASTAQGKDLLPRVAARLQAAMATDVMGFGGSGVFQRPMWAGNVFAEVKLATPVKVFTLRATEFPAAAGGGAAEVKTFSPKVEGGKTKFVDFKEVKSARPELTEARVVVSGGRGTKG--DFKEIEALADELNAAVGASRAVCDAGWVPNDLQIGQTGKVVAPQLYIAAGISGAIQHLAGMKSSKTIVAINKDPEAPIFQVADYGLVEDLFKVLPALREAV
MAILVVAEAAEGKLK-KTTHSAVTFARQAGTYSILVIGDAASAAANEAATL-GAAKVLVAEDASLKNYVAERYAPTVAAIGKDYAIVVGTASAYGKDLLPRVATRLNAGYAPDISALLTDGTYKRPMYAGNAYGIATVSTPIHVVSVRQSAFTAAEPASASPIEKVAVAPASGRVEFVSFDQVKNERPELTEARVVVSGGRALK--ERFEILAPLADTLGAAMGASRAACDAGYAPSDYQVGQTGKVVAPSLYIAVGISGAIQHLAGMKGSKVIVAINKDADAPIFQVADYGLVADLFAAVPELVKQI
MAILVFTEHSNGHIK-NVTLEILGRLS--HQVDVCAVGDLGSDSEKKLAEY-GALNIHIIKGSHLEKYSPEGYADSLKKLVEGYDFVFSGSTSMGKDLMPRLSSMFCAGMVSEVVNFSFEGKGIRPMFAGKCLSQVEFLTKPHFVTVRPNALGMSDPTKGGKKNDIA--AVACKAIIKEMVKSKSDKPDLTEANIIVSAGRGLKSKDNFAIINELADVLGATIGASRALVDAGEAPHSMQVGQTGKVVSPSLYIACGISGAIQHLAGMRTSKIIVAINTDPQAPIFEKADYGIVGDLFKVVPQLTQEL
MSVLVLGEAREGALR-NVSYEAIAAAKQIGEVVSVLLGDSVKDFAGELGKF-GADRVITVEHPHLKQYTSDGYGQALLAVIDQPEAIVFGHTALGKDLSPKIASKLQVGLVSDVTSIEGEGVFVRPIYSGKAFEKVKVKEGIEFITIRPNNIAPLAKDSKVDVSSLSVDI--TRTIIKEVVRKSTEGVDLSEAKVVVAGGRGVKSEEGFAPLKELADVLGGAVGASRGACDADYCDYSLQIGQTGKVVTPDLYIAAGISGAIQHLAGMSNSKIIVAINKDPEANIFKVADYGIVGDLFEVIPMLTEEF
MSVLVIAEQLEGKLK-KASLHALAAGQQLGKVIALLLGKGIGAAAAELAAH-GPAEVWAADDAKVEHALAETWSKAIEKAAKGAAFVVSASTSIGKDVLPRVAARLSAGMASDVLGFGGNGLFKRPMWAGSVIAEVEISTPVKLLTIRTTEFPAAQKAAAAPVQAFAPDLGAPKTRFVEFRQVKSARPELTEARVVVSGGRGTKG--DFKPVDGLADELGAAVGASRAVVDAGWVPNDYQVGQTGKTVAPELYIALGISGAIQHIAGMKGSKVIVAVNKDPDAPIFQIADYGLVGDLFQIAPQLQEAI
MAIFIIVEQRDLQIR-KVSLELLSQGRKLENLVAVVLGKGIEGLAATVAAS-GADKVILIDDEKLAEYSTGAFTSVLNKLIREPQVVLIGNTAIGKDLAPRLAHRLGVGLASDCTGMEMDNNFKRPIYAGKAFAHVSSSVRPILATIRPNTFAAEAPDSRAEVVKETADIDAARAVVKEVVIAASARPDLTEANIIVSGGRGMKGPENYVILEELADVVGAAVGASRAAVDSGWKEQKFQVGQTGKTVAPTLYIACGISGAIQHLAGMGSSKFIVAINKDPEANIFNVADYGIVGDLFEVVPILTQEF
MAVLVLVDHIDGEVK-KVTLELLTAARRLEPAAVWI-GPGL-NAKDKLAEY-GAAKIYVAADEELTSYVVAPKVELLAKLVASPAGVLVAATGEGKEIAGRLAVKLDSGVLTDVVDVAEG-VGEHSIFGGAVIAHAKVKRGTPIVAVRPNAVAPEPAPT-PAEEQVSVTLSDAAAIVEKVVQEKGERPDLTEAAVVVSGGRGVGSAENFKIIEDLADALGGAVGASRAATDAGWYPHQFQVGQTGKTVSPQLYIAVGISGAIQHRAGMQTSKTIVAINKDPEAPIFELVDFGVVGDLFQVAPQLTEEI
MAILVLVDHADGAVK-KVTLELLTKARALTPSAVFV-GAGF-KAAEKLAEY-GAAKVYVAEDAELDGYVTAPKAELLAKLIASPAAVLVAATAEGKEVGARLAVKTGSGILTDAVDVSPE-VAEQSIFGGSSVAHSKVTQGTPIVAMRPNATAPEAAPA-AERVDVHVELTDALAVVEKVVLPKGDRPELTEASIVVSGGRGVGSGENFAVIEKLADALGAAVGASRAAVDAGWYPHQSQVGQTGKTVSPQLYIAAGISGAIQHRAGMQTSKTIVAINKDEEAPIFELADYGVIGDLFKVVPQVTDEI
MAVLVLVEHADGALK-KVTSELITAARVLEPSAVVT-GPGTDAIAAALTEA-GAAKIYVAESADVDGFLVTPKVDVLSSLAESPAAILTSGGIEGKEVAGRLAARLGAGLHQDVVAINAD-SATYSIFGGAFTVEAKTNGDVPVISLRPGAIEAEPQAA-GERVDVEVPAQEDVVVTSREPVAGGDRPELTEASVVVSGGRGVGSADKFSVVEDLADSLGAAVGASRAAVDSGYYPGQFQVGQTGKTVSPQLYVALGISGAIQHRAGMQTSKTIVAVNKDEEAPIFEIADFGVVGDLFAVTPQLAEAV
MSVLVLAESKDGELR-NVSFEVIAAGKKIGSVKALLVGESVASFSEQLIQQ-GADEVLVAEHSDLKTYTTDAYKQVLLQVIESPDALLIPHTSSGKDLAPRLAAKLSSGLVSDVVDIEEVGIFTRPIYSGKAFEKKSVSSGLVFATVRPNNIAALEVDSRGETKEVSVDL--KRTVIKDIVKKTSGKVDLAEAKVIVAGGRGVKSADGFKPLEELADILGGAVGASRGACDAEYCDYSLQIGQTGKVVTPELYIAVGISGAIQHLAGMSNSKVIVAINKDEEAPIFDVADYGLVGDLFDILPILTEEF
MSVLVLGEVREGSLR-NVSFEAIAAGLQIGEVVGLLVGDAVADFTQELIAY-GASRVITVEHPHLKNYTSDGYSQAILAVVENPEAIVFGHTSLGKDLSPKIASRLQSGLISDVTEIQGAGVFVRPIYSGKAFEKVKIKDGIIFATIRPNNIPPLVKDSRGEVSSVSVDI--TRTIIKEVVRKSTEGVDLSEAKVVVAGGRGVKSGEGFEPLKELANLLGGAVGASRGACDAEYCDYSLQIGQTGKVVTPDLYIAAGISGAIQHLAGMSNSKVIVAINKDPEANIFKVADYGIVGDLFEVVPMLIEEF
MSIWVFIEVKDGEIV-PVSLELLGAGKELTELAGVLIGENVTHLADTLYEY-GADTVYVYDDTIFKNYRTESYMKALLECCQKPEVILYGATSTGKDLASAVATDLPTGLTADSTILDIETLASRPAFGGNIMATILCKYRPQMATVRPKVMKALTPEGRGQLIEETASIKEERTKVLEIVQFTTQKVRIDEADIVVAGGKGLGSEKGFQVVHDLAETLGAAVGASRDVVEAGWVEHHHQVGQTGLTVTPKIYFAIGISGAIQHIVGMQNSGLIIAINNDPEAPIFQSSHYGIVGDAFEIVPLLIQQF
MSVLVLVDHVDGEVK-KVSYELLTAARRLTPAAVVV-GPGTSKIRESLGRF-GAAKVYAVESDDAASFLVTPKVDALAALAPS--AVLVSATVEGKEVAGRLAVRLGGGLLVDVVDVEAD-TGVQSIFGGAFVVKSKVSTGTPVITVRPGGVEAEESAD-AVLDESVSVSVDASAVTSREAVVGGDRPELTEASVVVSGGRGVGSAEKFSVVEELADSLGAAVGASRAAVDSGYYPHQFQVGQTGKTVSPQLYVALGISGAIQHRAGMQTSKTIVAVNKDPEAPIFEIADFGVVGDLFNVAPQLTEEV
MSVLVLGEVREGSLR-NVSFEAIAAAKKVGEVVGVLIGDAVANLAEELIQN-GADRVVTVEHPHLKQYTSDGFSQAFMAVTEQPEAIVFGHTALGKDLSPKLASKLQSGLVSDVTDIEGEDVFIRPIYSGKAFEKVQVKEGLVFVTIRPNNIAPLAKDSRGDVSSISVDI--TRTIIKEVVRKSTEGVDLSEAKVVVAGGRGVKSEEGFAPLKELANVLGGAVGASRGACDADYCDYSLQIGQTGKVVTPDLYIAAGISGAIQHLAGMSNSKVIVAINKDPEANIFKVADYGIVGDLFEVIPMLTEEF
MAVLVLVEQAEGKIK-KVTAELITAAKALEPAAVVV-GPGTDAIADQLKAA-GAAKIYRAESADADNYLVTPKVDVLSSLAEAPAAVLTAATFEGKEVSGRLAARLGSGLLADVIEVKPA-AGVHSIFGGAFTVDAQAGGDVPVYSVRPGAIEADGQAA-GEVVDAEVPAQAEAVITAKHPITGGSRPELTEASIVVSGGRGVGSAEKFSVVEELADALGAAVGASRAAVDSGYYPGQFQVGQTGKTVSPQLYIALGISGAIQHRAGMQTSKTIVAVNKDEEAPIFEIADYGIVGDLFDVAPQLTEAV
MAVLVVVEHVDGELK-NVTKELLTAARTLEPSAVVF-GEGTEGFKDALAAA-GAEKIYVAEGSNVTDYVVNPKVDVLAGLAEGAAGVILPATFEGREVGGRVAARTGSGFLTDLVEIKDG-NAVHSIFGGAYTVEAEVSGDCPVYVLRPGSVEAQENAA-GEIVNVEVPAPEGAAITSASPIEGGDRPELTEAKIVVSGGRGVGSEENFKVVEPLADALGAAVGASRAAVDSGFYPPQFQVGQTGKTVTPQLYIALGISGAIQHRAGMQTSKTIVAVNKDEEAPIFEIADYGIVGDLFNVAPQLTEAV
MSVLVLGEVREGSLR-NVSFEAIAAAKQIGEIVGVLIGDAVADVANELVAY-GADRVVTVEHPHLKSYTSDGYSQAFMAVVGSPEAIVFGHTALGKDLSPKIASKLQSGLVSDVTEIEGAGLFIRPIYSGKAFEKVKVKEGIVFVTIRPNNIAPLAKDGRGNVSSLAVEI--TRTIIKEVVRKSAEGVDLSEAKVVVAGGRGVKSEEGFEPLKELANLLGGAVGASRGACDAEYCDYSLQIGQTGKVVTPDLYIAAGISGAIQHLAGMSNSKVIVAINKDPEANIFKVADYGIVGDLFEVVPMLIEEF
MSVLVLGEVREGSLR-NVSFEAIAAGKTIGEVVGVLIGDSVENVSAEMIQY-GADRVITVEHPHLKQYTSDGFSQAFMACVDQPEAIVFGHTALGKDLSPKIASKLQSGLISDVTKIEGEGVFIRPIYSGKAFEKVKVKEGVLFITIRPNNIAPLEKDSRGEVSSQAVDI--TRTVIKEVVRKASEGVDLSEAKVIIAGGRGVKSEEGFKPLQELATLLGGAVGASRGACDADYCDYSLQIGQTGKVVTPDLYIACGISGAIQHLAGMSNSKIIVAINKDPEANIFKVADYGIVGDLFEVVPMLIEEF
MSVWTIAEQSDGKIR-EVSYEILTRGRKLVELASVLLGHDISDKLSELIYR-GADKVYLVDDPRLNYFIVENYSNVLVDLIKKPEIVIAGATTGGRTLMPHVAVRLETGLTADCTELDIETLQTRPAIGGNILATIKTPSKPQMATVRMKSTRPAPLDSRGKIIKIKLKPGLIRVERIKFRKTEDEAENIQDADIVVSGGKGLKKKENFSLIYDLAKNLGGSIGASRDAVDRGWISYPHQVGLSGKTVSPKLYIAIGISGSIQHLAGIKTSDTIIAINSDPDAQIFKISDFGIVADLFEVVPLIKERL
MSVIVLGEVRDGALR-NVSFEAIAAAKKVGEIVGVLIGDDVQGSAPEMIAY-GADRVVTVEHPHLKHYTSDGFGQAFMAVYEQPEVIVFGHTAQGKDLSPKIAAKLQSGLVSDVTEIEGEGVFIRPIYSGKAFEKVKINEGPVFFTIRPNNIQAAEKDSRGDVSSVTADI--QRSVVKEVVTKATDGVDMSEAKVIVAGGRGVKGPEGFEPLKELANLLGGAIGASRGACDADYCDYSLQIGQTGKVVTPDLYIAAGISGAIQHLAGMSNSKVIVAINKDPEANIFKVADYGIVGDLFEVVPMMIEEI
MAVFVLGEIRDQFLR-NVSFEALAAGKIIGEVVAGLIGENVRTLANDMIYY-GADRVVIVEDEKLKYYSPDGYSQAVMAIIDKPDAIIFGHTALGKDLSPKIAAKLNAGLISDATAVEIVGVFTRPIYSGKAFEKKIITDGIIFATVRPNNIPPLEKNSRGEVASISVEI--KRTIVREVVQNAAEGVDLSEAKVIVAGGRGVKSAEGFEPLKELASVLGGAVGASRGACDANYCDYSLQIGQTGKVVTPDLYIACGISGAIQHLAGMSNSKVIVAINKDPEANIFNVADYGIVGDLFEVVPMLTEEF
M-ILVVAEQRSGVLN-RATWEAIAAAQRLGPLEVALVG-AAGAAAQELAAA-GVGDVLVLNDPALDLYTPDGYVAALAAMIAAPEFVVLPHTYQTRDFVPALAARLNKPLVTDVTAISGA-TFTRPMFQGKLAAEVRPAGRPCFVTCQIGAFRADHVRGASEVTRAAVAVDPRRQTPEAPFQEAQQAVDLSQAARIVAVGRGIKSREQLPVAESLARALGAELAASRPICDSGWLPMERQIGSSGQTVAPKLYVALGISGAIQHLVGMKGSRTIVAINKDADAPIFEVADYGIVGDLFEIVPALVAEL
MSVLVLAETREGALR-NVSFEAIAAAKQVGEVVAVLLGDAVSEFGAELINY-GADRVVTVEHPHLKHYTSDGYGQALMAVVESPEALVFGHTAVGKDLSPKIATKLQSGLISDVTAIEGEGVFVRPIFSGKAFEKVKNKDGLLFFTVRPNNIAPLAKE-RGDVSSLSVDI--TRTIIKNVVRKSAEGVDLSEAKVIIAGGRGVKSADGFAPLQELANLLGGAVGASRGACDADYVDYSLQIGQTGKVVTPDLYIAAGISGAIQHLAGMSNSKVIVAINKDPEANIFKVADYGIVGDLFEVIPMLTEEF
MSVLVLVDHVDGEVK-KVSYELLTAARRLTPAAVVV-GPGTSKIRESLGRY-GAAKVYAVESDDAAGFLTTPKVDALAALVPS--AVLVSATIEGKEVAGRLAARIDSGWLVDVVDVEAD-TGVQSIFGGAFVVKAKVSKGTPVITVRPGGVESEESAD-AVLDESVSITVDTSAITSREAVVGGDRPELTEASVVVSGGRGVGSAEKFSVVEELADSLGAAVGASRAAVDSGYYPHQFQVGQTGKTVSPQLYVALGISGAIQHRAGMQTSKTIVAVNKDPEAPIFEIADFGVVGDLFNVAPQLTEDV
MSVLVLVEHVEGQIK-KVTLELLTLARKLAPSAVWT-GPGYAEAKATLAGH-GAEKIYVADSADITDYVVAPKVDLLAQLVSSPAAVLVAATAEAKEIAGRLAVRTDSGVLTDVVGIEEG-VADQSIFGGGVNVRARVTKGLPIIAVRPNASPVEAAAA-GAEEQVSVAVSDAAAVVERVKEEKGARPELTEAAIVVSGGRGVGSAENFSLIEKLADSLGAAVGASRAATDAGWYPHQFQVGQTGKTVSPQLYIAAGISGAIQHRAGMQTAKTIVAVNKDPEAPIFELADFGVVGDLNQVVPQLTEEI
MSVLVLVDHIDGEIK-KVTFELLTAARSLEPSAVVV-GSGTAKLKESLAAY-GAEKVYVAESDDATGYLVTPKVDVLAALVASPAAVLVAASADGKEVAGRLAARTGSGLLVDAIGVEGSGTAVQSIFGGAFTVKSKTTVGTPIVSVRPGGVESSESAA-AAEEVVEVPATDAATITGAEPIVGGDRPELTEASIVVSGGRGVGSAEKFDVVEKLADAFGAAVGASRAAVDSGYYPAQFQVGQTGKTVSPQLYVALGISGAIQHRAGMQTSKTIVAVNKDAEAPIFEIADYGIVGDLFAVAPQLTDEV
MSVIVLGEVRDGALR-NVSFEAIAAAKRIGEVVGVLIGDSVQGLGQELIQY-GADRVVAVEHPHLKHYTSDGFGQAYMAVHEEPEAIVFGHTALGKDLSPKIAAKLQSGLVSDVTEIEGEGVFIRPIYSGKAFEKVKINEGQVFVTVRPNNIEPLEQDGRGDVSTVSADI--QRSVVKDVVTKATDGVDMSEAKVIVAGGRGVKGPEGFEPLKELADLLGGAIGASRGACDADYCDYSLQIGQTGKVVTPDLYIAAGISGAIQHLAGMSNSKVIVAINKDPEANIFKVADYGIVGDLFEVIPLLIEEI
MAVLVIAEMHEGKVR-KSTHSAITFARNVAPFTILVLGPGSKAAAAEVTGF-GAAKVLACDDAYLQNGLAERVSPTIAAVAKGFDVVVVTASSFGKDVAPRVAAKLGAGYAPDISNVKVDGTYRRPVFAGNAYGNCQINTPVQVVSVRQSEFSAAEPSGASPVEDVAVAGKDARVEFVSMETAKSERPDLGEARVIVSGGRALK--EQFSVLDPLANLLNAAVGASRAACDAGYAPPELQVGQTGRVVAPQLYFAIGISGAIQHLAGMKGSKTIVAINKDPDAPIFQVADYGLVADLFNAVPELVTEL
MSILVLVDHAEGEVK-KVTLELLTLARTLTPAAVWA-GPGIADAKARLAEY-GAEKIYVAGADDIVEYVVAPKAELLAQLVASPAAVLVAATAEGKEVAGRLAIKTDSGVITDAVGLGEG-VADQSIFGGGINVHSRVRKGTPIVAVRPNSTAPVAAAA-GTEEEITVTLSDAAAVVERVKQEKGARPELTEAAIVVSGGRGVGSAENFSVIEGLADALGAAVGASRAATDAGWYPHQFQVGQTGKTVSPQLYIAAGISGAIQHRAGMQTAKTIVAINKDPEAPIFELADYGVVGDLHQVVPQLTEEI
MELWVFVETNDGTAK-NVGLELLTPGRMMGELVAVVIGNNVEAAVNAASAQ-GADKVIVVEGPEYAHFSTDAYAIALVSLVEGPTSMLIGATNNGRDLGPRVSCRLKTGLTADCTALDIDSAWTRPAFGGNLMATILCPHRPQIGTVRPGVFKKGEAGAKAEIIKEDIHVDAKRTQVLELIKDMSESVDLEGAEIIVSGGRGVGGPEGFEPIKALAGVLGATVGASRAAVDAGWIPHSHQVGQTGKTVGPKLYIACGISGAIQHLAGMSGSDVVVAINKDPEAPIFDVADYGVVGNLFEVLPVLTEEI
MSIWVFVEQREQKLM-NVSLEILGEARRLVKACAVLVGYEVKGLAEELIKY-GADVVYVIDHPLLKNYTTDAYTKVICDLANKPEVILYGATYIGRDLAPRIAARMRTGLTADCTALDIDNLQIRPAFGGNLIATIICPRRPQMATIRPGVMKKALMDGRGEVIEIKPVIEEKRTEIISIIKEARQKVNLEEADIIVSGGRGVGGPEGFKLIEELAEVLGGVVGASRAAVEAGWISSDHQVGQTGKTVRPKLYIACGISGAIQHIAGMGGAKTIVAINKNPDAPIFKIADYGIVGDLFKVIPALIEEI
MAVLVLGETREGALR-NVSFEAIAAAKKIGEVVGVLIGDAVTDFGAELIAY-GADRVVTVEHPHLKSYTSDGYGQAFMAVVENPEGLVFGHTSVGKDLAPKIASKLQAGLISDVTDIEGEGVFIRPIFSGKAFEKVKLKDGIDFITVRANNIAPLEKQ-RGDVSSLSVDI--TRTIIKNVVRKSTEGVDLSEAKVIVAGGRGVKSTAGFEPLQELANLLGGAVGASRGACDADYCDYSLQIGQTGKVVTPDLYIAAGISGAIQHMAGMSNSKVIVAINKDPEANIFKVADYGIVGDLFDVIPMLTEEF
MSVLVLVDHVDGEIK-KVTFELLTAARQLEPSAVVV-GPGTAKLKESLASY-GAAKVYVAESADATAYLVTPKVDVLAALVEAPAAVLIAATADGKEVAGRLAARTGSGLLVDAIGIEGSATAVQSIFGGAFVVKSKSNKGTPIVSVRPGGLEAEPAQA-AAEETVDVPATDASAITGQEPIVGGDRPELTEASIVVSGGRGVGSAEQFEVVEKLADAFGAAVGASRAAVDSGYYPAQFQVGQTGKTVSPQLYVALGISGAIQHRAGMQTSKTIVAVNKDAEAPIFEIADFGVVGDLFAVAPQLTDEV
MTIWVLAEATDGKVA-TTTLEILAKAREL-TVEVVTAG---AEIAAEVGAH-GATKVHAVGGTEGKLLGAPLAGAIAAAIAAGPDAVLMATSYTGRDVAGRLSVKIDASVITNVVDLVERDAGVEPIFGGVTDVITKFTDKVGIFLVRPKSFAAEESGAAASVEELSVPDLGAAAVVTSRFVEEKTGPSLDEAAVVVSGGRGLGEKDNYQLVEDLAKLLQAAPGASRAIVDAGWVPYSYQVGQTGKVVKPTLYIAAGISGATQHLVGMKGSKNIIAINKDAEAPIFAVSDLGIVGDVHKVLPKLIEAL
MAVLVLVNPADGTVR-KGTLEALTAARALEVSAVVA-GPGVGGTREQLAQY-GAAKVYVAESPEIDEFLVAPKAEVLAQLVQSPAAVVIPSSPEGREVAGRLALKTGSGFLTDVTEIAAD-TATQVVFAGAQIVHSKVTVGTPIYTLRGNSVAPEPAPA-GEEVPVQVQLSEQLTVVDKVVEQKSNRPELTEASIVVSGGRGVASAENFSIIEALADSLGAAVGASRAAVDSGFYPHSFQVGQTGKTVSPQLYIAVGISGAIQHRAGMQTSKTIVAVNKDPEAPIFELADFGVVGDLFQVAPQATELI
MSVWVIAEQRDGYLQ-KVALELLGKGRELVKLTAVLVGYEVEKLANTLIKH-GADEVIVLENILLKNYTTDGYTNAIEKIAIKPEIILIGATNIGRDLGPRLAARLKTGLTADCTGLDIDTLMTRPAFGGNLMATIECPHRPQMATVRPGVFPLPCPDRRGRIEKIDVKIKEERTVVEKIVKSLDEKIDITEAKVIVSGGRGIGNKEGFEMLKELAHLLGGVVGASRAAVDAGWIGKDHQVGQTGKTVRPKLYIACGISGAIQHLAGMQESEYIIAINKDENAPIMSIADLGIVGDVYKVLPELINEI
MGVLAFCEVGDSSVR-SNALANLAFARAAGEVIALLIGKSASGAGADAARY--AKKVITVDSDQLEHYLAETYAPIIARIAKGASVVCATASTTGKDVMPRVAFDLEASMASDISGIDDKNQFRRPILAGNAYATVAVETEVICVTVRQSEFDPAAPLAAGEVSSADAGIDALGAEVVRVESSKSDRPDLNDADVVVSGGRGMKSGDNFKVLEELADVLNAAMGASRAATDAGMVPADWQVGQTGKIVAPNLYIAVAISGAIQHLAGMKGSKTIVAINKDAEAPIFQVADYGLVESWEKAIPELVEEI
MATGILIEIENNMVK-EASLGVMTAAK--QEKYALVLGQEASSVKEKLGEY-GAAHILHITAPGNLSANPDLQALAVADAVKQLDTLLGTASAMGKDMFARIAAILEEPLVSDCVAVNIKDTVKKSHFSGKTFATLKINCSCLLCTLRPNSTEPEP-STACDIIEFEARADPGLIKIVETRKAGGARLDLTEAPIVITGGRAIKSAENYKMLEACAQKIGAAVGASRAAVDAGYAPHSMQVGQTGKTVSPKLYIACGVSGAVQHFAGMKTSKVIVAINEDKDAPIFSKCDYGIIGDIFKIIPALTEKL
MAVLVLVDHVDGEVK-KVTYELLTAARAIEPSAVVV-GPGTAKVNQALAGY-GAAKVYVAESENAANQLVTPEVDVLAALVGSPAAVLVAATPKGKEVAGRLAIRTGSGLLVDAVDVAAD-SVTQSIFGGAFTVKAKAGTGVPVISVRPGGVEAVAAEA-ATEQALEVPATDAVVITSREPLKGGDRPELTEASIVVSGGRGVGSAESFEVVEKLADTLGAAVGASRAAVDSGYYPHQFQVGQTGKTVSPQLYIALGISGAIQHRAGMQTSKTIIAVNKDTEAPIFEIADFGVVGDLFKVAPQLTDEV
MTVIVLGEAREGALR-NVSFETIAAAKKIGEVVAVLLGDSVQSLAAEMIHY-GADRAVTVEHPHLRSYTSDGFSQAFMAVVESPDAVVFGHTALGKDLSPKVASKLKSGLISDVTDIEGEGVFIRPIFSGKAFEKVKIKDGIDFITIRPNNIEPLAHDSRGDVSSLSVDI--TRTVIKEVVRKSTEGVDLSEAKVIVAGGRGVKSEDGFEPLKELANLLGGAVGASRGACDADYCDYSLQIGQTGKVVTPDLYIAAGISGAIQHLAGMSNSKIIVAINKDPEANIFKVADYGIVGDLFEVIPMLTEEF
MSVLVLGELRDGVLR-NVTFEAIAAAKKIGEIVGVICGDDLGEQAQEMIYF-GADRVVTVSHSDLKMYTSDGYAQAVLSVIESPYGVVMGHTAVGKDLTPKVAARLESGLISDATSIEVEDVFTRPIYSGKAFEKKAIESGLVFATIRPNNIPALERDSRGEVQSKDVDI--KRTVIKDVIRKASEGVDLSEANVVIAGGRGVKSADGFKPLYELAEVLGGAVGASRGACDADYCDYSLQIGQTGKVVTPDLYIAVGISGAIQHLAGMSNSKVIVAINKDPEANIFNVADYGIVGDLFEVLPVLIEEV
MTVLVVAELLEGGMR-RSTLSAVNFAKQVGSFDILAIGEGADNAASQLSGY-GARKIFTAEIE--GGYVAEKYAPTVAEVAKDYGVVSATATTYGKDLLPRVAARLEAGVASDIASVAVDGVYRRPMYAGNVFGYCTVETPIQVVTVRQTEFEAAAESGSSDTESVSIAEDDARVEFVSLESQKSERPELTEAEIVVSGGRALKSAENFTVLEPLVDTLGAAMGASRAAADAGYVPNDLQVGQTGKVVAPKLYFAVGISGAIQHLAGMKGSKVIVAINKDKEAPIAQVADYFLVGDLFQVIPELTGEI
MSILVIAEAKEGELR-NVSFEAIALGKTLGEVVATICGEDLNSMAEELIKY-GADRAVTVANAELKTYTPEGFTQAYKAVIDSPDGIVMGHTSIGKDVTPKLASQLETGLISDVTEVEEGDVFTRPIYSGKAFEKKVVTEGITFVTIRPNNIAALEKDSRGDVSSLDVDV--QRTIIKEVIRKTSEGVDLSEAKVIVAGGRAVKGPEGFEPLQELADELGGAVGASRAACDAGYCDYSLQIGQTGKVVTPDLYIACGISGAIQHLAGMSNSKVIVAINKDPESNIFSIADYGLVGDIFEIVPKLTEEI
MSVLVMTELRSGTLR-QVSYEALTAARKLGDIIAAVFGRDLPDVTAELQRY-GANNVLYVDHEQLKDYATDAYLEAWTYVIENPSVILAPYTAIGKDVSPRVASRLGIGLISDCTDVELLNVFTRPIYAGKAFVKKTFRESRVFATLRPNNISAEEASARATVDKVSVDISPKRTVVEDIVQKTSSGVDLSEARIVVAGGRGVKSAEGFNVLQELADVLGGAVGASRGACDAGYCDYALQIGQTGKVVTPDLYIACGISGAIQHLAGMSNSKVIVAINKDPEANIFKVADYGIVGDLFEVVPKLTEAF
MAILVLANPAGGGVR-KTTLEALTAARALEPSAVVL-GPGTAGVRDQLAEY-GAATVYVAESADIDDYLVAPKAEVLAQLVSSPAAVVIPSSPEGKEIAARLAIKTGSGFLTDVTEIAAD-TATQVAFAGATIVHSQVTVGTPIYTLRGNSVAPEAAPA-GAEQPVSVSVSDSQVVVERVVEQKSNRPELTEASIVVSGGRGVASAENFSVIEGLADSLGAAVGASRAAVDSGFYPHSFQVGQTGKTVSPQLYVAVGISGAIQHRAGMQTSKTIVAINKDPEAPIFELADFGVVGDLNTVVPAATEQI
MSVWVFLETEDGQLR-SVGLELLGQGRLLEQLVGVILDPHAGTLAAQAIGC-GADTVITMEDPALAHYNTDIFTAAMCHLVRAPEVLMIGATNVGRDLGPRISCRLHTGLTADCTHLDVDHLWTRPAFGGNLMATNICPTKPQMGTVRPNVFRAPAFDARGAVFVESLPEDARSTELLELIPVLAATANLTEAQIIVSGGRGMKGPENFALLQELADTVGGCVGASRAAVDAGWISPIHQVGQTGKTVCPRVYIACGISGAIQHLIGMSASDTIIAINRDPNAPIFQVADYAIVGDLFQIVPALTKAL
MAVLVLVEHFEGALK-KVTSELITAARNIEPSAVVA-GPGTAALADDLKAA-GAEKIYVAESDEVETVLITPKVDVLAALVETPAAVITAATIEGKEVSGRLAAAIDGALLVDVTEVRSD-SANHSIFGGAWNVDAKASGDIPVISVRPGAVEAEPQAA-GEQVTVEVPAQEEITITKRDPVVAGDRPELTEATIVVSGGRGVGSAEKFSVVEELADALGAAVGASRAAVDSGYYPGQFQVGQTGKTVSPNLYVALGISGAIQHRAGMQTSKTIIAVNKDEEAPIFEIADYGIIGDLFNVAPQLTEAV
MSLWVFVETEENEVK-PVGYELLNPGRELAKLVAVVIGGKVEDIAKKAIEY-GADEAILVEGDEYFNYTTDAYSIAMKTLVDKPSAILIGATNNGRDLGPKMACDLNTGLTADCTGLDYDAVWTRPAFGGNLMAMILCPNRPQLGTVRPGVFKKPELVGKGTITREDIHVAADRTKLIERIEEVAAAVNLEEAEIIVSGGRGVGSEEGFGVIRELADVLGATVGASRAAVDEGWIPRAHQVGQTGKTVGPKLYIACGISGAIQHAAGISGSDCIVAINKDPDAPIFDVADYGIVGDLFTIIPIMIEQI
MSILVIAETKEGEIR-NVSFEAIAAAKKIGEVIGLVCADDLENLAQELIYY-GADRAITVKNDNLKSYTSEAFGQAVLAVVKSPDAIIMGHTSIGKDLSPKLASKLESGLISDAIDIETDGVFIRPIYSGKAFEKKVITSGIPFITIRPNNIAALDRDSRGNINNVDVDI--KRTIVKEVVRKTSEGVDLSEAKVIVAGGRGVKSADGFKPLYELAEVLGAVVGASRGACDADYCDYSLQIGQTGKVVTPDLYIAVGISGAIQHLAGMSNSKVIVAINKDPEANIFNIADYGIVGDLFEVIPMLIEEF
MAIMVYVETAEGNPV-KVGLEMLSPAKKL-KVTAVVIGGGVADAAKEVAKA-GADQVICVDSEDYKEFNLDAYAQVLVELVKNPEAVFVGGTQDGKDIAPVVAAKCNTGCASDVLDIKAEDIYTCPLYGGTVLEDVKIKTTPQIATLRSGAFQKVE-DTEGEVVAKEVKVADDKAKITESVKEIAETINLEEAEVIVSGGRGMGSKENFALVDDLAKLLGGVVGATRPAIEDGWVSKIHQVGQSGKIVAPKLYIACGISGATQHVSGIMNSGYIVAINKDEDAPIFDVANVGIVGDVMKVLPVMIEEI
MSVLVFTEFQNGNLK-RSSQELLQFAATTKPVVALALGSQAKTGAAQLAHH-GAQEVLLCADTAYDAYNPELFSVAAAEAIQGASLVLASASSSGKDLFPRVAAKIGAGVVSDGTEITVSGKVKKPMYAGKCFATAQFEAATKIVLMRANQLPVAAADSKATITEHA--FTKPKTLIKEVVKGASEKLDLTEANVVVSGGRGLKEAANFSMLNDLASVLGATVGASRAVVDAGWVGHSMQVGQTGKTVAPTLYIAVGISGAIQHLAGMSGSKVIVAINNDPNAPIFQKATYGIVGDAFEIVPKLTEEF
MSILVVLTADEGQLE-KPAAELLGGAAEISPVALVL-AAGSDAAAEKASEL-GAVATLTAAVV--EGNLGTAAVDAVAAAAEAPDAVLVPNTLDGRDIAGRFAVRSGSAVSVDATGLERDSVANHSVYGGGYTASSAPTFGAPIVTVRLGAIETRAEAS-ANTQALEVADSGKAADSFEAVVETSSRPELRGAQKVVSGGRGVGSEESFELVGEFADTLGAAVGASRAAVDAGYIAQSHQVGQTGVSVSPQLYVALGISGAIQHKAGMQTSKTIVAVNKDAEAPIFDIADFGVVGDLFKVVPQAIESL
MVIWVVVEHGRGRLK-KSSLGLLTEGKRLGSLCAVVIGQQVEGFIDTLAQY-GAHKLFLLQDSQYEHYISEIYTDLLASLANHPGLIVLAATYQGKDLASRLAAHLNVGLASDCANWRFNNEYIRPVYGGKVYATEIYHPFIQIFTMRPNVLDIDDPKSSPEIIPIKITLNHSRSTVLDFLPADPATIDLSEAEIIVAGGKGVGSAENFRLLKNLADLLGGSLGGSRVAVDSRWIPSERQVGQTGKIVGPRLYIACGISGAIQHLMGMKDSQRIIAINTDKNAPIFKIADVKIVGDLREVVPAICCRL
MAILAVGEIAGGVLR-KASRETTSVGKKL-SVSTVLIGSGAAAGAAEVAKH-GADTVYVGE---IATYNGEAYAKAIADLVKGYEVVILPHSWIGRDISARIATLLNTGVISDAVDISMDGKIRKPVYSGKAFVSLKVKASPQVVTIRPNAHPIAE-SGAGAVENITVDAGAAKAKQVKFEAKSGSRVSLTEADIVVSGGRGIKGPENFPLIEQLADILGAGVGATRAVVDAGWCDHTLQIGQTGQTVSPKLYVAVGISGAIQHMAGMGSSKYIVAINKDADAPIFKVSTYGIVDDLFNVLPPLKEEL
MGVFVFAQQVDNVLD-GVAFELLGKGKDLTDVTAVLIGSGVKGLVDELAEY-GADKVIVVDDPELKDYRTEPYAHALASVINKPEIMLVGATAIGRDLGPTVSARVATGLTADCTVLEIEHLMTRPAFGGNTIATIACPNRPQMATVRPGVMQKIAPVGAAEVIEYNPGFTPNYVEILNVVKAVKNTANIMDAKVLVSGGRGVGSKENFKMLEELAEVLGGTVSCSRAAVENGWLPVDLQVGQTGKTVRPQIYFAIGISGAIQHVSGMEDSDLIIAINKDEAAPIFDVADYGLVGDLNKIVPALTKAL
MAVLVLAEVSGDKVK-SVTFEILGKLA--HTVDVAAFGEVPAAAVAELAKY-GAANVHSIKG--LDNYSPEGYTNSLKDFISSYDYVFAGATSLGKDLLPRVAGAFDAGMASEVTNFTMDGAGTRPMFSGKCLAKVEITPKPHFVSVRPNALGMPENAAGGAASEVS--ANAGRAMIKEIIKGASEKLDLTEANIIVSGGRAMKSADNFKILNELADVVGATVGASRAAVDSGFAAPSMQVGQTGKTVAPTLYIACGISGAIQHLAGMRTSKVIVAINTDPDAPIFTKADYGIVGDLFQIVPLLTEEF
MSVLVLVDHVDGKVR-KPTLELLTIARRLEPSAVFI-GAGADGVAETVKKY-GAEKVYVVDDAEIKGYLVAPKAEVLQQLVESAAAVLIPSSAEGKEVGARLAVKTKSGLITDAVDVQEG-VTTQSVFAGNYTVQAKITQGTPIITVKPNSAAPEEAAA-GTVEQFAPSISDSKAIVASQARKASGRPELTEAAIVVSGGRGTGG--NFEEVEGFADSLGAAVGASRAAVDSGWKPHAFQVGQTGKVVSPQLYVANGISGAIQHRAGMQTSKTIIAVNKDDEAPIFELVDFGVVGDLHTVLPAATEEI
MGVLVVIEQRENVIQ-TVSLELLGKATEITKVSALLLGSKVEGLIDTLAHY-GADEVIVVDDEALAVYTTEPYTKAAYEAIKDPIVVLFGATSIGRDLAPRVSARIHTGLTADCTGLAVATLMTRPAFGGNIMATIVCKFRPQMSTVRPGVMKKNEPDTKAVINRFKVEFNDALVQVVQVIKEAKKQVKIEDAKILVSAGRGMGGKENLDILYELAEIIGGEVSGSRATIDAGWLDKARQVGQTGKTVRPDLYIACGISGAIQHIAGMEDAEFIVAINKNPEAPIFKYADVGIVGDVHKVLPELISQL
MEVWVLAETVNGKIL-PITLELMGEGRKLKKLAVIVPGYNIEEAAKVLVGY-DVDIVYYVEHELLKDFSTLGFVEVLSKEVKKPEVLLVGATSIGRDIGPRLAARLGTGLTADCTGLEVDDLMTRPAFGGNIMATIICPNRPQMATVRPGVMARAKKIKSASFEKIIPELKEERSKLIGTIEHDQKRVNLTDAKIIVSGGRGIKNKDGFALIESLAKALGGEVGSSRACVDAGWIDSSHQVGQTGTTVRPDLYIACGISGAIQHLAGMSESKYIVAINTDKNAPIFDICDYGIVGDLKEIIPALVSSI
MGVMVFVEQRSGEIQ-NVSLELLGKGRELNKLSAVLLGHNIEKLSEELIQY-GADEVVYVEDKNLDVYLTGTYTKALTEVINNPEIVLVGATTIGRDLAPRVSATIGTGLTADCTSLEIDNLMTRPAFGGNIMATIICPHRPQMSTVRPGVMKKLEKNARGNVEKIEVKFLEDNVQVLKYVKENIKKVNIEDAKVLISAGRGIGCKENMDALYELADLLGAEVSASRAVVDAGWIDKSRQVGQTGKTVRPDVYIACGISGAIQHLAGMEESEYIIAINNNSDAAIFEVADLSLVGDVNRVIKNLIQEL
MNVWVFAEQRDGHLQ-KVSLELIGKGREIEKLTAVLLGYEVQNLTNSLISH-GADEVILVDNVLLKNYTTDAYAKVLCDLINKPEIMFIGASYIGRDLGPRVAGRLKTGLTADCTSLDIDTLMTRPAFGGNLMATIECPHRPQMSTVRPGVFNVPCADKRGKVEVVATDLKEERTKVEKIVKSLKDKIDITEAEVIVSGGRGVGNKEGFALIKELAEILGGVVGASRAAVDSGWVEKDYQVGQTGKTVRPKLYIACGISGAIQHLAGMQESDYIIAINKDDSAPIMSVADLAVVGDLYKVIPEMIKEI
MSVLVLVDHVDGAVR-KTTTELLTIARQLEPAAVFV-GSGF-AARETLAQY-GAAKVYRIESSDVTDYLVAPTAEALAQLVESPAAVLIAASAEGKEIAARLAIKTGSGLITDAVGVDAD-TTTQSVFAGSYTVKAKVTTGTPIITVKPNSATPEAAPA-AADEVFEPTVSDAAAITETKPREKSGRPELTEAAIVVSGGRGTNG--DFGPVEAFADALGAAVGASRAAVDAGWYPHANQVGQTGKTVSPQLYVANGISGAIQHRAGMQTSKTIVAVNKDEEAPIFELVDFGVVGDLFAVLPQATEAI
MSVLVLVDHVGGKVR-KTTAELLTIARRLEPVAVYI-GAGV-DALPALGQY-GATKVIALTDAELGQYLVAPKAEALQQVAAEPAVILIPSSAEGKEIAARLAVKLESGLITDAVDVQAGDVTTQSVFAGNYTVQAKVTHGTPIITVKPNAATPEVAEG-PEVEEFEVSISDATAITESKPREATGRPELTEAAIIVSGGRGTGG--DFGPVEAFADSLGAAVGASRAAVDSGWYPHAYQVGQTGKTVSPQLYVAAGISGAIQHRAGMQTSKTIVAVNKDEEAPIFELVDFGVVGDLHKVLPAATEEV
MSIWVLIDIQNGQAK---TLELLTGGRKLEKLVAVVIGSGTDAAVKDAVAN-GADQILVVDGADYADYSTEGYTYALEQLAGKPAALLIGATISGRDLAPRLAARLKTGLAADCTDLEIDTQWTRPAYGGNELAVIETPARPQLGTVRPSAFKRGEPDARAEIIKEDIALPAGRTSIIERIAEVAEGIKLEDAEVVVSGGRGVGSTENFALLKELADLMGGAVGASRAAVDAGWISHVAQVGQTGKTVSPKLYIACGISGAIQHLAGMSGSDVVIAINRDPDAPIFEVADYGIVGNIKDVLPALTEAI
MNVYVFVEQREGEIQ-RVSLELIGKGRELESVTAIILGYNIKDKADTLIHY-GADEVIYIDDKILEVYMTEPYAKALTEVIEKPEIFLIGATAIGRDLAPRVSARIHTGLTADCTSLDIETLMTRPAFGGNLMATIVCPHRPQMSTVRPGVMPLFEKDSRGKVEEFKINFSKENVEILEIVKEKKQKIKIEEANVLVAGGRGIGNPEKFELLKKLADELGGLVAASRAVVDAGWIDREHQVGQTGKTVRPDLYIACGISGAIQHLAGMEESDFIIAINKDPEAPIFEVADIGIVGDINKVIPALIEEI
MAVLVLVDHANGTVR-KTTAELLTIARRLEPSAVFV-GEGF-AAKEALAKY-GAEKVYRVESADVTDHLVAPQAEVLAQLVASPAAVLIPSNSAGKEIAARLAIKTESGLITDAVDVQAGGKTVQSVFAGSYSVTSTVTKGTPIVTVKPNSAAPEEAAA-AADEVVEVSISDAAAITESKPKEATGRPELTEAAIVVSGGRGTGG--DFSKVEEFADSLGAAVGASRAAVDAGWYPHTSQVGQTGKQVSPQLYVACGISGAIQHRAGMQTSKTIVAVNKDEEAPIFELVDFGVVGDLFTVLPQATEKV
MNVFVFAQQEDGKLA-GVSLELVGKAKELTEVTAVVLGSEIRDMAKKLGRY-GADNVVLADDPGLKVYMTEPYAHVLTQIIQKPEIVLYGATAIGRDLAPRVSARVHTGLTADCTGLEVDTRMTRPAFGGNIMATIICPFRPQMATVRPGVMQRIHPAESAKVENYKVELPRENVEILDIVKKVSDKMDIQDAKILVSGGRGMGCPENFQLLEDLAAAFGGTVSSSRACVDAGWVEKDRQVGQTGKTVRPDLYIACGISGAIQHLAGMEDSDLIIAINKDEYAPIFEAADYGVVGDVTKILPAFTEQV
MSVFVFAEQRDGEIQ-KVSFELIGKARELEKVVAILLGHKVEGQAERLVAY-GADEVILVDDKMLAEYVTEPYAKAIAAVIHDPEIVLYGATAIGRDLAPRVSARIHTGLTADCTGLAIDTLMTRPAFGGNIMATIVCPFRPQMATVRPGVMQSCPMDKVGKVTKFTVPFAAENVKIRKVVKAAKKATDITECKILISGGRGIGKADKFEMLKDLADVLGGEISSSRANVDAGWIGKERQVGQTGKTVRPNLYLACGISGAIQHLAGMEGSDLIIAINKNNTAPIFDVADVGIVGDVNVVVPKLTEAI
MSVLVLVDHVDGDVR-KTTAEMLTAARRLEPSAVFV-GQGY-SAKEDLARY-GAEKVYLAQDAVYTDHLVAPVAELLADLVGSPVAVLVASSNDGKEVAARLAIKTGSGIVTDAVDVQPVDGTTQSVFAGSYTVTTTVTRGTPVVTVKPNSVSAEESPT-PTEEEVSVEVSESAAITNRAEKEKSGRPSLTEAAIVVSGGRGTGG--DFGPVESFADSLGAAVGASRAAVDAGWYPHSHQVGQTGVSVSPQLYVAAGISGAIQHRAGMQTSKTIVAVNKDEEAPIFELVDFGVVGDLFTVLPQAADKV
MTVWIFAEQADGKTK-GTAYGLISKGRKLTRVSAVCFSHST-EGAQELISC-GADRVYLVDDPDPINHDEESYARELIELIRRPSIVLAAATPLGSSFIPRVAAALDTGLTANCTVLEIDSVQTRSAFGGNLMATIICPARPQMATVRPYAFKRGISDSRGKIVRVDLEKQPVRTKLLNVINDLGQKVKLEEADIVVCGGRGLGKAENFHVIAELADVLGAGLASSRPPVDDGWIAYSHQIGQTGKTVAPRLYIACGISGAPQHLAGMQNSEIILAINEDPRAPIFEVATYGIVGDLFKVVPMLTARL
MQIVVYLECAGGQPV-KASLEALNAAKRLGKVAAVLL-DSA-DAAAEAGAY-GADEILSVQ---VGGYQPESCAAALAELCREADCLLLGSTRDGKELAARVAARLGAGCVTDATGLSEQ-GWVRSVYGGSLLETVAVE-GPAVVTVRSGSFGKPEREGRAPVSQEAVTLPEIRTVIRDTVKELAEAVNLEDAEVVVAGGRGMGSAENFALVQELADLLGGVVGASRPAIEEGWVPRNHQVGQSGKIVAPKLYIACGISGAMQHVSGMSGSGYIVAINKDEDAPIFDVADVGIVGNVAEILPLMIEEV
MGVLVLVDHVEGDVR-KTTSEMLTAARRVEPSAVFV-GAGF-AAKEALAAA-GAEKVYRLEAAEFGEYLVGPTAEGLAQLVQGASAVIVPSSPEGKEVAGRLAVMTASGVITDAVDVEAADKVTKSVFAGGWTTASHVAKGVAIVSLKPNSVTAEPAQA-CADEVVEVELSDVGAIVASEEKQASGRPALTEAAIVVSGGRGTGG--DFDPVESFADSLGAAVGASRAAVDAGWYPHSSQVGQTGVTVSPQLYVAAGISGAIQHRAGMQTSKTIVAVNKDEEAPIFSMVDFGVVGDLFDVLPQATEKI
MNVLVYIEQRDGEIQ-KVSLELLGKGKELEKLSAVVLGHNIKALANELIYH-GAEKVITVDHEVLKNFTNEPYTKALTAVINKPAIVLVGATSIGRDIAPRVSARIHTGLTADCTSLDIDTMMTRPAFGGNIMATIICPHRPQMSTVRPGVMLKLERNSNGDVIDFDAGLNAQNVEVLEIVKEDHKKVNIEDAKVLVSAGRGIGSKENMNPLYDLADELKGEVSGSRAVIDNAWLDKDRQVGQTGKTVRPDLYFACGISGAIQHIAGMEESELIIAINKNPDAPIFEVADLGIVGDVSKVLPLLTEEL
M----FIQQIDAKVT-GVSYELLGKGRELSDVTAVLLGHNVGGLCDKLASF-GADKVVLVDDAALETYTTEPYTHAVHSVIEKPEIFLFGATAIGRDLAPRVSARVHTGLTADCTKLEIDSRMTRPAFGGNIMATILCPFRPQMATVRPGVMKKILPIGAAVVDEFNPGFELNYVEVVEIIKKVSNKVDIMDAKILVSGGRGVGSPENFKLLKDLADAIGGEVASSRASVDAGWTEKDIQVGQTGKTVRPSVYFACGISGAIQHLAGMEESDLIIAINKDESAPIFDVADVGIVGDLNKILPILTEKI
MEIWTMAETHDGKLK-DVSYELLSRGRVLEHLVSVVIGNNVDDQINELIQR-GADKVIVVENENINDFIVENYSNLVVNLIKKPNIILAAATANGRTLMPHVAMRIHTGLTADCTELDIETLQTRPAIGGNILATIKTPHRPQMATVRPKSSKPLEIDSRGEVEFIEFDESLIRVVKLSSEYGQDSGLNIQGADVVVAGGKGMKRIENFKMLKELADKLGGVVGASRDAVDRGWAVYPQQVGLSGKTVTPKLYIAIGISGAIQHLAGMKTAEIIVSINIDPEAAIFKVSDFGIVGDLFEVLPLLNKKL
MSVLVLVDHVDGDVR-KTTAELLTLARRIEPSAVFV-GDGF-SAKEYLASY-GAEKVYRVESGDVSDYLVAPVAEVLAQLAESPAAILVSSSPHGKEIAARLSIKLNSGLITDAVDVRAGGETTQSVFAGGWTVEATVTTGTPIITVKPNSCSPEQAQA-AADEVVDVQISEGAAITERREKQTSGRPELTEAAIVVSGGRGTAG--DFSPVETFADTLGAAVGASRAAVDAGWYPHTSQVGQTGKQVSPQLYVACGISGAIQHRAGMQTSKTIVAVNKDEEAPIFELVDFGVVGDLFTVLPQATEAV
MNLYVVAEHFEGKLR-PVTMELIGKARELEKVHAVLIGANVEDLAQNLIAV-GADVVHYLTASELKEYSTEGYTYALERLCRQPAAILIGATHNGRDLAPRLSARLQCGVVADCTDIKMDTTWTRPALGGNILADIICPHRPQMGTVRPNVFPKPVPDSRGRVETLAVEIPAGRTLRTNYEQVPQEEVNLEDAEIIISGGRGMGSAEAFRKLHTLARKLDGTVAASRAAVDAGWEPSIHQVGQTGKNVGPKIYFAFGISGAIQHLAGISGADMVVAINKDPQAPIFQRADYGIVGDVHIVLKEMLAQL
MTVLVLVDHVDGAVR-RTTAEMLTLAARLEPSAVFV-GEGV-KASESLGRY-GAAKVYAV-GGEADGYLVAPVAEVLAQLVESPVAVLVSSSAHGKEIAARLSIKSSSGLITDAVDVRAGGETTQSVFAGSYTVEATVTQGTPIITVKPNSCAPQEISD-AAVEKIDLALSDTGAITERKEKQKSGRPELTEAAIVVSGGRGTGG--DFSPVESFADTLGAAVGASRAAVDAGWYPHTSQVGQTGKQVSPQLYVACGISGAIQHRAGMQTSKTIIAINKDEEAPIFELVDFGVVGDLFEVLPQADAQV
MSILVFIEHAEGEIK-KSSLEAVSYAAAMEDVTAIAIGP-VESVLKAAGSA-GASKVLHAADSKLEKGLIQPYAKVIAQAMEGAKTLVLAKSSLGDPVAARVAAKMKAAFVSNVADLPDTSSVKRSIYTGKAFANVEMTTETKIIGIKKNAVELKED-GEASVEAFEPSLDDAAVKITSQDKQ-EGEILLPEAELVVSGGRGMKGPENWGMIEDLAKTLGAATGCSKPVSDIGWRPHHEHVGQTGVKVSPQLYIAIGISGAIQHLAGVNSSKYILVINKDEEAPFFSAADYGIVGDAFDVVPKLTEAL
MSKLLIVAFQPSDIA-----QLSGFAKKLLPFDILLLGSP-------AQGY-GANRLFVGSLPELP--PADALAKAVQPIAANYTHIASVSSMSSKDSLARLAGLLDAAMVTDVLDLESPTVFKRPMVAGSIVATVEVLAFPVVLTVRPAGFGTTDPGGM--VEQTPATTLEGRASRLSATSRGGSRPDLGQASVVVSGGRPLKDAATFNVIGGLADALGGAVGATRAAVDSGIAPNELQVGQTGKIVAPDLYIAAGISGSTQHMAGIKDSKVIVAINKDPDAPIFEAADFGLVADLFDAIPEFRAAI
MNILVFAEQREGEIQ-NVGLELLGKAKELEEVTAILLGYQVEHLSKELISY-GADKVVVVDKEELKFYDTEAYAQAFSSVIKKSEIVLVGATTIGRDLGPRVSARVVTGLTADCTKLEISELMTRPAFGGNLMATIICPHRPQMSTVRPGVMQKFSKDARGEVEKFDVEFDKSKVKIIEIIKEEKEKIDITEANVLISGGRGVGSADNFKKLEGLAEEIGGTVSASRAIIDSGWIDHDRQVGQTGKTVRPDIYFALGISGAIQHVAGMEESEYIIAINKDKGAPIFNISDLGIVGDVSKIVPMITEEI
M----VLETAGGKLR-AHCLPGIAAAKQILPLHLLVLGADASAAAEAAAGY-GAAGVHTIANPALEPFTAEAWGDAIVHATKGASVVGGTASSTLRDCLPRAAAILDAPLCAEVVAVKSGDTFTRPISAGRALLDEKLSGEIVFFTARGSEFEPAA-AAAAPVSAIDVNVDTRGVEVVGIQKTQSSRPALTEADVVVSGGRGMREGSNFKVLEDLTDLLGGALGASRAATDAGMVPADLQVGQTGKIVAPNLYIAVAISGAIQHLAGMKGSKTIVAINKDGEAPIFQVADYGLVAKWEDALPRFVELV
MAVLVFTEVTADNVK-SVTYEILGKLA--NEVDVAAVGQVPAGAVAELAKF-GAANIHSLKGDNLDNYSPEGYANALKEFIGGYDYVFAGSTSLAKDLFPRLSGMFDAGMASEVTNFTMDGAGTRPLFAGKCLAKVEIEPKPHFVTVRPNALGMPSSEAAGNAADAS--VSAGRAAIKEIIKGASEKLDLTEANIIVSGGRAMKEASNFKILEDLADTIGATVGASRAAVDSGYAPHAMQVGQTGKTVAPSLYIACGISGAIQHLAGMRTSKCIVAINTDPDAPIFTKADYGIVGDLFQIVPILTEEF
MDIYVFVEQREGVIQ-NVAFELLTKAAELEKVYALLLGHGVTSQANELIAY-GADTVICVDSPELEVYCTEPYAQAIDHIIKRPAIVLIGATTIGRDLGPRLSARIGTGLTADCTALEISELMTRPAFGGNLMATIVCKHRPQMSTVRPGVMLKGERNMRGDIEHVTVNFDKSRVKVLQSVKEEKNLIDITEAKVLVSGGRGVGDAEGFRKLEKLAETIGAEVSSSRAMVDAGIISHDRQVGQTGKTVRPDLYFAIGISGAIQHLAGMEESDYIIAINKDKDAPIFQCADLGIVGNANQIIPLLTEKL
MSILVYAEHADGTFK-KSAYEAVSYAKAITWVTAVTIGD-ITSELASLGHY-GATTVLHVSSEQLNRFINQAYASVVAAAANNADLVIVSNSFSGKGLAPRIAAKLGAGLADGAVELPVVETVKKTAFSGKAFAFTELISDKKVISLNINAFEAQET-DTPQIETFSPPIEERATIVEEIVRI-TDKVSLPEAEIVVSAGRGLKGPENWGMIEELADALGAATACSKPVSDAGWRPHSEHVGQTGITVSPNLYIAIGISGAIQHLAGISASKTIVVINKDPEAPFFKVADYGVVGDAFEVIPKLTAAI
MNVYVFLEQRDGKVQ-PVAFELLGKARELEKVVGILLGHELDKEAEQCIAE-GADTVLVADDPALAVYTTEPYAQAIDQVIKKPSIILFGATTIGRDLGPRLSARVGTGLTADCTGLEISDMMTRPAFGGNLMATIICAHRPQMSTVRPGVMRRCTPNDRGSVEKLSVNFNPARVKVLETVKESKDKIDITEANVLVSGGRGVGTGDGFAKLQALADTMEAQVSASRAVVDAGLMDHDRQVGQTGKTVRPDLYFALGISGAIQHLAGMEESDFIIAVNKDKFAPIFSVADLGIVGDLHKIVPLLTERL
MSILVFVESSEGQVK-KTSIEAVAYAAAMGDVTAIALGN-INSELEGLGKY-GASKVLHADDERLNQGVIQAYAAVIAKAMEGAEVLVLANSSLGNPVSARVSVKVDASLVSNVTDLPDTSKVKRSIYTGKAFAVVELTKNKKILAIKKNAAEVKET-GSAAVEKYKVTISDNGAKITNTDKA-TGEVLLPEAEIVVSGGRGLKGPENWGMVEELAKELGAATGCSKPVSDMGWRPHHEHVGQTGVKVSPQLYIAIGISGAIQHLAGVNSSKYIVVINKDPEAPFFKAADYGIVGDAFEIVPKLTEAL
MSVLVYAENTGGKFK-KSVYEAVSYARAITTLTAISIGD-VSDELSALGNY-GAHKILNVSNGQLKNFVNQAYAAVLAKAAEQADVVVISNTFSGRGLAPRVAVKLSAGIADGAVSLPETAIVKKTAFSGKAFAMVQLTSVNIVIALIPNSYKVIEN-TNAVTEDFLVETKESKAMLKEIIKS-ADKVSLPDAEIVVSGGRGLKGPENWGMIEELAGLLGAATACSKPVSDAGWRSHSEHVGQTGIAVSPNLYIAIGISGAIQHLAGISSSKVIVVINKDAEAPFYKVADYGIVGDAFEIVPKLIDAV
MTVLVLVDHVDGQVR-KTTFELLTLAARLEPAAVFI-GDGL-AATGALGEY-GAQTIYAVSGADIDDYLVAPVAEVLAQLVEAPAAVLVSSSAHGKEIAARLAIKTGSGLITDAIDVRAGDETTQSVFAGSYTVDSRVTHGTPIITVKPNSCAPEQRSQ-AEVQQTDVQISDGAAITERREKQATGRPELTEAAIVVSGGRGTSG--DFGPVESLADALGAAVGASRAAVDAGWYPHTSQVGQTGKQVSPQLYVACGISGAIQHRAGMQTSKTIIAVNKDEEAPIFELVDFGVIGDLFEVLPQTTDAV
MGVWVISEYRE-TLQ-RVSMELIGKARELEELTAVVLGWKISDCADFLIQH-GADHVIFIEHELLQHYTAGGYTKVLSKLINKPSIVLIGATHIGRDLAPRLAARLKTGLTADCTHLEIDTLMTRPAFSGNLMATIECPHRPQMATVRPGVFPMPCANSRGTVESIEPDLSDELVIVEKVMKIEKSSIDISEAKIVVSGGRGVGSKKGFDILHELAEALGGTVAGSRGAVEAGWIEKEKQVGQTGKIIKPKLYIACGISGAIQHIAGMHESEYIIAINKDPEAPIMSIADLAVVGDLHKIVPQLTKLI
MDVWVFAEQREGKVM-NIAFELLGEGSKLVELSAVLMGDNVDGNIKDLFAY-GADKVYFVENAELKDYRTEPYTEMMNQLIKKPQIVLIGATNIGRDLAPRVAGRVRTGLTADCTQLTIDTLQTRPAFGGNLMATIICPSRPQMATVRSGVMKKKEPDNRGEVITASYD-KSTRTVVKEIVKEAGRAVNLEEAKIIISGGRGLGGPEGFEILEKAAEVLGGVVAASRAAVDSGWISAKHQVGQTGKTVHAKIYIACGISGAIQHLAGMQNSELVIAINKNPAAPIMQIADYGIVGDYKNILPLLIEEI
MSVLVVLETAGGKIR-SHCLPGITAGKQIAELHLLVLGANAAAEGAAAAGY-GAAGVHTITDAALEPFTAEAWGDAVVHAVKSPAVVGGTASSALRDCLPRAAAVLDAALCAEIVAVKSGDTFTRPISAGRALLDEQLSGDLVFFTARGSEFAPAE-AAATTAAVIDASVDVRGAQVLGISKTESSRPALTEASVVVSGGRGMREGANFSHLEQLTDLLGGALGASRAATDAGMVPADLQVGQTGKIVAPNLYIAVAISGAIQHLAGMKGSKTIVAINKDEEAPIFQVADYGLVAKWEDAVPALIAAL
MTILVLLETTNGELA-TSAAGLLGAASRITPVALAVIAPSQQALAEQAAAT-GAERVLVFETNSTQAELTIPHVDALAAAAAVPHAVLISNSIDGRDIAGRFAARTSAPIAVDAIGVSRDDVAHHSVYGGAYNVDSAATFGPLVVTVRQGAIDARAEAP-VALESLEVPASGAAAESVEAVTETSSRPELRGATRVVSGGRGLGSAEKFALVEDLADALGAAVGASRAAVDAGYIPANHQVGQTGVSVSPQLYIALGISGAIQHRTGMQTAKNIVAVNKDPDAPIFEVADFGVVGDVFTVVPQLISAL
MSVLVFIESADGAIK-KSSLEAISFAAAMGDVTAIYLGQ-LSAELQKAGNF-GATKVLHVNDERLNKGIIQAYASVLAQALEGAKTLVLAKSALGDPVAARVAIKTGASFVSNVTALPDTTKVTRSIYTGKAFATEEMKGDIKILAVKKNAVDLKET-GSAQVEAFSPQLSDSGVTITKTEKQ-EGEVLLPEADIVVSGGRGMKGPENWGMLEELAGELGAATGCSKPVSDIGWRPHHEHVGQTGVKVSPTLYIAVGISGAIQHLAGVNSSKVIVVINKDPEAPFFKAADYGIVGDAFEVVPKLTEAI
MPVLIFIDQSEGQVK-KASIEAICYGVAVDTAEGVILGK-VTDDIAALGKY-GLQKIHHVDNEALNHFDAQVFTGAIAQVIDKSKVIIFSNNADGKHIAPRLSVKLKAGLVTGAVALPDTTVVKKTVFSGKAFANIAINTDIKIIALNPNSYEITARGAKAEILSFSAQVGATKVRVTGVNKV-KGEVPLSEADIVVSGGRGLRGPENWGMIEELAKLLGAATACSRPVADAHWRPHHEHVGQTGLAIAPNLYIAIGISGAIQHLAGVNRSKTIVVINKDPEAPFFKAADYGIVGDAFEIVPKIIEEV
MSVLVYVENAEGKFK-KSIFEVVSYAKAITSLIAISIGN-VSSELENLGKY-GVEKVLNVTNDKLKSFINQAYASVIAEAAKAANVVVLSNSFSGKGLAPRIGVKLEAAVADGAIELPTTDIVKKTAFSNKAFAMVEMNSENKVISLTPNSHKVVED-TPATIEEFNSENKDSKVIIKEIVRA-TDKVSLPDAELVVSAGRGLKGPENWGMIEELANLLGAATACSKPVSDADWRPHSEHVGQTGIAISPNLYIAIGISGAIQHLAGVSSSKVIVVINKDPEAPFFKVADYGIVGDAFEVVPKMIEAV
MTILVLLETATGGLA-KTAAGLLGAARGISAVALIV-ADGDRALSDEAIGA-GAERVLVAPGD--PAALTGPVVDALDAAFASPVAVLVPHTVDGRDAAGRFAARRRLPLAMDAVGLERDDLARHSVFGGGFDVTSGATFGPLVVTVRPGAIDARAEAPDAVVETLAVTASDLAREHVEPIVSASARPELRGAAAVVAGGRGLGSIEGFALVEQLADALGAAVGASRAAVDAGYVAAAAQVGQTGVSVSPRLYVALGISGAIQHRAGMQTAQTIIAVNKDPEAPIFAIADLGIVGDVFTVVPQAIAAL
MSVLVFIETEDGKIK-KSSREAISYGAAIGEVTAIALGS-VNEELASAGVN-GATKVLHAADEKLNAGLIQPYTEVIAKAFEGAEVLVTAKSSLADAVVGRVSVKLGAALASNVSELPKTDVVKQSIYTGKAFVNTTLTTDKKILAIKKNAIELKTD-AAASVEAFDVALDDAGAKITSSEKA-EGDVLLPEADIVVSGGRGLKGPENWGIIEDLAKTLGAATGCSKPVSDMDWRPHHEHVGQTGVKVSPSLYIAVGISGAIQHLAGVNSSKYIVVINKDEEAPFFKAADYGIVGDAFEVLPKLNEAL
MSVLIFADQADGHIK-KSSFEVLTYGAKLTSAEALVLGN-VNDDLASLGKY-GVTKVHQVKDANLEHVDAQVYAKVIAEAVTGATVVVISHNQTGKAVASRVAARLKAGIVAGASALPDTSVVRKTVFSGKAFANVSISSPIKVISLNPNSFTTVSG-GTAEVNVLNIAVEAPKVKVTAVNKV-TGEVPLTEADVVVSGGRGLKGPENWGVLLDLAKELGAATACSRPVGDAHWRPHHEHVGQTGVQVAPNLYIALGISGAIQHLAGVNRSKVIVVINKDPEAPFFKAADYGIVGDLFEVVPKLTEEI
MNVLVFVEQRSNEIQ-NVSLELLGKGRKIVSLMAVLPGFKAEKHGKLLVEY-GADKVVIIDDEALEIFTTEPYTQALVEVIRKPEVVLFGATSIGRDVAPRVSARLQTGLTADCTSLEIDDLMTRPAFGGNIMATIISPHRPQMSTVRPGVMTKLERDSRGEIVKLDMKLEQNCVEVLSFEKETEEKMDIQESTVLISGGRGVGSAENFSLLYDLADELSGLVSASRAAVDSGWMDHDRQVGQTGKTVRPNLYLACGISGAIQHVAGMEEADLIIAINKDKGAPIFDVSDLGVVGDVHKVLPFVIEEI
MSVLVFIETEEGKIK-KSAREAISYGAALGDVTALALGT-VQDELATAGEN-GASKVLHVSDERLNASLIQPYAEAIAAAANGSEIIVTAKSSLADAVVGRVAIKLGASLVSNVVALPDTSQVKRSIYTGKAFANVNLTTDKKVLAIKKNAIEVKTD-AAASVEALSVTLDDSGATITSTEKA-EGDVLLPEADIVVSGGRGLKGPENWGVIEDLAKTLGAATGCSKPVSDMDWRPHHEHVGQTGVKVSPTLYVAVGISGAIQHLAGVNSSKYIVVINKDEEAPFFKAADYGIVGDAFEVLPKLNEAL
MSVLVYVENADGKFK-KSTFEVVSYAKEVTSLTALSIGN-VDASLAELGKY-GAQKVLFVNNDKLKSFVNQAYASIVAQAAKGSKIVVLAASFSGKGLAPRIAVKLEAGLVDGAVELPELGIVKKTAFSGKAFAHVELTSDVKIISLVPNSFKVVER-ESPAIEAFSASTAENSIMIKDIVRA-SDKISLPDAELVVSAGRGLKGPENWGMIEELANLLGAATACSKPVSDAGWRPHSEHVGQTGIAISPNLYIAIGISGAIQHLAGVSSSKVIVVINKDPEAPFFKVADYGIVGDAFEVVPKIIEAV
MAVLVLVDHVEGKVR-KTTAELLTIARRLEPSAVFI-GAGF-DAKESLAKY-GAEKIYRVE-GEVLDYLVVPQAELLAQLVASPAAVLVPSSPEGKEIAARLAVKTESGLITDAVDVQAGGATTQSVFAGAYTVAATVIKGTPIITVKPNSATPEEVAA-AVDEVVDFTPSDAGAIASSKPKEASGRPELSEAAIVVSGGRGTAG--DFSKVENFADSLGAAVGASRAAVDAGWYPHASQVGQTGKQVSPQLYVACGISGAIQHRAGMQTSKTIIAVNKDNEAPIFELVDFGVVGDLFAVLPQATEAI
MSIYVFVEQRDGAVQ-SVGLELLGKARELEKVVALILGKGISDKAQELIAA-GADKVLVVDNEYLKSYLTEPYTQAVSQIILKPAILLLGATIIGRDLAPRLSARTNTGLTADCTQLEIGSLMTRPAFGGNLMATILCKHRPQMSTVRPGVMQRIAPDSRGEIVNYNVNFDKARVRIVEEVKECKCVADISESKILVAGGRGVGNAEGFNKLRALAQTLGGEIAASRAMVDAGIIEHCSQVGQTGKTVRPELYIACGISGAIQHLAGMEESEYIIAINRDKYAPIFSVADIGIVGDVHKIVPLLNEKI
MAILVYIEHAGGKVK-KTSLEAVSFANALGEVVAVALGA-IDDELASVGSA-GAAKVLHASDDRLSAGVIQAHASAVAQAFEGAKTVVLAKSSLGDAVAARLAIKIKAGLVSNVVELPDTSQVKRSIYTGKAFAMTAVETENKILAIKKNAVDLKTD-APASVESFEVSLADSASKITSTEQA-TGEILLPEADIVVSGGRGMKGPENWGMIEDLAKTLGAATGCSKPVSDIGWRPHHEHVGQTGVKVAPTLYVAIGISGAIQHLAGVNSSKYIVVINKDPEAPFFKAADYGIVGDAFEVVPKLNEAL
MDVYVFIEQREGVIQ-NVALELLGKARELEKVYAILLGHNLSTQAQECIAY-GADTVLRVDAPELETYVTEPYAQAIYQIVKKPSIVLIGATTIGRDLGPRLSARIETGLTADCTGLEISELMTRPAFGGNLMATIICKHRPQMSTVRPGVMRIGQRDNRGTIEDVTIRFDKSRVRVLETVKEQKNLIDITEAHILVSGGRGVGNTEGFDLLRAMANTIGAEVSASRAMVDAGVLGHERQVGQTGKTVRPDVYFAMGISGAIQHLAGMEEAEYIIAINKDKYAPIFNVADLGIVGDVRKIVPLLTEKL
MSILVYIEHAEGAVK-KSSLEAVSYGKALGDVIAVALGT-VSSELAKAGSA-GASKVMHVNDDKLTAGVIQAHADAVAQVYKGATTLVLAKSSLGDAVAARLSIKLGAGLVSNVVELPDTSKVKRSIYTGKAFAETEVTTEHKILAVKKNAVDLKVD-EDASIETVSLSIGENATKITSTDKA-TGDILLPEADIVVSGGRGLKGPENWGMIENLAKELGAATGCSKPVSDIGWRPHHEHVGQTGVKVAPTLYVAVGISGAIQHLAGVNSSKYIVVINKDPEAPFFKAADYGIVGDAFEVIPKLTEAI
MSVLVFIEISEGTVK-KTSLEAVSYASGISAVTAIAFGQ-AEAALQSAGAA-GATKILHVSDAKYNEGNIQAYASAIAKAAASADTVVLANSSLGDPVAARLAIKMNASLASQVVELPDTSTVKRSIYTGKAFAHVDLTEGKRVIGIKKNAASIKED-GTATIEAFTPDDQAGKVKILSQEKA-TGDVLLPEAEIVVSGGRGLKGPENWGMIEDLAKTLGAATACSKPVSDMDWRPHHEHVGQTGIKVAPSLYIAVGISGAIQHLAGVNASKVIVVINKDEEAPFFKAADYGIVGDAFEVVPKLTEAL
MPVWVFIEQVGGEVA-PVSWELLGAGRQLVELAGVLLGQGVAGLVTEVWAY-GADKVYLVEDPVLGFYRTAPYARALVRLVKQPEILLLGATSLGRDLSGAVATFLGTGLTADCTSLTIDTEQTRPAFGGNVMATILCRHRPQMATVRPRVMPMPSRQDRGELVRVDMAFNEARVEVIEVIEEKNKAVYLDRAEIIVAGGRGVGSKENFRLLEELAGVLGGTLGASRAAVEAGWLPPEYQVGQTGTTVRPKVYFAIGISGAVQHLVGMQTSDVIVAINNDSQAPIFKVATYGIVGDLRQVVPALTAEF
MTALALIGLTDGTVP-PAAAALLAGAARLTPVAVVVTGGALEPTISALGAS-GARQVLHYTADDLAESLLTPVVDALAAAVEQPSAVLLENVIDGREVAGRLAVRLGSGMVVDIVDIRDQDVATTSVLGGAYTVESVTDGGPLIATVRQGAIEGTAAAT-AEVISAALPPSAMAVESSNDAQVTSGRPELRAATRVVSGGRGLQSKENFVLVEQLADALGAAVGASRAAVDAGYVPQSAQVGQTGVTVSPQLYVALGISGAIQHRAGMQTAKTIVAINRDPDAPIFDIADFGIVGDVFTVVPQIIEKI
MSVLVFIESADGAIK-KSSFEAVAYAAAIGDVTAIYLGQ-IATELQKAGSY-GASKVLHVNEERLNKGNIQAYASSLAQALQGANILVLAKSALGDPVAARVAIKANASFVSNVTDLPDTSKVTRSIYTGKAFATEEMKGDVKVIAIKKNVVDLQET-GSAEVEAFTPNLSDSAVNITKTEKQ-EGDILLPEADIVVSGGRGMKGPENWGMLEELAGELGAATGCSKPVSDMGWRPHHEHVGQTGVKVSPTLYLAVGISGAIQHLAGVNSSKVIVVVNKDPEAPFFKAADYGIVGDAFEVVPKLTEAI
MSVLILIDHADGHVK-KASLEALTYGAAVVSAAGLLLGT-VQDDVAALGQY-GVSTIHQVANEAFNSLDAQVYAKAVAEAVQGATVVVVSHNQTGKAIAPRISAALKAGLVAGAVALPDISVVKKAVFSGKAFANVNVTSAIKVVSLNPNSFKVEAI-GTATVSALAITPAAARVKVTAVNKV-SGEVPLTEAEVVVSGGRGLKGPENWGIVEDLAHVLHAALACSRPVADSHWRPHHEHVGQTGFQVAPNLYIAIGISGAIQHLAGVNRSKVMVVINKDPEAPFFKAADYGIVGDAFEVVPQLTAEI
MSILVYIEHADGSVK-KTSLEAVSYGKALGEVIALALGT-IDEELARVGSA-GASKVLHVADEKLNAGVIQAHADAVGQVYKGAETLVLAKSSLGDAVAARLAVKLDAGLVSNVAELPETAKVKRSIYTGKAFAETTVSKNHKILAIKKNAVDLKTD-ADASVEKVDISIDASAAKITSTDKA-EGEILLPEADIVVSGGRGMKGPENWGMIENLAKELGAATGCSKPVSDIGWRPHHEHVGQTGVKVAPTLYVAVGISGAIQHLAGVNSSKCIVVINKDPEAPFFKAADYGIVGDAFEVLPKLTEAV
MSILVYIEQAEGAIK-KTSLEAVSYARALG-VTAVAMGS-INSQLAKVGAA-GADKVLHVNNERLNAGIIQAHASAVAQAYKEAKTLILAKSSLGDAVAARLAIKLNAGLVSNVTDLPDTSKVKRSIYTGKAFAETSISTEHKILAVKKNAVDLKTD-VEAEVELFEVALSEDSAKITSTDQA-TGDVLLPEADIVVSGGRGMKGPENWNLIEDLAKSLGAATGCSKPVSDIGWRPHHEHVGQTGVKVAPTLYIAIGISGAIQHLAGVNSSKYIVVINKDADAPFFKAADYGIVGDAFEVLPKLTEAV
MSVWVFAEQRNGEVR-GVVYELLAKGRCLSELSAVCLGHEV-GDVKSLIAH-GADRVYLVDSPDLAGNQEDFLTQQLVELVQRPEIVLAGATALGRAFVPRVASALPTGLSADCISLDIDKLQTKPTFGGNIMAVIICPARPQMATVRPHVFSQCEPDSRGEIIKVDFSRESIRTKLIDFVEEIGETVRIEEADVIVAGGRGLGKAENFEMLNELASVMGAAVGATRAAVDEGWVAYSHQIGQTGKTVCPRLYIAVGISGALQHTVGMQTSECIVAINDDPNAPIFEVATYGIVGDLFQVVPLLTEKL
MSVLVYIEHAEGSVK-KTSLEAVSYGKALGEVVAVALGT-ISSELAKAGHA-GAGRVIHVNDGKLSDGVIQAHAEAVAQIFDGAKTLVLAKSSLGDAVAARLAVKLNAALVSNVVELPETGTVRRSIYTGKAFAETVVTAENKILAVKKNAVDLKTD-PEAKVEEIALTIPEDATKITSTDKA-TGEVLLPEADIVVSGGRGMKGPENWGMIEDLAKELGAATGCSKPVSDIGWRPHHEHVGQTGVKVAPTLYVAVGISGAIQHLAGVNSSKYIVVINKDPEAPFFKAADYGIVGDAFEILPKLTEAI
MTALVHIELTDGAPA-DSAAGLLGAASALEAVALVVVGPGATPLAGALGSL-GATRVLIAEAAEVDSVIATPQVSALAAAVEQPGVVLLAHSIESRDVAGRLAVRVSGALAWDAVAVALDGVATHSVFGGAYSTTSAVEGGLPIVTVRQGAIDARAAADAPAVETLAVEVTGAVAIESSTPVRPSGRPELRTAKVVVAGGRGLGSPERFALVEQLADALGGAVGASRAAVDAGYIDHTAQVGQTGTTVAPDLYIALGISGAIQHKAGMQTAKTIVAINTDASAPIFEVADFGIVGDVFQVVPQLLSAL
MIILVLLDTTAGTLA-KSSAALLGAASRVTPVALVL-GD--EAAAKAAAEL-GAVTVLRADP---ATEVSASAADALTAAAAQPDAVLASHSVEGREAAARYAVRARAGLAVDAIAVERDDIARHSAYGGAYTVTSAVTHGAPVITVRQGAVEARAQAP-ADVVELDVTPSGTAAGEVVAAAQSSGRPELRGAQKVVSGGRGLATKEQFALVEQLADALGAAVGASRAAVDAGFVPQSFQVGQTGVQVSPQLYVALGISGAIQHLAGMQTATTIVAINKDADAPIFAIADLGVVGDVFTVVPQLIAEI
MKVMVFVQQDDGRIA-DVSIELVCKARELVGVEAALPGKGMAGEAKQLVAY-GVDLVNCIEHDGLYHYTPLPYTKVMVDLILEPQIVLYGATTTGRDLGPRIASNLKVGLTADCTDLQIGKYQIRPAFGGNIIATIVSPKKPQMATVREGVMKLVPANGYGEIVEIKPTLEAGQSELLEAVKE-ARTVNLKGAQIIVAGGMGAGSKENFQLIEQLAHALNAEVGASRAAVDAGWVDKAHQVGQTGTTVRPKLYIAVGISGSIQHRAGMAESSRIIAINTDPQSPIFQIAHYGIVGDLKDVVPAFIKAY
MAILVYIEHADGAVK-KTSLEAVSYAKALGDVIAIALGS-IADALAEAGTA-GASSVKHVADENLNAGVIQAHADAVAQVAKDAKTLVLAKSSLGDAVAARLAIKLDAALVSNVTELPDLSRVKRSIYTGKAFAVTAVEKENKILAVKKNAIDLATD-APATVETVDLSLDDAAAKITATDKA-EGDILLPEADIVVSGGRGLKGPENWHMIEDLAKSLGAATGCSKPVSDIGWRPHHEHVGQTGVKVAPTLYVAVGISGAIQHLAGVNSSKYIVVINKDPEAPFFKAADYGIVGDAFDVLPKLKQAL
MSVLTFIEVSAGEIR-NTAPMLLAVAKKLTPVAVVAVEPGSAALGEELGRY-GAEQVFIGESDDVKTVLHTPQVEALAAAAVEPSAIVLAHSIDGREIGARLAVRLGAGILVDVVDVEGDGSATHSVFGGAYTVQAKVDQGPTIVTVRQGALDDRAEPE-ATVTTQSLEPSSRVVDEVHDVVVASDRPELRGATKVVSGGRGLQSQEKFVLVEQLADALGAAVGASRAAVDAGFVPQTSQVGQTGITVSPQLYIALGISGAIQHRAGMQTAKTIVAINKDESAPIFDIADFGIVGDVFTVVPQLIEAI
MTVLVLVEVSSGRVQ-KSAAGLLGAAAGVTPVALVVAAPGHQAAAEQAAAY-GAASVLVTETPSFTTTLTTPAVDALVAAADQPELVLISNSIEGRDVAGRYAARTRSALAIDAVGVSRDEVASHSVYGGAYLVDSAASAGTLVVTVRQGAIDARADAA-LNAQTLDVSPGTAATTSIDEDVAPSGRPELRGAAKVVSGGRGLGSGERFALVTELADVLGAAVGASRAAVDAGFVPQSYQVGQTGVSVSPALYIALGISGAIQHRAGMQTAKTIVAINKDADAPIFGIADFGVVGDVFTVVPQLVAAL
MSVLVYIEHAEGSVK-KTSLEAVSYGKALGEVIAVALGR-LSGELANVGQA-GADKVIHVDDEKLNAGVIQAHAEAVAKVYQGSSTLVLAKSSMGDAVAARLAVKLGAALVSNVVDLPDTSKVKRSIYTGKAFAETSVNKEHKILAVKKNAVDLKMN-SAAPVEKVDLDIAPAVTEITSTDKA-TGEVLLPEADIVVSGGRGMKGPENWNLIEDLAKELGAGTGCSKPVSDIGWRPHHEHVGQTGVKVAPSLYVAVGISGAIQHLAGVNSSKCIVVINKDAEAPFFKAADYGIVGDAFEVLPKLTEAV
MAILVFVEAAEGKIK-GNSLEAVAYAKAMGPVTVIALGA-VKAELESLGRY-GAEKVLHAKDAKLDQGIIQAYASVLTKAMEKADILVLANSSLGTPVAARVAAKAGAALASNVVDLPDTAVVKKSIYTGKAFAHIELKSQKKVIAIRKNAAELKEV-GTATVSEYNPALSDAATRITSTEKA-TGEILLPEANIVVSGGRGMKGPEHWGLIEDLAKTLHAATGCSKPVSDMGWRPHHEHVGQTGVKVSPQLYVAVGISGAIQHLAGVNSSKCIVVINKDADAPFFKAADYGIIGDAFDVLPKLNEAL
MSVLIFIDQSEGHVK-KSSLEALTYGADVTTAEGIVLGT-VTEDLTALGKY-GVSKIHQVSNAALNNVDAQVYASVISEAATGATVIVFSHNQTGKAVAARVAAKLKAGLVAGACALPNTSSVKKTVFSGKAYAHVNILSAVKVISLNPNSYKTVAT-GTAVVEALAVTVNEPKVKITAVNKI-TGEVPLTEADIVVSGGRGLKGPEHWGILLDLAKELGAATACSRPVGDAHWRPHHEHVGQTGVQVAPNLYIAIGISGAIQHLAGVNRSKVIVVINKDPEAPFFKAADYGIVGDAFEVVPQLTAAI
MSILVYIEQSEGAIK-KSSLEALSFAKAFGEVVAVALGD-IDDELTKTGTA-GASKVLHVKDSRLTSGIIQAHAEAVAQVFNGAKTLVLAKSSLGDAVAARLSIKLNAGLVSNVVELPDTSKVKRSIYTGKAFAQTEMTSENKILAVKKNAVPLKTD-ATAAVETLELNLDDHSTKIISTDKA-TGEILLPEADIVVSGGRGMKGPENWNLIEDLAKELGAATGCSKPVSDIGWRPHHEHVGQTGVKVAPSLYLAVGISGAIQHLAGVNSSKCIVVINKDPEAPFFKAADYGIVGDAFEVLPKLTSAI
MAALVFIDNPGAALK-KSSLELLTIARSLETAVAFT-G-ELDDVAATLGAY-GATTVYQPSVDDLDNYLVGPKAAYLAAAVAGATAVLVDNSPEGKEIAGRLGIKLNAGVITDVVGVEADGTAHKSVLAGSYNTTAKATTPVTVLSVKANNVEPAPSGATPATAKVEVPADGLSAIASRTEKPASGRPDLSEARIVVAGGRGVDG--DFGPLEELADALGAAVGASRAATDAGWIGHDAQVGQTGVTVSPQLYISAGISGAIQQKAGMQTSKVIVAINKDAESPVFEIADYGIIGDLFKVLPQATAEI
MEVLIYIETEHNEVA-PVSIELVSKARDIVKVCAVAIGKAQAKYAPALFAY-GCDIFYTVEDSRLSFYETLPFAKALVKVIKKPQIVLFGATSIGRDLAPRVASELKVGLTADCTDLAIGEYQIRPAFGGNIVATIVSPHRPQMATVREGVMKLAAPDKRGKVVKFKVDFSSKIVKMIKRVVG-SRKVNLTGANIIVSGGAGVGSRENFKLIFELAKTIGGTVGASRAAVDSGLIEHDHQVGQTGTTVRPKLYIACGISGAIQHRAGMEHSSKIIAINSDPDAPMLKIAHYAIVGDLKEVIPMMIKAY
MSILVYIEHAEGTIK-KTSLEAVSYASALKEVTAVALGA-IEGALAKAGAA-GAKKVLHVADDKLNDGVIQAHASAVAQAFEGADTLVLAKSSLGDAVAARLSIKLKAGLASNVVALPEEDKVRRSIYTGKAFTDTVITTSNKILAVKKNAVPLKSD-ADASVEAFQVNLEESAAKITATDKA-TDEISLPEADIVVSGGRGMKGPENWHLIENLAKAMGAATGCSKPVSDSEWRPHHEHVGQTGVKVAPSLYVAVGISGAIQHLAGVNASKFILVINKDPEAPFFKAADYGIVGDAFEILPKLTEAV
M-ILLVPELNAGKLR-ASAKEIVSAARALGDLHALLLGPGAAAAAPEMAGL--VAHVHVCEDAGYEPFKADAWTAAVAKTATGAKVVIVPASRSGISYAPRVAMRLGAGLLEDVIEMDSDGGAKRFTYLSRVTETTRSLGLPVVISVKVNILPPAEAAAAGQVSTIALPIEAARVEIVSQAKASTGGVSLDEASIVVTGGRGMGGPEGFKLIEPLAGCVGAAVGATRAVVDAGWRPYSDQVGQTGKSVAPNVYIAIGVSGAVQHLSGMNRSKTIVAVNKDKDAPIFKVADYGIVGDLNEVVPELLKLL
M-ILVIAEHNAGQVH-RSTWEAIAAAQALQPVSVVVAGHDIAAIGAALAEA-QVTQVLVVEHAALADYTADAYVAALAEVVGAPSLVLAAHTYQARDFMPTLATRCGRGLVSDCVAVGADARFTRPVFQARLLADVLAVAAPHFATLQAGAVRADAVQGSAPVSAQAVSLDTARQRPEPPFKESKQAVDLTAAERIVSVGRGIKGPEHLDMVRQLAEALGAELAASRPICDNGWLPMDRQIGSSGQTVAPRLYLALGISGAIQHVVGMKGARTIVAINKDPEAPIFEIADYGIAGDLFEIVPALIAEL
MSVLVYIDTAEGHVK-KSSLEVLSYGAKVTTLEGVVLGA-TTEDLAALGKY-GVKKIHHVANDALNNFDAQVFTKVIARAVEGATVIVFSNNLSGKAIAPRLSVRLKAGLVSGAVALPDTSTVKKNVFSGKAFANISVSTPIKIIALNPNAYQVIAG-GTAEVVALNANVETAKVKVTGVTKA-SGEVPLTEAEVVVSAGRGLKGPENWGMVEELAKLLHAATACSRPVADAHWRPHNEHVGQTGIAIAPNLYIAIGISGAIQHLAGVNRSKVIVVINKDPEAPFFKAADYGIVGDAFEVIPKFITAI
MAVLVFIDNPGNALK-KSNLELLTLARSLESAVALN-G-ELGDVSARFAEY-GVSTVLRPSAEDLNDYLVAPKAAYLAAAAEGASIVLLDNSPEGKEIAARLGIRLNAGVITDVVSVDADGTAHKSVLAGSYNTACKASTPVSVLTVKANNVVPEPAAPGPETVTVEVPAGSTAAITAREQKVASGRPDLTDARIVVAGGRGLDG--DFGPVEELADALGAAVGASRAATDAGWISHDAQVGQTGKTVSPQLYISAGISGAIQQKAGMQTAKVIVAVNKDAESPVFEIADFGIVGDLFDVLPQATAEI
MSILVYTESENGKFK-KGALEVVSYAKAITSVTAVAIN---ADNIESLGNY-GASKVLSIKNDALNNFNAKTYAAAIVQAAKGSKIAVVSSSADSKYLAPLLAVGLDAGYVSNVVEAPSRITVKRSVFTNKAFANTEINTDVKVVGLSNNSFGLVES-GNASVEDFSPSLPDSGVSVESVDRA-TDKVSIADAEVVVSGGRGLKGPENWGMIEELAEVLGAATACSKPVSDLGWRPHSEHVGQTGKPVASNLYIAIGISGAIQHLAGINSSKVKVVINTDPEAPFFKAAEYGVVGDAFEVVPKLIEKL
MAIFVYAESHDGKYK-KAGLEAVSYAKSTDTVTAIVFGN---TPADELYQY-GASKVIKVENAALAKFDANAYAKALTELVQ-GDIVVLPSTNEGSSIAPVLAYKTGASLITNVEKAPTAVTVARKAFSGKGIETVAAS-GKVVVTVLQNAFGTKEN-VSGSEETSSVSVSDAKVKVISTELASTDKIDLKEADIVVSAGRGMKGPENWGMIEDLAKVLGAATASSKPVADIGWRPHAEHVGQTGKAIAPNLYIAVGISGAIQHLAGVNGSKTIVVINNDAEAPFFKAADYGIVGDAFEIVPKLTEEL
MEVWVFVQCFQGQPR-DVGFELLGQGRLLQKLCAVVIGKDVDEGIKGATEY-GADIIYVVQGAEYENYSSDAYGHAFLELCEHPNTILIGATANGRDLGSKLAICLHTGLTADCTALSVETVWERPAFGGNLYARILCSTRPQMGTVRPGAFKKLEKCNNAVIIRENIRTAEALTKVVGFIKAHESGVKLEEAEYIVSGGRGMKGPENFEMLQELADLLGGTVGASRASVDAGWVPQTKQVGQTGKTVTPKVYIACGISGAVQHLAGMHEADTIIAINKDASAPIFEVADYGIVGDALEMIPAMIKEI
MSVLVYIENWNGKFK-KSTCELVSYGKRLGSLTLLSIGR-VEDELKNLGAY-GAGKILSAETD--APLDDKAYASLIASAAQGATLVVMAHNVTGKALAPRVAVRLNAGLVSAVNGLPVSYVVNRKAFSGKSLMQAEITSDIKVITLSQNTAGIEPF-GNAAVETMDASAVTSGISVLSTEVQ-TGKILLSEADVVVSGGRGMRSADNWKPLEELAGVLGAATACSRPVSDEGWRPHHEHVGQTGKVVAPNLYFALGISGAIQHLAGISSSKVIVAVNKDPEAPIFSAADYGIVGDLQTVLPKMTEAF
MSVLVFVELADGELR-GSSLEAVGYGAEVTEANALVLGNTVADKLATIGNY-GINKVLNVSDERLNNGVIQAYASVMHQVAENANVIVLAKSSLGDAVSARVAARLKAGLASNVVSLPDTSKVKRSVYTGKAFQFTNMTSDKKILALKKGAYAPEPT-ATAEVVDTTVNIEEANVKITKTDKV-TGQILLPEADLVVSGGRGLKGPENWGMIEELADELGAATGCSKPVSDMDWRPHHEHVGQTGVKVSPSLYIAVGISGAIQHLAGVSSSKTIVVINKDPEAPFFKAADYGIVGDAFEIVPKLIDAV
M-IMVLCQQEDGELH-KVGLELLGKARELTQVTAVIPGVDISHLAPILIQH-GADRVILVRHKELKNYTVEKYTEAFCQIIEKPEILLLGATQLGREIGPSLAARLKTGLTADCTQLEIDTLMTRPAFGGNLMATIICPNRPQMATVRPGVFPLKNADNRGEIIEFIPNLEGKKITIEEIVKKVRKGTDITETKIIVAGGRGIGSKEGFEQLKELADLLGGEVAGSRAAVDNGWIEKDRQVGQTGKVVRPKLYIAVGISGAIQHLAGMQESEYIIAINKDPEAPIMKIADLAIVGDWKQIIGRLIQKL
MSVLIFIDHTSGMIK-KASREAISYGAQLTTAEGVLLGN-VAEDLSALGQH-GVQKVYHLQHTNLDHFDAQVYTKVLAQVADGAQVLVFSNNTSGKALAPALSVRLKAGLVSGAVSLPDTSVVKKNVFSGKAFANVAVTTERKVIALNVNAFTITTG-GTAEVASLNVDVPAPKTRVISKDKS-SGKVTLSEAEVVVSAGRGLKGPENWGIVEELATALDAALACSRPVADAHWRPHSEHVGQTGVAIAPNLYVAAGISGAIQHLAGVNRSKVIVVINKDPEAPFFKAADYGIVGDVFEILPKFTEAV
MTILVLVDVSSGELR-SGAAELIGAATSVTAVALALAPSGNERLGTELAAL-GASQVLIAETEELSSSVVVPTVDALSAAAAKPEAVLASNSIRGRDATARFAARSGSALAVDAVGITRDEIAHHSVYGGAYLVDSAASTGPLVITLRQGSSDLRAEAQ-PNIQLLQVDPSGTATTSYRETVAASSRPELRGADIVVSGGRGLGSGENFTLVEGLADALGGAIGASRAAVDAGYVPPAMQVGQTGVTVAPQLYIALGISGAIQHRAGMQTSKTIIAINKDPDAPIFEIADFGVVGDIFTVVPQLVAAI
MSVLVFVEGLNGEIK-KSSLEAASYGSQVTTATAVAIGE-VEEALTKLGEQ-GISKVLYDADDRLKQFVADAYVKVIAKAAQSAKVLVFSNSNIGAAVGSKLAVRLNGSLATNVTSLPKTDVVTRGVFSGKAFADVALISDVKIVAVKKNSFEAAHNANTATVEKLSAELTDAAAKETVMQDS-DGGVLLPEAEIVVSGGRGLKGPKNWHLVEDLAKVLGAATACSKPVSDMDWRPHHEHVGQTGITVSPNLYIAIGISGAIQHLAGVNSSKVIVVINKDPEAPFFKAADYGIVGDAFEIVPKLIEAA
MNVWVFIEEKDGIIA-EVALELLGAGRRLTQLSGVLIGDQVTGLAQTAFEY-GADCVYVYDDPIYRFYRTETYMRAMLACVEKPEILLYGATSTGKDLASAVATDLPTGLTADTTQLDVETLASRPAFGGNIMATILCKYRPQMATVRPKVMKALQRVGRGEIVEESIPITEERTKVLEIVRATTQRARIDEADIIVSGGKGLGGPAGFQLIHQLAETLGAAVGASRDVVEAGWIGHHHQVGQTGVTVTPKIYFAVGISGAIQHIVGMQNSGLIIAINKDPAAPIFQSCHYGIVGDALEIVPMLIEGF
MSILVFLETTAGTLA-KNHAELLGAAAGVTPVALVT-GSDAEALAAQASEA-GAAQVLTAAVD--SPVQTAPLADALQAAFAQPQAVLLGHSLTSREVAARFAVRSKLALSVDALEVSRDDIATHSIYGGAYSTHSAPTFGAPVITVRVGSIEERAEAP-ANSTALEVAPSGKVEKELVAAQTTSTRPELRSATHVVSGGRGLGSAEQFDLVHQLADALGAAVGASRAAVDAGYIEHAAQVGQTGVAVSPQLYVALGISGAIQHKAGMQTAKTIVAINKDADAPIFEIADFGVVGDVFKVVPQLISAL
MSVLVVIECANGEVK-KSSLEAASYGSKVTTATAVAIGD-VANALTSLGEQ-GITKVLLDNDSRLTNFVGAAYVKVISAAAANSSVIILSNSNIGAAIGSRLAVQLGASLATNVVDYPEISKVRRGVFSGKAFSDVELTSDKKIILVKKNAVDIETTAGTATVENFSASLTDAAAAPKETIKQ-SGDILLTEADLVVSGGRGLKGPENWFLIEDLAKALGAATACSKPVADVGWRPHHEHVGQTGITVSPNLYIAVGISGAIQHLAGVNSSKVIVVINKDPEAPFFKAADYGIVGDATEIVPKLIEAA
MTILVALTSVSGTLD-GSARELLGAASQITPVALIAVKGGDDSAAAAAADL-GAARVLLAEIP--DGYGTVATVDALAAAALNPEAILIPHTVDGRDLAARYAARTRSALAANAVGVSRDSVAHHSVYGGDYDVTSTATFGAPVITVRPGAVTARAEAP-MVAQRLDYAVSGKPVESVEPVASGSSRPDLRSARRVVSGGRGLGSAEKFALVEQLADALGAAIGASRAAVDAGYIPQSHQVGQTGVSVSPDLYVALGISGAIQHRVGMQTAKTVVAINTDENAAIFGVADFGVVGDVFTVVPQLIAAL
MSVLVYTESEQGNFK-KGALEVASYAKAVTTVTAVAIN---ANDTSALGNY-GVDKVLNISNAQLDNFNANAYAAAIKQAAESAQVVIVSSSANSKYLAPLLAVGLNAGYVSNVVEAPSSTTVKRTAFTNKAFETTQINTDIKIVGVSNNAFGLVEN-GSASAEAFSPSIPELGVTVESVDKA-TDKVTIADAEIVVSGGRGLKGPENWGMIEELAEVLGAATACSKPVSDLGWRPHSEHVGQTGKPVASNLYIAIGISGAIQHLAGINASKVKVVINTDPEAPFFKAADYGVVGDAFQVVPELIEKL
MSVLVVMEQRGGVWN-RMSFEALAAGQQLMECSGAVIGEDVDAFVTELAGK-KLAKVFAVQHALLKDYTSDGYVAALKSLVKEPAYVVLPHTYQVRDFAPALATRFRQALISDVIAIH-DGVFVRQLLQGKLNADYKLTAGPCFVSVQAGTFRAEAVEGAAAVESFAPQLEASRSKPGELFREAAHTVDLGAASVIVSVGRGIGEQENIGIVEELAAALGAELAASRPICDNGWLPMERQVGSSGQTVAPKLYLAIGISGAIQHLVGMKGSKTVIAINKDENAPIFEVADYGVVGDLFEVVPALTKAV
MTILVLVDTTDGRIE-ASTAELIGAASLVTPVLVVPRNAGDADIVKELGDL-GAATVLIGEASNINN--PHDLVDVLSAAEKKPQAILTSHSAQGRDVAARFAARYRRGLLTDVVGVARDEIAQHSAFGGAYQVTAAVTLNAPVITLRRGTVEHRPQPQ-ATQESLTLERTQRVTESAETQTAVSERPDLRGAQKVVSGGRGMGSEEGFKLVEQLADALGAAVGASRAAVDAGFTQPSSQVGQTGVYVSPQLYVALGISGAIQHRAGMQTAKTIVAINQDADAPIFEIADFGVVGDVFTVVPALIDAL
MSVLIFAELDEGKLK-GSSKEAIYYGSKVTAATAIVIGQ-ADAELATAGRF-GAAKVLHAADSKLTEANGMAYASVVAAAAEGSTVVVVAKSSLGDAMAARLAGKLRAGLAANVVDLPNLSRVKRSIYTGKAFAETELTADKKILAIKKNTITPEEK-ATASVEAFSPALNDSVLKVTNTEKA-TGDVLLPEADLVVSAGRGLKGPENWGIVEDLAKALGAATACSKPVSDLDWRPHHEHVGQTGIKISPNLYIAAGISGAIQHLAGVNSSKVIVVINKDPEAPFFKSADYGIVGDVFDILPRLTKAV
MSVLVYTESENGKFK-KSAFEVASYAKSVTSAVAISFS---ADENNSLGAY-GISKVLSVSNDQLNSFNAEAYAKAIAEAVEGADVVVFSSSSNSKYTAPLLAAKLKAGYVPNVVESPSSTTVKRTAFSNKGFAHTEISTAKKIVGVSNNSFGIIEN-ADITVEDFAPALSDGAVQSVEVDKV-AGKVSIADAEIVVSGGRGLKGPENWGMVEELAEVLGAATACSKPVSDMGWRPHSEHVGQTGKPVASNLYIAIGISGAIQHLAGVSASKTKVVINNDPEAPFFKAADYGIVGDAFEVVPQLIEKL
MPIFVFAETHDGHYK-KAALEAVSYAKSINTVTAVAFNA--TESSDKLYAH-GAQKVVKVDNDTLKNFDPSLYAKALAEVANGADTFVLASTNDSSSVAPILALKLNASLVTNVEKAPTSVTVQRKAFSGKGIETVAVE-GAKVITVLQNSFGVKDN-VSGTEETGNVTVNAAKITIESVEQASSEKIDLYEAETVVSAGRGLKGPENWGMIEELANILGAATASSKPVADIGWRPHSEHVGQTGKAIAPNLYIAIGISGAIQHLAGVNGSKTIVVINNDPEAPFFKAADYGIVGDAFEVVPKLIEEV
M-VLVFAEAVNGNFK-KAAHEAVTYGTKTTDCVALTIGS-V-NDAGNLGRF-GATKVYNVPG--VDSFDSGVYTAAIAGTAQGAKTIILMHSSTGKSILGRLAARLDAGSAPGVNSVPTVDKVRKAVFSGKAFAEVEITTDYKVISVAGNSIPVEET-SALTVETLNLDLPASRTKVLETKRA-SGRTPLPEAELVVSGGRGLKGPENWGVLEDLADALGATTACSRPVADVDWRPHHEHVGQTGVAIRPNLYIAAGISGAIQHLAGVNSSKTIVVINKDPEAPFFKAADYGVVGDLFEVLPKLTEAI
MSVLVYTESEQGKLK-KAAFEVASYAKAVTSVTAIAIN---ANDTAELGKY-GVDKVLQVNQSELDKFTAKTYAAIIKQAAEGTKVVVLSSSADSKYLAPLLAVGLSAGYASNVVEVPSNTTVKRTAFTNKAFESTQINTDVKIIGVSNNAFGLVEN-ASASAEDFSPELPSAGVTVESVDKA-TDKVTIADAEIVVSGGRGLKGPENWGMIEELAEVLGAATACSKPVSDLGWRPHGEHVGQTGKPVASNLYIAIGISGAIQHLAGVSASKTKVVINTDPEAPFFKAADYGVVGDAFEVVPALIEKL
MSILVYISGEHAGA--KASHEAVTYAKKLSDVVVVASGN--SSDLADLGTY-GASKVLV--DANVSDADSRQITALVAKAVEGADTIIFSHDLISKAVAPRLSVRLKAGLVSGAVALPEG-KIKVNVFSGKAFGYVTVKTAKKIIALLPNSISPEAT-SACPVENFDAGTGNAAVKVVDKKIP-EGEVPLPEAEVVVSAGRGLKGPENWGMVEELAKLLGAATACSRPVADIGWRPHHEHVGQTGLAIRPNLYIAIGISGAIQHLAGVNGSKTIVVINTDPEAPFFKAADYGVVGDAFEVVPKLIEAV
MNILVFAEQREGVLQ-NVGLELIGKGKELEKVTAVLLGYNIQNLAKELVAY-GADEVVVVDSKELAIYDTEAYTQAFSAVINKPEIVLIGATTLGRDLGPRISSRIETGLTADCTMLEIGNLMTRPAFGGNLMATIICPHRPQMSTVRPGVMTRLSKDNRGKITDFKVNFDHSKVKVLNIIKEAKAKVDITEAKILVSGGRGVGAQGGFDNLELLANELGGVAAASRALVDAGIVSHDRQVGQTGKTVRPDVYFAFGISGAIQHLAGMEESEYIIAINKDKAAPIFGVADLGLVTDLGKTATYL----
MSVLVYTESEQGKFK-KSALEVASYAKAVTTVTAVTIN---NNNPSELGNY-GVDKVLNVTNPVLETFNAKAYADVLKQASENSKVIIVSSSADSKYLSPLLAVNLNAAFASNVIEAPLSITVKRPAFTNKAFETLSIHTDVKIIGVSNNAFGVKEN-VSAMVEAFTPSISELGVHIESVDKS-SNKVSIADAEIVVSGGRGLKGPENWNIIEELADVLGAATACSKPVSDLGWRPHSEHVGQTGKPVASNLYIAIGISGAIQHLAGINASKVKVVINTDPEAPFFKAADYGVVGDAFEVVPQLIEKL
MSVLVYTESENGKFK-KIAFESASYAKEVSTVTAVAIN---VDDTSELSKY-GVDKVLSVKNEKLSNFNVKAYADVLQQAATEAKVVILNSSANDKYLAPVLAISLNAGYASNVVALPESIKVKRTAFTNKAFNITEITSDIKLIGLAKNSFGLKEG-GVATVEAFDPTLNEDSIKVEAVDKA-TGKVTIADAEIVVSGGRGLKGPENWGMIEDLAEVLGAATACSKPVSDMGWRPHEEHVGQTGKPVASNLYIAVGISGAIQHLAGINASKVKVVINNDPEAPFFKAADYGIVGDAFEVVPELIEKL
MSVLVYTESEKGSFK-KTALEVASYAKAITTVTAIAIN---ADDVSTLGNY-GVDKVLSVKNAQLDKFNANAYAAAIKQAAESSKVVVVSSSADSKYLAPLLAVGLNAGYASNVVEAPSNTTVKRSAFTNKAFEIAQINTDVKIVGVSNNSFGLVEN-GSASAEDFSPSIPELGVTVESVDKA-TDKVTIADAEIVVSAGRGLKGPENWGMIEELADVLGAATACSKPVSDLGWRPHSEHVGQTGKPVASNLYIAIGISGAIQHLAGINASKVKVVINTDPEAPFFKAADYGVVGDAFQVVPELIEKL
MNIYVFCEQRGGVIQ-EVSFELLGEARKLHNVVAVLLGNDIRNQSNDLIAH-GADRVIVAEHELLKNYSTEAYTKTLVNMICKPDSFLVGATVIGRDLAPRVAARCDTGLTADATILEVDSWVTRPAFGGNLFGTIICPHRPQMATIRPKVLEPLDRDSRGEIIDYNIDLSETKTKVIDVIEKIKDAVDITKSDVIVSGGRGIG--QNFHILKEVANELEGVVGASRAAVDEGYATKDMQVGQTGQTVRPKLYIACGISGAVQHIAGMEKSDFIIAINKDPQAAIFDVANVGIVGDAIEILPKLKDEL
MAILVYAESHDGQYK-KAAFEAVSYAKSIDTVTAVAINA--AESSDLLYKY-GANKVLKVSSDALKSFSPNAYAKVLAELKD-GDTIVLPSTNDAATIAPLLALKTNATLVTNLISAPTNVTADRKAFSGKGIETIEVTDGAKVLTVLQNAFGLKEN-VSGTEEAANVSVSDAKVKVIKVEQNSSDKIDLKEAEIVVSAGRGMKGPENWGMIEEMANILGAATACSKPVADIHWRPHEEHVGQTGKAISPKLYIAVGISGAIQHLAGVNSSKTIVVINSDAEAPFFKSADYGIVGDAFEIVPKLNAEL
MSVLVYTESDNGKFK-KNAFEVASYASEVSSVTAISFN---STENESLGKY-GVSKVLNVSNEQLNTFNAKAFANAITEAASSASVIVVSSSSDTKYLAPIIAAKLSAGYVSNVVAAPESTTVKRSAFSNKGFAHTQINTDTKVIGVSNNSFGAVEN-TTASVEDFNPSLNDASTKSIEIDKV-VGQATIADADIVVSGGRGLKGPENWGMIEELADVLGAATACSKPVSDMGWRPHSEHVGQTGKPVASNLYIAIGISGAIQHLAGVSASKTKVVINTDAEAPFFKAADYGIVGDAFEVVPKLIEKL
MSVLVVVECDKGEVK-KSSLEVASYGAQVTTATAIAVGE-AEASLASLGEQ-GISKVLYDNEARLKEFVNGAYTKLIAAAAEQAQVIVLANSNIGTSVGSRLAVRLQASLATNVVELPRVEIVKRGAYSGKAFSDVVLLNDRKIIAVKKNSIEALHNAQTAQVQSFSAQLADTADKQVIMQEQ-TGGVPLPEADKVVSGGRGMKGPENWHLIEDLAKALGAATACSKPVSDVDWRPHHEHVGQTGITVSPNLYIACGISGAIQHLAGVNSSKVIVVINKDPEAPFFKAADYGIVGDVFDVLPKLTQAV
MTVLVLAELNDGELR-PSAAGLLGAAATVVPVAVVV-GPGKEAAAARLGEL-GATAVHTLETEDAATRMGSAAVAALATVVGNPVAVLLPNTPESRAIAGRLSVRVGGPVCADAVGLRWADIAQHSIFGGDIQSESTGEGGPRIITVRGGSIDARAEAASPQITAIDAGLAQVAEREVSPRQQTSSRPELRGAKVVVSGGRGVGSEEGFAVVEQLADELGAAVGASRAAVDAGYTPAERQVGQTGVIVSPDLYIALGISGAIQHRAGMQTAKTIVAVDKNEDAEIFEIADFSIVGDLFEVVPQLIEQI
MAVLVFAESLTGSIK-KIAQEAVAYGYQATECIALTIGQ--ADGAGDLGLY-GAAKVYNVDAS--NDFDAQVYASILGQAADGADLIVFAHSSSGKSLAGRLAARFDAALVTAATSIPTVAHISKGVFSGKAFATYALKTDKKVVTIAGNTFRPTEV-AAVAVESVSVDAATGRITVKELNTV-TGAVPLPEAELVVSAGRGMKGPENWGIIEELAGTLGAATACSRPVADVHWRPHHEHVGQTGVAIRPTLYIAIGISGAIQHLAGVNQSKVIVVINKDPEAPFFKAADYGVVGDLFDVVPKLNAAL
MSILVYIEQDQGKIK-GSSLEAVSYAAGLGEVNVLGLGS-IAEEWNKVGAA-GANAIFHIGDERLDQGVILAHADAIAQVFEEASTLILAKSSLGDAVAARLAVKLEAGLVSNVVGLPDLSVVKRSIFTGKAFADTSIDTEKKILAVKKNIHPIKTD-GEVKVESLDLTISEEVAKIIGAEKA-EGEILLPEADIVVSGGRGLKGPENWNMIEELAESLNAAKGCSKPVSDLGWRPHHEHVGQTGVKVAPTLYVAVAISGAIQHLAGVNASKYIVVINSDPDAPFFKAADYGIVGDAFDVVPKLTQAI
MSVLIYTETEDGKFK-KAAFEVASYAKEVGEVTAVSFN---ANNASELGKY-GVSKVLNIQNDKLGKFNAEAYADAVSQVAQDSKVVVLSQSANSKYLAPLLAVHLDAGYASNVVDTPESTTVKRSAFTNKAFNFTKITTEVKIVGLSQNAFGLKEN-TEATTEDFSPELKDGSVNVESVDKA-KDKVTIADAEIVVSGGRGLKGPENWGMIEEMADILGAATACSKPVSDMGWRPHSEHVGQTGKPVASNLYIAVGISGAIQHLAGINAAKTKVVINNDPEAPFFKAADYGVVGDAFEIVPKLNEKL
MSVLVYTESDKGTFK-KTALEVASYAKTVTTVTAITFN---AEDTSVLGNY-GVDKVLKVNNSQLETFNAKAYASAIAQAAKGTKVIIVSSSADSKYLAPLLAIDLDAGYASNVVEAPSSTTVKRTAFTNKAFNMTAINTDVKIVGVSKNAFGVKEN-GSASAEDFSPSVPDLGIKVESVDKV-TGQVTIADAEIVVSGGRGLKGPENWGMVEELADVLGAATACSKPVSDLGWRPHSEHVGQTGKPVAANLYIAIGISGAIQHLAGINASKVKVVINTDPEAPFFKAADYGIVGDAFEVVPKLIEKL
MNILVLLPAAAGGLI-AGAAEAIGAAASITPIAVVT-GADAPGLAEQAASF-GAARVHTAVVE--GAELGAPAADAFEAAARQPELVLVPATVEGREAAGRLAARLRAPIAADIVGVARDEVVRHSVYGGAYDVESAATYGPLIATMRLGSIDDRAEAA-PDVQPLEVTASGWATESFEPIAQVSTRPDLRTAKRIVSGGRGLGSKEQFALIEQLADTLGAAVGASRAAVDAGYVEPSAQVGQTGTSVSPDLYLAVGISGAIQHRAGMQTAKTIVAIDRDASAPIFEIADLGVVGDLFTIVPQLTAAL
MSVLVYTETENGKLK-KTALEVASYAKGVTSLTAVTVN---ATDTAELGKY-GVEKVLTVTNDKLNNFNAKAYADVLKQAAANSKVIVISSSANAKFLAPILAINLNAGYASNVVALPESEKVKRTAFTNKAFNITEISTDVKLVGLSKNAFGLKES-AAATTEDFTPELNEGSTEVTSVDKV-TGKVTIADAEIVVSAGRGLKGPENWGMIEELADVLGAATACSKPVSDMGWRPHGEHVGQTGKPVAANLYIAVGISGAIQHLAGINASKVKVVINNDPEAPFFKAADYGVVGDAFEVVPQLIEKL
MRILVLGEIRSGRLH-PAALELTAKARLLAEVSTLLLFSEIDVDPETLIGY-GADSVICVRDRRLGLFDQEVQSRILYRIIRRPGIVLAPATTSGRSIMPAVAAKLRTGLTADCTGLDIDTLQTRPAIGGNIMATIRTPHRPQMATVRPRTFAIPASDNRGSVKELTLPDHCFRVVPLGLERSDGDDVNIQDRDVVVSGGKGMKKQENFVLLRDLAELLDGGVGASRAAVDNKWIPYSHQVGLSGKVVAPKVYFAVGISGTVQHLAGMQTSGMIVAINKDPEAPIFKVADIGLCGDLFDIVPRLIEVL
MSILVVLEHRNGAWA-RMSWEAMAAGQQLGNVYTAALGSDLSALTPEAASH-GGAKLHTLESPQLAHYTADGYVLALEQLIRQPDFVVFPHTYQVRDFAPRLATRFGQVLIPDVIALRGDGVFVRQLMQGKLNADYRKTGGPGFVSVQAGAFRAEESAPAAAMEPFALTLDAARTQPGEPFRESTQTVDLGSAPVIVSVGRGIKEQDNIPLVQALADALGAELAASRPICDNGWLPMERQVGSSGQTVAPKLYLAVGISGAIQHLVGMKGSKAIIAINKDENAPIFEVADYGIVGDLFEVVPALTEAV
