# Supplementary material for: Inter-protein residue covariation information unravels physically interacting protein dimers
Source: BMC Bioinformatics. 2020 Dec 17;21:584. doi: 10.1186/s12859-020-03930-7 (PMC7745481; doi:10.1186/s12859-020-03930-7)
Supplement: Supplementary file 5 — Additional file 5. Final ER-MSAs at different ASA thresholds. Available on Mendeley data (http://dx.doi.org/10.17632/9bk2r55286.1). [file 12859_2020_3930_MOESM5_ESM.zip › Additional file 2/Final ER-MSAs/Negative ER-MSA dataset/ASA0.0/single_MSAs/1efp-A-3rrl-B/3rrl-B-chain/MSA_IDs.txt]

sp|P56007|SCOB_
tr|W9H2H9|W9H2H
tr|A0A0Q8P310|A
tr|J3C019|J3C01
tr|A0A1N6NC10|A
tr|G0AGA6|G0AGA
tr|A0A1F4HPB5|A
tr|A0A1R1M2L9|A
tr|A0A1G3D0E6|A
tr|A0A0F3KN46|A
tr|K2JQ20|K2JQ2
tr|A0A0J5JGQ4|A
tr|A0A0A0D0K1|A
tr|A6GUW9|A6GUW
tr|U1XZJ5|U1XZJ
tr|H0Q657|H0Q65
tr|A0A0M2WJB7|A
tr|A4G624|A4G62
tr|A0A161SBN6|A
tr|A0A096B330|A
tr|A0A0P7XDR1|A
tr|A0A1D9MA48|A
tr|A0A0M6XM30|A
tr|F1VV59|F1VV5
tr|A0A1F4BKI7|A
tr|A0A1M5YP53|A
tr|A0A0B3S2L2|A
tr|A0A171KVN8|A
tr|A0A1K2HSC0|A
tr|K4L418|K4L41
tr|I3TU89|I3TU8
tr|A0A1C3K871|A
tr|B2UHT0|B2UHT
tr|A0A0W7WE25|A
tr|A0A1X4P016|A
tr|A0A1X9N4U1|A
tr|Q1YUD3|Q1YUD
tr|A0A0J6NIU6|A
tr|A0A0K1XC52|A
tr|C1DMG0|C1DMG
tr|G2J5G8|G2J5G
tr|A0A0Q8QQ78|A
tr|A0A1Q4BXY0|A
tr|A3K049|A3K04
tr|A0A0C1J2B1|A
tr|W8X365|W8X36
tr|A0A1U9JZ61|A
tr|A0A1N7K329|A
tr|A0A1G7B601|A
tr|A0A0P1IJ81|A
tr|A0A0P8ADS8|A
tr|A0A1B7UKW3|A
tr|A0A076K191|A
tr|A0A099T8K2|A
tr|F4GVA0|F4GVA
tr|A0A1X4J1U9|A
tr|A0A086XS75|A
tr|A0A1B1PLN2|A
tr|A0A1V0KUY1|A
tr|F0GHQ8|F0GHQ
tr|Q21BM5|Q21BM
tr|A0A0P1H1K5|A
tr|A0A0P7KM84|A
tr|I1ATK1|I1ATK
tr|A0A0L1JNN1|A
tr|A8LHS9|A8LHS
tr|K6YSI8|K6YSI
tr|S9QAX8|S9QAX
tr|A0A1M4TY25|A
tr|A0A0Q7TMW1|A
tr|B7RHN9|B7RHN
tr|A0A1U7DLS6|A
tr|A0A1I7AY49|A
tr|V9VV54|V9VV5
tr|A9E160|A9E16
tr|A0A1Y5SW88|A
tr|J6LDV6|J6LDV
tr|A0A0N0JV73|A
tr|F2J0Z3|F2J0Z
tr|A0A1M6GV75|A
tr|V8GBC8|V8GBC
tr|I9P6C6|I9P6C
tr|A0A0J5QAB3|A
tr|A0A1M3PA93|A
tr|A0A165T2I6|A
tr|F4GGM4|F4GGM
tr|A0A126UW81|A
tr|A0A147HBU4|A
tr|A0A127EQV0|A
tr|A0A0H4KTM3|A
tr|A0A1G3GFI9|A
tr|A0A1E2V5K2|A
tr|A0A0R0MID8|A
tr|A0A0A1VH30|A
tr|A0A0P7ZNH2|A
tr|A0A1M4N4J9|A
tr|K2IX46|K2IX4
tr|A0A1R3WM15|A
tr|A0A1T4TCC3|A
tr|A0A1S2DCG6|A
tr|A0A0U1NNY9|A
tr|A0A0U2U287|A
tr|S9S9S6|S9S9S
tr|A0A0J1CI54|A
tr|S6GR37|S6GR3
tr|A0A1Q3LNQ8|A
tr|A0A1W6LAZ0|A
tr|A0A1Y6BV50|A
tr|A0A017HUK1|A
tr|A0A0D8CTN2|A
tr|G8PFM3|G8PFM
tr|A0A1M6P4G8|A
tr|A0A0U3FQG6|A
tr|W3RCN2|W3RCN
tr|A0A1W9I807|A
tr|A0A1Y5T8N4|A
tr|F5XZE5|F5XZE
tr|A0A0M2VFQ1|A
tr|A0A1Q6CEY7|A
tr|A0A1J5BWC1|A
tr|A0A1N7M9T2|A
tr|A0A139SX77|A
tr|A0A0B4D995|A
tr|A0A126RES1|A
tr|A0A0S9N8L1|A
tr|A0A1N6UV05|A
tr|A0A1N7NBP6|A
tr|A0A086XXH9|A
tr|A8HUZ8|A8HUZ
tr|A0A1Y5S438|A
tr|W8RST1|W8RST
tr|A0A0L6T6C5|A
tr|A7IEC5|A7IEC
tr|A0A1A9HG26|A
tr|G9ZYH6|G9ZYH
tr|B6JC36|B6JC3
tr|C8PU75|C8PU7
tr|A0A0Q7SBJ5|A
tr|F7QH07|F7QH0
tr|A0A1U7JCC0|A
tr|A0A1Y5RDK8|A
tr|A0A1M6EYH8|A
tr|A0A1U7D1W3|A
tr|A0A0Q6D8Q8|A
tr|A0A0P0MB99|A
tr|E2CSP0|E2CSP
tr|A0A1M5IRH2|A
tr|C7DBD2|C7DBD
tr|K2I2W4|K2I2W
tr|A0A081MQD6|A
tr|A0A0G3BDS3|A
tr|A0A1Y1SVV2|A
tr|A0A0F7KR07|A
tr|A0A0D6P9G9|A
tr|F3KTH4|F3KTH
tr|A0A1Y5R7Z1|A
tr|A0A063Y2L1|A
tr|A0A011V1S4|A
tr|K7A6W0|K7A6W
tr|A0A135HQD7|A
tr|A0A1G3JQP7|A
tr|A9BXB5|A9BXB
tr|Q5P1M6|Q5P1M
tr|A0A0P7DH64|A
tr|A0A1L9NU38|A
tr|A0A0A0DLF2|A
tr|A0A1E4ZRH6|A
tr|A1WRR2|A1WRR
tr|Q0APL9|Q0APL
tr|A0A1M7TKE5|A
tr|A0A163X688|A
tr|Q12E61|Q12E6
tr|A4BBG5|A4BBG
tr|A0A021XEG1|A
tr|M2U614|M2U61
tr|A0A1U9Z674|A
tr|A0A0Q9DN12|A
tr|Q4FRT1|Q4FRT
tr|A0A0C5J7N7|A
tr|B1Y5P4|B1Y5P
tr|A0A0Q7DHV2|A
tr|A0A0U3B500|A
tr|A0A0Q4H6Y9|A
tr|Q2YKP9|Q2YKP
tr|A0A0F7PM13|A
tr|E0TB58|E0TB5
tr|J3HUI2|J3HUI
tr|J7Q850|J7Q85
tr|A0A1A6DSY7|A
tr|A0A142LB60|A
tr|A0A0P7A9G3|A
tr|V4RB02|V4RB0
tr|F5R9S6|F5R9S
tr|A0A0N1BH65|A
tr|A0A062U394|A
tr|A0A0U3F7X3|A
tr|A0A0P0NVI4|A
tr|A0A0G3XEH5|A
tr|A0A1F8HXQ2|A
tr|A0A1Y5RM07|A
tr|A0A0B2BYE0|A
tr|A0A1H8CUC5|A
tr|C6XJI7|C6XJI
tr|B2ID69|B2ID6
tr|A0A1B1AD28|A
tr|B8ENL5|B8ENL
tr|A0A059KQE3|A
tr|A0A1E4GIN9|A
tr|A0A1M7ZNP3|A
tr|E3F5I9|E3F5I
tr|X2H976|X2H97
tr|A0A1S1NSW5|A
tr|A0A1F8ZW02|A
tr|A0A089PN40|A
tr|A0A091ATW6|A
tr|A0A1T5E1K1|A
tr|A0A0R0CX26|A
tr|I7ZG62|I7ZG6
tr|A0A0G3CTX8|A
tr|A0A0H1AQF3|A
tr|A0A1D9BGD9|A
tr|Q08PZ5|Q08PZ
tr|K0C432|K0C43
tr|A0A0S8EWF7|A
tr|A0A085WQW6|A
tr|A0A193LEM9|A
tr|H8MYW8|H8MYW
tr|B1YEF0|B1YEF
tr|L7UBM1|L7UBM
tr|A0A0X8D4K9|A
tr|A0A0G2ZYK8|A
tr|A0A0F2PGA5|A
tr|A9G850|A9G85
tr|A0A017SWT8|A
tr|A5D5M8|A5D5M
tr|A0A1C0YCZ4|A
tr|S9QJS0|S9QJS
tr|A0A1L6LHE1|A
tr|A0A1F3SMX2|A
tr|A0A0Q3W4J4|A
tr|A0A0K1PCH1|A
tr|A0A101WJR6|A
tr|D1A2W2|D1A2W
tr|C7QJW5|C7QJW
tr|A0A1Q9UCV7|A
tr|A0A061NZL6|A
tr|F2F8F4|F2F8F
tr|A0A160IM21|A
tr|A0A0F0GDR2|A
tr|W4ER85|W4ER8
tr|D5USX2|D5USX
tr|A0A173LKE6|A
tr|A0A150YE17|A
tr|A0A143H8E5|A
tr|A0A1V4M309|A
tr|A0A1U7PMT1|A
tr|A0A161Y0F9|A
tr|A0A1Q7XX20|A
tr|A0A1G7X5E3|A
tr|A0A1W1ZYY5|A
tr|A0A171DM72|A
tr|W7IVU3|W7IVU
tr|M7NIC6|M7NIC
tr|A0A0K1QCA7|A
tr|A0A1V0A4U9|A
tr|A0A0S2W636|A
tr|Q8RBT8|Q8RBT
tr|A0A0B4RA05|A
tr|A0A0H5CSJ5|A
tr|A0A1Q3PW72|A
tr|A0A1M5QE38|A
tr|I7LGZ4|I7LGZ
tr|D0LQ06|D0LQ0
tr|A0A1F9PBL9|A
tr|W5WCQ6|W5WCQ
tr|S2YQP5|S2YQP
tr|A0A1M5GKW6|A
tr|A0A0F6SGW2|A
tr|K2H4A7|K2H4A
tr|A0A1U9K8J5|A
tr|H6RNU6|H6RNU
tr|R5DDA3|R5DDA
tr|F6EIA7|F6EIA
tr|D4J7G6|D4J7G
tr|A0A0K0G8X4|A
tr|D4N0U0|D4N0U
tr|M4V8H4|M4V8H
tr|A0A0B9ALJ8|A
tr|A0A1G1EEH4|A
tr|I4BBH8|I4BBH
tr|R5TZ34|R5TZ3
tr|T0DHK6|T0DHK
tr|A0A0Q6FVF1|A
tr|Q183B1|Q183B
tr|J4TDW9|J4TDW
tr|A0A0M3DJT9|A
tr|A0A017RWY2|A
tr|A0A0Q7JF71|A
tr|D2PUP1|D2PUP
tr|A0A1M5VCK4|A
tr|A0A096CTE9|A
tr|A0A0Q9SJ49|A
tr|A0A136Q8U9|A
tr|A0A1W1ZKH4|A
tr|A0A1B1NAK9|A
tr|A0A1F8RI04|A
tr|R6GLR6|R6GLR
tr|A0A1Q9TGH5|A
tr|E3PXS9|E3PXS
tr|A0A1M6BXB7|A
tr|A0A1M6J108|A
tr|H5URU4|H5URU
tr|A0A095XN89|A
tr|K6VNB0|K6VNB
tr|A0A1X7IQL0|A
tr|A0A1Q3MMD7|A
tr|E3HC35|E3HC3
tr|A0A0C2D562|A
tr|E1X232|E1X23
tr|U5Q5G9|U5Q5G
tr|A0A1T5AQC7|A
tr|R7F4K2|R7F4K
tr|L8JGQ1|L8JGQ
tr|A0A1Q5ZXQ4|A
tr|K6X8W5|K6X8W
tr|A8F7H6|A8F7H
tr|A0A1D8GGP9|A
tr|A6FZ58|A6FZ5
tr|A0A0Q9K531|A
tr|M7N5M4|M7N5M
tr|A0A1M3FV04|A
tr|A0A179DFP7|A
tr|A0A0T2KXH5|A
tr|A0A150WZZ4|A
tr|A0A1T4RWM9|A
tr|A0A1B6BA93|A
tr|A0A1E5T0W9|A
tr|H8KW54|H8KW5
tr|A0A1E8CQG6|A
tr|A0A0A2EJE7|A
tr|A0A0P7X5S9|A
tr|A0A0C3RE17|A
tr|I3Z9Z6|I3Z9Z
tr|A0A1M6VEQ7|A
tr|A0A0C7NRV3|A
tr|A0A1X9LNV2|A
tr|A0A0D3LAV8|A
tr|A0A173MMI0|A
tr|S2DF08|S2DF0
tr|A0A074KW58|A
tr|A0A0S7WUP4|A
tr|A0A1W2H5W3|A
tr|A0A0Q6RFP0|A
tr|D1BUB1|D1BUB
tr|A0A1G3LCA9|A
tr|I5C4L1|I5C4L
tr|A0A126YVA6|A
tr|A0A0Y0NGN5|A
tr|K1LK44|K1LK4
tr|A0A0C1XF07|A
tr|A0A1G3J6K2|A
tr|U5BVH0|U5BVH
tr|A1RBU4|A1RBU
tr|A0A1F9XJL4|A
tr|L0G3V0|L0G3V
tr|A0A1Q7TMK1|A
tr|A0A143PPY4|A
tr|A0A1Y2RFK7|A
tr|A0A024H9B5|A
tr|A0A0F2P1Q0|A
tr|A0A1M6XGC4|A
tr|A0A0L6TXI4|A
tr|A0A0S7C0N9|A
tr|A1ZCH9|A1ZCH
tr|A7HJJ5|A7HJJ
tr|A0A1M5C445|A
tr|M7NEZ4|M7NEZ
tr|A0A1Q5P9A5|A
tr|A0A0C2Q8L0|A
tr|E1VSS6|E1VSS
tr|A0A127B5H4|A
tr|F5XN70|F5XN7
tr|A0A1M6D667|A
tr|A0A1Q6XDQ3|A
tr|A0A1L2ZPA9|A
tr|A0A1S2VP71|A
tr|A0A1M6BTL4|A
tr|F0NXC2|F0NXC
tr|A0A180EQD2|A
tr|A0A1B7XHK7|A
tr|A0A1Q3ZGJ7|A
tr|U7VB38|U7VB3
tr|A0A0C5W980|A
tr|W2UJJ8|W2UJJ
tr|A0A1K2IC47|A
tr|F7Q0J6|F7Q0J
tr|A0A1W2CLK3|A
tr|A4ANY6|A4ANY
tr|A0A0W8EE90|A
tr|A0A1F1IAL6|A
tr|H6L4E4|H6L4E
tr|G0J6P3|G0J6P
tr|A0A1M5IPH0|A
tr|M7N2R5|M7N2R
tr|U1L9E6|U1L9E
tr|I3C471|I3C47
tr|A0A124G0M5|A
tr|C1F3E0|C1F3E
