# Supplementary material for: Inter-protein residue covariation information unravels physically interacting protein dimers
Source: BMC Bioinformatics. 2020 Dec 17;21:584. doi: 10.1186/s12859-020-03930-7 (PMC7745481; doi:10.1186/s12859-020-03930-7)
Supplement: Supplementary file 5 — Additional file 5. Final ER-MSAs at different ASA thresholds. Available on Mendeley data (http://dx.doi.org/10.17632/9bk2r55286.1). [file 12859_2020_3930_MOESM5_ESM.zip › Additional file 2/Final ER-MSAs/Negative ER-MSA dataset/ASA0.0/single_MSAs/1efp-B-1qop-B/1efp-B-chain/MSA_IDs.txt]

sp|P38975|ETFB_
tr|A0A0P1IJB8|A
tr|A0A1M4MXJ4|A
tr|A0A120CYG9|A
tr|A0A0K6ISD4|A
tr|A0A1M7TXC4|A
tr|A0A0S6WXL3|A
tr|A0A0L1JN45|A
tr|A0A154WFM0|A
tr|X6KUV2|X6KUV
tr|Q0AM38|Q0AM3
tr|A0A1M6RYA6|A
tr|A0A1U7DJG0|A
tr|A0A086Y7K4|A
tr|A0A1N7M235|A
tr|A0A0F2QP03|A
tr|A0A1G3I9J9|A
tr|A0A1R3X843|A
tr|A0A086Y9G7|A
tr|C8S2K6|C8S2K
tr|A0A0H4L2H0|A
tr|Q0FD64|Q0FD6
tr|A0A0P1GVE3|A
tr|A0A1C2HI80|A
tr|B7RL29|B7RL2
tr|W8RRY8|W8RRY
tr|A0A0M6YLC4|A
tr|V9VRF7|V9VRF
tr|A0A1E4LX77|A
tr|A0A127JS78|A
tr|A0A1A6DSU5|A
tr|A0A081B8T9|A
tr|F2IZD2|F2IZD
tr|A0A159YYS0|A
tr|A0A0N0JZT0|A
tr|A0A0D6P990|A
tr|A0A1N6T625|A
tr|A0A0P7IJB6|A
tr|J7QTW9|J7QTW
tr|A0A1U9Z8F1|A
tr|Q2W3Y9|Q2W3Y
tr|A0A1Y5TTD4|A
tr|A0A1N6IMY9|A
tr|W9GT13|W9GT1
tr|A3UF37|A3UF3
tr|A0A1Y5RN93|A
tr|A0A099T5M9|A
tr|J5PUI3|J5PUI
tr|A0A101VJA9|A
tr|D4XBK0|D4XBK
tr|A0A021WWG4|A
tr|A0A081MLW9|A
tr|A0A1U7DA03|A
tr|A0A1T4RSX5|A
tr|A0A0T2Y9W1|A
tr|B9QWT7|B9QWT
tr|A8LLF6|A8LLF
tr|A0A0U1NKW8|A
tr|K2HCS8|K2HCS
tr|G1XYY5|G1XYY
tr|A0A1B1PN58|A
tr|A0A1I7BLR6|A
tr|K2JII6|K2JII
tr|Q2RPS3|Q2RPS
tr|A0A0Q9EKP3|A
tr|A0A1X7NM42|A
tr|A0A127MI90|A
tr|E2CFZ3|E2CFZ
tr|A0A0U3NHT0|A
tr|A0A1M6MCX7|A
tr|A0A1G6XUG1|A
tr|W0SEV2|W0SEV
tr|H0Q534|H0Q53
tr|A0A0F2RE78|A
tr|A0A0F3IVQ5|A
tr|A0A1C7P324|A
tr|A0A1W9HJZ0|A
tr|A0A0N8K7H4|A
tr|S9QNP6|S9QNP
tr|A0A1R1I916|A
tr|J9Z0T6|J9Z0T
tr|A0A0G3BKT8|A
tr|D0DC56|D0DC5
tr|A0A1F4H2S1|A
tr|A3K977|A3K97
tr|A0A1K2HQ92|A
tr|A0A1Y5RZ35|A
tr|A0A1M6JK84|A
tr|S9RSG3|S9RSG
tr|A0A011SST2|A
tr|A0A1Y1SMP6|A
tr|F4G6C5|F4G6C
tr|A7HTJ4|A7HTJ
tr|A0A1E3WC33|A
tr|V4RLP8|V4RLP
tr|A0A1C3K8G8|A
tr|A0A0N1B4V6|A
tr|M9R6X6|M9R6X
tr|A0A0J5T7Z4|A
tr|A7IDS8|A7IDS
tr|C3MED7|C3MED
tr|A0A1X4P249|A
tr|B5WL45|B5WL4
tr|A0A0F2R6T7|A
tr|Q128I5|Q128I
tr|A0A147GP38|A
tr|A0A0Q7SXV6|A
tr|A9DVP2|A9DVP
tr|A0A1Y5RWC8|A
tr|I3TGS4|I3TGS
tr|F5RB91|F5RB9
tr|A0A1Y5SPM7|A
tr|A0A0P7ABG3|A
tr|A0A0G3XBJ7|A
tr|G8PIJ2|G8PIJ
tr|A0A0A0D5U9|A
tr|A0A0W7WHH8|A
tr|A0A1Q3W0T6|A
tr|A0A0G3ERL8|A
tr|A0A0Q7U204|A
tr|A0A0P6W5V5|A
tr|F1VV79|F1VV7
tr|A0A1A9HKH2|A
tr|A0A0B4CJ95|A
tr|C7D6Q0|C7D6Q
tr|A0A0A0DM90|A
tr|A0A1Y6B5H2|A
tr|G6A0M0|G6A0M
tr|A0A0S9NW70|A
tr|A9BVG1|A9BVG
tr|A0A1U7JIU8|A
tr|A0A126Z800|A
tr|A0A0Q6WRG7|A
tr|A0A1L9P0J7|A
tr|Q0VQJ9|Q0VQJ
tr|A0A143DCG7|A
tr|A0A0B2B2I3|A
tr|I9W7M4|I9W7M
tr|A0A1F8VE86|A
tr|G8QL09|G8QL0
tr|A0A1E4LL33|A
tr|A0A0Q7DMD7|A
tr|U7U993|U7U99
tr|A0A0L6T811|A
tr|J3CIT5|J3CIT
tr|A0A0P0MFC5|A
tr|F7QJ23|F7QJ2
tr|T0B2X7|T0B2X
tr|A0A1M7ZN87|A
tr|A0A023D391|A
tr|A0A120IHS2|A
tr|A0A0K2DDW6|A
tr|A0A1V8RQQ2|A
tr|B1Y6V9|B1Y6V
tr|A9HEE6|A9HEE
tr|W0PA79|W0PA7
tr|M2TQG9|M2TQG
tr|A0A135I1N9|A
tr|A0A1U9JNC9|A
tr|H8FSX8|H8FSX
tr|W6KML3|W6KML
tr|A0A0Q7SPR1|A
tr|W8X5L9|W8X5L
tr|A0A1N7ITN9|A
tr|A0A1Y5SWK9|A
tr|E0TGU3|E0TGU
tr|Q2YR97|Q2YR9
tr|A0A164ARR5|A
tr|Q5NYL9|Q5NYL
tr|A0A1E5QC36|A
tr|J3C7X6|J3C7X
tr|A0A171KVH8|A
tr|A0A1M5NAY3|A
tr|A0A0F7JXJ8|A
tr|A0A1H8IZD8|A
tr|G0AJ61|G0AJ6
tr|A0A126UX52|A
tr|A0A177NXL5|A
tr|A8I052|A8I05
tr|A0A1W1YCK9|A
tr|A0A0B3SE13|A
tr|A0A059KH16|A
tr|C6XLP1|C6XLP
tr|A0A0Q5DJQ2|A
tr|Q20WT4|Q20WT
tr|A0A0Q6L8T1|A
tr|A0A0K1NB57|A
tr|B6JDI1|B6JDI
tr|C1DSA1|C1DSA
tr|K7T8K2|K7T8K
tr|D7A9G6|D7A9G
tr|A0A0Q4H1A1|A
tr|A0A0H5B961|A
tr|G2J4I5|G2J4I
tr|A0A1W6ZQM5|A
tr|A0A076JW02|A
tr|A4G2T1|A4G2T
tr|A0A0J6NK70|A
tr|A0A060QHU2|A
tr|K5YRL0|K5YRL
tr|C7RQ42|C7RQ4
tr|A0A1E5A2D8|A
tr|D5BMS0|D5BMS
tr|A0A163CD45|A
tr|E3I435|E3I43
tr|C7RCD3|C7RCD
tr|A0A0J5JDB1|A
tr|K4KF92|K4KF9
tr|Q2SFA4|Q2SFA
tr|A0A139SHA3|A
tr|A0A1U9KPM9|A
tr|A6GQX1|A6GQX
tr|A1WJN6|A1WJN
tr|A0A1U9JZ72|A
tr|A0A1D2XD56|A
tr|A0A0F3KPE0|A
tr|A0A1D8UWA0|A
tr|A0A095Z7R2|A
tr|A0A127EQW6|A
tr|A0A172YBV7|A
tr|K3WDB3|K3WDB
tr|A0A060QBU6|A
tr|A0A1Y1R6Y2|A
tr|A0A1B1AFL0|A
tr|A0A1S2DB86|A
tr|A0A1R1M6F4|A
tr|A0A1Y5S4M4|A
tr|A0A0C5J2S8|A
tr|Q11DX0|Q11DX
tr|A0A0P7DIW6|A
tr|A0A1G0FMA8|A
tr|A0A1N7L1B5|A
tr|F3KFN1|F3KFN
tr|A0A0F7M3T0|A
tr|A0A0U2RL19|A
tr|A0A139CE47|A
tr|A0A0M2R7G2|A
tr|A0A1W9L2N3|A
tr|B8EJH1|B8EJH
tr|A0A0K1XCL3|A
tr|A0A059LMM6|A
tr|A0A166HZ96|A
tr|Q21J71|Q21J7
tr|A0A1K1YCB3|A
tr|T0PYQ4|T0PYQ
tr|A0A1E2V9B9|A
tr|I0Z029|I0Z02
tr|A0A0N7L3A6|A
tr|C0P5W4|C0P5W
tr|A0A1E4F3V0|A
tr|A0A1V0KP61|A
tr|M4BL98|M4BL9
tr|A0A024THD9|A
tr|A0A077DD10|A
tr|C0DXW1|C0DXW
tr|A0A0P7WNY2|A
tr|M0SZY8|M0SZY
tr|A0A0D6MPM9|A
tr|Q4FUB3|Q4FUB
tr|Q1QX42|Q1QX4
tr|R4YS45|R4YS4
tr|A0A095VR52|A
tr|C8PZK8|C8PZK
tr|K2IED3|K2IED
tr|A0A162J0G3|A
tr|A0A0M2VLX2|A
tr|A0A1Y6C6R2|A
tr|A4A4H6|A4A4H
tr|I8UF14|I8UF1
tr|A0A1X9NES0|A
tr|A0A0U4NKK6|A
tr|C5BJC9|C5BJC
tr|A0A0R2T8S2|A
tr|E3EXM6|E3EXM
tr|A0A1M5Q438|A
tr|Q5NMF6|Q5NMF
tr|A0A1S2XVU9|A
tr|A0A094JUC6|A
tr|A0A1X1QR97|A
tr|K6YCZ1|K6YCZ
tr|C3XAC8|C3XAC
tr|K6G7Y3|K6G7Y
tr|A0A1E5V9J7|A
tr|B2ICV8|B2ICV
tr|B8KQX7|B8KQX
tr|A0A165QW45|A
tr|A9RL78|A9RL7
tr|S8C6K3|S8C6K
tr|E3NUR9|E3NUR
tr|S6H6J3|S6H6J
tr|A0A1S8CZC4|A
tr|A0A0C5V937|A
tr|A0A151T1D4|A
tr|C4GM49|C4GM4
tr|A0A0R3S178|A
tr|A0A1F9F116|A
tr|V9HBI9|V9HBI
tr|A0A066VFC0|A
tr|G2E4S2|G2E4S
tr|A0A1W1XRC9|A
tr|Y0KFG0|Y0KFG
tr|A0A149W1B2|A
tr|A0A1A9NQ20|A
tr|A0A1D9BE31|A
tr|A0A148NAR9|A
tr|C6XAF2|C6XAF
tr|A0A084IQN4|A
tr|A0A0J5L707|A
tr|A0A0K0XY08|A
tr|A0A1S1P016|A
tr|A0A1Y1SJI8|A
tr|A0A1F3B8X8|A
tr|A0A106BN89|A
tr|H2FUW6|H2FUW
tr|A0A1V8M206|A
tr|A0A1E4HBX6|A
tr|A0A098GDD1|A
tr|A0A1Q4F9V2|A
tr|I8I1E0|I8I1E
tr|A0A160DVV3|A
tr|A0A1E4K7Q9|A
tr|A0A0Q6BRE0|A
tr|A0A1B3W7U9|A
tr|W0DZ16|W0DZ1
tr|R7IDJ5|R7IDJ
tr|A0A0N0XL36|A
tr|A0A1B1YRE0|A
tr|A0A085W5P9|A
tr|A0A099CX42|A
tr|A0A0G3A3V2|A
tr|G6F1R1|G6F1R
tr|A0A090K7D5|A
tr|S9R7G3|S9R7G
tr|H8MT20|H8MT2
tr|L7UFS3|L7UFS
tr|D8EWY6|D8EWY
tr|E3FN56|E3FN5
tr|A0A0G3CGZ5|A
tr|Q2LWQ9|Q2LWQ
tr|Q9PGP4|Q9PGP
tr|I4CAS1|I4CAS
tr|A0A1G3BIK5|A
tr|A0A0S8K0R4|A
tr|A0A1R0IQ28|A
tr|A0A1J5IF36|A
tr|B7GGZ3|B7GGZ
tr|A0A0D2K1N2|A
tr|E1QKM7|E1QKM
tr|L0EUZ1|L0EUZ
tr|A0A1W9U718|A
tr|F7NQ64|F7NQ6
tr|A0A0Q3TPD6|A
tr|A0A0F2PKT3|A
tr|A1HPI5|A1HPI
tr|Q3A9B2|Q3A9B
tr|S0EX90|S0EX9
tr|A0A1G9XJP8|A
tr|A0A061PC76|A
tr|S2XQD9|S2XQD
tr|A0A1T4QKB6|A
tr|B3PLI6|B3PLI
tr|A0A0F5ICX3|A
tr|A0A0K0GD64|A
tr|W4ERB7|W4ERB
tr|F5SAA5|F5SAA
tr|A0A1U9K8I4|A
tr|A0A165YU26|A
tr|A0A1G0WPS9|A
tr|A0A1G1DT04|A
tr|K2GAR1|K2GAR
tr|A0A150YKT5|A
tr|A0A154BLP4|A
tr|M7NTS6|M7NTS
tr|A0A132NBW7|A
tr|F2FA11|F2FA1
tr|A0A1U7MGH7|A
tr|A0A1U7PPZ0|A
tr|F2NG22|F2NG2
tr|A0A136M647|A
tr|A0A1W1X6Q1|A
tr|D6Y6Q4|D6Y6Q
tr|A0A171D408|A
tr|G7WIB6|G7WIB
tr|A0A0F0HPU9|A
tr|D1ABT7|D1ABT
tr|B1YJY0|B1YJY
tr|A0A1C0YC65|A
tr|Q8RC90|Q8RC9
tr|A0A1N7DDS4|A
tr|A0A1M5GMD7|A
tr|Q47SD6|Q47SD
tr|A0A0F0GIP7|A
tr|D2AX42|D2AX4
tr|A0A0X8CR10|A
tr|I0AKP2|I0AKP
tr|A0A0K9I6L8|A
tr|A0A1V0AFQ7|A
tr|A0A1W2DW07|A
tr|C0GG24|C0GG2
tr|A0A1J5AXM5|A
tr|A0A1X7IRU9|A
tr|A0A0U4F621|A
tr|B0TAM1|B0TAM
tr|D5WT92|D5WT9
tr|A0A1Y6B9B8|A
tr|A0A1M6AXY7|A
tr|A0A1J4T6B9|A
tr|K6WPE7|K6WPE
tr|C6WG94|C6WG9
tr|A0A1Q8C1F1|A
tr|G2EDM1|G2EDM
tr|A0A0P8YRU3|A
tr|A0A1Q9LHY4|A
tr|A0A1M6HRN2|A
tr|A0A170V5V4|A
tr|A0A1L7F397|A
tr|A0A0F2Q354|A
tr|Q67K03|Q67K0
tr|A6ERW2|A6ERW
tr|A0A1T4SE52|A
tr|A0A1F8P2L8|A
tr|D7CN96|D7CN9
tr|A5D201|A5D20
tr|A0A0C1LBR5|A
tr|A0A0C2UI71|A
tr|A0A1M4M2S5|A
tr|A0A1G1AFF9|A
tr|A0A099D193|A
tr|A0A0Q9M7M7|A
tr|A0A0H5CN26|A
tr|A0A1F9ZET8|A
tr|A0A167EXY0|A
tr|A0A0C2G9S8|A
tr|A0A1L3JM65|A
tr|A0A101XP30|A
tr|W2ULI0|W2ULI
tr|F4AV84|F4AV8
tr|A0A0G3WIM9|A
tr|A0A1A7QV62|A
tr|D3P997|D3P99
tr|A0A1I7FLP8|A
tr|A9DJL4|A9DJL
tr|A0A176Q902|A
tr|A0A127B5C8|A
tr|A0A1B7XP68|A
tr|A0A0P0DBB7|A
tr|A0A135L2L9|A
tr|A0A074MAB9|A
tr|A0A1K1NV82|A
tr|A0A1V4M3D5|A
tr|C7Q7D4|C7Q7D
tr|A0A0F2NZK6|A
tr|M7N3Q2|M7N3Q
tr|A0A1M5W0E5|A
tr|A0A1W2GQS0|A
tr|A0A084TM68|A
tr|H2BWF6|H2BWF
tr|A0A0M4DER5|A
tr|A0A1B1ZIT6|A
tr|A0A0F0ETG0|A
tr|A0A1M5UI48|A
tr|A0A1M6F3U2|A
tr|A3UB28|A3UB2
tr|A0A1M7HI51|A
tr|G2LD70|G2LD7
tr|A3XKR0|A3XKR
tr|A0A1G3LYV8|A
tr|K1LBY6|K1LBY
tr|A0A0W8EFD6|A
tr|B5YGI1|B5YGI
tr|A0A124EFV3|A
tr|A0A150WZ72|A
tr|A0A1M5LB62|A
tr|C8XEI1|C8XEI
tr|A0A1M4XP42|A
tr|A0A1J4TNM3|A
tr|V7I2D8|V7I2D
tr|A0A062XV13|A
tr|A0A0C1UFC2|A
tr|L0FZ39|L0FZ3
tr|A0A0R2TAW2|A
tr|A0A0C5W7Z1|A
tr|W0RPP0|W0RPP
tr|R9IMG7|R9IMG
tr|A0A1K0GSE0|A
tr|K6VMQ4|K6VMQ
tr|A0A069RFB6|A
tr|F3ZWR9|F3ZWR
tr|A0A1D7XSE6|A
tr|A0A1M5N1X8|A
tr|A0A0Q1BHD1|A
tr|A0A1B1NB13|A
tr|A0A1T4L4R3|A
tr|F4F9C9|F4F9C
tr|A0A1M5DBS5|A
tr|A0A1W1YB00|A
tr|K4IKW8|K4IKW
tr|A0A1G0MTC9|A
tr|A0A1F2SA49|A
tr|A0A1W1W0T6|A
tr|A0A0N1NF02|A
tr|A0A1T5IAW2|A
tr|A0A1G9XMC1|A
tr|A0A101FM48|A
tr|A0A1E5SYU5|A
tr|A0A1M6N133|A
tr|S2E1Y1|S2E1Y
tr|A0A151C143|A
tr|A0A075JDN6|A
tr|A0A0J7HV02|A
tr|A0A0R2VGY1|A
tr|A0A1T5KAC2|A
tr|A0A0C1KWF6|A
tr|F0SU77|F0SU7
tr|A0A0D3LAC2|A
tr|I0WKG4|I0WKG
tr|A0A1Q6NEP8|A
tr|A0A0M0BRP2|A
tr|W0EYB7|W0EYB
tr|A0A1Y2RDQ1|A
tr|A0A0D5YUR1|A
tr|D1C1Z4|D1C1Z
tr|A0A1M5BYG5|A
tr|A0A0S8GQE1|A
tr|A0A0Q7KAL5|A
tr|A0A098LAL2|A
tr|A0A1M4Y1J1|A
tr|D5BKQ7|D5BKQ
tr|A0A1G0AKG5|A
tr|A0A1W2H9E4|A
tr|A0A173MAV7|A
tr|A0A0S1SEE2|A
sp|O33095|ETFB_
tr|A0A1W1ZLS1|A
tr|I3C5S6|I3C5S
tr|A4X480|A4X48
tr|M7Y509|M7Y50
tr|A0A1H2LL57|A
tr|A0A1Q7MHP2|A
tr|F4C5E9|F4C5E
tr|G0L9Y7|G0L9Y
tr|A4CPS6|A4CPS
tr|J4UF48|J4UF4
tr|A0A0N8KH61|A
tr|A0A0S8HJV1|A
tr|A0A0K1FD25|A
tr|A0A1U7MSJ6|A
tr|R7ZY62|R7ZY6
tr|A0A1S2VM62|A
tr|L8JKC3|L8JKC
tr|A1ZWR0|A1ZWR
tr|A0A1M6M0F4|A
tr|A0A077EEV7|A
tr|R5THC9|R5THC
tr|I4AQB2|I4AQB
tr|A0A1M6AAX9|A
tr|D6Z7D7|D6Z7D
tr|E8X2K4|E8X2K
tr|A0A1T5CFF6|A
tr|A0A094Q4D2|A
tr|A0A1B1Y2K1|A
tr|A0A0G3EGR3|A
tr|A0A0P7AKS1|A
tr|A0A0M9UCF1|A
tr|A0A1Q9K0Q1|A
tr|A0A098RZ82|A
tr|E3HAR7|E3HAR
tr|A0A1T4QVI6|A
tr|A0A0S2W7P6|A
tr|H8KQV5|H8KQV
tr|D2Q1Z3|D2Q1Z
tr|U5BXX0|U5BXX
tr|A0A1W1ZLX3|A
tr|A0A1E5UDJ2|A
tr|C1F2A2|C1F2A
tr|A0A1M6G7N2|A
tr|H2CG79|H2CG7
tr|Q029W6|Q029W
tr|F0P007|F0P00
tr|B1H0P8|B1H0P
tr|A0A0Q6FV67|A
tr|A0A074KY26|A
tr|E6MI06|E6MI0
tr|F9END9|F9END
tr|A0A1M6SJ82|A
tr|B8FGJ7|B8FGJ
tr|A0A101H587|A
tr|G4KSB6|G4KSB
tr|J9R951|J9R95
tr|D3Q3J9|D3Q3J
tr|A0A0M2NEE8|A
tr|K2Q4Z8|K2Q4Z
tr|A0A136PZZ9|A
tr|I3ZXH7|I3ZXH
tr|A0A1E8VZT8|A
tr|E4U4V8|E4U4V
tr|A0A1Q7N4B5|A
tr|I2EZJ2|I2EZJ
tr|F8EHY9|F8EHY
tr|F0S948|F0S94
tr|A0A101VDZ8|A
tr|A0A180EHF2|A
tr|A0A0S8CB00|A
tr|A0A1Q6XYM4|A
tr|A0A1Q9UCJ5|A
tr|Q11VD5|Q11VD
tr|U5Q6Y3|U5Q6Y
tr|A0A0P7BRL9|A
tr|F4KX44|F4KX4
tr|R5BHS0|R5BHS
tr|A0A1E4A6F6|A
tr|Q1IKA2|Q1IKA
tr|F4XET8|F4XET
tr|A5UVM5|A5UVM
tr|C4ZEK6|C4ZEK
tr|D3F958|D3F95
tr|A0A1B1FN50|A
tr|M5AIR4|M5AIR
tr|A0A1M3BMS9|A
tr|A0A0F7IIZ8|A
tr|A0A1B9F7Q1|A
tr|A0A1B6BGG0|A
tr|D0MIL1|D0MIL
tr|A0A126Z620|A
tr|A0A1M4U4R9|A
tr|A0A1W1VDH5|A
tr|A0A177Q5X7|A
tr|A0LSP7|A0LSP
tr|A0A1T5B266|A
tr|D3S016|D3S01
tr|A0A1J0LPR2|A
tr|R7BPX3|R7BPX
tr|C0CV20|C0CV2
tr|A0A0R2Q6D9|A
tr|A0A1M4XT52|A
tr|B3QTQ9|B3QTQ
tr|A0A1M3LDM5|A
tr|A9B7V0|A9B7V
tr|A0A1B6Y632|A
tr|A0A143PS76|A
tr|E3PXU1|E3PXU
tr|V6KYG8|V6KYG
