# Supplementary material for: Inter-protein residue covariation information unravels physically interacting protein dimers
Source: BMC Bioinformatics. 2020 Dec 17;21:584. doi: 10.1186/s12859-020-03930-7 (PMC7745481; doi:10.1186/s12859-020-03930-7)
Supplement: Supplementary file 5 — Additional file 5. Final ER-MSAs at different ASA thresholds. Available on Mendeley data (http://dx.doi.org/10.17632/9bk2r55286.1). [file 12859_2020_3930_MOESM5_ESM.zip › Additional file 2/Final ER-MSAs/Negative ER-MSA dataset/ASA0.0/single_MSAs/1efp-B-1qop-B/1efp-B-chain/MSA_ready_for_MI.txt]

MKVLVPVKRLIDYNVKARVKSDGSGVDLANVKMSMNPFDEIAVEEAIRLKEKGQAEEIIAVSIGVKQAAETLRTALAMGADRAILVVAADDVQQDIEPLAVAKILAAVARAEGTELIIAGKQAIDNDMNATGQMLAAILGWAQATFASKVEIEGAKAKVTREVDGGLQTIAVSLPAVVTADLRLNEPRYASLPNIMKAKKKPLDEKTAADYGVDVAPRLEVVSVREPEGRKAGIKVGSVDELVGKLKEAGVI
MKVLVPVKRVIDYNVKVRVKADGSGVDLANVKMSMNPFDEIAVEEAIRLKESGKADEVVAVSIGVKQSQETLRTALAMGADRAILVVAADDVHTDIEPLAVAKILAKVVEEEQPGIVLAGKQAIDNDMNATGQMLSALLGWSQGTFASELDIEGDSAKITREVDGGLQTISVKMPTIVTVDLRLNEPRYASLPNIMKAKKKPLDEKTAADYGVDVTPRLEVVKTDEPPARAAGIIVGSVDELIGKLKEAGAV
MKVLVPVKRVIDYNVKVRVKADGSGVDLANVKMSMNPFDEIAVEEAIRLKEAGKADEVVAVSIGVKQAQETLRTALAMGADRAILVVAADDVHTDIEPLAVAKILAKVVEEEQPGIVLAGKQAIDNDMNATGQMLSALLGWSQGTFASELDIDGDHAVVTREVDGGLQTIKVKMPTIVTVDLRLNEPRYASLPNIMKAKKKPLDEKTAADYGVDVTPRLEIVKTAEPEARAAGIIVGSVDELVEKLKEAGAV
MKILVPVKQVEILDEDFDVQDDGRSIDPDCIECELNEWDDYSWETALQLMEK-HEGEAVPMTVGDESADDGLRKCLAKGGERAIRVWD----DAGSDPIAIARLIAAAAKKENAQLVLAGTQSTDQAHGQTGIAVAALLGWPHVAVVSALDYSAAKLTVRRELEGGVEEIEIALPAVLTIQLGINEPRYASLRGIKQAKTKAVDLLSPSDLGVSAGSAARVRRMYIPER-SKAELIEQVKRLIEIVNLKG-V
MKILVPVKRVVDYNVKIRVKPDGSGVDTANVKMSMNPFDEIAVEEAIRLKEAGVASEVIVVSCGVAQCQETLRAAMAMGADRGILVQT----DVELQPLAVAKLLKAVVEKEQPGLVIAGKQAIDDDANQTGQMLAALLGWPQATFASKVEIADGKARVTREVDGGLETVELPLPAVITTDLRLNEPRFATLPNIMKAKKKPVDTLTPEALGVDVTPRLATLKVEEPPKRKAGVMVGSVDELIEKLREAKVI
MKVLVPVKRVIDYNVKVRVKADGSGVDLANVKMSMNPFDEIAVEEAIRLKEKGVATEVVAVSIGVKQAQETLRTALAMGADRAILIEAAEDVTQDIEPLAVAKLLKAVVEEEQPGLVIAGKQAIDNDMNATGQMLAALLGWPQATFASELKIEGDHAVVTREVDGGLQTVKVKLPAIVTADLRLNEPRYASLPNIMKAKKKPLEVKTPADYGVDVSPRLTVVSTSEPPARKAGVKVADVAELVSKLKEAGVL
---------MVDYNVKVRVKSDGSGVDIANVKMSMNPFDEIAVEEAVRLKEKGVVTEVIAVSCGVAQCQETLRTAMAIGADRGILVET----NEELQPLAVAKLLKALIEKEQPGLVILGKQAIDDDCNQTGQMLAALADLPQATFASKVEIAGDKVNVTREVDGGLETLALNIPAVITTDLRLNEPRYVTLPNIMKAKKKQLDTFKPEELGVDVAPRIKTLKVSEPPKRGAGVKVPDAATLIDKLKEAKVI
MKVLVPVKRVIDYNVKVRVKADGSGVDLANVKMSMNPFDEIAVEEAIRLKEAGKADEVVAVSIGVKQAQETLRTALAMGADRAILVVAADDVHTDIEPLAVAKILKGVVDEEQPGLVLCGKQAIDNDMNATGQMLSALMGWSQATFASEVDIDGDSATVTREVDGGLQTIKVKMPAVVTVDLRLNEPRYASLPNIMKAKKKPLDEKTAADYGVDASPRLEIVKTTEPEARAAGIKVGSVDELVEKLKEAGVV
MKVLVAVKRVVDYNVKVRVKADGSGVETANVKMSMNPFDEIAVEEAVRLKEAGKAEEIVAVSLGVQQAQETIRTALAMGADRGIHVLS----DDELQPLAVAKMLKAVVEKEQPQLVILGKQAIDDDCNQTGQMLAALLGWPQGTFASKVAPEGDTVNVTREIDGGLETVALKLPAIVTTDLRLNEPRYASLPNIMKAKKKPIEQMSPADLGVDTAPRLTTLKVTEPPKRSAGVKVGSVAELVDKLREAKVI
MKVLVPVKRVVDYNVKIRVRADGSGVDLANVKMSMNPFDEIAVEEAVRLKEAGIASEVIVASVGPASAQDVLRTALAMGADRAILIAT----EGTTEPLTVAKLLKGVVAEEAPGLVILGKQAIDDDCNQTGQMLSALLGWSQATFASEIAIADGKARVTREVDGGLQSIEVDLPAIVTADLRLNEPRYASLPNIMKAKKKPLDTRAPEEFGVDVARRLNVLRVEEPAGRQAGVKVGSVAELLDKLKEAGVI
MKILVPVKRVVDYNVKVRVKPDQTGVDLANVKMSMNPFCEIAVEEAIRLKEKGVAEEIIVVSVGPAQAQETIRTALAMGADRGILIQT----DDAVEPLAVAKLLKAVVDEESPEIVLLGKQAIDGDNNQTGQMLAALLDWPQGTFASEVTIADGKATVTREIDGGLQTLSLTLPAIVTTDLRLNEPRYASLPNIMKAKRKPIDTKAPADYGVDTAPRLSVVKVTEPPKREAGIKVESVAELVDKLKEAGVI
MKLLVPVKRVVDYNVKVRVKPDGTGVETANVKMSMNPFDEIAVEEAVRLKEKGVATEIVAVSIGPAQAQEQIRTALAMGADRGILVEA----EGTIEPIAVAKLLKALVEKEGPQMVILGKQAIDDDMNATGQMLAALLGWGQGTFASKVEVADGAVNVTREVDGGLETVKLTLPAIVTTDLRLNEPRYASLPNIMKARKKPIETVKPGDLGVDTAPRLKVIKVEEPPKRQAGVKVASAAELVSKLREAKVI
MKVLVPVKRVIDYNVKVRVKSDGSGVDLNNVKMSMNPFDEIAVEEAIRLKEAGKVEEVIAVSIGVKQAQETLRTALAMGADRAILVVAADDVHQDIEPLAVAKILKGVVEQEQPGLVLCGKQAIDNDMNATGQMLAALLGWSQATFASKVEIEGDKARVTREVDGGLQTIAVAMPAVVTVDLRLNEPRYASLPNIMKAKKKPLDEKTAEDYGVDVSPRLEIVGTTEPAARKAGVMVGSVDELVDKLKEAGVI
MKILVPVKRVIDYNVKVRVKADGSGVDLANVKMSMNPFDEIAVEEAIRLKEKGAAEEVVVVSIGVKQAQETLRTALAMGADRAILVEAAPDVTTDIEPLAVAKILKAVIDAEQPGLVITGKQAIDNDMNATGQMLAALLGWAQATFASEVVIEGDSAVVTREVDGGLQTVKVKLPAVVTADLRLNEPRYASLPNIMKAKKKPLEEKTAADYGVDVTPRLKVVKTVEPAGRKAGVKVGSVDELISKLKEAGVL
MKVLVPVKRVIDYNVKVRVKADGSGVDLANVKMSMNPFDEIAVEEAIRLREKGVATEIVVVSIGVKQAQETLRTALAMGADRAILIEASSDVHTDIEPLAVAKLLAAVVKDEAPGLVIAGKQAIDNDMNATGQMLAALLGWGQATFASEITVDGDAATVTREVDGGLQTIKVKLPAIVTADLRLNEPRYASLPNIMKAKKKPLEEKTAADYGVDVTPRLTVVKTAEPAGRKAGVKVGSVDELIAKLKEAGVI
MKVLVPVKRVIDYNVKVRVKPDKTGVDLANVKMSMNPFDEISVEEAVRLKEAGTATEVVIVSIGPQQAQETIRTALAMGGDRGILIKT----NETVEPLGVAKLLAKVVEEEKPDLVIVGKQAIDDDSNQTGQMLAALLDWPQGTFAYKLEKDGDSLTVTREVDGGLQTVKLALPAIITVDLRLNEPRYASLPNIMKAKKKEIAEKAPADYGVDISPRLTVVQVTEPPVRQAGEKVEDVATLVSKLK-AGVI
MKIIVAVKRVIDYNVKVRIKADGSGVETANVKMSMNPFDEIAVEQGVKLRESGVASEMIAVSIGPKQCQETIRTALAMGADRGIHIET----DAEIQPLAAAKLLAAVAKREMPELIILGKQAIDDDANQTGQMLAGLLGRPQGTNVSKLEFTPDACVASREVDDGLEVLTIKTPAVITVDLRLNTPRFATLPNIMKAKKKPIAVITPQEMNVDIAPRLTTIKVATPAKRQAGVILKSVAELVDKLREAKVI
MKILVPVKQVAALDDEFEMRDDGRDVDEDFFETDLNEFDHYSVEEALLIKEA-AGDEVVVVTIGNEDTDDALRTALAKGADRGIRVWD----DENADSVTVAKVLAKVVEKEKPDMVFTGAQSADFSSAVTGMALAGILGWPHAAVVNKLDYKPGRATLHRELEGGLEIMTVRCPAVLSIQLGINEPRYASLRGIKQAQQKQVDELSLDDLGLDEAPASNVRRMYVPEK-GQAELIEQAARLAEIIKLRG--
MKVLVPVKRVIDYNVKVRVKADGTGVDLANVKMSMNPFDEIAVEEAIRLKEKGVATEVVVVSIGVKQAQETLRTALAMGADRAILVVAADDVHTDIEPLAVAKILAKVAEAEQPGLILSGKQAIDNDMNATGQMLAALLGWPQATFASKVEIEGEKAKVTREVDGGHQVIEVKLPAIVTADLRLNEPRYASLPNIMKAKKKPLEEKTAADYGVDVTPRLTVVKTAEPKGRSAGIKVGSVDELIAKLKDVGAI
MKVLVPVKRVIDYNVKVRVKADGTGVDLANVKMSMNPFDEIAVEQAIRLREAGTASEVIVVSIGVKQAQETLRTALAMGADRAILIEAASDVHTDIEPLAVAKLLAAVVRDEAPGLVLCGKQAIDNDMNATGQMLAALLGWSQATFISELAIEGDHALVTREVDGGLQSIRVTMPSIITVDLRLNEPRYASLPNIMKAKKKPLEEKTAADYGVDVSPRLSVLKTTEPAGRKAGVRVASVADLVAKLKEAGVL
MKVLVPVKRVIDYNVKVRVKADGSGVDLANVKMSMNPFDEIAVEEAIRLKEAGKAEEVVAVSIGVKQAQETLRTALAMGADRAILVVAADDVHTDIEPLAVAKILAKIVEEERPGLVLAGKQAIDNDMNATGQMLSALLGWSQGTFASELDIDGDSAVVTREVDGGLQTIKVKMPAIVTVDLRLNEPRYASLPNIMKAKKKPLDEKTADDYGVDATPRLEIVKTSEPAARAAGIMVGSVDELVAKLKEAGAV
MKVLVPVKRVIDYNVKVRVKADGSGVDLANVKMSMNPFDEIAVEQAIRLKEAGKVDEIIAVSIGVKQSQETLRTALAMGADRAILIEATSDVHNDIEPLSVAKLLKAVVDEEQPQLVLCGKQAIDNDMNATGQMLSALLGWSQATYASELDVDGDAAVVTREVDGGLQTIKIKMPAVITVDLRLNEPRYASLPNIMKAKKKPMDEKIPSDLGVDITPRLTVVSTSEPAERAAGVKVSSVAELITKLKEAGVI
MKVLVPVKRVIDYNVKVRVKADGSGVDLANVKMSMNPFDEIAVEEAIRLKEAGKADEVVAVSIGVKQAQETLRTALAMGADRAILVVAADDVHTDIEPLAVAKILKGIVDEEQPGIVLAGKQAIDNDMNATGQMLSALLGWSQGTFASELDIDGDTAKVTREVDGGLQTISVKMPAIVTVDLRLNEPRYASLPNIMKAKKKPLAEKTAADYGVDVTPRLEVVSTTEPAARAAGIMVGSVDELVEKLKEAGAV
MKVLVPVKRVIDYNVKVRVKADGSGVDLANVKMSMNPFDEIAVEEAIRLKEKGAASEIVVVSIGVKQAQDVLRTALAMGADRAILVVAAEDIHQDIEPLAVAKILAKIAEEEQPGMILAGKQAIDNDMNATGQMLSALLGWSQATFASAVEVMGDEAQVTREVDGGLQTIKVKLPAIVTADLRLNEPRYASLPNIMKAKKKPLDSKTAEDYGVDVTPRLSVVKTAEPEGRSAGIKVASVDELVAKLKEAGAV
MKVLVPVKRVIDYNVKVRVKADGTGVDLANVKMSMNPFDEISVEQAIRLKEAGQVDEIVVVSIGVKQSQETLRTALAMGADRAILVVAADDVHNDIEPLTVAKILKAIVDEEQPGLVLCGKQAIDNDMNATGQMLSALLGWSQATFASKVEIDGDSAVVTREVDGGLQTIKVSMPSVVTVDLRLNEPRYASLPNIMKAKKKPMDEKTPADYGVEIGNRLEILKTVEPAERAAGIKVDSVDELVAKLKEAGAV
MKVLVPVKRVIDYNVKVRVKADGSGVDLANVKMSMNPFDEIAVEEAIRLKEAGKADEVVAVSIGVKQAQETLRTALAMGADRAILIVAADDVHQDIEPLAVAKILKAVIDEEQPGLVLAGKQAIDNDMNATGQMLSALLGWSQATFASGVEIEGDTANVTREVDGGLQTIAVKMPAIVTVDLRLNEPRYASLPNIMKAKKKPLDEKTAADFGVDITPRLEVLKTSEPAERKAGIMVGSVDELVEKLKEAGVI
MKVLVPVKRVIDYNVKVRVKADGTGVDLANVKMSMNPFDEIAVEQAIRLKEAGTADEVVAVSIGVKQSQETLRTALAMGADRAILIVAADDVHTDIEPLAVAKLLKAVIDEEQPGLVLAGKQAIDNDMNATGQMLSALLGWSQATFASEVAIDGDHATVTREVDGGLQTIKVKMPAIVTVDLRLNEPRYASLPNIMKAKKKPLDEKTPADYGVNVAARLEIVKTSEPEARKAGEMVTSVDDLVSKLKEAGAV
MKVLVPVKRVIDYNVKVRVKADGSGVDLANVKMSMNPFDEIAVEEAIRLKEAGKADEVIAVSIGVKQAQETLRTALAMGADRAILVVAADDVHTDIEPLAVAKILAKVVEEEQPGVVLCGKQAIDNDMNATGQMLSALLGWSQGTFASELDIEGGNAKVTREVDGGLQTISVKMPAIITVDLRLNEPRYASLPNIMKAKKKPLAEKTAADYGVDVTPRLEIVKTEEPPARAAGIVVGSVDELVEKLKEAGAV
MKILVPVKRVVDYNVKVRVKADGTGVETSGVKMSMNPFAEIAVEEAVRLKEKGVATEIVAISMGVAACAETIRTALAMGADRGILVES----DADLQPLAVAKLLKAIADKEQPGLIILGKQAIDDDMSATGQMLAALLGWAQGTFASKVVVEGDHALVTREVDGGLETVKLALPAIVTTDLRLNEPRYASLPNIMKARKKPIETIKPADLGVDPAPRLTVLKVVEPAKRQAGVKVGSVAELVAKLREAKVI
MKVLVAVKRVVDFNVKVRVKSDNTGVDIANVKMSMNPFDEIAVEEAVRLKEKGVATEVIAVSCGVAQCQETLRTAMAIGADRAILVET----ADELQPLSVAKLLKAVVDKEQPGLVILGKQAIDDDCNQTGQMLAALLDAPQATFASKVEVADGKAKVTREVDGGLETVSVTLPAVVTTDLRLNEPRYVTLPNIMKAKKKQLDTLKPADLGVDIKPHLKIVKVTEPPKRSAGIKVPDVATLVAKLKEAKVI
MKILVPVKRVVDYNVKVRVKADGSGVDIANVKMSMNPFDEIAVEEAVRLKEKGVATEIVAVSCGVAQCQETLRTAMAIGADRAILVET----DAELQPLAVAKLLAALVQRESPQLVILGKQAIDDDANQTGQMLAALLDWPQATFASKVEVKGDEVEVTREVDGGLETLALKLPAIITTDLRLNEPRYVTLPNIMKAKKKPLDTVKPADLGVDVTPRLQTLRVAEPPKRSAGIKVPDVATLVDKLKEAKVI
MKVLVPVKRVVDYNVKIRVKSDQSGVELANVKMSMNPFDEISVEEAVRLKEAGKATEIVVVSVGPQQAQETIRTALAMGADRGILIKT----DDTVEPLGVAKLLKAVAEEEKPDLIIVGKQAIDDDCNQTGQMLSALLGWSQGTFASKIDIEGDKAAVTREIDGGLQTIKITMPAVVTSDLRLNEPRYASLPNIMKAKKKPIDTKEPGDYGVDITPRLEVQKVAEPPQREAGIKVETVGELVSKLKAGVIG
MKILVPVKRVIDYNVKVRVKADGSGVDLANVKMSMNPFDEISVEEALRLKEAGKASEVVVVSIGPAQATETLRTGLAMGADRGILVKT----DATTEPLAVAKILKKIVDEEQPGLVILGKQAIDDDCNQTGQMLAALLGWGQGTFASKVDLGDGTVDVTREVDGGLQTVKLKLPAIVTTDLRLNEPRYASLPNIMKAKKKPIDEKTPEDYGVDVSPRLSVVKTAEPAARQAGVKVGSVAELVDKLKEAGVL
MKVLVPVKRVIDYNVKVRVKADGSGVDLANVKMSMNPFDEIAVEEAIRLKEKGAATEVVVVSIGVKQASETLRTALAMGADRAILIVASEDVNQDIEPLAVAKLLAAVVAEEQPGLVLAGKQAIDNDMNATGQMLSALLGWSQATFASSLAIEGDSATVTREVDGGLQTITVKLPTIVTVDLRLNEPRYASLPNIMKAKKKPLDEKTAADYGVDVTPRLTVVKTVEPAGRKAGVKLGSVDELVAKLKEAGVI
MKILVPVKRVIDYNVKPRVKADGSGVDLANVKMSMNPFDEIAVEEALRIKEAGNAEEVIAVSVGPAKAQETLRTALAMGADRAILIET----DETVEPLAVAKLLAKVAAEENPGLILLGKQAIDDDSNQTGQMLAALLGWGQATFANTVAVEGDSVTVAREIDGGLQTVKLKTPAIVTTDLRLNEPRYASLPNIMKAKKKPLDVKTPADYGVDIAPRLTTLKVTEPPVRSAGIKVADVDALVGKLKMGVGA
MKILVPVKRVVDYNVKVRVKSDGTGVETAGVKMSMNPFDEIAVEEAVRLKEKGVATEIIAVSMGVAQCGETIRTALAMGADRGILVET----DADLQPLAVAKMLKVLVDREQPTLVVMGKQAIDDDMNATGQMLAALLGWAQGTFASKVAIEGDKATVTREIDGGLETVALKLPAVVTTDLRLNEPRYASLPNIMKARKKPIETIKPADLGVDPAPRLTVIKVAEPPKRQAGKKVGSVAELVAKLKEAKVI
MKLLVPVKRVVDYNVKVRVKSDHSGVELAGVKMSMNPFDEIAVEEAVRLREKGIATEIIAVSMGVAACQETLRTALAMGADRGILVET----DAELQPLAVAKLLKALVEREQPRMVIMGKQAIDDDMNATGQMLAALLGWPQGTFASKLTIDGDHATVIREIDGGLETISLTLPAVVTSDLRLNEPRYASLPNIMKARKKPIETIKPADLGVDPAPRLTTVTVMEPPKRQAGIKVGSVHELVEKLREAKVI
MKVLVPVKRVIDYNVKVRVKADGTGVDLANVKMSMNPFDEIAVEEAIRLKEAGKAEEIVVVSIGVKQAQETLRTALAMGADRAILVVAAEDVHQDIEPLAVAKILAKVVEEEQPGLVLAGKQAIDNDMNATGQMLSALLGWSQGTFASELDIDGDKAVVTREVDGGLQTIKVNMPTIVTVDLRLNEPRYASLPNIMKAKKKPLDEKTAADYGVDVSPRLEIVKTEEPAARAAGIIVGSVDELVEKLKEAGAV
MKILVPVKRVVDYNVKIRVKADGSGVDLANVKMSMNPFDEIAVEEALRLKEAGKATEVIVVTIGPAKADETLRTGLAMGADRGILVKT----DETVEPLAVAKILARIVAEEQPQLVIMGKQAIDDDCNQTGQMLAALLGWGQGAFASKVEMADGSVDVTREIDGGLQTVSLKLPAVVTTDLRLNEPRYASLPNIIKAKKKEVAVKAPADYGVDIAPRLEVLKTAEPAKRKAGVKVGSVVELVGKLKEAGVL
MRVLVPVKRVIDYNVKVRVKPDGSGPDLANVKMSMNPFDEIAMEEAIRLKEKGMAQEVIAVSIGVRQAQETLRTALAMGADRAILIIAAESAATDIEPLAVAKLLKGVIEAEKIDLVIAGKQAIDNDMNATGQMLAALLGWPQATFASKVEIADGRAEVTREVDGGLQTISVALPAIITTDLRLNEPRYASLPNIMKAKKKPLEEKTATDYGVDIAPRLEIMRTREPEGRKGGIKVDTVDALVEKLKEAGVL
MKVLVAIKRVIDYNVKIRVKSDGSGVETQNVKFSMNPFDEIAVEEAVRLKEAGKATEVVVVSIGPAAASETLRTALAMGADRGVLVQT----DDEVQPLGVAKVLKALVAKEAPGLIILGKQAIDDDSNQTGQMLAALLGCAQGTFASKVEIGADAITVTREVDGGLETVSLKLPAVVTTDLRLNEPRYASLPNIMKAKKKLIDTVSPADLGVDVAPRLVTLSVAEPPKRSAGIKVADVAALVDKLKEAKVI
MKVLVPVKRVIDYNVKVRVKGDGSGVDLANVKMSMNPFDEIAVEEAVRMKEAGTVDEVIAVSIGVKQSQETLRTALAMGADRAILIVAADDVHQDIEPLAVAKLLKAVVDAEQPGLVICGKQAIDNDMNATGQMLAALLGWSQATFASKIDVEGEQALVKREVDGGMQTIRVKLPAVISTDLRLNEPRYASLPNIMKAKKKPLDEKTPEDYGVDVSPRLEVVKTTEPPERQAGIRVGSVDELVDKLKEAGVL
MKVLVPVKRVIDYNVKVRVKSDGSGVDLANVKMSMNPFDEIAVEEAIRLKEAGTAEEVVAVSIGVKQAQETLRTALAMGADRAILVIAADDVHQDIEPLAVAKILKAVIDEEQPGLVLAGKQAIDNDMNATGQMLSALLGWSQATFASEVKIEGEHAVVTREVDGGLQTIKVKMPAIVTVDLRLNEPRYASLPNIMKAKKKPLDEKTAADYGVDVSPRLEVVKTSEPETRQAGEIVPDVDTLVAKLKEKGVV
---------MVDYNVKIRVKADGSGVETANVKMSMNPFDEIAVEEAVRLKESKAATEVIAVSMGVQACQETLRTALAMGADRAIHVLT----DADLQPLAVAKALKAIVDKEQPQLVIMGKQAIDDDANQTGQMLAALLGWAQGTFASKVVPAEGAVTVTREVDGGLETIELKLPAVVTTDLRLNEPRYASLPNIMKAKKKPIETVSPADLGVDPAPRLKTLKVVEPAKRSAGIKVKSVQELVEKLKEAKVI
MKILVPVKRVVDYNVKVRVKPDQSGVDLANVKMSMNPFCEIAVEEAIRLKEKGIAEEIVVVSIGPAQAQETIRTALAMGADRGIHVTT----DETVEPLGVAKILKGVVEAESPELVLLGKQAIDDDSNATGQMLAALMGWPQATFASEVEKTDSGFKVTREIDGGLQTLAIPSPAIVTTDLRLNEPRYASLPNIMKAKRKPIDAKTPDDYGVDISPRLEVVKVSEPPKREAGVKVETVAELVDKLKEAGVI
MKVLVPVKRVIDYNVKVRVKADGSGVDLANVKMSMNPFDEIAVEEAIRLKEKGVADEVVVVSIGVKQAQDTLRTALAMGADRAILVVAAEDIHDDIEPLAVAKILKAVIDEEQPKLVIAGKQAIDNDMNATGQMLAALLGWGQATFASEVAIEGDTVTVTREVDGGLQTIAVGLPAIITADLRLNEPRYASLPNIMKAKKKPLDTKTAADLGVDVTPRLTVVSTAEPAGRSAGIKVGSVDELVAKLKEGGLV
MKVLVPVKRVIDYNVKVRVKADGSGVDLANVKMSMNPFDEIAVEAAIRLKEAGQVDEIVVVSVGVAKAQETLRTALAMGADRAILVEATDDVHTDIEPLAVAKVLKALVEEEQPGLVICGKQAIDNDMNATGQMLSALLGWSQATFASELAIEGESATVTREVDGGLQTIKVKMPAVVTVDLRLNEPRYASLPNIMKAKKKPLDTKTPSDLGVDVTPRLSVVTTTEPAARAAGVKVGSVDELVLKLKEAGVI
MKVLVTVKRVVDYNVKVRVKSDGSGVELANVKMSMNPFDEIAVEEAIRLKEAGKATEIVAVSIGPAQAAETIRTALAMGADRGLLVKA----DGVVEPLAVAKILAKVVDEEKPGLVIMGKQAIDDDCNQTGQMLAALLGWPQGTFASKLEMSDEGEVVTREVDGGFQTVALKGPAIVTTDLRLNEPRYASLPNIMKAKKKPIAEKSPADYGVEIAPRLEVLKTVEPATRKAGVKVGSVAELVAKLKEAGVL
MKILVPVKRVIDYNVKPRVKSDGSGVDLANVKMSMNPFDEIAVEEAIRIKEAGKAEEIIAVSVGPAKATETLRTALAMGADRAILVET----DEDVEPLAVAKILKAIADEEQPGLVLLGKQSISDDSNQTGQMLAALMGRPQGTFANTIAVEGDHIVVKREIDGGLETVKLSLPAIVTTDLRLNEPRYASLPNIMKAKQKPLAQKTPGDFGVDITPRLKTLKVGEPPVRSAGIKVADVDELVGKLK-LGIA
MKVLTAVKRVVDYNVKVRVKADQSGVDIGNVKMSMNPFDEIAVEAAVRLKEQGVATDVVAVSCGPAQSQETLRTALAIGADRGVLVQA----DAALQPLAVAKLLRAVVQTEQPALVILGKQAIDDDACQTGQMLAALLGWSQATNASAIEIDGGTARVTREVDGGLEVLALTLPAIITADLRLNEPRYVTLPNIMKAKKKPLDVVTAESLGVDPASRLQTLSVQEPEARAPGIKVADVATLVDKLKEAKVI
MKILVAVKRVADPNVKVRALADGSGVDLANVKMTMNPFDEIAVEEAVRLKEAGQASDVVVVSIGSEKSAETLRTALAMGADRGLLVRT----DAVVEPLAVAKILKGVVEAERPDIIITGRQAIDDDANQTGQMLSALLGWGQGTFASKIVVGDGTIEVTREVDGGLQTVNLPLPALVTADLRLNEPRYASLPNIMKAKKKPIDERTPADYGVAIEPRLTVVRVHEPATRKAGIKVGSVGELVARLREAGVL
MKILVPVKRVVDYNVKIRVKPDGTGVELANVKMSMNPFDEIAVEEALRLKEAGKAEEVIVVSIGPAKAEETLRTGLAMGADRAILVET----DQPVEPLAVAKILKGIAEAEAPGLVIMGKQAIDDDSNQTGQMLAALLNWGQATFASKVEIGEGSAKVTREVDGGLQTVEVKLPAIVTTDLRLNEPRYASLPNIMKAKKKPLDKKTPADFGVDTTARLTVLKTEEPGGRKAGIKVASVAELVEKLKEAGVL
MKVLVPVKRVIDYNVKVRVKADGSGVDLANVKMSMNPFDEIAVEEAIRLKEAGKADEVVVVSIGVKQAQETLRTGLAMGADRAILVTAADDVHTDIEPLAVAKILAKVVEEEQPGLVLMGKQAIDNDMNATGQMLAGLLGWAQATYANTLEVEDGAAVVAREVDGGLQTIKVTLPAIVTTDLRLNEPRYASLPNIMKAKKKPLDEKTAEDYGVDVSPRLEVVKTAEPAERAAGIMVGSVDELVTKLKEKGAL
MKVLVAVKRVVDYNVAVRVKQDGTGVELDNVKMSMNPFDEIAVEEAVRLKEAGKASEIVAVSVGPQKATETLRTALAMGADRAILVKT----DAKVEPLAVAKLLKTVVAEEAPDLVILGKQAIDDDSNQTGQMLAALLGWSQGVFASKVETGEGMLTVTREVDGGLQTVELKLPAIVTADLRLNEPRYASLPNIMKAKKKPIAEKTPEDCGVDIAPRLTVLKTEAPKKRGGGVKLASVDELIEKLKEAGVL
MKILVAVKRVLDYNVKARVKSDGSGVDLANQKLSMNPFDEIACEEAVRLREAGVASEVIVVSCGPAACQETLRSAMAIGADRAVLVET----DAALEPLAVAKLMQHVAQKEGVQFAIFGKQAIDDDAGQTGQMFGALMGWAQASFASKVQISGDTATITREIDGGLETLAMKLPAVITTDLRLNEPRFITLPNIMKAKKKPMEVIKAAELGIDIAPRTVTLHVSEPPTRKAGIKVADPAELVKRLKEAKVI
MKILVPVKRVIDYNVKVRVKADGSGVDLANVKMSMNPFDEISVEEALRLKEAGKATEVVVVSVGPQQATETLRTGLAMGADRGILVKT----DETTEPLAVAKILKGIVEAEEPGLVIVGKQAIDDDCNQTGQMLSALLGWSQGTFASKVDLGDSTVDVTREVDGGLQTVKLKLPAIVTTDLRLNEPRYASLPNIMKAKKKPIDEKTPDDYGVDITPRLTVVTTAEPAAREAGIKVGSVSELVEKLKEAGVL
MKVLVPVKRVIDYNVKVRVKADGSGVDLANVKMSMNPFDEIAVEEAIRLKEAGVATEIVAVSIGVKQSQETLRTALAMGADRAILIVATDDVHTDIEPLAVAKLLAAVVREEEPGLVLCGKQAIDNDMNATGQMLSALLGWSQATFASEVKIDGAHAHVTREVDGGLQTIKVKLPAIVSVDLRLNEPRYASLPNIMKAKKKPLDEKTPADYGVDITPRLSVLKTAEPAERAAGIKVGSVDELVAKLKEAGAV
MKVLVPVKRVIDYNVKVRVKADGSGVDLANVKMSMNPFDEIAVEQAIRLKEAGTADEVVVVSIGVKQSQETLRNALAMGADRAILVVAADDVHTDIEPLAVAKILKAVVDEEQPGLVLAGKQAIDNDMNATGQMLSALLGWPQATFASELAVDGDTATVTREVDGGLQTIKVKMPAIVTVDLRLNEPRYASLPNIMKAKKKPLEEKTAADYGVDVSPRLQIVGTSEPAERAAGIKVGSIDELVEKLKEAGAV
MKVLVPVKRVIDYNVKVRVKADGSGVDLANVKMSMNPFDEIAVEEAIRLREKGAADEVVAVSIGVKQATETLRTALAMGADRAVLIVAADDPATDIEPLAVAKLLKAVIDAEAPGLVLCGKQAIDNDMNATGQMLSALLGWSQATFASKVEIEGDHALVTREVDGGLQTIRVRMPAVVSVDLRLNEPRYASLPNIMKAKKKPLEEKTPADYGVDVSPRLEVVKTVEPAARKAGIMVKSVDELVDKLKEAGVI
MKVLVAVKRVVDYNVKVRVKADGTGVETANVKMSMNPFDEIAVEEAVRLKEAGKATEIVVVSVGPTQAQETLRTALAMGADRAILVQT----DVETQSLGVAKALKALAEKEQPGLVILGKQAIDDDANQTGQMLAALLGWAQGTFASKVVPAEGTVAVTREIDGGLETVELKLPAVVTTDLRLNEPRYASLPNIMKAKKKPLETVDAAGLGVDLTPRLKTLKVAEPPKRAGGVKVGSVQELVAKLKEARVI
MKVLVPVKRVIDYNVKVRVKADGTGVDLANVKMSMNPFDEIAVEEAIRLKEAGKAEEVIVVSIGVKQSQETLRTALAMGADRAILVTAADDVHTDIEPLAVAKVLAKIVEEEAPGLVIMGKQAIDNDMNATGQMLAGLLGWAQATYANSLDVEGDAATVAREVDGGLQTIKVGLPAIITADLRLNEPRYASLPNIMKAKKKPLDEKTAADFGVDVSPRLEIVKTSEPEERAAGIKVGSVDELVAKLKDAGAL
MKVLVPVKRVIDYNVKVRVKADGSGVDLANVKMSMNPFDEIAVEEAIRLKEAGKADEIVAVSIGVKQSQETLRTALAMGADRAILVIAADDVHTDIEPLAVAKILKAIVDEEQPGIVLCGKQAIDNDMNATGQMLSALLGWSQGTFASELDIESDHAVVTREVDGGLQTIKVKMPAIITVDLRLNEPRYASLPNIMKAKKKPLDEKTAADYGVDVTPRLEIVGTAEPTERAAGIKVGSVDELVAKLKEVGAV
MKVLVPVKRVVDYNVKIRVKADNSGVDLANVKMSMNPFDEIAVEEAVRLKEAGKADEIIAVSVGPAQAQDVLRTALAMGADRAILITV----DGTVEPLTVAKLLKGVVADVAPELVILGKQAIDDDANQTGQMLSALLGWSQATFASEIELGDGTAKVTREIDDGLQAIEVKLPAIVTADLRLNEPRYASLPNIMKAKKKPFETKEPGDYGVTVERRLNVLRVEEPSQREAGIKVSSAAELIDKLKEAGVI
MKVLVAVKRVVDYNVKIRVKADNTGVELANVKMSMNPFDEIAVEEAIRLKEAGTVTEVVAVSLGVAQCQETLRTALAMGADRGILVQS----DVELQPLAVAKMLKALVEKEAPDLILLGKQAIDDDANQTGQMLAALLGWSQGTFLSKLTLAEGKATVTREVDGGLETLSLTLPSVLTADLRLNTPRYASLPNIMKAKKKPIETLSPADLGVDPAPRLTTLKVEEPASRKAGVRVPDVATLVEKLKEAKVI
MKILVTVKRVVDYNVKIRVKADGSGVELANVKMSINPFDEISVEEALRLKEAGKAEEVVVVSVGPAKAEETLRTALAMGADRAILVET----EDQVEPLAVAKIVKGVAEAEQPGLIIVGKQAIDDDSNQTGQMLSALLGWAQGTFASKVEIGDGTARVTREVDGGLQTIDIKLPAVVTTDLRLNEPRYASLPNIMKAKKKPLDRHTPADFGVDTAGRLKVLKTEEPSGRKAGIKVKSVAELVEKLKEAGVL
MKILVPVKRVVDFNVKIRVKADGSGVDLANVKMSMNPFDEIAIEEAVRLKEAGKASEIVVVSIGPAQAQEVVRTGLAMGADRGLLVRT----DAAVEPLAVAKLLKAVAAQESPDLIILGKQAIDDDMNATGQMLAALLRWPQGTFASQVVVRDGSVEVTREVDGGLQTVSLKLPAVVTTDLRLNEPRYASLPNIMKAKKKPLAETTPEALGVDVAPRLEVLTTAEPVTRKAGAKVASVEELVSRLKDVGVL
MKILVPVKRVIDYNVKPRVKSDGSGVDLANVKMSMNPFDEISVEEAIRLKEAGKAEEIIAVSVGPQKAQETLRTALAMGADRAILVVT----DEEVEPLAVAKILAKIVAEEAPQLVITGKQAIDDDSNQTGQMLAALLGWGQGTFANTVELDSDSITVKREIDGGLQTVKLNLPAVVTTDLRLNEPRYASLPNIMKAKKKPMDEKTPADYGVDISPRLTTITVTEPPVRQAGEKVEDVDALVAKLK-VGAI
MKILVPVKRVIDYNVKVRVKADGSGVDLANVKMSMNPFDEISVEEALRLKEAGKATEVVVVSIGPKKATETLRTGLAMGADRGILVET----DETVEPLAVAKILKSIVEAEEPGLVIVGKQAIDDDSNQTGQMLAALLGWAQGTFASKVDLGDGTVDVTREVDGGLQTIKLKMPAIVTTDLRLNEPRFASLPNIMKAKKKPIDEKTPADFGVDITPRLSVVKTEEPPVRQAGVKVESVAELVDKLKEAGVL
MKILVPVKRVVDHNVKIRVKPDGTGVDLANVKMSMNPFDEIAVEQAIRMKEAGQASEIVAVSVGPAQAQEVLRTALAMGADRAILILA----EGRVEPLAVAKILQKVAQAEAAGLVILGKQAIDDDCNQTGQMLSALLGWSQATFASKIELADDKAIVTREIDSGLQQIEVTLPAVVTADLRLNEPRYASLPNIMKAKKKPLVQQTPEELGVDIAPRLRVLRVEEPGTRATGIKLATVAELLDKLKEAAVI
MKVLVPVKRVIDYNVKVRVKADGSGVDLANVKMSMNPFDEIAVEEAIRLKEAGKAEEVIAVSIGVKQSQETLRTALAMGADRAILVVATDDVHADIEPLAVAKILAKVVEEEQPGLVLAGKQAIDNDMNATGQMLSALLGWSQGTFASELDIDGDKAVVTREVDGGLQTINVTMPSIITVDLRLNEPRYASLPNIMKAKKKPLDEKTAADYGVDVTPRLEIVGTAEPEARAAGIIVGSVDELVEKLKEAGAV
MKIMVPVKRVVDYNVKVRVKSDNTGVELANVKMSMNPFDEIAVEEAIRLKEAGKAEEIVVVSIGPKAAQETLRTGLAMGADRGILVEY----DGETEPLAVAKILKGIVEEENPSIVLLGKQAIDDDCNQTGQMLAQLLGWPQGTFASEVAADGDSVNVTREIDGGLETVKLSLPAVITTDLRLNEPRYATLPNIMKAKRKPIDEKTPGDFGVEMAPRLTTIKVEEPPKREAGIKVESVEELVGKLKEKGVI
MKILVPVKRVIDYNVKVRVKADGTGVDLANVKMSMNPFDEIAVEEAMRLKEAGTATEVIAVSCGVTACQETLRTAMAIGADRSILVES----DAELQPLAVAKLLAAVAKKETPQLIILGKQAIDDDANQTGQMLAALLGWSQATFASKVVVAGDKATVTREVDGGLETLEITLPAIVTTDLRLNEPRYATLPNIMKAKKKPLEVVKPADLGVDVAPRLTTVTVTEPPKRSAGIKVADVATLIDKLKEAKVI
MKILVPIKQVATLDEDFEFRDDGRDVDPDFLIHDLNEWDNYTLEEAMRLKEG-PGGEVVVATVGPESVDEELRKCLAKGADRAVRVWS----DEDADAVGVARVLAALARRESPDLIFAGVQAADHACGATGMALAGLLDLPHAAVVAALDYVPGSATVRRELEGGSASVRIGCPAVLTLQLGINTPRYASLRGIKQAAQRPIEVLDAEALGVTAGSASRVRRMYVPEK-GRAQMIEQAARLAQIIKFGGAA
MKVLVPVKRVIDYNVKVRVKPDKSGVDLANVKMSMNPFDEISVEEAVRMKEAGTVTEIVVVSIGPQQAQETLRTALAMGADRGILIKT----DATVEPLAVAKLLAKVVAEESPELVLLGKQAIDDDSNQTGQMLAALLDWPQGTFAYKLEKDGGKLTVTREVDGGLQTVALTLPAIVTVDLRLNEPRYASLPNIMKAKKKEIAEKSPEDYGVDISPRLTVISVTEPPVRKGGEKVEDVAALVAKLK-AGAV
MKLLVAVKRVIDYNVKVRVKADQTGVDLANVKMSMNPFDEIAVEEAVRLKEAGIATEVVVVSLGVTQAQETLRTALAMGADRGILVQT----DADLQPLAVAKLLKAVVDKEAPQLVILGKQAIDDDSNQTGQMLAALLDWPQATFASKVAVAGNEANVTREIDGGLETLAISLPAIITTDLRLNEPRYASLPNIMKAKKKPLDVIDPASLGVDIAPRLTTLKVTEPPKRQGGVKVASVADLVAKLREAKVI
MKVLVTVKRVVDYNVKIRVKPDGTGVELANVKMSMNPFDEISVEEALRLKEAGKASEVVVVSVGPAKAEETLRTALAMGADRAILVET----DDAVEPLAVAKIIKGVAEAEQPGLIIVGKQAIDDDSNQTGQMLSALLGWAQGTFASKIEIGDGKAAVTREVDGGLQTIEIKLPAVVTTDLRLNEPRYASLPNIMKAKKKPLDKKTPADFGVDTAARLKVLKTEEPGGRKAGIKVKTVAELVDKLKEAGVL
MKIFVCVKQVPDTETKIKLNADNSGIDTAGIKWIVNLYDSHAIEEALKIRDA-NGSTVTVVGVGPKRINEALITAMAMGADEAISIDA----PENIDSLLTAQALAKAIGS--ADLILTGKLAIDDNGSAVTQQLAEFLGMPHATVVSKLVLNGNKITVDREIEGGAEVLELTLPSVIGCNRGLNNPRFASLPGIMKARKKPIKELTLSQLDVNIQRKNQFTDFQMPPPKPAAKVLQQVHELVKLLREARVL
MKVLVPVKRVIDYNVKVRVKADGSGVDLANVKMSMNPFDEIAVEEAIRLKEKGIVSEVVAVSIGVKQAQETLRTALAMGADRAILIVAAEDVHTDIEPLAVAKLLKAVIDAEEPGMVLCGKQAIDNDMNATGQMLAALTGWAQATFASQVEVSGDTATVTREVDGGLQTIKVKLPAIISVDLRLNEPRYASLPNIMKAKKKPLDEKTPADYGVDVSPRLSVVKTSEPAARAAGVKVGSVDELMAKLKEAGVI
MKVLVPVKRVIDYNVKVRVKADGSGVDLANVKMSMNPFDEIAVEEAIRLKEAGKADEVIVVSIGVKQAQETLRTGLAMGADRAILVTAADDVHTDIEPLAVAQILARIVAEEEPGLVLMGKQAIDNDMNATGQMLAGLLGWAQATYANTLEVSDGAAVVAREVDGGLQTVKVTLPAIVTTDLRLNEPRYASLPNIMKAKKKPLDEKTAEDYGVDVSPRLEVVKTAEPEARAAGIMVGSVDELVAKLKEKGVV
MKILVPVKRVVDYNVKVRVKADGSGVDLANVKMSMNPFDEIAVEEAVRLKEAGIATEVVAISCGPAACQETLRTAMAIGADRGILVES----DVELQPLAVAKLLKALCDKEQPQLVVCGKQAIDDDANQTGQMLAALAGWPQATFASKVVIADGKAVVTREIDGGLETLQLSLPAVVTTDLRLNEPRYATLPNIMKAKKKPLETVKPEDLAVDVAPRLKTLKVVEPAKRSAGVKVADVAELVNKLKEAKVI
MKVLVAVKRVVDYKVQIRVKSDNSGVETQNVKMSVNPPDENAIEEAVKLKEQGLATETIAVTIGDDKSQDVLRTSMAMGIDRSILVKS----SNTLEPLAVAKTLVKIIEKENPDLVLLGKQAIDDDSNQTGQILSALMNWPQGCFISKLKIEDNKLLISREIDEGIEKLETSLPAVLTCDLRLNTPRFASLPNIMKAKKKPLDIIEIDTLGIDTESKIKVLNVAEPPKREAGIMVSDVKELVQKLKEAKVI
MKALVPVKRVVDYNVKVRVKSDGTGVDIANVKMSMNPFDEIAVEEATRLKEKGALTEVVAVSCGVTQAQETLRTAMAIGADRGILVES----TEELQPLAVAKLLKALVEKEKPDLIILGKQAIDDDCNQTGQMLAALLDLPQATFASKVEVADGYATVTREVDGGLETIKLKLPAVITTDLRLNEPRYVTLPNIMKAKKKPLETVKPADLGVDVAPRIKTLKVSEPPKRGAGVKVPDVATLVQKLKEAKVI
MKVLVPVKRVVDHNVKIRVKADGSGVELANVKMSMNPFDEIAVEEAIRLKEAGKASEVIAVSVGPAQAQETLRTALAMGADRAILITA----EDAVEPLSVAKLLKGVVEAEEPGLVILGKQAIDDDCNQTGQMLSALLGWSQGTFASALELGETKAKVTREVDGGLQAIEIALPAIVTADLRLNEPRYASLPNIMKAKKKPLETRSPQDYGVTVARRLTVLRVEEPAARAAGVKVASVAELLDKLKESGVL
MHVLVPVKRVVDYNVRVRVRSDGSGVDTTGLKMSLNPFDEVAVEQAVRLRQAGQASRVTVVGCGAPLTQDVLRTALAMGADAAILLEP-----GECDGPALVEALSVLVQREGVDLVLCGKQAIDDDLGDTAPMLAALLDWPQAMSVNQLALEDGGLRVHCDGDQGLEQWRLPLPAVLGVDLRLCDPRAISLPNMMKAKKATITTLSLAELAGDRAARFRITGCATPPARAAGVRVEGLTQLLEHLRLPALA
MKVLVPVKRVIDYNVKVRVKADGSGVDLANVKMSMNPFDEIAVEEAIRLKEAGKAEEVIAVSIGVKQAQETLRTALAMGADRAILVVAADDVHTDIEPLAVAKILAKVIEEEQPGLVLCGKQAIDNDLGATGQMLSALLGWSQAMYANTVDVDGDHAVVTREVDGGLQTIKVKMPTIISTDLRLNEPRYASLPNIMKAKKKPLDEKTAADLGVDVTPRLEIVKTTEPESRQAGEMVGSVDELVAKLKEKGIV
MKILVAVKRVVDYNVKVRVKADGSDVDIANVKMSMNPFDEIAVEEAVRLKEAGKATEIVAVSLGVKQCEETLRTALAMGADRAIHVET----DAELQPLAVAKLLKAVADKEAPQLIILGKQAIDDDANQTGQMLAALLNAPQGTFASKVDVAGDKVNVTREIDGGLETVALSLPAIITTDLRLNEPRYVKLPNIMAAKKKPLDKLSPADLGVDPAPRLKTLKVAEPAVRSAGIKVGSVAELVAKLKEAKVI
MKVLVPVKRVIDYNVKVRVKADGSGVDLANVKMSMNPFDEIAVEEAIRLKEAGKADEVVAVSIGVKQSQETLRTALAMGADRAILVVAADDVHNDIEPLAVAKILKGVIDEEQPGLVLAGKQAIDNDMNATGQMLAALTGWSQGTFASELDVDGDTATVTREVDGGLQTIKIKMPAIVTVDLRLNEPRYASLPNIMKAKKKPLDEKTPADYGVDVANRLEIVGTSEPEARAAGIVVGSVDELVEKLKEAGAV
MKILVPVKRVIDYNVKVRVKGDGSGVDLANVKMSMNPFDEIAVEQAIRMKEAGDAEEVVVVSIGVKQSQETLRTALAMGADRAILITAADDVHTDIEPLAVAKLLKAVVDEEQPGMVLCGKQAIDNDMNATGQMLAALLGWSQATFASEIKVDGDHALVKREVDGGMQSIKVKMPAVVSVDLRLNEPRYASLPNIMKAKKKPLDEKTADDYGVDVSPRLEIVKTSEPPERKAGIIVESVDQLVDKLKEAGVI
MKVLVPVKRVIDYNVKVRVKADGSGVDLANVKMSMNPFDEIAVEQAIRLKEAGKADEVVAVSIGVKQSQETLRTALAMGADRAILIVAADDVHNDIEPLAVAKLLKAVVDEEQPGLVICGKQAIDNDMNATGQMLAALLGWSQATFASELDIDGDKAVVTREVDGGLQTIKVNMPTVVTADLRLNEPRYASLPNIMKAKKKPLDEKTPADYGVDVGNRLEIVKTAEPETRKAGIKVASVEELVTKLKEAGVL
MKVLVPVKRVVDANVKVRVKADGSAVELANVKMAMNPFDEIAVEEAIRLKEAGKVEEIVVVSIGPAQAQETLRTALAMGADRAILVKT----DETVEPLGVAKVLKGVVEAEQPGLVLLGKQAIDDDSNQTGQMLAALLGWAQGTFASKIELAGDTANVTREVDGGLQTVALKMPAIVTVDLRLNQPRYASLPNIMKAKKKPLDEKSAADFGADIAPRLKVLKTEEPGGRKAGVKVASVAELVDKLREAGVL
MKVLVPVKRVVDYNVKIRVKPDGSGVDLANVKMSMNPFDEIAVEEALRLKEAGTATEVVAVSIGPAKAQETLRTALAMGADRAILVQT----DDTVEPLDVAKILKGVAEAETPGLIILGKQAIDDDCNQTGQMLAALLGWAQGTFASKVEVAGEAVKVTREIDGGLQTIELKAPAIITTDLRLNEPRYASLPNIMKAKKKPLDTKAPADFGVEVKTRLVVEKTEPPAERQAGVKVGSVAELVDKLKEAGVI
MKVLVAVKRVLDYNVRARVKSDGSGVDLANQKMSMNPFDEIACEEAVRLREAGVASEVIAVSCGPAACQETLRSAMAMGADRAVLVET----SEALEPLAVAKLMRHVAQKEGVTLAIFGKQAIDGDAGQTGQMFAALMGWPQATFASKVEAADGGLAVTREIDGGLETLQLELPAVVTTDLRLNEPRFITLPSIMKAKKKPMEVLEAAALGIDIAPRLKTLKVMEPAARKAGVQVADVNGLVKKLKEAKVI
MKVLVPIKRVVDYNVKVRVKSDGSGVDLANVKMSMNPFDEIAVEEAVRLKEAGKATEVVAVSIGVQQTTETIRTALAMGADRGILVKT----DETVEPINVAKILKAVAEQEQPGLIILGKQAIDDDCNQTGQMLAALLGWAQGTFASKVEIDGETLNLTREIDGGLQVLKLKMPAVITTDLRLNEPRYASLPNIMKAKKKPIDEKAPGDYGVDVKPRLEVLKVSEPPQRSAGIKVETIEQLVSKLKAGVIG
MKIMVPVKRVIDSNVKVRVKSDGSGVDLANVKMSMNPFCEIAVEEAIRIKERGEASEVVAVSIGSAKAQDTLRTALAMGADRAILVKT----DGTVEPLAVAKVLKAVAENEKPDLIILGKQAIDDDCNQTGQMLAGLLGVPQGTFASKIELDGDKVKVTREVDGGLETVELTKPAVITTDLRLNEPRYASLPNIMRPRRNPIDETTPEDLGVDIAPRLKVLAVEEPKAREAGIKVDDVPSLVDKLKDAGVL
MKVLVAVKRVVDYNVKIRVKADGSGVELANVKMSMNPFDEIAVEEAIRLKEKGVATEIVAVSAGPQQCQETIRTALAMGADRGILVKT----DQGLEPLAVAKILKGVVEAESPDLVILGKQAIDDDCNQTGQMLAALLGWPQGTFASRLEPADGSLMVTREVDGGLQKVKLAMPAIVTTDLRLNEPRYASLPNIMKAKKKPIDEKTPDDFGVDVTPRLKVTKVAEPAGRQAGVRVGSVAELVEKLKEAGVL
MKVLVPVKRVVDYNVKVRVKSDQSGMDIANVKMSMNPFDEIAVEEATRLKEKGVAAEVIAVSCGVAQSQETLRTAMAIGADRAVLVQT----DAELQPLAVAKLLRAVVDKEQPQLVILGKQAIDDDANQTGQMLAALLGWPQATFASKVEVADGRAVVTREIDGGLETLSLTLPAIVTTDLRLNEPRYVTLPNIMKAKKKPLDTHTPEDLGVDVAPRLKTLKVSEPPARKAGVKVADVAALVDKLKEAKVV
MKILVPVKRVVDYNVKVRVKADQSGVDIANVKMSMNPFDEIAVEEAVRLKEAGKATEIIAVSCGVTQCQETLRTAMAIGADRGILVET----DADLQPLAVAKLLKALVEKEQPALVIMGKQAIDDDSNQTGQMLAALLDRPQATFASKVVIEGNDALVTREVDGGLETLKVALPAIVTTDLRLNEPRYVTLPNIMKAKKKQLDVVKPADLGVDVTPRLTLLKASDPPSRKAGIKVPDVKTLVEKLKEAKAI
MKVLVPVKRVIDYNVKVRVKADGSGVDLANVKMSMNPFDEIAVEQAIRLKEAGKADEVIAVSIGVKQSQETLRTALAMGADRAILVVATDDVHNDIEPLAVAKILKSIIDEEKPGIVLAGKQAIDNDMNATGQMLGALTGWAQGTFASELDVDGDTATVTREVDGGLQTIKLKMPAIITVDLRLNEPRYASLPNIMKAKKKPMDEKTPADYGVDVTPRLTIVGTAEPETRAAGIIVGSVDELIEKLKEVGAV
MKVLVPVKRVIDYNVKVRVKADGSGVDLANVKMSMNPFDEIAVEEAIRLREAGKATEVIAVSIGVKQAQETLRTALAMGADRAILVVAADDVHTDIEPLAVAKVLAAIVKEEEPGLVLCGKQAIDNDLGATGQMLSALLGWSQAMYANDIDVDGDHAVVTREVDGGLQTLKVKMPTIISTDLRLNEPRYASLPNIMKAKKKPLDEKTPGDYGVDVTPRLTVVTTGEPSERAAGIKVGSVDELVAKLKEAGAV
MKILVPVKRVASLDDEFELRDDGRDVDPDFCEHDLNEFDEYALEAAVQIKEA-APEEVVVLTVGPEDADDVLRKALAKGADRAIRVDD----AGDADRVAIARVIAKVAENEEPGLVLCGAQSADQGHAQTGMSVGTLLGWARTAVVSRLDFKPGFAQVERELEGGLERLEVETPAVLTIQLGINTPRYASLRSIKQANAKAIECVSPRDIGLADGSLSRVRRVFVPER-GRGEIIQQAARLLEIITVKG--
MKIIVPVKRVVDYNVKIRVKADGSGVELANVKMSMNPFDEISVEEALRLKEAGKASEVVVVSIGPAKAEETLRTALAMGADRAILVET----EDQVEPLTVAKIVKGVAEAEQPGLIIVGKQAIDDDSNQTGQMLSALLGWAQGTFASKVELGDGKVNVTREVDGGLQTVELKLPAVVTTDLRLNEPRYASLPNIMKAKKKPLDKKSPADFGVDTAPRLKVLKTEEPSGRKAGIKVKSVAELVSSLK-AGVL
MKVLVPVKRVIDYNVKVRVKADGSGVDLANVKMSMNPFDEIAVEEAIRLKEAGKAEEIIAVSIGVKQSQETLRTALAMGADRAILVVAADDVHTDIEPLAVAKILAAIVKEEEPGLVLCGKQAIDNDMNATGQMLSALLGWSQAMYANNVDIDGDSAVVTREVDGGLQTIKVKMPAIISTDLRLNEPRYASLPNIMKAKKKPLDEKTAADYGVDVTPRLEIVKTSEPEERAAGIKVGSVNELVAKLKEVGAV
MNILVPVKRVVDPNVRVRVGA-GGAIDTNGLKMSLNPFDECALEKALQLKEAGHASQVTVITCGQAHSQDVLRTALAMGADNAVLLDA----GATLDSLAVTRLLHAYLSAHAFGLVLCGKQAIDDDTGGVAAMLAGLLDWPQALDASAIVAHGAGWRVTCGDDSGTATWQLDGAAVVSADLRIAEPRRVSLPNIVKARQKPLATLDAATLGVTLTPQSRIVELRDPPARQAGVKV-DTAALLDALDVGAIA
MKILVAVKRVVDYNVKIRVKSDSSGVETANVKMSMNPFDEIAVEEAVRLKEGGKATEIVVVSMGAQQSQETIRTALAMGADRGILVQT----DVELQPLAVAKMLKALADKEKPDLIVLGKQAIDDDSNQTGQMVAALLGWPQGTFASKVEMGEGSVKVTREIDGGLETVDLKIPAVVTTDLRLNTPRYASLPNIMKAKKKVIDTVSPADLGVDPTPRLTTLKVSEPPSRKAGVKVADVAELVSKLKEAKVI
MKVLVPVKRVVDYNVKVRVKSDGTGVDIANVKMSMNPFDEIAIEEATRLKEKGVVTEVIAVSCGVLQCQETLRTAMAIGADRAILVET----AEELQPLAVAKLLKALVDKEQPQLVILGKQAIDDDCNQTGQMLAALLGWPQATFASKVEVEGGQAKVTREVDGGLETLALTLPAIITTDLRLNEPRYVTLPNIMKAKKKQLDNVKPEDLGVDVKPRIKTLKVSEPPKRSAGVKVADVAALVDKLREAKVI
MKILVPVKRVVDYNVKVRVKSDGSGVDIANVKMSMNPFDEIAVEEAVRLKEKGVATEVIAVSCGEAKCQETLRTAMAIGADRGILVET----TEELQPLAVAKLLKALVDKEQPSLIILGKQAIDDDANQTGQMLAALADLPQAAFASKVEVEGDKAKVTREVDGGLETLSIGLPAVVTTDLRLNEPRYVTLPNIMKAKKKPLDTVKPEDLGVDVKPRLKTLKVSEPPKRGAGVKVPDVAALVDKLKEAKVI
MKVLVPVKRVVDYNVKVRVKSDGTGVDIANVKMSMNPFDEIAVEEAVRLKEKGVVTEVIAVSCGVTQCQETLRTAMAIGADRAILVET----PAELQPLAVAKLLKALVDKEQPQLVILGKQAIDDDCNQTGQMLAALTGMPQGTFASKVEVAGDKVNVTREVDGGLETVALSLPAVVTTDLRLNEPRYVTLPNIMKAKKKQLDILKPADLGVDVAPRIKTLKVSEPPKRGAGVKVPDVATLVNKLKEAKVI
MKVLVPVKRVIDYNVKVRVKADGSGVDLANVKMSMNPFDEIAVEQAIRLKEAGQVEEIVAVSIGVKQAQETLRTALAMGADRAILVIASDDVHKDIEPLAVAKILKAIVDEEQPGLVLCGKQAIDNDMNATGQMLSALMGWSQATFASEVTIEGDKAKVTREVDGGLQTIEVTMPTVVTVDLRLNEPRYASLPNIMKAKKKPLDEKTAEDYGVDVSNRLEIVKTVEPAERAAGIKVGSVDELVAKLKEAGAV
MKVLVAVKRVVDYNVKIRVKADQTGVELANVKMSMNPFDEIAVEEAIRLREAGVASEIIAVSVGPQQAQETIRTALAMGADRGILVKT----DATVEPLGVAKILKALVEAESPELVILGKQAIDDDSNQTGQMLAALLGWAQGTFASKIEIADGAAKVTREIDGGLQTLTLKMPLIATTDLRLNEPRYASLPNIMKAKKKPIDEQTPEALGVDIAPRLKVLKVEEPPKRKAGVKVESVAELVDKLREAGVI
MKVLVPVKRVVDYNVKVRVKADQTGVDLANVKMSMNPFDEIAVEEAVRLKEAGKATEIVVVSIGPKGAQEQIRTALAMGADRGLLIET----DEEVQPLAVAKLLKAVAEAEQPQLVVLGKQAIDDDSNQTGQMLAALLGWAQGTFASKVTVGDGEVEVIREIDGGLETVSLKLPAIVTTDLRLNEPRYASLPNIMKAKKKPLDTKTPGDFGVDVAPRLKTLKVTEPPKRKGGIKVPDIATLVDKLKEAGVI
MKILVPVKRVIDYNVKIRVAADGSGVETANVKMSMNPFDEIAVEEAVRLKEAGVATEVVVVSAGVAGCVDTLRTAMALGADRAIHVNT----DAELQPLAVAKLLKAVAGREQPQLVICGKQAIDDDANQTGQMLAALLGWGQAAFASKVSVADGRASVTREIDGGLETVSVALPAVITTDLRLNEPRFASLPNIMKAKKKPLDTVTPDELGVDVTPRLKTLKVAEPPKRQAGVKVASVAELVAKLREAKVL
MKVLVPVKRVIDYNVKVRVKADGSGVDLANVKMSMNPFDEIAVEEAIRLKEAGIATEVIAVSIGVKQSQETLRTALAMGADRAILVVAAEDVHTDIEPLSVAKILKGVIDAEEPGLVLCGKQAIDNDMNATGQMLAALLGWSQATFASKLAIEGDSATVTREVDGGLQTIKVKMPAIVSVDLRLNEPRYASLPNIMKAKKKPLDEKTPADFGVDVTPRHTVVSTAEPKTRKAGEMVGSVDELVAKLKEKGAV
MKILVPVKRVIDYNVKPRVKADGSGVDLANVKMSMNPFDEIAVEEAIRIKEAGNAEEIVAVSVGPAKAQETLRTALAMGADRAILVES----DEDLEPLAVAKILKAIVEEEQPGLVLLGKQSISDDSNQTGQMLAALLDRPQGTFANTITLEGDSITVKREIDGGLETVKLTLPAIVTTDLRLNEPRYASLPNIMKAKKKPLDTKSPADFGVDTAPRLKTLKVSEPPVRQAGEKVEDVDALVAKVK-LGIA
MKALVPVKRVIDYNVKPRVKADGSGVDLANVKMSMNPFDEIAVEEAIRLKEAGTVSEIVAVSIGPAKAQETLRTALAMGADSAILVET----DDEVEPLAVAKILKAVAAEVEPGLVLLGKQAIDDDSNQTGQMLAALMDRPQGTFANKIVVEGDHVTVTREVDGGLETVKLALPAIVTADLRLNEPRYASLPNIMKAKKKPLETKTPADYGVDTAPRLKTTNVSEPPVRQAGIKVADVDELVAKLK-MGVA
MKILVPVKRVVDYNVKVRVKADGSGVELANVKMSMNPFDEIAVEEALRLKEAGKATEIIVVSIGPKQATETIRTGLAMGADRGILVQT----DDTVEPLAVAKVLKGIVEEEEPGLAILGKQAIDDDCNQTGQMLAALLGWAQGTFASKVDLGDNTVDVTREIDGGLQTVKLNMPAIVTTDLRLNEPRYASLPNIMKAKKKPIAEKTLADFGVDATPRLKVLNTAEPEARKAGVKVGSVEELVDKLKEAGVL
MKILVPVKRVIDFNVKVRVKADGSGVDMANVKMSMNPFDEISVEEAIRAKEAGKATEVVAVSVGPAQAQETIRTALAMGADRGLLVQT----DVELQPLAVAKILKALVDKEQPQLVILGKQAIDDDANQTGQALAALLGWGQATFASKLVIEDGAALVTREVDGGLETIRVKLPAIITTDLRLNEPRYASLPNIMKAKKKPLDTVSPADLGVDPAPRLKTLKVAEPPKRKGGVKVASVQELVAKLKEARVI
MKVLVPVKRVIDYNVKVRVKADGSGVDLANVKMSMNPFDEIAVEEAIRLKEAGKADEVIAVSIGVKQSQETLRTALAMGADRAILVVAADDVHTDIEPLSVAKILAAIVKEEEPGLVLCGKQAIDNDLGATGQMLSALLGWSQAMYANKVDVEGDHAVVTREVDGGLQTVKVKMPTIVSTDLRLNEPRYASLPNIMKAKKKPLDEKTPADYGVDVSPRLEIVKTGEPPVRAAGEMVGSVDELVSKLKEKGIV
MKVLVPVKRVIDFNVKVRVKSDGTGVELTNVKMSMNPFDEIAVEEALRLKEAGKASEVVVVSIGPAQAAETIRTGLAMGADRGVHVKV----DGPVEPLAVAKLLKGVAEEEKPGLIILGKQAIDDDCNQTGQMLAALLGWGQATFASKLEVEGADFKVTREVDGGLQTVKIKGPAIVTTDLRLNEPRYASLPNIMKAKKKPIDEKSAEHYGVDLAPHLEILKTSEPPGRKGGVKVGSVPELVSKLAEAGVL
MKILVPVKRVVDYNVKVRVKSDGSGVDIANVKMSMNPFDEIAVEEAVRLKEAGVATEVIAVSCGATQCQETLRTALAIGADRAILVES----GEELQPLAVAKLLKALVDKEQPQLVILGKQAIDDDSNQTGQMLAALAGLPQATFASKVVVADGQAQVTREVDGGLETLALNLPAVITTDLRLNEPRYVTLPNIMKAKKKPLETVTPEALGVDVAPRLKTLKVSEPAKRSAGVKVPDVATLVDKLKEAKVL
MKILVPVKRVVDYNVKIRVKPDGSGVELANIKMSMNPFDEIAVEEAIRLKEAGKATEIVAVSIGAQQSSETIRTALAMGADRGILVKA----DGVVEPLAVAKILKKIVEAEQPGLVIMGKQAIDDDSNQTGQMLAALLGWSQGTFASKLVLDGDSVSVTREVDGGLQTVKLKGPAIVTTDLRLNEPRYASLPNIMKAKKKPIEEKTAADYGVDTKPRLEVVKTTEPSGRKAGVKVGSVAELVAKLKEAGVI
MKILVPVKRVVDYNVKIRVKPDGSGVDLANVKMSMNPFDEIGVEEALRLKEAGKATEVVVVSIGPAQAAETLRTGLAMGADRGILVKT----DAAVEPLAVAKILKGVVEAEAPGLVILGKQAIDDDCAQTGQMLSALLGWSQGTFASKVVIDGDVLSVTREVDGGLQTVKLKMPAIVTTDLRLNEPRYASLPNIMKAKKKPIDEKTPADFGVDTTPRLKVLTTVEPGARKAGVKVGSVAELVQKLKEAGVI
MKILVPVKRVVDYNVKVRVKSDGTGVDIANVKMSMNPFDEIAVEEAMRLKEAGKATEVIVVSCGVVQCQETLRTAMAIGADRGVLVET----DVELQPLAVAKLIKALADKEQPQLIILGKQAIDDDCNQTGQMLAALLGWPQATFASKVVVDGDKVAVTREVDGGLETLSLTLPAIVTTDLRLNEPRYVTLPNIMKAKKKTLEIIKPADLGVDVAPRLKTLKVSEPPKRSAGIKVPDVATLVSKLKEAKVI
MKVLVPVKRVVDYNVKVRVKSDGTGVDIANVKMSMNPFDEIAVEEAVRLKEKGVVTEVIAVSCGVTQCQETLRTAMAIGADRAILVET----PAELQPLAVAKLLKALVDKEQPQLVILGKQAIDDDCNQTGQMLAALTGLPQGTFASKVEVADGKVKVTREVDGGLETVSLTLPAVVTTDLRLNEPRYVTLPNIMKAKKKQLDVVKPADLGVDVTPRIKTLSVAEPAKRSAGIKVPDVATLVTKLKEAKVI
MKVLVPVKRVIDYNVKVRVKADGSGVDLANVKMSMNPFDEIAVEQAIRLKEAGQAEEVVAVSIGVKQSQETLRTALAMGADRAILVIAADDVHTDIEPLTVAKILAKVVEEEQPGLVLCGKQAIDNDMNATGQMLSALLGWSQATFASEVEVAGDKAKVTREVDGGLQTIEVNMPTVISVDLRLNEPRYASLPNIMKAKKKPLDEKTAADYGVETAPRLEIVKTAEPEARAAGIKVGSVEELMEKLKEAGAV
MKVLVPVKRVIDYNVKVRVKADGSGVDLANVKMSMNPFDEIAVEQAIRLKEAGQADEVIAVSIGVKQSQETLRTALAMGADRAILINAADDVHTDIEPLAVAKLLKAVVDEEQPSIVLCGKQAIDNDMNATGQMLSALLGWSQATFASEVAIDGDSATVTREVDGGLQTIKVKMPTIVTVDLRLNEPRYASLPNIMKAKKKPLDEKTPADYGVDVAPRLAIVGTTEPETRKAGEMVGSVDELVEKLKEAGTV
MKVLVPVKRVVDYNVKVRVKSDGSGVDIANVKMSMNPFDEIAVEEATRLKEKGVVTEIIAVSIGVSQCQETLRTAMAIGADRGILVET----DAEVQPLAVAKVLKALVDKEKPDLIILGKQAIDDDSNQTGQMLAALAGLPQGTFASKVEVADGKVSVTREVDGGLETVKLSLPAVVTTDLRLNEPRYVTLPNIMKAKKKPLETVKPADLGVDVAPRVKTLSVAEPPKRSAGIKVPDVATLVDKLKVAKVI
MKVLVAVKRVIDAYVKVRVKSDGSGVETQNVKMSMNPFCEIAVEEAVRLKEAGVATEIVAVSCGPQQSQETIRTALAMGADRGILVQS----DEALEPLAIAKILKAVVDKEQPELVLLGKQAVDNDFGQTGQMLSALLGWSQATYASKIQKADGELTVTREIDGGLETIKVKLPAIVTADLRLNEPRYASLPNIMKAKKKPIDTMSPADLGVDAAPRLSVVKVTEPPARQAGVKVGSVAELVDKLKEAKVI
MKILVPVKRVIDYNVKVRVKPDQSGVELANVKMAMNPFDEIAVEQALRIKEAGQADEIVLVSVGPTQAQETIRTGLAMGADRGIHIEA----DQDVEPLAVAKLLRAVVDKETPGLVICGKQAIDDDSNQTGQMLSALLGWAQATFASGVELAGDKAKIIREVDGGLEHIEVSMPAVITVDLRLNEPRYASLPNIMKAKKKPIDSMSADELGVDTAPRLKVVKVEEPAARSAGIKVGSVAELVDKLKEAKVI
MKVLVPVKRVVDYNVKVRVKSDGSGVDIANVKMSMNPFDEIAVEEAVRLKEKGVVTEVIAVSCGVAPCQETLRTAMAIGADRAILVQT----PAELQPLAVAKLLKALVDKEQPGLIILGKQAIDDDANQTGQMLAALADLPQATFASKVEVAGDKVNVTREVDGGLETLSLSIPAVVTTDLRLNEPRYVTLPNIMKAKKKQLDTVTPADLGVDVTSKLKTVKVSEPPKRSAGIKVPDVAALVAKLQEAKVI
MKVLVPVKRVVDYNVKVRVKSDGTGVDIANVKMSMNPFDEIAVEEAVRLKEKGVATEVIAVSCGVAQCQETLRTAMAIGADRGILVET----TEELQPLAVAKLLKALVDKEQPGLIILGKQAIDDDANQTGQMLAALADLPQATFASKVEVAGDKVNVTREVDGGLETLALSLPAVITTDLRLNEPRYVTLPNIMKAKKKQLDTVKPEELGVDVAPRLKTLKVAEPAKRGAGVKVPDVATLVSKLKEAKVI
MKILVPVKRVVDYNVKVRVKADGSGVELANVKMSMNPFDEIAVEEALRLKEAGKATEIVVASVGPQQATETIRTGLAMGADRGILVKT----DETTEPLAVAKILKGIVEEEEPGLVILGKQAIDDDCNQTGQMLAALLGWAQGTFASKVDLGDGTVDVTREIDGGLQTVKLNMPAIVTTDLRLNEPRYASLPNIMKAKKKPIDEKAPGDYGVDIAPRLKVLNTAEPESRKAGVKVESVAELVDKLKEAGVL
MKVLVPVKRVVDYNVKVRVKSDGTGVDIANVKMSMNPFDEIAVEEAVRLKEKGLVTEVIAVSCGDTKCQETLRTAMAIGADRGILVET----TEELQPLAVAKLLKALVDKEQPQLIILGKQAIDDDANQTGQMLAALADLPQATFASKVDLADGKVTVAREVDGGMETLTLTLPAVITTDLRLNEPRYVTLPNIMKAKKKTLDVFKPEDLGVDVTPRLKTLKVSEPPKRGAGIKVADVAALVDKLKEAKVI
M---------VD-----KEQPXPQRARRCRAGRLLNPFDEIALEEAXRLKEAGKVTEVVAVSCGVAQCQETLRTGMAIGADRGILVET----ATELEPLAVAKLLKXLVDKEQPQLVILGKQAIDDDSNQTGQMLAALLGWPQATFASKVVLEDGKATVTREVDGGLETLALTLPAIITTDLRLNEPRYVTLPNIMKAKKKPLDTVKPEXLGVDVTPRLKTLKVAEPAKRSAGIKVPDVATLVAKLREAKVI
MKVIVPVKRVIDYNVKVRVKADGSGVDLANVKMSMNPFDEIAVEQAIRLKEAGKADEVIAVSVGVKQAQETLRTALAMGADRAILVIASDDVHTDIEPLTVAKILKGIIDEEQPGLVLCGKQAIDNDMNATGQMLSALMGWSQATFASELDIDGDSATVTREVDGGLQTIKVNMPTVVTVDLRLNEPRYASLPNIMKAKKKPLDEKTAADYGVDASPRLEIVNTVEPAARAAGIKVGSVDELIEKLKEAGAV
MKVLVPIKRVVDYNVKVRVKADNSGVDLANVKMAMNPFCEIAVEEAVRLKEKGVVTEIVAVTVGPKAAQEQLRTAMALGADRSILVET----DEEVQPLGIAKALKAIVDEEKPELVILGKQAIDGDNNQTGQMLAALAGMPQGTFASEVDVADGKVKVTREVDGGLQTVELSLPAVVTTDLRLNEPRYASLPNIMKAKKKPLDTKTAADLGVDLTPRVTTEKVEAPAERQAGIIVGSVDELVEKLKEAKVI
MKVLVAVKRVVDYNVKVRVKTDETGVELANVKMSMNPFDEIAVEEAIRMKEAGTVTEIVAVSLGVAACQETLRTAMAMGADRAILVQT----DVDLQPLAVARALKAIVDREKPDLVLVGKQAIDDDSNQTGQMLAAMTGWPQATFASKVELAGRKTKITREIDGGLQTIETALPAVISVDLRLNEPRYASLPNIMKAKKKPLETLTPEDLGIDVSPRLKVLKVTEPPKRQAGIKVADVAELVGKLKEAKVI
MNIVVCVKYVPDATADRSFDASDNTVDREGVDGLLSELDEYAVEQALQVAEE-NDGEVTVVTVGPADAADAVRKALQMGADAGVHVED----DAGSDAVATSLVLAKAIEKLEHDLVFFGMSSTDGLMGVVPTMVAERLGLPAVTFASEVTVDGSTVTVRRDGDTATETITASAPAVVSVTDQSGEPRYPSFKGIMAAKKKPVEDLTLDDLGIEAAAWTKVLSFAERPPRTAGEIVDGGVKLAEFLASKKFV
MKILVTIKQVAALDEDFEMRGDGRDVDPDFLLHDLNEWDNYTLEEAMRLKEG-PGGEVVVVTVGPDSADEELRKCLAKGADRAIRIWS----DEEADPIAVARVLAALARRENAALVFAGVQGSDHAYGATGMALAALLDAPHAAVVAALEYQPGTATVRRELEGGLAQVRVECPAVLTLQLGINTPRYASLRGIKQAASREIEVLEPAALGVAPGSLSRVRRMYVPER-GRAQMIEQAAKLAQLIKFRGEA
MKVLVPVKRVVDYNVKVRVKSDGTGVDIANVKMSMNPFDEIAVEEAVRLKEKGVVTEVIAVSCGVAQCQETLRTAMAIGADRGILVET----TEELQPLAVAKLLKALVDKEQPGLVILGKQAIDDDCNQTGQMLAALADLPQATFASKVEVVDGKAHVTREVDGGLETLAVTLPAIITTDLRLNEPRYVTLPNIMKAKKKQLDTFKPEDLGVNVAPRIKTLSVAEPAKRSAGIKVPDVATLVDKLKVAKVI
MKVLVPVKRVVDYNVKVRVKSDGTGVDIANVKMSMNPFDEIAVEEAVRLKEAGIASEVIVVSAGVAGCQETLRTAMAIGADRGILIES----DADLQPLAVAKLIKAVADKEQPQVVIFGKQAIDDDSNQTGQMFAALQGWPQATFASKVVIADGKATVTREVDGGLETLEMALPAVVTTDLRLNEPRYATLPNIMKAKKKPLETIKPEDLGVDVAPRLKTLKVAEPAKRQAGVKVADVADLVSKLKEAKVI
MKVLVAVKRVLDYNVKARVKSDGSGVDLASQKLSMNPFDEIACEEAVRLKEAGVATEIIAVSCGPAGCQETLRSAMAIGADRGVLVET----DAVLEPLAVAKLMRHVALKEGVQLAIFGKQAIDDDAGQAGQMFGALTGWGQATFASKVRIEGGTALVTREIDGGLETLRLKLPLVVTTDLRLNEPRFITLPNIMKAKKKPLEVLKAAELGLDLAPRTTTLRVEEPAVRKAGIKVADVADLVKRLKEAKVI
MKVLVPVKRVIDSNVKARVKSDQSGVDLANVKMSINPFCEIAVEEAVRLKEKGTASEVVVISIGPAQAQETLRQALAMGADRAVLLQT----DQDLEPLEVAKVLKAAIAEENPNVVIMGKQAIDGDNNATGQMLAAILDWPQATFASAIELSADTAKVTREVDGGLQTIEVGLPAIITADLRLNEPRYASLPNIMKAKKKPLDVKEAASLGVDLKPHLKVLKVTEPAKRSAGIKVETAGDLVANLK-AGVL
MKVLVPVKRVVDYNVKVRVKSDQTGVDIANVKMSMNPFDEIAVEEATRLKESGAATEVIALSCGVAQSQETLRTALAIGADRATLVQT----DAELQPLAVAKLIKAVVDKEQPQLVILGKQAIDDDANQTGQMLAALLDWPQATFASKVEVSGDSVSVTREVDGGLETLKLSLPAVITTDLRLNEPRYVTLPNIMKAKKKPLETLTPEELGIDVAPRIKTLKVTEPPARAAGIMVPDVATLVEKLKEAKVI
MKVLVAVKRVVDYNVKVRVKSDGTGVDIANVKMSMNPFDEIAVEEAVRLREKGAVTEVIAVSCGVTQCQETLRTAMAIGADRAILVET----AEELQPLAVAKVLKALVDKEQPGLVILGKQAIDDDCNQTGQMLAALADLPQATFASKVEVAGGKASVTREVDGGLETISISLPAVITTDLRLNEPRYVTLPNIMKAKKKQLDIFKPADLGVDVAPRIKTLKVSEPPKRSAGIKVPDVATLVSKLKDAKVI
MKVLVPVKRVVDYNVKVRVKADGSGVDLANVKMAMNPFDEIAIEEAVRLREKGIATEAVAVSIGVKGATETLRTALAMGADRAILIHASDDVSQDIEPLTVAKLLKAIVDTEKPDLVLMGKQAIDNDMNATGQMLAALLGWGQATFASALTLEGGKAQVTREIDGGLQIVSVKLPAIVTTDLRLNEPRYASLPNIMKAKKKPLEEKSASEYGVDLAPRLTVEQTAEPKARSGGIKVASVDELIAKLKEAGVL
MKILVPVKRVVDYNVKVRVKSDGTGVDIANVKMSMNPFDEIAVEEAVRLKEKGIATEVIAVSCGVTQCQETLRTAMAIGADRGILVET----PAELQPLAVAKLLKALVDKEQPGLIILGKQAIDDDCNQTGQMLAALADLPQATFASKVEVVDGKAQVTREVDGGLEVLSLSMPAVITTDLRLNEPRYVTLPNIMKAKKKQLDTFKPEDLGVDVAPRITTLKVSEPPKRSAGIKVPDVATLVDKLKTAKVI
MKVLVPVKRVVDYNVKIRVKSDGTGVELANVKMSMNPFDEIAVEEALRLKEAGKATEVVVVSIGPAQASETIRTGLAMGADRGILVKT----DANVEPLGVAKILQKIAEDEKPGLIILGKQAIDDDSNQTGQMLAALLGWAQATFASKLEVDGSDFKVTREVDGGLQTVKVKGPAIVTTDLRLNEPRYASLPNIMKAKKKPIDEKAADSFGIDLSPRLEVLKTTEPPGRKAGVKVKDVAELVSKLKEVGAL
MKILVPVKRVVDYNVKVRVKADGTGVDIANVKMSMNPFDEIAVEEAVRLKEAGVATEVVAVSCGLGACQETLRAAMAIGADRGILVET----DVELQPLAVAKLLKAVCDKEQPTLVIAGKQAIDDDANQTGQMLAALAAWPQATFASKLVIADGKAQVTREIDGGLETLSISLPAVVTTDLRLNEPRYATLPNIMKAKKKPLDTYKPADLGVDVTPRLTTLKVAEPPKRSAGELVADIAQLVDKLKVAKVL
MKIVVPVKRVVDPNVSIRVKADGSGVELANLKMAMNPFDEIAIEEALRLREAGRAGEIVAVSVGPAQAQETLRSALAMGADRAVLVET----GEAVEPLGVARLLARIATDEAADLVLLGKQAIDDDCNQTGQMLAALLDWPQATFASRVVPEEGGLLVTCEVDGGLETVRLGLPAVVTTDLRLNTPRYAALPAIMKAKKKPLQIVTPADLGVDVRPRLAVVETRAPAGRSAGIRLASVDELASRLADGLVR
MKILVPIKRVVDYNVKVRVKMDGSGVDLTGVKMSMNPFDEIAVEEAIRLREKGAATEVVVVSVGVAQAADTLRTAMAMGADRAILVQS----EESPEPLAVAKILKALVTRESPDLVILGKQAIDDDMNATGQMLAGLLDWPQATFASKIEKTGDGIEVTREVDGGSETLALALPAVVTADLRLNEPRYASLPNIMKAKKKPLETLQAADLGVDMGRRLTVVSVAEPPGRKAGVKVGSAAELVEKLREAKVI
MKVLVAVKRVVDYNIRPRIKADGSDVDIAGVKMSINPFDEIAVEEALRLKERGVVTEIVAVTIGTVACQDVLRHALAMGADRVILLES----DLELQPLGVAKLLKAIVDKEQPSLVILGKQAIDDDAGQTGQMLAALMNAGQGAFASSITVADGEALVVREVDGGTETVALKLPAVITADLRLNEPRFVKLPNLMMAKKKPIETIAASDLGVDAAPRLKLLKAAEPAERKAGIKVANVAELVSKLREVGAI
MKILVPVKRVVDYNVKIRVKADGSGVELANVKMSMNPFDEIAVEEAIRLKEAGKASEIVVVSIGPQQAAETIRTGLAMGADRGILVKT----DVATEPLGVAKVLKKVIEQEAPGLVIMGKQAIDDDANQTGQMLAALLGWSQGTFASKVVIGDGSVDVTREIDGGLQTLTLKLPAIVTTDLRLNEPRYASLPNIMKAKKKPIDETSPETLGVDVSPRLKVLKTAEPPVRQAGVKVGSVAELVQKLKEAGVL
MKILVPVKRVVDANVKVRVKADGSGVELANVKMAMNPFDEIAVEEAIRLKEAGKVEEIVVVSIGPAQAAETLRTALAMGADRAILVKT----DEAAEPLGVAKVLKGVVEAEKPGLVILGKQAIDDDSNQTGQMLAALLGWSQGTFASKIELAGDVAKVTREVDGGLQTLELKMPAIMTADLRLNQPRYASLPNIMKAKKKPLDEKSPADFGADVSPRLKVLKTEEPGGRKAGVKVGSVAELVDKLKEAGVL
MHILVPVKRVVDYNVKVRVKSDGSALDIGGVKMSMNPFDEVAVEQAVRLREAGLATRVTVVACGAAICQDVLRTALAMGADAAVLLET----ES-PAGPALLDALTELVRRDGIGLVLCGKQAIDDDLGDTAPMLAALLDWPQAISVNRLEIDGASLRVSCDGDQGLELWSLPLPAVLGVDLRLCDPRSITLPNMMKAKKAVITRLPLAAPAEGGAERCSVLGFATPPDRPAGVRVPDVQGLIDHLRLPALA
MKVLVPVKRVIDFNIKPRVKADGTGVETAGVKMSMNPFDEIAVEEAVRLKEKGVATEIVAVSIGVQQSQDTLRTALAMGADRAILVLT----DVAVEPLGVAKVLKALVAKESPDLVILGKQAIDDDMNATGQMLAGLLGWAQGTFASRIEIADGRAAVTREIDGGLETVSLALPAIVTADLRLNEPRYASLPNIMKARKKPLETLAPADLGVDVTPRLTIVSVAEPPARKAGVKVASAEDLVARLREAKVI
MKVLVPVKRVVDYNVKVRVKSDQSGVDIANVKMSMNPFDEIAVEEATRLKEAGTATEIIAVSCGVAQCQETLRTAMAIGADRAALVQT----DVELQPLAVAKLLKAVAEKEQVNLVILGKQAIDDDANQTGQMLAALLGWPQATFASKVVIEGENAKVTREVDGGLETISVKLPAIITTDLRLNEPRYVTLPNIMKAKKKQLDTLTPEELGVDVTPRIKTLKVSEPPSRKAGIKVADVAALVDKLKEAKVI
MKILVPVKRVIDYNVKPRIKGDQTGVDLSNVKMSMNPFDEIAVEEAARLKEAGKADEVVVVSIGEQKAQETLRTGLAMGADRGILIVT----EQMPEPLAVAKILAKVTEEESPDLVILGKQAIDDDSNQTGQMLAALLGWSQGTFASKVEPGEEGVNVTREIDGGLETLKLTTPAIITTDLRLNEPRYASLPNIMKAKKKPIDEKTAADLGVDVAPRLETLKVTEPPKREAGEMVPDVDTLVAKLKMGVAA
MKVLVAVKRVVDYNVKIRVKGDGSGVELANVKMSMNPFDEIAVEEAIRLKEAGKVEEIVAVSIGPAQAQETIRTALAMGADRGILVKV----DDVVEPLAVAKILKGVIEAEQPEIVILGKQAIDDDANQTGQMLSALLGWSQGTFASKVEITDGSAKVTREVDGGLQTVEIKLPAIVTTDLRLNQPRYASLPNIMKAKKKPLDEKTAADYGVDTAPRLKVLKTEEPGGRKAGVKVGSVGELVEKLKD-GVL
MKVLVAVKRVVDYNVKVRVKADGSDVDVANVKMSMNPFDEIAVEEAVRLKEAGKATEIVAVSMGVKQCEETLRTALAMGADRAIHVET----DAELQPLAVAKLLKQIAAKEAPQLVILGKQAIDDDANQTGQMTAALLGWAQGTFASKVELADGSVAVTREVDGGLETVSLTLPAVVTTDLRLNEPRYVKLPNIMAAKKKPLDKTSPADLGVDVTPRLKTLKVAEPAKRSAGIKVANAAELVAKLKEAKVL
MKVLVAVKRVVDYNVKVRVKSDKSGVETANIKFSMNPFDEIAVEEAVRLKEAGTATEIVAVSVGPQAATETLRTALAMGADRGILVQT----EAEIQPLAVAKILKCLAEKEQPGLVLLGKQAIDDDSNQTGQMLAALLGRPQGTFASKLAVADGSVAVTREVDGGLETVALELPAVVTADLRLNEPRYASLPNIMKAKKKPIETVTPEALGVDVAPRLITLSVEEPAKRQAGIKVADVATLVEKLKEAKVI
MKVLVAIKRVVDYNVRIRVKTDGTGVETANVKMSMNPFDEIAVEEAVRLKEAGTATEVIAVSMGVKQCQETIRTALAMGADRGIHVET----DEELQPLAVAKLLKALAEKEAPEMVVLGKQAIDDDSNQTGQMLAALLGWPQGTFASRLALADGRAEVIREVDGGLESVSLALPCVVTTDLRLNEPRYASLPNIMKAKKKPIDGMTPADLGVDVAPRLETLKVEEPAKREAGVMVDSVAALVDKLKEAKVI
MKVLVPVKRVIDYNVKARVKADQTGVDLANVKMSMNPFDEIAVEEAVRMKEAGTVSEIVVVSIGVTQAQETIRTALAMGADRGLLIQS----DADLEPLAVAKLLKAVVDEEKPDMVLLGKQSIDGDNNAVGQMLAALLDWPQATFAGKM-----------------QTLSATLPAVVSVDLRLNTPRYASLPNIMKAKKKEIAVKAVADYGVDTAARLKVVKVTAPPQRSAGIKVADAAELVAKLK-AGVL
MKILVPVKRVLDYNVKVRVRKDETDVDLDNAKMSMNPFDEIAVEEAVRLKEAGIASEVVAVSCGAAACQETLRTALAIGADRGILVQT----EARLEPLAVAKLLAAVCARETPRLVICGKQAIDDDANQTGQMLAALMGWPQATFASKVEVSQDRIAVTREIDGGLETLEARLPAIVTTDLRLNEPRYATLPNIMKAKKKPLDVLPADGLGVDTRPRLEIVKTREPVRRAAGARVADVAELMDKLKEAKVI
MKVLVAVKRVVDYNVKVRVKSDKSGVELANVKMSMNPFDEIAVEEAVRLKEAGKVSEIVVVSMGVAGCQETIRTALAMGGDRGVLVQT----DADLQPLAVAKCLKALVDKESPDLVIVGKQAIDDDSNQTGQMLAALLGWPQGTFASKVELGDGVVNVTREIDGGLETVALKGKAVVTTDLRLNTPRYASLPNIMKAKKKPIETVSPADLGVDPAPRLKTLSVEEPAVRQAGVKVGSVAELVEKLKEAKVI
MKVLVPVKRVIDYNVKVRVKADGSGVDLANVKMSMNPFDEIAVEEAIRLKEAGKAEEVIAVSIGVKQAQETLRTALAMGADRAILVVAADDVHTDIEPLAVAKILKAIVDEEQPGIVLCGKQAIDNDMNATGQMLSALLGWSQGTFASSLDIDGDHATVTREVDGGLQTIKVSMPTIISVDLRLNEPRYASLPNIMKAKKKPLDEKTAADYGVDVTPRLQITGTSEPDSRAAGIIVGSVDELVAKLKEVGAV
MKILVPVKRVVDYNVKVRVKPDQSGVDLANVKMSMNPFDEIAVEEAVRLKEAGTAEEIVVISIGPEKAQDQIRQALAMGADRGILVTT----DSDLESLAVAKILQKVCDEEKPEIVMMGKQAIDDDRSQTGQMLAALMGWSQGTFASEVKKDGDKLHVTREIDGGLQTIALSLPAIVTADLRLNEPRYASLPNIMKAKKKPLDKKSVEDFGVDTAPRLEVLKVTEPPKREAGIIVESVDQLVDKLKEAGVI
MKVLVAVKRVVDYNVKIRVKGDGSGVELANVKMSINPFDEIAVEEAIRLKEAGKVTEIVAVSVGPAQAQETLRTALAMGADRAILVKT----DETVEPLGVAKVLKGVVEAEKPDLVFLGKQAIDDDSNQTGQMLSALLNWSQATFASKVELGEGSAKVTREVDGGLQTIDVKLPAIVTVDLRLNQPRYASLPNIMKAKKKPLDEKSPADFGADIAPRLKVLKTEEPGGRKAGVKVGSVSELVEKLKD-GVL
MKVLVAVKRVVDYNVKVRVKSDGSGVELSNVKMSMNPFDEIAVEEALRLKEAGKATEVVVVSIGPAQASETLRTGLAMGADRGILVKV----EGTVEPLAVAKILKAVADEEKPGLVILGKQAIDDDANQTGQMLAALLGWPQATFANKLVLEGDDVTVTREVDGGLQTVKLKGPAIVTTDLRLNEPRYASLPNIMKAKKKPIDEKTADGYGVDISPRLEIIKTSEPGGRKAGVKVKDVAELVSKLKEAGVL
MKILVPVKRVVDYNVKVRVKSDGTGVDIANVKMSMNPFDEIAIEEAVRLKEAGIATEVVAVSCGVAACQETLRAAMAIGADRGILVET----DVELQPLAVAKLLKALCDKEAPQVVICGKQAIDDDSNQTGQMLAALMSWPQATFASKLVIAGGAATVTREIDGGLETLEIKLPAVVTTDLRLNEPRYATLPNIMKAKKKPLETVKPADLGVDVAPRLATLKVVEPAKRSAGVRVADVAQLVDKLKEAKVI
MKVLVAVKRVVDYNVKIRVKTDGTGVETAGVKMSMNPFDEIAVEEAVRLKEAGGVEEIIVVSLGVAQAQETIRTALAMGGDKGIHVET----DQVLEPLAVAKLLKAIVDKEQPDLIVLGKQAIDDDSNQTGQMLAALLGWPQGTFASKLELTDGKANVTREIDGGLETLSLNMPAVVTTDLRLNMPRYASLPNIMKAKKKVIEKLTPDELGVDISPRLTTLGVEQPATRQAGIIVADVTELIDKLKEAKVI
MKILVAVKRVVDFNVKVRVKSDGSAVDIGNVKMSMNPFDEIAVEAAVRLREAGVATEVVAVSCGPAQCQETLRNAMAIGADRGILVET----ADELQPLAVAKLLHAVLQNEQAPLVIVGKQAIDDDSNQTGQMLAALAGMPQATFASSLQIVDGQAIVSREIDGGLETLALKLPALITTDLRLNEPRYVTLPNIMKAKKKPLDTHTPQSLGVDIAPRLSTLKLAEPPARAAGVKLADVAALVAKLKEANVI
MKVLVPVKRVVDYNVKVRVKSDQSDVDIANVKMSMNPFDEIAVEEAIRLKEKGTATEVVAVSCGVAQCQDTLRTALAIGADRGVLVQT----DVELQPLAVAKLLKAVVDKEAPQLVLLGKQAIDDDANQTGQALAALLGWSQATFASKVEIDGERAIVTREVDGGLETVSVKLPAIITTDLRLNEPRFVTLPNIMKAKKKPLETLTPDALGVDPTPRLKTLKVSEPAPRKAGIKVSDVAALVDKLKEAKVV
MKVLVPVKRVVDYNVKVRVKSDQSGVDIANVKMSMNPFDEIAVEEATRLKEKGVATEIIAVSCGVAQSQETLRTAMAIGADRAALVQT----DVELQPLAVAKLLKALVDKEQPGLVILGKQAIDDDANQTGQMLAALLGWPQATFASKVEVSGDTVAVTREVDGGLETLSLKLPAIITTDLRLNEPRYVTLPNIMKAKKKTLDVITPEELGVDVAPRLKTLKVSEPPARSAGIIVPDVAALVDKLKEAKVV
MKVLVAVKRVVDYNVKVRVKADETGVELANVKMSMNPFDEIAVEEAVRIKEAGKASEIVVVSLGVKQSQETIRNALALGADRGVLVES----DEELQPLAVAKLLKAVVEKEQPELVILGKQAIDDDSNQVGQMLAALLGWPQGTFASKVELADGAVAVTREIDGGLETVNLQLPAVVSTDLRLNEPRYAKLPNIMKAKKKPLEVIPVAELGVDTAPRLKVLKVSEPGQRQAGVKVGSVAELVEKLREAKVI
MKVLVPVKRVIDYNVKVRVKADGSGVDLANVKMSMNPFDEIAVEQAIRLKEAGVVEEIIVVSIGVKQAQETLRTALAMGADRAILIVATEDVQQDIEPLAVAKLLKAVVDAEGPGLVLCGKQAIDNDMNATGQMLSALLGWSQATFASELAIEGGHAVVTREVDGGLQTIKVAMPTVVTVDLRLNEPRYASLPNIMKAKKKQLDEKTAADYGVDVTPRLSVVKTVEPAGRKAGIKVASVDELIAKLKEAGVI
MKVLVPVKRVVDYNVKVRVKSDGSGVDIANVKMSMNPFDEIAVEEATRLKEGGKVTEVIAISCGVTQCQETLRTAMAIGADRGILVDTA---DTDLQPLAVAKLLKAVADKEQPQLIILGKQAIDDDCNQTGQMLAALLGWPQATFASKVVLEDGKVTVTREVDGGLETIALTLPAIITTDLRLNEPRYVTLPNIMKAKKKTLDVFKPADLGVDVAPRLKTLKVVEPAKRSAGIKVPDVATLVAKLKEAKVL
MKVLVPVKRVIDYNVKVRVKADGSGVDLANVKMSLNPFDEIAVEEAIRLKEAGKADEVVVVSIGVKDAQKELRTALAMGADRAILIVATDEATTDIEPLAVAKLLKAVIAEEAPGLVIAGKQAIDNDMNATGQMLAALLGWSQATFASELSVEGDSAIVTREVDGGLQTIKVKLPAIVTADLRLNEPRYATLPNIMKAKKKPLEEKTAADYGVDVSPRLQVISTAVPSERSAGIMVADVAELVAKLKDAGAV
MKVLVPVKRVVDYNVKIRVKPDGSGVDVANVKFSMNPFDEIAVEEAIRLREAGKATEVVLVTIGPAKADETLRSGMAIGADRGIHVKT----DELVEPLAVAKILAKIVAEEAPGLVILGKQAIDDDSNQTGQMLAALLGWGQGTFASKVEIADGSVDVTREVDGGLQTVTLKLPAVVTTDLRLNEPRYASLPNIIKAKKKEVAAKTPADYGVDITPRLEVLKTAEPPARKAGIKVGSVPELLEKLK-AGVL
MKVLVPVKRVVDYNVKVRVKSDGTGVELAHVKMSMNPFDEIAVEEALRLKEAGIATEVVAVSIGPAQASETIRTALAMGADRGILVKT----DETVEPLAVAKILKAVIGEEAPKLVILGKQAIDDDSNQTGQMLAALLGWGQGTFASKVVIDGDAALITREIDGGLQTVRLALPAIVTTDLRLNEPRYASLPNIMKAKKKPIDEKTPDAYGVSVAPRLKVLNTAEPAGRKAGVKVGSVAELVSKLKEAGVI
MKILVAVKRVIDYNVKIRVKSDQTGVETANVKMSMNPFDEIAVEEAVRLKDAGIATEVIAVSIGPVACQETLRTAMAIGADRGILVEA----NEEVQPLAVAKLLKAIVDKEQPQIIILGKQAIDDDSNQTGQMLAALMNAGQATFASKVVVQDGNLSVTREIDGGLETIALKLPAVITTDLRLNEPRFVTLPNIMKAKKKPLDSMKPEDLGVDITPRLKTLKVVEPAARSAGVMVPDIKTLVEKLKEAKVI
MKVLVPVKRVIDYNVKVRVKADGSGVDLANVKMSMNPFDEIAVEEAIRLKEAGKVDEVIAVSIGVKQSQETLRTALAMGADRAILVVAADDVHTDIEPLAVAKILAAIVKEEEPGLVLCGKQAIDNDLGATGQMLSALLGWSQAMYANKVDVEGDNAVVTREVDGGLQTVKVKMPTIISTDLRLNEPRYASLPNIMKAKKKPLDEKTAEDYGVDVSPRLEIVSTGEPAARAAGEIVPDVDTLVAKLKEKGIV
MKILVSVKRVVDYNVKVRVKSDGSGVDIANVKMSMNPFDEIAIEEAVRLKEMGVVTEVLAVSCGVTQCQETLRTAMAIGADRAILVET----TEELQPLAVAKLLKALVDREQPDLVILGKQAIDDDNNQTGQMLAALTDLPQATFASKVDVVDGKARVTREIDGGLETIALSLPAVITTDLRLNEPRYVTLPNIMKAKKKPLETIKPEALGVDVTPRLKILKVSEPPKRGAGIKVPDVTALVAKLKEAKVI
MKVLVPVKRVIDYNVKPRVKPDQSGVDLANVKMSMNPFCEIAVEEAVRLKEKGIVTEIVVVSIGVVQAQETLRTALAMGADRGILVTA----EGDVEPLAVAKILKAIADEEQPGMVLLGKQAIDNDNNQTGQMLAALLDWPQGTFASEVVVEDGKVNVTREIDGGLQTLALDGPAVITTDLRLNEPRYASLPNIMKAKKKPIDTKEAASFGVDIAPRLTVVKVTEPAGREAGEKVEDVATLVSKLKAAGAI
MKVLVPVKRVVDYNVKVRVKSDGTGVDIANVKMSMNPFDEIALEEATRLKEAGKVTEVVAVSCGVDKCQETLRTGMAIGADRGILVQT----DVELEPLAVAKLIKALADKEQPQLIILGKQAIDDDSNQTGQMLAALLGWPQATFASKVVLEDGKATVTREVDGGLETLALTLPAIITTDLRLNEPRYVTLPNIMKAKKKPLDVTKPEDLGVDVTPRLKTLKVAEPAKRSAGIIVPDAATLVAKLREAKVI
MKVLVPVKRVVDYNVKIRVKSDGSGVELGNVKMSMNPFDEIAVEEALRLKEAGKATEVVVVSIGPAQASETIRTGLAMGADRGILVKV----EGNVEPLAVAKILKAIADEEKPGLIILGKQAIDDDSNQTGQMLAALLGWSQATFASKLEVDGADFQVAREVDGGSQIVKLKGPAIVTTDLRLNEPRYASLPNIMKAKKKPIAEATAEQYGVDLAPHLEILKTVEPGGRKAGVKVKDVAELVSKLKEAGVI
MKVVVAVKRVADPNVKVRALADGSGVDLANVKMTMNPFDEIAVEEAVRLKEAGHATEIVVVSVGPEKSAETLRTALAMGADRGLLVRS----DAVVEPLAVAKILKAVAETEKPDLIIVGKQAIDDDANQTGQMLAALLGWGQGTFASKIAIGGAAIEVTREVDGGLQTVNLPLPALVTADLRLNEPRYASLPNIMKAKKKPIDEKTPADYGVAVEPRLTVVRVHEPATRKAGIKVGSVAELVDKLREAGVL
MKALVAVKRVVDYNVKVRVKSDQSGVETANVKMSMNPFDEIAVEEAVRLKEKGVVTEVVAVSCGVAQNQETLRTALAIGADRAILVQT----DAELQPLAVAKLLKAVVDKEQPQIVLLGKQAIDDDANQTGQMLAALADWPQAAFASKLEVKDQQLQATREVDGGLQTISVALPAVVTADLRLNEPRYVTLPNIMKAKKKPLETITPQDLGVDVAARLKTLKVAEPPARSAGVKVADVAELVSKLKEAKVI
MKVLVPVKRVIDYNVKIRVKADGSGVELNNVKMSMNPFDEIAVEEALRLKEGGKAAEVVAVSIGPAQATETIRTALAMGADRGVHVKT----DAPVEPLAVAKLLKAVTEREQPGLVILGKQAIDDDCNQTGQMLAALLGWPQATFASKLEVEGTDFKVTREVDGGLQTVKLQGPAIVTTDLRLNEPRYASLPNIMKAKKKPIEEMTADQLGVDLAPRLDILKTSEPSSRSAGVKVASATELVEKLA-AGVL
MKVLVTVKRVIDYNVKVRVKPDQSDVDLANVKMAMNPFCEIAVEAAVRLKEAGLASEIVAVSVGPAACQEQLRTALALGADRGIQIDS----GEAPDPLGVAKLLAAVVAAEKPDLVILGKQSIDGDNNQTGQMLAALLDWPQATFASALALEAGRLRVTREIDGGLQSLELNLPAIVTTDLRLNEPRYASLPNIMKAKKKPLEVKSPVELGVTLKAHTRLLKVEAPAERQGGIKVGSVSELVEKLKEAKVI
---------MVDYNVKVRVAADGSGVETQGLKMSLNPFDEIAVEEAIRLREKGVATEVVVVTIGVQAAQDILRTSMAMGADRAILVKT----DDTLEPRAVANALKAIVEREQPGLVCMGKQAIDDDMNATGQILAAKLGWPQGTFASAVTVADGRIEVAREIDGGTEVVSLALPAVVTADLRLNEPRYASLPNIMKARKKPLEMLEAADLGVDLASRLTIVSVAEPAERKEGIKLGSAAELVEKLKEAKVI
MKILVPVKRVVDYNVKIRVRPDGSGVELANIKMSMNPFDEIAVEEALRLKEAGKASEVVAVSIGPAKTDETIRTALAMGADRGIWVKTE---EAGIEPLTVAKLLKKVVEEEAPGLVILGKQAIDDDCNQTGQMLAALLGWPQATFASKVVLGDATVKVTREIDGGLQTVSLDLPAVLTTDLRLNEPRYASLPNIMKAKKKPIDEKSPAAYGVDVAPRLQVISTTEPAGRSAGIKLGSPAELVAHLKQAGVL
MKVLVPVKRVVDYNVKVRVKSDGSGVDIANVKMSMNPFDEIAVEEAVRLKEKGIVTEIVAVSCGDTKCQETLRTAMAIGADRGILVET----TAELQPLAVAKLLKALVDKEQPQLVILGKQAIDDDSNQTGQMLAALADLPQATFASKVEATADKVTVTREVDGGLETIALTLPAIITTDLRLNEPRYVTLPNIMKAKKKQLDIVKPEDLGVDVTPRLKTLKVSEPPKRGAGIKVPDVATLVNKLKEAKVI
MKVLVPVKRVVDYNVKIRVKADGSGVELANVKMSMNPFDEIAVEEAIRLKEKGHVTEIVAVSVGPAQATETLRTALAMGADRGILVKT----DATVEPLAVAKILAKLVESEAPGLVIMGKQAIDDDCNQTGQMLAALLGWPQGTFASKVVPGEGSFDVTREVDGGLVTERLTLPAVVTTDLRLNEPRYASLPNIMKAKKKPIDETSPEALGVDAAPRLKVLTTAEPAARKSGAKVGSVAELVSKLKEAGVL
MKIVVPVKRVIDANVKVRLKADGSAVDSDNAKMSMNPFDEIAVEEAIRLKEAGAASEIVAVSIGSDACQDVLRAALAMGADRALLIRT----EAVLEPLAVAKLLREVVAREQPRLVICGKQSTDGDANQAGQMLAGLLGWPQATFASRLDLGADGATVTREIDGGLEIIAVTLPAVVTTDLRLNSPRYTTLPNIMKAKKKPLDVVALDEFGVDTRPRLTTLGLAEPAARSAGVRVADVAELLAKLKEAKVI
MKILVPVKRVIDYNVKVRVKSDGSGVELANVKMSMNPFDEIAVEEAIRQKEAGKATEIVAISIGPAQASETIRTALAMGADRGILVKV----DAMPEPLAIAKILKGIVEAEQPGLVIMGKQAIDDDSNQTGQMLAALLGWPQGTFASKLVIEGDSVAVTREVDGGLQTVKLKSPAIVTTDLRLNEPRYASLPNIMKAKKKPIDEKTPGDYGVDVKPRLEILKTVEPGGRKSGVKVATVAELVEKLKEAGVL
MKVLVPVKRVIDYNVKVRVKADGSGVDLANVKMSMNPFDEIAVEQAIRLKEAGQADEVVAVSIGVKQNQETLRTALAMGADRAILVVATEDVHTDIEPLAVAKILKAVIDEEQPGIVLAGKQAIDNDMNATGQMLAALTGWSQATFVSELDIQGDSALVTREVDGGLQTIKVSMPTIVTVDLRLNEPRYASLPNIMKAKKKPMDEKTPADLGVDIAPRLTIVSTGEPEARAAGIKVGSVDELVEKLKEVGAV
MKVLVPVKRVVDYNVKVRVKSDQSGVDIANVKMSMNPFDEIAVEEATRLKEAGKATEIIAVSCGILQSQETLRTAMAIGADRGILVET----DVELQPLAVAKLLKAIADKEQPQLIILGKQAIDDDANQTGQMLAALLDWPQATYASKVEVDGDKVKVTREVDGGLEIVSLTLPAIITTDLRLNEPRYVTLPNIMKAKKKTLDNIKPADLGVDVTPRLKTLKVSEPPKRSAGIIVPDVATLVEKLREAKVI
MKVLVAVKRVVDYNVKVRVKADGTDVDIANVKMSMNPFDEIAVEEAVRLKEAGKVSEIVAVSLGVKQCEETLRTALAMGADRAILVET----DVELQPLAVAKLLKALADKEQPQLLIVGKQAIDDDANQTGQMVSALLGWGQGAFASKVELSAETVDVTREIDGGLETVKLRLPAVVTADLRLNEPRFIKLPNIMAAKKKPLDKTTPAELGVDAAPRLKTLKVAEPSKRSAGIKVANAAELVAKLKEAKVL
MKIVVPVKRVVDYNIKPRVKADNSGVDTQGVKMSMNPFDEIAVEEAVRLREKGAASEIVVVTIGVAEAQPVLRTAMAMGADRAILVQT----DAELEPLAVAKLLKTIVDRENPGLVIMGKQAIDDDMNATGQILAARLNWPQGTFASSVAVEDGRITVVREADGGLETVRLALPAVVTTDLRLNEPRYATMPNIMKAKKKPLETIAADTLGVDITPRLETVKVVEPPVRQAGIKVSSVAELVGKLREAKVI
MKLLVAVKRVVDYNVKVRVKSDGSGVETAGVKMSMNPFDEIAVEEAVRLKEKGIASEIIAVSIGVTQAQETIRTALAMGADRGILVET----ETAVEPLAVAKILKEVALKEDVEAVILGKQAIDDDMNATGQMLAALLDWPQATFASKVEIADGAATVTREIDGGLETVKLTLPAVITADLRLNEPRYASLPNIMKARKKTIDTLKPADLNVDITPRLTLINVSEPPTRKAGIKVPDVASLVEKLREAKVI
MKILVPVKRVVDYNVKVRVKSDASDVDLANVKMSMNPFDEIAVEEAVRLREAGVATEVVVVSAGVANCQETLRTAMAIGADRGILIQT----DGELQPLAVAKLLKAVCDKEQPQIVICGKQAIDDDANQTGQMLAGLLNRPQATFASKIVVAGTQATVTREIDGGLETIEVPLPAVLTADLRLNEPRYATLPNIMKAKKKPLETTNPAALGVDVTPRLKTLKVAEPAKRTAGIKVADAADLVMKLKEAKVI
MKILVAVKRVLDYNVKARVNADGTGIDLANVKMSMNPFDEIAVEEALRIKEAGKADEVIAVSMGVKQSQETIRTALAMGADRGILVET----DNELQPLAIAKLLAAIAAREEPGLVIVGKQAIDDDSNQTGQMFAALMDWPQATFASKVDIDGDSMKVTREVDGGLESIQVSLPALITTDLRLNEPRYAKLPNIMKAKKKQLDVLTPEELEVDISPRLVTVKVEEPPTRKAGEIVGSVAELVDKLREAKVI
MKILVPVKRVIDYNVKVRVKADQSGVELANVKMAMNPFDEIAVEQALRLREAGTATEVVAVSIGPSQNQETIRTALAMGADRGIHIEA----SHDVEPLAVAKLLKAIVDKEAPELVLVGKQAIDDDCNQTGQMLAALLGWAQGTFVSGIELGGDKAKIIREVDGGLEHLEIAMPAIVTVDLRLNEPRYASLPNIMKAKKKPLDSISVEELGVDVSPRLTTVKVEEPETRSAGIKVSDVGELVDKLKEAKVI
MKALVAVKRVVDYNVKVRAKADGSDVDIANVKMSMNPFDEIAVEEAVRLKEAGKVSEIVAVSLGVKGCEETLRTALAMGADRAVHVET----DAPLEPLAVAKLLKAVVEREAPQLVIVGKQAIDDDANQTGQMLAALLGWPQGTFASKVEAADGALLVTREIDGGLETVELKLPALVTTDLRLNEPRFIKLPNIMAAKKKPLDKLSVEELGVDIAPRLTVLKVAEPAARKAGVKVANAAELVAKLKEAKVL
MKIIVPVKRVVDYNVKIRVKPDGSGVDTINVKMSMNPFDEIAVEEAIRLKEAGHADEVIAVSIGPAKAQETLRTALAMGADRAILYKT----DLPIEPLAVAKILKAAVEKEKPGLVILGKQAIDDDSNQTGQMLAALLNRPQATFAFKVSPQGETVEVVREVDGGLQTLALRLPAIVTVDLRINQPRYASLPNIMKAKKKPLEEIDAASLGIDIEPKVKVLKTAEPPTRKAGVKLKTAAELVDKLREAGVL
MKILVAIKRVIDANVKVRVKADNTGVEMANVKMSMNPFCEIAVEEAVRLKEQGVASEVIVVSIGNQQCQESLRTALALGADRAILVKS----EDDIEPLAVAKVLKTVVEKEQPEMVLLGKQSIDGDNNQTGQMLGALLGWGQGTFASKVEVADGKAQVTREIDGGLQTLSVKLPAIITTDLRLNEPRFASLPNIMKAKRKPLDELAIADLGVDVAPRTETLTVENPPARKEGIKVETVAELVDKLKEAKVI
MKALVAVKRVVDYNVKVRVKADGTDVDVANVKMSMNPFDEIAVEEAVRLKEAGKVSEIVVVSLGVKQCEETLRTALAMGADRAILVET----DAELQPLAVAKLLKAIADKEQPQLLIVGKQAIDDDANQTGQMVSALLGWAQGTFASKVDVTAETVDVTREVDGGLETVKLRLPAVVTTDLRLNEPRYVKLPNIMAAKKKPLDKTTPAELGVDVAPRLKTLKVAEPAKRSAGIKVANAAELVAKLKEAKVL
MKILVAVKRVVDYNVKVRAKADGTGADTANVKMSINPFCEIAVEEAVRLKEKGVATEIVAVSIGPKQAQEQIRTALALGADRGILVET----DAELEPLAIAKTLKALVEKETPDLVIMGKQSIDGDNNQTGQMLGALTSMPQGTFASEVSVADGKVNVTREIDGGLQTVALNLPAIVTTDLRLNEPRYASLPNIMKAKKKPLDTMSPADLGVDTAARVKLLKVAPPAERQAGIKVADVAQLVEKLKEAKVI
MKVLVAVKRVIDYNVKVRVKPDNTGVDLTNVKMAMNPFCEIAVEEAVRLKEKGVATEVVVVSIGPKAAQEQIRTALALGADRGIHVET----DEEIQSLAAAKLLKAVVEKEQPKLVILGKQSIDTDNNQTGQMLAALCGYAQGTFASEVVVEGDKVNVTREIDGGLLTVALNLPAIVTTDLRLNEPRYASLPNIMKAKKKPLDTVTPADLGAEIAPRLTTLKVEAPAQRQAGIKVGSVAELVDKLKEAKVI
MKVLVAVKRVVDYNVKVRVKADNSAVDLANVKMAMNPFCEIAIEEAVRLKEKGIASEIIAVSVGPAAAQEQLRTALALGADRAILVES----SADLNSLAVAKLLKAVVDKEQPSLIILGKQAIDSDNNQTGQMLAALCGYAQGTFASKVEVAGEKLKVTREIDGGLQTVELALPAVVTTDLRLNEPRYASLPNIMKAKKKPLETLTPDSLGVSVASTLQTLKVEAPPVRQAGIKVKSVEELVEKLKEAKVI
MKILVPVKRVVDYNVKPRVKADGSGVETQGVKMSMNPFDEIAVEEAVRLKEKGVASEIVVVSIGVTDAQAILRTAMAMGADRAVLVQT----DAALEPLGVAKLLQAVVDRENPGLVVMGKQAIDDDMNATGQILAARLNWPQGTFANTVTVADGRIEVKREVDGGLETVRLALPAVVTTDLRLNEPRYATMPNIMKARKKPLETIAADTLGVDFAPRLETIRVVEPPVRKAGVKVGDVAELIEKLREAKVI
MKILVPVKRVVDYNVKVRCKSDGSGVDIANVKMSMNPFDEIAVEEATRLKEAGVATEVIAVSCGVAQCVETLRTAAAIGADRGILVET----DVELQPLAVAKILKAIVEKEGIDLVIMGKQAIDDDCNQTGQMLAALADMPQGTFASKVVVEGGKVNVTREVDGGLETVSLSLPAVVTTDLRLNEPRYVTLPNIMKAKKKQIDTIKPADLGVNVDPRIKTLKVSDPPTRSAGITVPDVATLVDKLKEAKVI
MKVMVPVKRVVDYNVKVRVKSDHTGVDIANVKMSMNPFDEIAVEEAVRLKEKGLVTEIIAVSCGVAQCQETLRTAMAIGADRAILVQT----DVPLQPLAVAKLLQALVAREQPALIILGKQAIDDDANQTGQMLAALADLPQATCASKVELAPDRLEVTREVDGGLETLALTLPAVITTDLRLNEPRYITLPNIMKAKKKPLDTVTPDDLGVDVAPRLTTLKVSEPAKRGAGVKVADVAALVEKLREAKVI
MKVLVPVKRVVDHNVKVRVKSDQTGVDIANVKMSMNPFDEIAVEEAIRLKEKGVVTEVVAVSCGEKPCQETLRTAMAIGADRSIQVET----EVELQPLAVAKLLKGVVDAEQPQLVILGKQAIDDDANQTGQMLAALLDWPQATFASAVELDGDQVKVTREVDGGLETISLTLPAVITTDLRLNEPRYVTLPNIMKAKKKTIDVLTPEGLGVDVTPRIKTLKVTEPAARAAGEMVADVATLVAKLKEAKVI
MKILVAVKRVIDYNVKVRVKADQSDVDLTNVKMAINPFCEIAVEEAVRLKEKGIASEIIAVSIGDKKCQEQLRTALALGADRGIHIET----ESATGSLSVAKLLKAVVDEEKPELIMLGKQSIDSDNGQTGQMLAALAGLSQGTYASEISLDEGRVSVTREIDGGLQTLSLSLPAVVTTDLRLNEPRFASLPNIMKAKRKPIDVKTPEQLGVTLTSTITTLKVEAPAERQAGIKVASVDELVEKLKEAKVI
MKVLVAVKRVVDYNVKVRVKADGSDVDIANVKMSMNPFDEIAVEEAVRLKEAGKASEIVVVSMGVKQCEETLRTALAMGADRAILVET----ETELQPLAVAKLLKAVADKEQPQLLIVGKQAIDDDANQTGQMAAALLGWAQGTFASKVDVAAETVDVIREIDGGLETVKLRLPAVVTADLRLNEPRFIKLPNIMAAKKKPLDKTSPADLGVDVTPRLKTLKVAEPAKRSAGIKVANAAELVAKLKDAKVL
MKILVPVKRVVDYNVKPRVKADGSGVETQGVKMSMNPFDEIAVEEAVRLREKGAASEVVVVTIGVSEAQPILRTAMAMGADRAILVQT----DAELEPLSVAKLLKTIVDREDPGLVIMGKQAIDDDMNATGQILAAKLNWPQGTFANTITVADGRVTVVREADGGLETVRLALPAVVTTDLRLNEPRYATMPNIMKARKKPLETIAADTLGVDLTPRLQTVKVVEPPVRKAGVKVASAAELVEKLREAKVI
MKVLVPVKRVVDYNVKVRVKADQTDVDIANVKMSMNPFDEIAMEEAVRLKEQGKVTEVIAVSCGVDKCQETIRTAMALGADRGILVQT----DAELQPLAVAKLLKALVQKEEAQVILLGKQAIDDDANQTGQMLAALLDRPQATFASKVELGADSATVTREVDGGLETVEVALPAIITTDLRLNEPRYVKLPDIMKAKKKQLDVVTPGDLGVDVTPRIKTLKVSEPPARQGGITVPDVDALVDKLKEAKVI
MKIVVPVKRVVDKDIKIRVKADGSGVELANVKMSMNPFDEIAVEEAIRLKEAGKATEIIAVSVGPQQASETIRTALAMGADRGILVKA----DGAVEPLAVAKILKAVIDAEQPGLVIMGKQAIDDDCNATGQMLAALTGWSQGTFASKLSVEGDTVQVTREVDGGLQTVKLKGPAIITADLRLNEPRYASLPNIMKAKKKPIDEKTPDAYGVDIAPRLDVVKTVEPSGRKSGVKVASPAELVSKLKAGVLG
MKIVVPIKRVIDHNVRVRPTADGTGVDSASVKMAINPFCEIALEEAVRLKERGLASEVLVVTIGTAAAQEQLRGALAVGADRALLIET----ERALEPLAVARTLARIVEEERPGLALLGKQAIDSDDNQVGQMLAALLGWPQATFASALELEGAKARVTREVDGGMVTLELALPAVVTADLRLNEPRYARLPDIMKAKKKPIERRALEEMALDLPAQTEVLAVETPTPRQRGVILDSVDALIDKLRVEKVI
MKVLVPVKRVVDYAVKVRVAP--KGVELNNVKMSMNPFCEIAVEEAIRLKEKKVASEIIAVSIGPKQAQETIRTALAMGADRGIHIETDLRTDQELQPLAVAKILKALVEKESPNLVITGKQSIDADAAQTGPLLAGLLDWSQATFASNVAVEGESLTVTRETDSGVETLKVALPAVVTADLRLNEPRYATLPNIMKAKKKKIDVLAADSFGIDLTPRIEYIEVKEPAARKAGIKVADVDQLVDKLKEAGVI
MKVLVPVKRVVDYNIKPRVAADGSGVETQGVKMSMNPFDEIALEEALRLREKGQADEVVAVTIGAQVAQDVLRTAMAMGADRAILIQT----DAEVEPRAVSSLLKAVVEKEQPGLVSMGKQAIDDDMNATGQMLAARLGWPQGTFASKVEIADGRVEVAREVDGGTETVSLSLPAVITADLRLNEPRYASLPNIMKARKKPLETIEAGSLGVDLTPHLKIVSVAEPPERKAGVIVETVEELVEKLKEAKVI
MKVLVAVKRVIDYNVKVCVKADHSDVDLTNVKMAINPFCEIAVEEAVRLKEKGVASEIVVVSMGPKECQEQIRTALALGADRGIQVQT----DEKLDSLSVAKLLKAIVDEEKPDLIVLGKQSIDSDNNQTGQMLAALAGLPQGTFASEVKVEDGKAVVTREIDGGLQTVALNLPAVVTTDLRLNEPRYASLPNIMKAKRKPLDVKTPAELGVEVASTITTLKVEPPAERQAGIKVGSVDELVEKLKEAKVI
MKVLVPVKRVLDYNLKVRVKPDGSGVDLSNLKMSINPFCEIAVEEAVRMKEGGSATEIVAVSIGPDQSQETLRNALAIGADRGILVKA----DGEIEPLAVAKILKGVIDAEKPDLVILGKQAIDDDNNATAQMLAALLDWPQATFASKIVLAGSKATVTREVDGGLQTLDVDLPAIISTDLRLNEPRYASLPNIMKAKKKPIDVKAPADYGVDTAPRLKTIKTTEPGKRQAGIKVKTTAELVGKLKEAGVI
MKVLVAVKRVIDYNVKIRVKPDHSDVDLTNVKMAMNPFCEIAVEEAVRLKEKGVATEIVAVSVGPKAAQEQLRTALALGADRAIHVET----DERVESLAVAKLLKAVVDEEKPDLVILGKQAIDTDNNQTGQMLAALSGMGQGTFASEVAVEDGYVRVTREIDGGLQSVALKLPAVVTTDLRLNEPRYAKLPDIMKAKKKPLDSRTPEALGVTVSSGLELLKVETPAERKGGVKVGSVDELIDKLKEAKVL
MKVLVAVKRVVDYNVKIRVKSDESDVDLANVKMAMNPFCEIAVEEAVRLKEKGVADEVVVVSMGPKACQEQIRTAMALGADRGIQVET----DETLESLAVAKLLAKVVEAEQPGLVILGKQSIDSDNNQTGQMLAALTGMAQGTFASEINIAEETVDVTREVDGGLETLTLKLPAIVTTDLRLNEPRYASLPNIMKAKRKPLDVKTPADFGVDITPRLKTLKVEAPAAREAGILVNSVDELVEKLKEAKVI
MKVLVPVKRVIDYNVKVKVKADGSGVDLANVKMSMNPFDEIAVEEAIRLKESGVATEVVVVSIGEKKSTDTLRSAMAMGADRAILITT--DQGVDIEPLAVAKLLKAVIDEEAPELVIAGKQAIDNDMNATGQMLAALLGWGQATFASELKVEDGAAVVTREVDGGLQTISVKLPAIVTADLRLNEPRYASLPNIMKAKKKPLEEKSADDFGVDITARHTIVTTEEPGTRQAGIMVGSVDELIAKLKEGGLV
MKILVPVKRVIDYNIKVRVKADNTGVDLANVKMAMNPFDEIAIEEALRLKEAGVATEVVAVSCGVTACQETLRTAMALGADRGILVET----DVELQPLAVAKLLKAIALNESPQLIILGKQAIDDDANQTGQMLAALMGWSQATFASKVVVAAGSVTVTREVDGGSETLALTLPAIVTTDLRLNEPRYATLPNIMKAKKKPLDVIKPEALGIDVTPRLTTLKVTDPAPRSAGVKVADVAELINKLKEAKVI
MKVLVPVKRVIDANVKPRVKADGSGVELANVKMAMNPFDEIAVEEAIRQKEAGKVEEIVAVSIGPAQAQETLRTALAMGADRAILVKC----DQAVEPLDVAKILKGIAEAEKPGMIILGKQAIDDDANQTGQMLAALLGWAQGTFASKLEISEGTAKITREVDAGLQVVELKLPAIVTTDLRLNEPRYASLPNIMKAKKKPLDEKAPSDYGVEVRSRLKVLTTEEPAKRKAGIKVSSAAELVDRLKEAGVL
MKILVGVKRVIDHNVQVRVKADGSGVDLDNIKMAINPFDEVAVEQAITLKEAGVAEEVIVVSIGPDKSQETLRQALAVGADRAIHVPF----DGSTESLSVAKVFKALVEREGVDLVMLGKQAIDDDCNQTAQMLGAMMDWPQGTFASTLTTTDGALEVVREVDNGLETLALSLPAVVSVDLRLNEPRYASLPAIMKAKKKPLETVEASELGVDLTPRLELVSMSEPARESGGVLVNSAGELVEKLKEATVI
MNIVVCVKQTPDTAATVTVQ--DGRVTWGDAPLVLNPWDEFAVEQALRTKEA-HGGKVTAVCLGAETAKEALKQALAMGCDAAILISD----PDGADSLAVSAGLAAAIRKVEVDLAFFGRQAVDSDTGLTGPQVARRLGWPSLSLVAAVALAGKSIEVERMLEEGRQQVRSQLPAVVSVVKELNEPRYPSFMGIRKASKAEIPVWTAADLGLASPAALAWPEVISPKVDTKCEMIQIAEKLVSRLLEEKVL
MKILVMVKRVSDPNVTIRVNADNSDVDLNNVKMALNPFCEIAVEEAVRLKEAGIASEIIALSIGSSQSQEQLRTALAIGADRALLIES----DTALEPLIVAKLAAKVIEEEQPGLVLLGKQSIDTDNSQTGQMLASITGWSQGTFASKLEINGDKINITREVDSGLQTICLNMPAVVTCDLRLNEPRYASLPNIMKAKRKPLVTKAAEEYGVDLAPRIRTLKVETPNIRQGGEILSSVAELVEKLKEKGVI
MKILVAIKQVANLDDDFEIRDDGKDVDHDFCDYEINEWDDYSLETALQIREN-NGDEIVVVTVGPDDAEDELRKCLGKGADRAIRVWD----DEGSDQVAIARILTKVVEKEAPDMVFMGVQAADNAYAQTGVAVAQQLGWPHAAVVNALEYTPGTATANRELEGGLEKITVNCPAVMTIQLGINEPRYASLRGIKQAAGKPLDEISHSDLGLSDGSVSRVRKVFVPEK-GQAELIEQAARLAEILKLSG-A
MKVLVAVKRVVDYNVKVRPKSDGTDVDLNNVKMAINPFCEIAVEEAVRLKEKGVASEIIVVTVGPKVAQEQLRTALALGADRALLIET----DVAVQPLGIAKLLKAVVDKEEPQLVIMGKQAIDGDNNQTGQMLAALSGMSQGTFASEVDVDGDAVSVTREIDGGLQTIKLSLPAVVTTDLRLNEPRYASLPNIMKAKKKPMDTMTPDELGIDVTPRVTTLKVEPPAERQAGVKVADVAELMDKLKEAKVI
MKILVPVKRAIDYNVKVRVKADNSGVDLTNAKMAINPFCEIAVEEAVRLKEQGKAEEVVVVSIGAKACQEQIRTALALGADRGIHVET----DEVLESLQVAKVLQKVVEEEQPQLIILGKQSIDSDNNQTGQMLAALCNMGQGTFASKVELDGDKVKVTREIDGGLQTVGLSLPAVVTTDLRLNEPRYASLPNIMKAKRKPLDVKALADFGVETHSKVKTLKVEPPAARQGGVKVADVAELVDKLKEAKVI
MKVLVAVKRVIDYNVKIRVKADHSDVDLTNVKMAMNPFCEIAVEEAVRLKERGIATEIVAVTVGPKAAQEQLRTALALGADRAIHVTT----DERVESLAVAKLLKQVVDAEQPGLVILGKQAIDTDNNQTGQMLAALTGMGQGTFASKVDVKEGTVDVTREIDGGLQTVALTLPAVVTTDLRLNEPRYAKLPDIMKAKKKPLETTTPEELGVDIVPRTTQLKVETPAERKGGIKVGSVDELVDKLKEAKVL
MKVLVPIKRVIDANVQVRVKSDQTGVELTNVKMAMNPFCEIAVEQAVRMKEAGIASEIIVVSAGPAQAQETLRTGLAMGADRGIHIQS----DDDLQPLAIAKLLKAVVANEEPGLVILGKQAIDGDNNQTGQMLSALLGWSQGTFISAVEVAGDKLNITREVDGGLQKASLAMPAVLTVDLRLNEPRYASLPNIMKAKKKPIDATSPADLGVDVAPRISTLKVTEPPARDAGVIVGSVSELVDKLKEAKVI
MKVLVAVKRVIDYNVKVRVKTDKSAVETANVKMSQNPFDEVAIEAAMRLQEAGIVKEIVIVSMGVKDCQEQIRYGLAIGGDRGILVET----NSELQPLSVAKLLKALVEKEKPQLVIVGKQAIDDDANQTGQMLAALLGWGQGTFVSKLEMDGAAAKITREIDGGLESLSVKLPAVLTVDLRLNQPRNVKLPNIMKAKKKPLETLTPEQLGVDITPRLVTLKIEEPAKRKAGIKVPDVKTLVAKLKEAKVI
MKALVAVKRVIDYNVKIRVKADNSGVETANVKFSANPFDEIAVEEAVRLKEAGIVSEIVVVTIGPAAAQDVLRSALAIGADRAILIET----NEEIQPLAVAKILKALCEREAPQIAILGKQAIDDDSNQTGQALAALLGWPQGTFASKLAIANGRAEVTREIDGGLETLSLALPAVVTTDLRLNEPRYASLPNIMKAKKKPLDIIAAATLGLDLAPRLATLRVEAPPKRSAGIKVKTVAELVDKLKEAKVI
MKVLVAVKRVVDYNVKVRVKADNTGVDLANVKMSMNPFCEIGVEEAVRLKEQGVATEIVAVSIGPSTAQEQLRTALALGVDRAILVET----EEELGSLAVAKILKAVVDKEQPQIIMLGKQAIDSDNNQTGQMLGALTGYAQGTFASKVEVAGDKVNVTREIDGGLETVALNLPAIVTTDLRLNEPRYASLPNIMKAKKKPLETLSVADLGVSTASTVKTLKVEAPAARSAGIKVKDVAELVDKLKEAKVI
MKLLVAVKRVIDFNARVRVKPDKTGVDLSGVKMAMNPFCEIAVEEAIRLKEAKVATEVVAVSVGPKAAADTLRTALAMGADRAVHVLA----EGEVEPLGVARVLAAMAEREQPGLVLLGKQAIDDDSNQTGQLLAGKLGWGQATFASKVAVDGKSAEITREVDGGAETLRLALPAVVTADLRLNEPRYATLPNIMKAKKKPLETLQAADLGVDCTPQLKVLAVEEPAKRKGGVKVASVQELVDKLKEAKVL
MKVLVAVKRVIDYNVKVRVKADNSDVDLTNIKMAMNPFCEIAVEEAVRLKEKGIASEIVVVSIGPKVAQEQIRTALALGADRGILVET----DEQVQSLQAAKILKAIVDEEQPQLVILGKQSIDSDNNQTGQMLAALAGMGQGTFASEVVVEGDKVNVTREVDGGLMTVGLNLPAVVTTDLRLNEPRYASLPNIMKAKKKPLDTKSPADYGVELSASLTTLKVEEPAKR----------------------
MKILVPIKRVVDYNVKVRPNGDGSNVDLANVKMSMNPFCEIAVEEAVRLKEAGKATEVIVVSIGPAKAQEQIRAAMAIGADRGILIET----DESLEPLAIAKCLKNVVEKESPEMVILGKQSIDGDNNQTGQMLAALCNWGQGTFASEVVLADGKLSVTREIDGGLQTVQLALPAVVTTDLRLNEPRYAKLPDIMKAKKKPLETIALADLGVDTKPRTQLLGVTPPPERSGGVKVADVDALIDKLKEAKVI
-------------------KADQSGVDLTNVKMSMNPFCEIAVEEAVRLKEKGIATEIVAVSIGPKTAQEQLRTAMALGADRGILVET----DEQLGSLAVAKILAKVAAEEQPQILMMGKQSIDTDNNQTTQMLAALTGYAQGTFASELTVAGDKATVKREIDGGLQTVELKLPAVISADLRLNEPRYAKLPDIMKAKKKPLDTKTPADYGVDTASKVKTLKVEPPAERAAGIKVGSVEELVNKLKEAKVV
MKVLVAVKRVVDYAVKVRVTP--TGVDLNNVKMSMNPFCEIAVEESIRLKEQKLATEVIAVSIGPKQAQETLRTALAMGCDRGIHIETDMRLDQDLQPLAVAKLLAKIVEEEKPEIVVLGKQSIDSDACQTGGFLAGLLNYPQATFASKLTIADKKATVTRETDAGVETLECPLPAVLTADLRLNQPRYATLPNIMKAKKKPIATKSIADLGVDVTPRITTVKVENPATRKAGILVPDVDTLVEKLKEASVI
MKVLVAVKRVIDYNVKIRVKADNSDVDLANVKMAMNPFCEIAVEEAVRLKEKGIASEIVAVSIGPKTAQEQLRTAMALGADRGILVET----DEALESLAVAKLLSKVIEEEQPQLVLMGKQAIDTDNNQTTQMVSALTGFAQGAFTSGLEVADGQAKVTREIDGGLQTLNLKLPAVISADLRLNEPRYASLPNIMKAKRKPLDTKTPADFGVDVAPRLKLLKVEAPAERQAGIKVGSVDELVDKLKEAKVI
MPTPIAVKRVIDYNARVRVKADKSGVETANVKMSMNPFCEIAVEEALRLKGKKLAEEVVAVSLGPKACQDQIRTAMAMGADRGIHVLT----DTELQPLAVAKLLAKIAERETPDMFLLGKQAIDDDCNQTGQMLAALLSWPQATFASKVEMEAGRAVVTREVDGGLETLRLRLPAVVTTDLRLNEPRYATLPNIMKAKKKPIDQLTPEELGVDVAPRLQTVKVEEPPKRKGGIIVKSVEELVDKLREAKVL
MKVLVPVKRVVDYAVKIRVEP--SGVDLKNVKMSMNPFCEIAVEEAIRLKEKKVATEVVAVSIGPKQSQETLRTALAMGADRGIHISTDMRTDQELQPLAVAKLLKEIVIKEDPKLVICGKQSIDADAAQTGPLLAGLLDWSQGTFASKVAIEGESAHVTRETDAGIETLKLCLPAVVTADLRLNEPRYATLPNIMKAKKKKIEILDAESFGVDLTPRIEIVEVKEPASRKAGIKVTSVDELVDKLKEVGVI
MKILVAVKRVVDYAVKVRVRPDRTGVETANVKMSMNPFCEIAVEEALRLREAGAAAEVVAATVGPAQSAETLRTALANGADRAIHVLH----DRPLLPLTVAKILRAVALQEKPGLVILGKQAIDDDCNQTGQMLAGLLQWPQGTFASKVILDTEKATVEREVDGGIETICLDLPAVITTDLRLNQPRYATLPNIMKAKSKVIKKVVPKDLGVDIRSDMEVIEVNEPPKRKAGVILSSVDELIDRLKEARVL
MKILVAVKRVVDHNVRIRVRPDGSGVETSGVRMSMNPFCKHAMEAAVQLVEAGAADEVVVVSIGPKSANDVILTALAMGAHRGILIES----DDNLETLAIAKLLAKIVDEEQPELILLGKQAVDDDSNHVGQMLAALTDRPQATFASEIRRDGDMLEVTREVDYGREVLRLPLPALVTADLRLNTPRNAALPMVMKARAKPLAVRPATEFGIDLSPRLKVETVSPPPERIAGRLAGSLAELAEAINMEALR
MNILVAVKRTIDANIKAKVKPDRSDIDLNNIKMAINPFCEIAVEEAIRLKERGIATKITVVSIGSKACQEQIRTALALGADNGILIET----ADSTEPLNVAKLLSKIIIREQISLTILGKQSIDADNNQTGQMLAALNNMPQATFASEVNVKEDGIEVTREVDGGLQTLRLSLPAVITTDLRLNEPRYASLPNIMKAKRKPLEVTTPDELGVVMKSHIQLLSMLPPIERKAGIKVNNVDDLLEKLKEAKVI
MKILVPIKRVVDYAVKIRVSP--SGVDLKNVKMSMNPFCEIAVEEAIRLKEQQKASEVVVVSIGPKQSQETLRTALAMGADRGIHILTDLRTDQELQPLAVAKVLKEIVHKEDVQLVICGKQSIDADAAQTGPLLAGLLDWSQGTFASKVVVESDSLSVTRETDSGVETLELRLPAVVTADLRLNEPRYATLPNIMKAKKKPIEAMAAESLDVDLTPRIDVVEVKDPASRKAGVKVASVDELVEKLKEAGVI
MKVLVAVKRVVDYAVKVRVTP--TGVDLNNVKMSMNPFCEIAVEEAIRLKEKKVATEVVAVSIGPKQAQETLRTALAMGADRGIHIETDVRLDQDLQPLAVAKLLAKVVESEKPDFVVLGKQSIDSDAAQTGAFLAGLLNYPQATFASKLDIADKKALITRETDAGVETLESSLPLVLTADLRLNQPRYATLPNIMKAKKKPIESKPIADYGVDITPRIQTIRVAEPTARKAGITVPDVATLVEKLKEAAVI
MKVLVPVKRVVDYNIKVLAKTDGTGVDIDNVKMSMNPFDEIAVEEAVRLKEAGIVTEIIAVTCGVAQSQDQLRQALGMGADRGILVQT----DETLQPLAVAKLLAKVAQEEAVDLIIMGKQAIDDDANQTGQMVSALLDWPQATFAGKVSVTGNTATVEREIDGGTETLSMTLPAVITADLRLNEPRFVTLPNIMKAKKKPIDVKEASSLGVDIAPRLKAVKFAEPQPRKAGIKVNSVAELVAELKKAEVI
MKALVAVKRVVDYNVKVRVKADGSDVDIGNVKMSMNPFDEIAMEEAVRLKEAGKISEIVVVSLGVKQCEETLRTALAMGGDRAIHVQT----DDYLEPLAVAKLLRKIAEREQPQLILLGKQAIDDDANQTAQMLAALLNAPQGTFASKVELGENEVTVVREVDGGLETVALKLPAVVSADLRLNEPRYVKLPNIMQAKKKPLEKLAVEELGVDIAPKLQQQKVAEPKPRSGGVKVQSVAELVAKLKEAKVI
MKILVAVKRVIDYNVKVRVKADQSDVDLSNVKMALNPFCEIAVEEAVRLKEKGQAEEVVVVSIGPKACQEQIRTAMALGADRGIHIET----DETPDSLVVAQLLEKVVAEEQPQLVILGKQSIDSDNNQTGQMLSALTDMPQGTFASKVVVEKDKVLVTREVDGGLQTVELALPAIVTTDLRLNEPRYASLPNIMKAKRKPLDVKAAADFGVELGSQVELLKVEPPAERSAGVKVADVAELVEKLKEAKVL
MKVMVAVKRVVDYAVKIRVKPDKSGVETSNVKMSMNPFCEIALEEALRIREAGTAAEVVAVSVGPAQCVDTLRTALAMGADRAIHVDA----GAAVLPLSVAKILKALVQVEQPGLLILGKQAIDDDCNQTGQMIAGLLRWPQGTFASKVVLDKEVATVEREVDGGIETLSLDLPAVITTDLRLNQPRYATLPNIMKAKSKVIKKVTPAELNVELKPDLEVVQVAEPPKRKAGVIVSSVDELIHKLKEARIL
MKVLVPIKRVVDYNVKVRVKADHSGVETSGVKMSMNPFDEIALEEAVRLRERGQATEVVAVSIGNADCQSVLRTAMAVGADRAILVQT----DEALEPLAVAKLLAAMVAREEPSLVMMGKQAIDDDMNATGQILAAKLGWPQAAFASVVEVSDGRARVTREIDGGHETLSVALPAVVTADLRLNEPRYASMPNIMKARKKPLATVPADELGVDTAPRLSVVEVVEPPVRKAGVVVGSAAELVSKLREAKVV
MKALVAVKRVIDYNVKVRVKADNSGVDLSNTKMSINPFDEIAVEEAVRLKEAGVIDEIIVASIGPKESQEQIRAALALGADRGILVVT----DAKPYPLQIAKILKNIAESESTDIILLGKQAIDDDNNQTGQMLAALMGIGQGTFASEVKVEGDKVNVTREIDGGLQTVALDLPAVITTDLRLNEPRYAKLPNIMKAKKKQLDEKTPADFGVDMASKQEIIKVVPPAERKAGIKVGSVDELVDKLREAKVI
MKVLVAVKRVIDYNVKIRVKPDHSDVDLTNVKMAMNPFCEIAVEEAVRLKEKGVASEVVAVTIGPKAAQEQLRTALALGADRAIHIET----DDKVESLTAAKLLKRVVDDEQPGLTILGKQSIDTDNNQTGQMLAALAGMGQGTFASEVQVEGDEVRVTREIDGGLQTVSLKLPAVITTDLRLNEPRYAKLPDIMKAKKKPIDVQTPDALGVAVTSSLNVLKVESPAERQGGTKVASVDELVDKLKEAKVI
MKVLVAVKRVIDYNVKVRVKPDNSDVDLNNVKMAMNPFCEIAVEEAVRLKEKGVATEIVVVSIGPKVAQEQIRTSLALGADRGILIET----DEKLESLTVAKLLKAVVDKEQPQLVILGKQSIDSDNNQTGQMLGALTGLPQGTFASEVVVDGDKVNVTREVDAGLRTVGLSLPAIVTTDLRLNEPRYASLPNIMKAKRKPLEVVSPADLGVEIKSTQTIVKVTPPAQRSAGIKVADVAELVDKLKEAKVL
MKVLVAVKRVVDYNVKVRAKADGSDVDLNNVKMSINPFCEIAVEEAVRLKEAGVATEVIAVSIGDKACQEQIRTALALGADRGIQVET----EGAVEPLVVAKLLKGVVEKEEPQLVILGKQSIDGDNNQTGQMLGALAGMPQGTFASVVKVDGDRVQVTREVDGGLQTVSLTLPAIVTTDLRLNEPRYASLPNIMKAKKKQLDVYTPADLGVEVTKHLTLVKVEPPAERQAGIKVESVDELVDKLKEAKVI
MKALVAVKRVVDYNVKVRVKADNTGVDLTNVKMSVNPFDEIAVEEAVRLQEAGVVSEIVVVSIGPKEAQEQIRGAMALGADRGILVET----TDTVRPLQVAKILKAIAQAEAADIILLGKQAIDDDNNQTGQMLAALLDVGQATFASQVKVDGGSVNVTREIDGGLQTVQLALPAVITTDLRLNEPRYAKLPNIMKAKKKPLEEKKPEDYGVSTASNIQIVKVTPPAERKAGVKVKSVDELIDKLREAKVI
MKVLVAVKRVIDYNVKVRVKADQSGVDLANVKMAINPFCEIAVEEAVRLKEQGTATEVVAVSVGSDACQEQLRTALALGADRAIQVKT----EEGLDSLLVAKLLAKVCDQEKPDLVILGKQAIDSDNNQTGQMLAALNDWPQATFASKLVVEGQELLVTREVDGGLETVAVALPAVVTTDLRLNEPRYATLPNIMKAKRKPLDQLDGAALGVDLAPRVKVLAVTAPPVRQGGEKVDSVDSLIDKLRQAKVI
MKVLVAVKRVIDYNVKVRVKPDNSDVDLTNVKMAMNPFCEIAVEEAVRLKEKGVASEVVVVSIGPKVAQEQIRTALALGADRGILVET----EEKLESLSVAKLLKAVVEKEQPQIVLMGKQTIDSDNNQTGQMLGALTGMPQGTFASEVAVDGDKVNVTREIDGGLRTVALNLPAIVTTDLRLNEPRYASLPNIMKAKRKPLDMTSPADLGVEVASTLALVKVAPPAERSAGIKVADVAELVDKLKDAKVL
MKILVPVKRVIDYNVKVRVKADQTGVDLANVKMALNPFCEIAIEEAVRLKEAGIATEVIAVSIGAKAVQEQLRTALALGADRAIHLET----ELNLDSLQVAKLLAKLVEEEHPQLVILGKQAIDSDNNQTGQMLAALTGMGQGTFASKVVVNGNKVQVTREVDGGLQTVELSLPAVVSTDLRLNEPRYASLPNIMKAKKKPLDIKAADSLGVMLTSKVTTLKVSAPPTRQAGVIVDSVAELVEKLKEAKVI
MKILVPVKRVVDYNVKVRPSSDGSNVDLTNVKMSINPFCEIAVEEAVRIKEAGNADEIIVLSIGPSKAQEQLRSSMALGADRAVLIET----EEALEPLAVAKCIKAIVDKEQVDLIILGKQSIDGDNNQTGQMLAALCGYAQATFASELAVGEGSVRVTREIDGGLETLELKLPAVVTTDLRLNEPRYAALPNIMKAKKKPLEIIALAELGVDTAARTQLLSVAAPEERKAGVKVASVDELLDKLKEAKVI
MKVLVAVKRVVDYNVKVRAKADGSDVDLNNVKMSINPFCEIAVEEAVRLKEAGTATEIVAVSIGEKSCQEQIRTALALGADRGIQVEV----EGNPEPLVIAKLLKGVVEKESPDLIIMGKQSIDGDNNQTGQMLGALAGMPQGTFASEIKVDGDKLAVTREVDGGMQTISLNLPAIVTTDLRLNEPRYASLPNIMKAKKKPLDVLTPDELGVQVTSHLTLVKVEPPPERSAGIKVESVEQLVDKLKEAKVI
MKILVPVKRVIDYNVKVRVKPDNSGVDLANVKMALNPFCEIAVEEAVRLKEAGVATEVVVVTIGNKAAQEQLRTALALGADRALQLET----ELNLDSLQVAKLLAKVVAEEQPQLVIMGKQAIDSDNNQTAQMLAALTGMGQGTFASKVVVADGKVQVTREIDGGLQTVALTLPAVVSTDLRLNEPRYASLPNIMKAKKKPLDVKAADSLGVALESKVNTLKVTTPPSRQAGVKVESVAELVAKLKEAKVI
MKVLVPVKRVADANVKVRAKSDGTGADLNNVKMAINPFCEIAVEEAVRLKEAGTVTEIIAVSLGDKSCQEQIRTSLALGADRGIQVET----DAELQPLAIAKLLKAIVDKEQPDMVILGKQSIDGDNNQTGQMLAALAGMPQGTFASEVVVADGKVNVTREIDGGLQTVALNLPAIVTTDLRLNEPRYASLPNIMKAKKKPLDVMTPEELGVDVAPRLTTVKVEPPAERAAGIKVESVEALVDKLKEAKVI
MKILVPVKRVIDYNVKVRVKADQSGVDLANVKMALNPFCEIAVEEAIRLKEAGVATEVVVVSIGPGVAQEQLRTALALGADRAILLET----EQNLESLQVAKLLAKVVGTEQPQLVILGKQAIDSDNNQTAQMLAALTGMGQGTFASKVVVADGKVNVTREIDGGLQTVALNLPAIVSTDLRLNEPRYASLPNIMKAKKKQLDVIAADSLGVSLHSQIKVLKVTAPATRQAGVKVDSVDTLIDKLKEAKVI
MKIMVPIKRVVDYNVKVRPNSDGSDVDLANVKMAINPFCEIAVEEAIRLKERGKADEVVVVCIGPSKAQEQLRAAMALGADRAILVET----DLSLEPLAIAKILQKIYDQESPGLVILGKQSIDGDNNQTGQMLAALCGLPQGTFASEVTFNESSIYVTREVDGGLETLELQLPAVVTTDLRLNEPRYAALPNIMKAKKKPLETLAADSIGVDLTPRTKLLSVSTPPERAAGIKVASVDELIEKLKEAKVI
MKVLVAIKRVVDAYVKVRVKSDGTGVDLANAKMAINPFCEIAVEEAIRMKEAGTADEVIAVSIGATQCQEQIRTALALGADRGILIEN----DEALEPLAIAKLLKAVIEKEGIDLVILGKQSIDTDNNQTGQMLAALCDWPQGTFACNAEVREGKIEVTREIDGGEQTVLLDLPAVLTTDLRLNEPRYASLPNIMKAKKKPIDTTTPAELGVDVSSNLKTLSVEAPAERSAGIMVESVDELVAKLKEAKVI
MKILVPVKRVVDHNVKVRVRPDGTGVELANLKMSINPFDEIAVEEALRLKEAGLAVEVVAVSVGTKASEDVLRKAMGMGADRAILVQLPEG-SDAPEPLAVAKLLKSVVLSEGARLVIAGKQAIDDDMNATGQMLAALLGWGQGTFASAVAVDGDVATITREVDGGLQTVALPLPAVVTADLRLNEPRFTSLPNMMKAKKKPIEAVDAATLGVDLTPRLSVLETREPAARAAGEIVASVDELVAKLKAAGVI
MKILVPVKRVIDYNVKVRVKSDQSDVDLTNAKMSMNPFCEIAVEEAVRLKEKGVATEIVAVTVGPKACQEQLRNAMALGVDRGIHVEC----DAFPESLQVAKLLAKLVEQEQPGLVIIGKQAIDTDNNQTGQMLAALAGMPQGTFASEVVVEGDHVLVTREVDGGLQTLKLTLPAVVSTDLRLNEPRYAKLPDIMKAKRKPLDVKTAEELGVALTPRVTTLKVTPPPTREAGIKVDSVQELLTKLREAKVI
MKVIVPVKRVIDYNLRPRVKTDGSGIDLSNLKMSLNPFDEIAVEEAVRLKEKGIAKEVVLVSIGVSKAQDQLKTGMAIGADRSILIET----EENVEPLHVAKLLKAVVDQEKPDLVIAGKQAIDDDSNQTGQMLAALLGWPQGCFASKLTIADNKIEVTREIDGGLETISLNLPAVVTSDLRLNEPRFVSLPNIIKARKKPIEIKKPEDFGIDITPRLKTLKVEEPPVRQAGEKVESVEEFAAKLKWGVGA
MKIMVAVKRVIDYAVKIRVKPDKTGVVTQNVKMSMNPFCEIALEEALRIRESGLASEVVAVSMGPSQCIDTLRTGLAMGADRGIHVEA----NYSLYPLSVAKILKKLVEIEKPRLLILGKQAIDDDCNQTGQMIAGLLNWPQGTFASKVVLDKEVATVDREVDDGIETVCLNLPAVITTDLRLNQPRYATLPNIMKAKSKPIKKFTPEELNVEIKSDLEIVEVTEPPKRKSGVIVSSVDELIDKLKEANVI
MKVMVAVKRVVDANVKVRVNAEQTDVDTANVKMALNPFCEIAVEEAIRLKEAGKATEVVVVTVGPTAAQEQLRTALALGADRAIHVVH----DEALEPLSIAKLLFAVQQQEQAQLLLLGKQSIDGDNNQTGQMLAALAKMPQATFVSEVELDDATLAVTREVDGGVQVMKLPLPAVLTADLRLNEPRYATLPNIMKAKRKPLDTTDANALGVTLKCHQQIISVVPPKQRSAGVMLDSVEALVDKLKEAKVI
MKILVGVKRVVDFNVRIQVKPDGSGVATDGVKMSMNPFDEIAVEEALRIKEAGNAEEVIVATIGPKACQEQLRTALAMGADRAIHVLT----DDEIQPLTGARILKALADKEEPQIVMLGKQAIDDDNNQTAQMLGALSHWPQATFASEVKIEGNTAIVTREVDAGLETLSIDLPAIISADLRLNEPRYVKLPDIMKAKRKPLEAIALADLNVEVAPTVKVIKTTAPAKREAGIKVGSVAELVTALKKG-LI
MKILVPIKRAIDYNVKVRVKSDNSGVDLTNTKMAINPFCEIAVEEAIRLKEKGIATEVVAVSIGDKSCQEQIRTALALGADRGLQIDT----SETLDSLQVAKLLHRVVEQEAPDLVILGKQSIDSDNNQTGQMLAALCGMPQGTFASVINITDKQIQVTREVDGGLQTIELTLPAVVTTDLRLNEPRYASLPNIMKAKRKPLDVKSADDFGVNLSTKLKTLRVEAPSQRAGGIKVSDVTELVNKLKEAKVI
MKILVPVKRVVDYNAKIRVKPDGSGIEMDNVKMSMNPFDEIAVEEAVRQKESGVASEVVAVSCGIEKSQDTLRNAMAIGADRGILVKT----DAKLQPLAVAKLLVKLVEKEQPDLVILGKQATDDDANQTGQMLAALLDWPQATSVFKVAIENGKAIVTREIDDGEETLALELPAVITADLRLNEPRYVTLPNMMKAKKKTIDMTTPDELGVSVESHLKTVKVSEPAMRSEVRMVPDIATLVDRLKEAKVI
M--------------KVRPLGDQSDVDLNNVKMAMNPFCEIAIEEAVRLKEAGTATEVIAVTVGKSDSQEQLRTALALGADRAILVET----DSLLEPLAIAKALSKVIEAESPQLVILGKQAIDGDNNQTGQMLAALLDYGQATFASEISIDGDSASVTREIDGGLQTIKISLPAIVTTDLRLNEPRYASLPNIMKAKKKELDVQPIDAMGIDTSPRMELLSVELPAARQEGIKVESVEELVGKLKEAKVI
MKILVAVKRVVDYAVKVRVRPDRTGLETANVKMSMNPFCEIAVEEALRLREAGAAAEVVAATIGPAQSADTLRTALAMGADRAVHVLH----DRPLLPLAVAKILRAVTLQEKPGLVILGKQAIDDDCNQTGQMLAGLLQWPQGTFASKVLLDKEKATVEREVDGGIETICLDLPAVITTDLRLNQPRYATLPNIMKAKSKVIKKVTPEELNVDIRSDMEAIEVNEPPKRKAGVILSSVDELLDKLKDARVL
MKVLVPIKRVVDYNVKIRVKADHSGVETANVKYSANPFDEIAVEEAVRLKEAGIVSEIVVVSIGAAAAQDVLRNALALGADRAILVQT----DHEIQPLAVAKLLKLLCLQESPQLVILGKQAIDDDSNQTGQALAALLDWPQGTFASKLVIKDGRAEVTREIDGGLEIISLALPAVVTTDLRLNEPRYLSLPNIMKAKKKPLEIRPVASFDINVEPRLITVRVEEPMQRQAGIKVADVATLLNKLKEAKVI
MKALVAVKRVVDYNVKVRAKADGSDVELNNVKMAINPFCEIAVEEAVRLKEAGTVEEIVVVSIGEKACQEQIRTALALGADRGIHVEV----DGKPEPLEVAKLLKGVVDKEQPNLVILGKQSIDGDNNQTGQMLAALTNMAQGTFASEIKIDGDKMNVTREIDGGMQTISLSLPAIVTTDLRLNEPRYASLPNIMKAKKKPLDVVTPADFGVEIQTHVTQLSVAPPPERAAGIKVEDVAQLVDKLKEAKVI
MKVLVAVKRVVDYNVKVRAKADGSDVDLNNVKMAINPFCEIAVEEAVRLKEAGTATEVVAVSIGDKSCQEQIRTALALGADRGIQVET----EGSVEPLVVAKLLKGVVDKEEPQLVILGKQSIDGDNNQTGQMLGALAGMPQGTFASEVVLDGDKVNVTREVDGGLQTVALNLPAIVTTDLRLNEPRYASLPNIMKAKKKPLXVMXPADLGVAVTSHLAQVSVEPPAERQAGIKVEDVDQLMDKLKEAKVI
MKIMVAVKRVIDYAVKIRVKADKSGVETTNVKMAMNPFCEIALEEALRLREAGHAKEVVVVSMGGPQCAETLRTGLAMGADRAIHVST----TELLHPLTVAKLLRGLAESEKPNMLLLGKQAIDDDANQTGQMIAGLLHWPQGTFASKVAMEKGSVVVEREVDGGLESLKLQLPAVITADLRLNQPRYATLPNIMKAKKKPISQVTPEQLGVKISRDLEIVEVIEPPKRKAGVMVASVDELLDKLKEARVI
MRIMVAIKRVVDYAVKVRVKSDKTGVETSNVKMSVNPFCEIALEEAIRIKESGRASEVVAVSVGPAQCVDTLRTGLAMGADRAIHVEY----AGALHPLSIAKILKSLVASEKPGLLLLGKQAIDDDCNQTGQMVAGLLKWPQGTFASKVVLEDNKVTVDREVDGGLETLSLELPAVITTELSLNQPRYATLPNIMKAKLKPIKKVRPEDLNVEIETELEVVEVNEPPKRKAGVMVSTVDELIDKLKEARVI
MKILVGVKRVVDYAVKIRVKPDRSGVVTEGVQHSMNPFDEIALEEAVKLKEKKLATEVVAFSLGGPKSQEVLRTALAKGADKAIHVQV----SSKLESFHVAKTLKKIVESEKFDAVFLGKQAIDDDSSQTAPILAGLLDWPQALYASKVE------------EGGDGHMKVKIPFVLSADLRLNEPRYATLPNIMKAKKKPLKAIPIKDLGVDIKPQTETIEVTEPPVRQAGGFVEDVAGLVAKLKKGFVA
MKILVAVKRVVDANIKVRVLADETGIDMNDTKMALNPFCEIAVEEAIRLKESGSASEVIVVSIGTEKSQEQLRTALALGADRAILLQT----NEIMEPLSVAKLLAKLVQEEQPELVILGKQSIDSDNNQTAQMLAALTGRPQGTFISQLSVDDCEIHITREVDNGLQKLSLQLPAVVSADLRLNEPRFASLPSIMKAKRKPIDRRSAEDFGIDLSPRIKHLKITTPEERKSGQLVTSVTELVAKLKEAEVI
MKALVAVKRVVDANVKVRVKADKTGVDLTNVKMSINPFCEIAVEEAVRLKEKGAVTEIIVVSVGPQAAQEQIRSALALGADRGILVQT----DDEVGALEVAKILKGIVDQEKPEVILLGKQAIDDDSNQVGQMLAALMGAGQGTFASEVKVDGGKVQVTREVDGGLQTVELALPAIITTDLRLNEPRYAALPNIMKARKKPLDTKSPSDYGVATGTKLKTILVESPADRKAGVQVKSVDELVEKLKEAKVI
MKVLVAVKRVVDYNVKVRVKPDNSGIDLSNVKMSMNPFCEIAVEEAVRLKEKGVVAEIVVVSIGEAKAEEQIRAAIALGADRGILVQA----EGPVSSLTAAKTLKVIAEKEQPDMVILGKQAIDSDNNQTGQMLAALMGCAQGTFASKVEVDGNQVQVTREIDGGLQTIKLQLPAVITTDLRLNEPRYAKLPDIMKAKKKPLEKITLQELGVVACTSLTTLKVEAPAERSAGIKVASVADLVEKLKEAKVI
MKIMVAIKRVVDYAVKIRVNPDKTGVVTQNVKMSMNPFCEIALEEALRIRESGSASEVVAVTIGPSHSVDTLRTGLAMGADRGIHVDY----SASLYPLSVAKILTKLVQIENPGLLILGKQAIDDDCNQTGQMIAGLLNWPQGTFASKVVLDKEVATVDREVADGIETVCLNLPAVITTDLRLNQPRYATLPNIMKAKSKPIKKFTPEELNVEIKSDLEIVQVTEPPKRKAGVVVSSVDELIDKLKEANVI
MKALVAVKRVVDFNVKVRVNADGSGVDIGNVKMSMNPFDEIAVEEAVRLKEAGKINEVVAVSLGEKKCEDTLRTALAMGADRAIHVET----DASLEPLAVAKLLKKIVDKEQPSLVLLGKQAIDDDANQTAQMLAALMNAPQGTFASKVALSADEAVVTRDIDGGVETVALKLPAVISADLRLNEPRFVKLPALMQAKKKTIEKQSVEELAVNIEPRLHVKHYAEPKARQAGVKVASVAELVEKLAAAKAI
MRALVAVKRVIDYAIKIRVKPDKTGVIKENVQHSMNPFDEIALEEAVRLKEKQIVKEVVAVSLGTSKSQETLRTALAKGADRAIHVEV----EERIEPLLVAKMLRKIAEVEKPDLIFLGKQAIDDDYGQTGQLLAGLLNWPQAMYASVIEQESDTFIVTREVDGGRESIRIKIPAVISADLRLNEPRYATLPNIMKAKNKPLVKKKLSDYGIELAQQTLILEVTEPPVRKSGGFVEDVPSLVMKLKEMGVV
MEIYVLVKQVPDPEAMIKVKSDS-ELEIEN-KYFTNFFDEIAIETGLKLREK-LGGKVTVLTVDNKRV-DALRRGIAMSADDAIQITD----PEGSDQFAIARALAAYLKDKPFDLILAGRQAMDDDSGIVGPAVAELLGIPHVNTITSLEIDDPEARVVREVEGGKEILSCPLPALFTCQKGLNNPRIPQVMNVMKAMKAQIKKVNLAALGLSAAVKIKVQKYLAPPKRPPVKMIENVKALVKLLKEAKVI
MKALVAVKRVVDFNVKVRVKADGSDVDIGNVKMSMNPFDEIAVEEAVRLKESGKINEVVAVSLGEKKCEDVLRTALAMGADRAIHVET----DEKLEPLLVAKMLQKLAVKEQPQIFLLGKQAIDDDSNQTAQMLAALLHAPQATCAAQVDLNDDEVVVVREIDGGTETVALKLPAVISADLRLNEPRFVKLPNLMAAKKKSLEKMMPADLGMDVKTRLETVKVSEPKARQAGEKVDTVEELVAKLKAAKVI
------RSGCVDYAVKIRVVNNAVD---TNVKHSMNPFDEIAVEEAVRLREKMKIEAITALTIGPTKSQETLRTALAMGADTGIHVEI----PSSPEPLGIAKTIAALIKRDKPDIVIMGKQAIDGDQGMTGQMLAGLLEWPQGTQASKVVIRDGEVDVTREIDGGSETVRLTLPAIITTDLRLNEPRYASLPNIMKAKKKKIEKVTPESLGVDLTPVLETVGVSEPAKRVGGGKVESVDELVAKLKAAGVV
MKVLVAVKRVIDYNVKVRVKPDHSNVDLANVKMSINPFCEIAVEEAVRLKESGAASEVVVVSIGPKSVQDQIRAAMAMGADRGIWIETA---ETDLGALSIARLLAQVVRDEQPGLVLLGKQSIDSDNNQTGQMLAAMLDYPQATFASKLTVTGDEAEVTREIDGGLQTLALKLPAVVTTDLRLNEPRYIKLPDIMKAKRKPLAQTSPETLGVTPSAGLKLLSVEPPAERQGGVMVESVAALVDALKQARVL
MKALVAIKRVIDHNIRPRIKPDGSGVETENVKMSINPFDEIAVEEALRLKAQGIVTEIVAVTIGHGHAQDVLRHALAMGADRAILVDS----TAQLQPLAVSKILKAVYEREQPQLVLLGKQAIDDDAGQVGQMLAALLDIGQGTFASKLEISGNEAIVTREVDTGSETVALQLPAVITTDLRLNEPRFVKLPNLMMAKKKPIESLTADELGIDTAPHLKVVNLAEPPARKPGIKVNSVAELVEKLR-VGAI
MKILVAVKRVVDYNVKVRVKADGSDVDTQGVKMSINPFDENAIEEAIRLKEKGIASEIVAVCIGNAAHQDVLRHALAMGADRAVLVEN----ESEVQPLAVAKLLKAVVEKEQPQLILLGKQAVDDDAGQVGQMLAALLDYPQGTFASAIEIAGNEATVTREVDGGTETLALQLPAVVTTDLRLNAPRFVKLPNLMMAKKKIIETLAANTLSDDITPRVRLLRVAEPPARKAGIKVNSVTELLEKLRHEGIL
MKILVPVKRVLDYNIKARAKADGSGVALAGLKMSLNPFDEIALEAAIRLKEAGLATEVVALSCGDAMVQEGLRTALALGADRALWVSS----TTELQPLAVAKLLQAVVLREMPTLVICGKQAIDDDANQTGQMLAALLNWGQATNAAEIQMGEGRVDVVRETDGGTETLRLLLPAVITTDLRLNEPRYATLPNIMKARKKPIETLTPEELGVTVEPRLKTLRVQEPPQRPAGIKVDSVATLLARLKEAKVI
MKILVAVKQVAALDEDFEFRDDELDVDEDFLLYDLNEWDDFSLEEAMRIKEA-SEGEVVVVSVGPDRVDESLRKCLAKGADRAIRVWD----DEGSDSITVGRILAAVAKKEAPDMIFAGVQSSDQANASTGISTAAHLDWPHAAVVAGLEYSPGKAVVRRELEGGTQEVEVATPSVLTIQLGINKPRYASLRGIKQAAAKPIEEMSLGDIGLTPVALSRVRRMYVPPK-GRAAMIEQAAKIIAIIKYKG-E
MKILVAVKRVVDHNVPVRAKPDGSDVELDGVRMNINPFDEIAVEEALRLKEKGVATEIVAVSLGSAASPEALRHALAMGVDRALTVET----GGALQPLAVAKLLKAVVEREQPGLVLVGKQAIDNDAGQAGQMLAAMLDWPQATFASELQIEGSEAVVTREVDGGVETIALALPAVVTCDLRLNAPRFVKLPNLMMAKKKPIEVLDAAETGVDFTPRVKRLKVAAPEQRKAGIKVASVAELVEKLRASGVL
MKILVAIKRVVDYNVRIQIHPDGSGVMLEGVKMSINPFDEIALEEAIRLKEKGLAETITVVTVAGKAAEEQLRQALAMGADHALRVDT----DQDLQPINVARVLESLVKRESPDLVLMGKQAIDDDCSQTPQMLAGLLDWPQATFVSKLELNDGWMKVSREVDAGLEELSVRLPAVISADLRLNEPRYVKLPDIMKARRKPIDVVNLDALSVDLAPQLEIIKTAPPPPRKPGRKLASVEELITELKMG-VL
MKIVVAVKQVAALDDDFEIRADGLDVDEDFLMYDLNEWDDYSLEEAMKIKEA-AAEEVIAVSVGPERVDESLRKCLAKGADRAIRVWD----DEGSDAVTIGRILAGVVKKEAPAMVFAGVQSSDQANAATGMAIAASLDWPHAAVVAELEYQPGTARIKRELEGGMQAVEIDCPAVLTLQLGINKPRYASLRGIKQAAAKPIEHWSLGDLGLDAAALSRVRRMEIPVK-GRAQMIEQAAKLIEIIKYKGAA
MKVLVTIKRAIDYNVHIRIADDGSGVITDGVKHSVNPFDEIALEQAIRWKEAGTVDEVVAVSIGNAACAEQLRTALAFGCDRAIRVAH----EEAVSPLTAARTFSALVESEAPDVILMGKQSIDDDNGQTGQMTAALLGWPQATYASTIEINETSARVTREVDDGLETLDIDLPAVITADLRLNEPRYLKLPNIMKAKKKPIEESSLEALGVEADTSLRVTHTAAPAPRKPGVMVDSPEALVSELKKG-LL
MKALVCVKQVVDHKVKIRIRQDRSGVDTADVKLSINPFDEIAVEEAVRLKEKGAIGEIVAVSAGGAGVADVLRTALAMGADRAIHLQS----DAALAPLTVAKALAALCDEENPDLILLGKQAIDDDCNQVGQMLAALRDLPQATNASEITLADGSATVTREVDGGLETLRLTLPAAITADLRLNAPRNISLPSIMKAKKKPLESRSLESLGVATTSRLTTLRVDEPAARAAGVMVDDVDALVSKLKAEQLI
MKILVAVKRVVDYNVRVRVKSDGSGVETDGVKMSINPFDEIALEEALRIRERGQAEEVIVASIGGDEVQQQLRTALAMGADRAIQVST----DAAVQPLTAARVFKALADRESPQIVFLGKQAIDDDCNQTGQMLAALWDRPQATFASKVEIEGSTATVAREVDAGLETIEVDLPAVMTSDLRLNEPRFVKLPDIMKAKRKPLETLSLDELGVEPAVEIEATAWEPPPKRSGGRKVDSVDALVTELKKG-LL
MKVLVAVKRVIDYNVRVRISEDHSDVDLAHAKMAMNPFCEIALEEAVRLKEQGIASEVVAVSIGPKSAQEQLRAAMALGADRALHLEH----ETALDSLHVAKLLAKLAEEEQPGLVLLGKQSIDSDNNQTAQMLAALMGTGQATYASEVRIEGESVTVTREIDGGLQTLALQLPAVISADLRLNEPRFARLPDIMKAKKRPIESREASSLGIDLTPRVRTLHVDYPAERQPGVRVASVDELVDRLKEAGVL
MKALVPIKRVVDYNVRIRVKGDGTGVDLNGVKMSVNPFDEIANEAALKLKEAGVISEVVVVTIGTAKAEDQLRSELARGADRGIHVVT----DEEVQPLQAARILAELVKRENADVVIAGKQAIDDDNNQTPQMLATLLDWPQATFASDIKIDGGKATVQREIDAGAETLEVDLPAVISADLRLNEPRFIKLPDIMKAKRKPLDKVELSEFDIDV-PKLEVVSTSNPPAREPGRMVKSVEELVAALKKG-LV
MKICCCIKQVPAST-EVKINPETNTLVREGVDTQINPFDLYALEEAVRTKER-MTSTVTVISMGPPQAEDALREAISLGADDAILLSD----RAGSDTWCTSYALAMALKRLEPDIVFCGMQAIDGDTGQVGPGMAVHLDYAQVAYVAEIQMDKKKMTAKRLIEEGYEVCEVKLPAVLTVVKEINEPRTPSLRGKMAAKKAQILTWGASDIGAPEGSPTQVVKVMTPPSRGGGDKFELADKLFETLKLMEVV
MKLLVAVKRVVDHNIKVHIKPDGSNVELAGARMSINPFDENAMEAAMRLKESGVATEVVAVTVGTTAAQDVLRHALAMGADRAILLES----GDVLQPLGVAKLLKILVEREQPGLVLLGKQSIDDDTGQTGQMLAALLDYGQGTFISTLNIENGEAVVTREVEGGTETIAVALPAVLTADLRLNEPRYVKLPNLMMAKKKPIQTISAAEFGIDVSPRLALVKVADPPVRKACAMVNNVQELVEKLREARVL
MKVLVTVKRVIDYHVRVRVRSDGSDVDLNNVKMAANPFCEIAVEEAVRMKEKGWVSEIVAVSIGPAEAAEQLRAALALGADRAVLVET----AEVAEPLTVARLLAALCEREKPDLVLMGKQSIDTDHNQAGQMLAALNGWPQATFASAIEREDKTLLVTREVDGGLRTQAVVPPAVITTDLRLNEPRFASLPNIMKARQKPLNTLTPDELGVTPEQHVRLLGVSEPPARKAGVRVADVAELVNKLKDAKVI
MKILVAVKRVVDYNVKIRINADGTDVATNGVKMGINPFDENAVEAALQLKEQDQANEIIAVSLGSSANQDVLRHALAMGVDRALLVET----NSKLQPLAVAKLLKAVIAQEQPDLILLGKQAIDDDAGQAGQMLAALLNYPQATFASSLQLENNELLVTREVDGGTETLALSLPAVITADLRLNDPRFVKLPNLMMARKKTITTIPVADLGVDIESRLKLLKVAEPAPRKAGVMVSSVDELFQKLLEGVTL
MKILVGYKRVVDYNVRIQVKPDGSGVVTDGVKLSANPFDDIALEEALRLREKGVAEEVIVVGIGPADLTAHLRNGLAMGANRAIHVVT----GDAVQPLTAARVFLKLIEKEQPGLVILGKQAIDDDANQTGQMLAALWDRPQATFASKVEIGAGKATVTREVDAGLEVIEAELPAVITTDLRLNEPRFIKLPDIMKAKSKPIDTIEFGSLGVEAHDQLRTTHYAAPAKRSKGVMVKDAAELVAALKKG-LL
MKILVAVKRVIDPYVKVRVRADGKGVEKQNVKMSMNPFDEIAMEQAVRLLEQKVATEVIAVSIGPEATQETLRNALALGANRAILIKT----ETNYCSLNIAKILQKIAIDEQAELILMGKQAIDGDNNQTPQMLAALLNWPQGTFISELKVNDRFIEITREIDGGLQTLGMTLPAVLSVDLRLNEPRYASLPNIMKAKSKPLSVIELETLGLTLKNHIEILDVKAPPVRTGGIKVDSVEELLKKLKEAKVL
MKILVGYKRVVDYNVRIQVKPDGSGVVTDGVKLSANPFDDIALEEALRLREKGIASEVVVVTIGPANAQAHIRNGLAMGANRAIHVVT----EEAIQPLTAARAMLKLIEKEQPGIVILGKQAIDDDCNQTGQMLAALWDRPQATFASKIEISGQVAKVTREVDAGLETIEVDLPAVITTDLRLNEPRFIKLPDIMKAKSKPLETLQFADLAVTSGDHLKTTRFEPPAKRSKGVMVKDAAELVAALKKG-LL
M----SVKRVVDYNVRVQVKSDGSGVVTDGVKHSMNPFDEIAMEEAVRLREKGKITEIVAVTIGGAKNEETLRSALAFGADRAIHIKE----EGEVQPLSAARAFAAVLKKEGADVFLAGKQAIDDDANQTGQMVAALLDIAQATFASKVELEAGKAVVTREVDAGLETLEVDLPAVITTDLRLNEPRYLKLPDIMKAKKKPIETVSFADLGVEKAAALKATKTAAPPKRSKGIVVKSVDELVSALKKG-LL
MKILVGYKRVVDFNVRIQVKPDGSGVVTEGVKLSANPFDDIALEEALRLREKGIASEVIVATIGPADAQAHIRNGLAMGANRAIHVVT----SEAIQPLTAARALLKLIEKEQPQIVLLGKQAIDDDANQTGQMLAALWDRPQATFASKVEVDGTVARVTREVDAGLETIEVDLPAVITSDLRLNEPRFIKLPDIMKAKAKPIETIELASLGVASGDHLKTTHYAAPPKRSKGVMVKDVAELVAALKKG-LI
MKILVGYKRVVDYNVRIQVKPDGSGVVTEGVKLSPNPFDDIALEEALRLREKGVATDVVVATIGPADCQAHLRNGLAMGANRAIHVVT----SQAVQPLTAARTLLKLIEKEQPDIVILGKQAIDDDCNQTGQMLAALWNRPQATFASKVEINGSSARVTREVDAGLEVIDVDLPAVITTDLRLNEPRFIKLPDIMKAKSKPLETIPLESLAVESGDHLKTTAYAAPAKRSKGVMVKDAAELVALLKKG-LV
MKALIAIKRVVDYNIQVRVKADGSNVDIDGVKMGINPFDENAIEEAIRLKEKGIVSEIVAVTIGGAANQDILRHALAMGADRAMLIET----QETLHSLGVAKVLKAVVEREQPNLILLGKQAIDDDAGQTGQMLAALLKLPQATYASQITIEGNQATVVREIDGGTQTLAVSLPAVITADLRLNEPRYVKLPNLMMARKKPLENVPLDSLNISLSHNVQQLKVATPPARPAGVMVKDVNELLSKLRHEGIL
MKILVGYKRVVDFNVRIQVKPDGSGVVTEGVKLSPNPFDEIALEEALRLRDAGTATEVVVATIAPANAQAHLRNGLAMGANRAIHVVA----DEEIQPLTAARTFLKLIEKEQPDLVILGKQAIDDDANQTGQMLATLWGRPQATFASKLVIDKAKATVTREVDAGLETIEVDLPAVVTTDLRLNEPRFIKLPDIMKAKSKPLETIAFADLGVETGQGLKTTHYAPPPKRSKGVMVNDAAELLSMLKKG-LL
MKILVPIKRVIDYNVRVRVKSDHSDVDLANVKMAINPFCEIAVEAAVRLREDGKADEVVAVSVGPKAVQEQLRTALAMGADRAIWIETAE--DADLGPLGIAQLLAALVREEQPGLVLLGKQSIDGDNNQVGQMLAGLLGYPQGTFVSGLEVVDEGIEVVREVDGGLQTLALRLPAVITTDLRLNTPRFIRAPDIMKSRRKPIAHTGAEQLGVSPAAGPRLLAVHPPEPRAGGIRVESVGELLERLRQAQVI
MKVLVAVKRVVDYNVKVHALPDGSGLDIDKVKRSMNPFDEIAVEASVQLKEAGKADEVVAVTIGDAKAVDTLRVALAMGADRGIHVKT----DEALGPLAVARILAAVIGKENPDVIAFGKQAIDDDAEQTGAMTTALLDLPFGPNADKIAIEDGALVVSSQTGDGTEVRALTLPAAFAADLRLAEPRYVTLPSMMKARKKPVETIEAASLGTDTAPKLAVTAYEAPAARKAGVKVSSVAELVDKLREAKVL
MKILVAVKRVVDANVKVRLKADGSDVDVGAAKMSMNPFDENAVEAAVRLKEAGQASEIVAVSVGPAGAQDTLRHALAMGADRAILIDSG---DVAIDALSSAKLLRQVAEREQPQLILLGKQAIDEDAAVVGPMLAALLNRPQAVAASQITVESATLTVVREIEGGQQTVRVPLPAVVTADLRLNEPRYVKLPNLMQARKKPIETLTPEALGVTLSAHHRLLGVNEPPARAAGQRVNSVEELINRLRDTRVL
MKVLVGVKRVVDYNVRIRVKPDGSGVLTDGVKMSMNPFDEIAVEEAIRLRERGHATELVAVSIGPLAVQEQLRTALAMGMDRAIHVES----ATALQPLEAAQVFCALAQQEQADIVLLGKQAIDDDSGQTGQMTAALWGRPQATYASVIEINGSTARVTREVDAGLEVIEVDLPAVFTSDLRLNEPRYVKLPEMMKAKKKPMDVKPAAELLGSNVPRLELGTVRPPPARGAGIKVKTVEELVTELQRG-LI
MKILVTAKRVEDPESKIKVKPDGSGIVQEGLKYKINPFDEIAVEEGLRLVAK-HGGEVVVVSIGGKEVQEQLRHALAMGAHRAVWVNH----TGPLDQLGIAGLLQKVAEKEKPDMVVLGKQSIDDDQNQVGQYLAEFLGWSQATFASKVESDGKSVRVVREVDNGLATLECALPAVVTTDLRLNLPRYASLPGIMKAKSKPIEELTPQKLGVDVAPKIQVLKMSSPPPRKAGIKVADVAALVDKLREAKVV
MKILVGYKRVVDYNVRVQVKPDGSGVATDGVKLSANPFDDIALEEALRLREKGVAEEVVIVGIGPADLTAHLRNGLAMGANRAIHVTT----DGAPQPLTAARTFLKLIEKESPDLVILGKQAIDDDANQTGQMLAALWGRPQATFASELAIADGKATVTREVDAGLETIEAELPAVITTDLRLNEPRFIKLPDIMKAKSKPIDVIEFDSLGVDSGDHLKTANYAPPPKRSKGEMVEDAAGLVAALKKG-LL
MKILVTAKRVEDPESKIKVKPDGSGIVQEGLKYKINPFDEIGVEEGLRLVAK-HGGEVVVVSIGGKEVQEQLRHALAMGATRAVWVNH----TGPLDQMGVAGLLQKVAEKEKPDLVILGKQAIDDDQNQVGQYLAEYLGWGQATFASKVESDNKSVRVVREVDNGLATLECALPAVVTTDLRLNLPRYASLPGIMKAKSKPIEELTPQKLGVDVTPKVQVTKMASPPPRKAGIKVPDVATLVEKLREAKVV
M------KRVVDSNIKPLVKSDNSGVEIGGVKMSMNPFDETAVEEAVRLKEQKIVSEVVVISIGEAKCQDTLRTAMAMGADRAILVTT----EEPLESLGVAKILQHFVTKEQPDVVLMGKQASDDDMNATGQILAAKLGWAQGTFVSKLTLSAGKAEIIREIDDGQEVLELTLPAVITTDLRLNEPRYASLPNIMKARKKPIETVALADLGLDTAVRLVSQSVQESSSVREGVIVGSVEELMDKLQEAKVI
MKILVAVKRVVDHKVNVRVKADETGIEDANVKMAINPFCEIAIEQAVRFKEQGSADEVVLVCIGPKSADVQLRAGLALGADRAILVRT----DEEVQSLDVAKLLHKVVQEELPDLVLLGKQAIDTDNNQTGQMLAALTNMPQGTFASDIVFTPNTVKVTREVDGGLVTLALILPAVITVDLRLNTPRYASLPNIMKAKRKVIKMTSPESLGVGLSPRLVTLKVESPPVRQAGIKVADVAELVDKLQQAKVI
MKILVTAKRVEDPESKIKVKPDGSDIVKEGLKYKINPFDEIGVEEALRLVAK-HGGEVVVVSIGGKEVQEQLRHALAMGATRAVWVNH----TGTLDQMGVAALLQKVADKEKPDLVVLGKQSIDDDQNQVGQYLAEYLGWGQATFASKVESDGKSVRVVREVDNGLATIECTLPAVVTTDLRLNLPRYASLPGIMKAKSKPIEELTPQKLGVDVTPKVQVLKMASPPARKAGIKVPDVATLVDKLREAKAL
MKILVTAKRVEDPESKIKVKPDGSDIVKEGLKYKINPFDEIGVEEGLRLAAK-HTGEVVVVSIGGKEVQEQLRHALAMGANRAIWVNH----TGPLDQLGIAGLLQKVAEKEKPDIVLLGKQSIDDDQNQVGQYLAEFLGWGQATFASKVESDKKSVQVVREVDNGLATLEVQLPAIVTTDLRLNQPRYASLPGIMKAKSKPIEELTPAGLGVDVAPKIQVLKLASPPARKAGIKVPDVATLVEKLHEAKVV
MKILVTAKRVEDPESKIKVKPDGSGIVQEGLKYKINPFDEIGVEEGLRLVAK-HTGEVVVVSIGGKEVQEQLRHALAMGAHRAVWVNH----TGPLDQLGIAALLQKVAEKEKPDLVVLGKQSIDDDQNQVGQYLAEFLGWGQATFASKVESDKKAVQVVREVDNGLATLECQLPAVVTTDLRLNQPRYASLPGIMKAKSKPIEELTPEKLGVNVTPQIQVLKLASPPARKAGIKVPDVATLVDKLREAKVV
MNIVVTVKQVPDTQ-EVKIDPKTGTLIREGVPSIINPEDKNAIEAALRIKED-NDVVVTVLSMGPPQAEIALREALAMGADRAILMSD----RAGADTLATSYMLSRAIKKIKFDLIICGRQAIDGDTAQVGPQLAEGLNLPQATYVEEIAIRQDVVTVKSRFDSVMRTIEMKMPALITVSSRVNRPRFKTMNGVLKAFRKDVVTWTKDDLKLNPGSPTWVRKTFVPSHSRAGLMIESAADILDFMLEKSLL
MKILVTAKRVEDPESKIKVKPDGSGIVQEGLKYKINPFDEIGVEEGLRLAAK-HGGEVVVVSIGAKEVQESLRHALAMGAHRAVWVNH----VGPLDQLGIAALLQKVVEKEKPDLVLLGKQSIDDDQNQVGQYLAEFLGWGQATFASKVESDGKTVRVVREVDNGLATLECTLPAVVTTDLRLNLPRYASLPGIMKAKSKPIEELTPQKLGVDVALKIQVLKLSSPPPRKAGIKVPDVASLVDKLREAKAV
MKILVGVKRVIDHNVKIRIKADGSGVELANVKMSINPFDEIALEEAVRLKEAGVATEVIAVSIGDKLTQETLRSALALGADRAILIDN----VNPLEPLDIAKLLKIVSEQVQPQLILLGKQAIDNDANQTGQMLAALLKCGQATFASKLNITDSQIEVTREIDGGLETLALTLPAVVTADLRLNQPRYPSLPNIMKAKNKPLDVLPLDSLNFAPINQLTTLKVSEPVKRHAQCELENAGQLVSVLKEHKAI
MNIVACVKQVPDTEAQIKVKPDGSGIDESGIKWVMNPYDEYGVEEALKLKEK-LGGDVTIVCAGPARAMETIRTALAMGADKGIHIDD----PEGADAYATATALAAAIKGIPYDVIFCGQRAIDDDSGQVGAILAELLGLPQLTVVTKEETDGKTVKVVRPVEGAAFVIESSLPAVVTAQKGLNEPRYASLPGIMKAKKKPVDVKNLAALGVSVESKSKVAKMVPPPARPPGKIIVKAAELAKLLREAKVI
MKILVAYKRVVDYNVRIQVKPDGSGVMTEGVKVSANPFDEIALEEALRLRDAGIASEVVIATLAPNDVTAHLRNGLAMGANRAIHIVT----HTTVQPLTAARALLKLVEKEQPALVILGKQAIDDDANQTGQMLATLWGRPQATFASKVTIADGKATVTREVDAGLETLHIDLPAVITADLRLNAPRFIKLPDIMKAKSKPLETIAFADLGVTAHDSLQTTHYAPPKKRNQGVMVKNVTELVTLLKQG-AL
MKSLVCLKQVPDTETQIKVKPDGSGIVTDGIKYVINPYDEFSVEEALRLKEKFKTGEVVILSIGPDRTTEAIRTALAMGADRGIHVND----ENNADPFAIAKALAAAAANVEYDVIFCGHRAIDDDFGEAGAMLAEFLGLPQVTLVTKVEVDKKSATVERDVEGGKETVEVPLPCVLTSQKGLNEPRYASLPGIMKAKKKPIDKKTAGDLGISPEAKLQAKQYSMPPERQAGKKYDVAKTVVQALREAKII
MNIIACARRVPTLESTIKLLPAPPFMDTSGITYMTNPFDEYAIEEGIRIKERLGGGELTVVTVGPEGADQMILNALAMGADRAVYVHV----KHRLDSFVVASLLKDAVSEREYDVILCGKEAVDDRQGAVGIELAEFLGLPHVAVVTKLDIDPGKATARRQIEGAWEIVECQLPAVFTCHKGLNEPRYPPLPGIMKARTKPRKDITPAVIP---DAKLSLTGLKHLPRRKAGKKLQATDELLRLLHEAKVI
MDLIVCIKRVPQTEAEVKVDASGKDIVKDRLTFDMNEADSYALEEAILLKEK-FGGTITAISLGPVDAEDTLRIALAKGADSAIRIKA----EGELDGSKTAAFLKEVIKDIKFDVVFTGCVATDDSYYGVGPVLAEMLDVPHATLVSKIEVADGKAHVNRELEGGLEHLQMSLPAVFAVQTGINEPRYASLIAIRRAAGKEIKVLGKGDISSEPELKTTLEELFVPPVGKRAEIIEVAARTAEIIKEKGLV
MKVLVMVKQVPDTATKIQIRGDGHGIVEDGIKWVINPYDEFAIEEALRIREK-MGGETVIVTLGPKRVDEAVRQALAMGADRAVVVES----E-TLDPSQVAHALAKVAQDEGFDLILMGKQAVDDDAAQVGPMLAARLGLPQVTVVIHLDVDESRLRAERELEGATEIVELPFPAIVTAQRGLNEPRYPTLPNIMKAKKKEVKRIPLGSLGVDDTPRIRVMNLIPPPERPAPTILETAKKLVQLLHQAKVI
MKIYVCVKHVPDTAANIR--PLGGTAFDETVKFVMNPYDEYALEQALRIRESGSGAEVVAVTVGKAVAASTLRTALAMGADRAILVRT----DF-ADSVETGRLLHRAISLDSPDLILTGRQSVDTEGMQIPYRLGVLFDMPVAINVTAFSMAEGRVAVEREIEGDLEVIEMTTPCVVGAAKGLNRPRCPTLPDMMKAKKKEIRVINQADLGLPSVPAVELLCLQAAPDRGRGRILKMVRELLRLLREAKVL
MNIFVLMKRTFDTEEKIVI--QNGKVSEEGAEFIINPYDEYAIEEAIQVRDQ-HGGEVTVVTIGNEDAEKELRTALAMGADKAVLINI----EENRDQYTTAKVLAEYLKDKEADLILAGNVAIDGGSGQVGPRVAELLGIPYITTITKLEIDGTNVKVVRDVEGDEEVIETSLPLLVTAQQGLNEPRYPSLPGIMKAKKKPLEELELDDLDLEEEAKTKTIEIFLPPKKDAGKILDQVKELVSLLHEAKVI
MNIVVCIKQVPDTETQIKIASDGKNIDASDIKWVMNPYDEFGVEEALRIKEA-QGGEVTVVGVGPKRVTEALRTALAMGADKAVLVED----DYGADPVGVAKILAKAVEPLNPDLIFFGQRAVDDDCGLAGAALAEFMDLPQMAVINKLTVEDGKAVATRPVEGQTLTLEASLPAVVTAQKGLNEPRYASLPGIMKAKKKPFETKTLADLGMERDDKIEVIALSPPPERAAGRAIELAAGLAKALREAKVI
MNIVVCIKQVPDTETAIKIAADGKSISTDDIKWVMNPYDEFAVEEALRFQKE-QKATVTVVGAGPKRVTEALRTALAMGADKAVLIED----DYGADPIAIAKILAAAIKDLTPDIVFLGQRAIDDDAGVVGAALAEFLGMPQLSVVTKLSLDGDKVTVNRPVEGQTLVIESPLPAVITCQKGLNEPRYASLPGIMKAKKKPLDTKKLADLGASATGFAEVVAITPPPERAAGVTIQMALNLAKALRQAKII
MNILIPIKMVVDSHINVHVKNDGSGIELNNIKMSINPFDEIAVEEAVRLKELGKAKEIIVVSIGPRKAEDILRHALAMGATRAILIES----DEDLEPLAIAKLLKKVIEEEQPKIVIAGKKAIDDEACQTGQMIAGLMGWSQATFASKIEIDDNHAIVTREIDGGTHTIKINLPAVITTELNLNEPRYMSLLNIIKAKKQSIERKLSSNFSIDLTARLKVLSIEKPCINRKSLRLNSITELFEKLKKSSML
MRIIVPIKQVPETN-AVRMDSKTGTMIRDGVEAIINPLDLYAIEIAIQLRQE-HGGEVIAVSMGPAKAIAALREAIAMGCDSAVLLSD----KAGADTWATSYVLAKAIEHMDYDLIICGERATDGDTGQVGPGIASFLDLPVASYIGKVQVSNKTCRLHRLVEDGHEVLDVELPAVLTMVKEVADPRLPTLRGKQRAKKVDIPVWTANDIDADAGSPTRVVKIFRPQVARQCEKIQAVDKLVMFLQRKELI
MEIVVCVKQVPDTA-EIKVDPETNTLIRQGVPSIVNPFDKNAVEAALQLKEK-HDGKITVISMGPPQAKDALKECLAMGADEAILISD----RGGADTLATSYTLASAIKKLKVDLVICGKQAIDGDTAQVGPEIAEHLGIPQVTYVSKVEADGNILRVEREHEEGYEVLEISMPALLTVVKSINEPRYPTVKGTMKANRKEIPVWTVNDLEVDAGSPTQVRKIFVPPSRTQGEVIEAVGLLIQKLTEAKIV
MNIYVLVKRTFDTEEKIVV--NGGKIQEDGAEFIINPYDEYAIEEAIQVRDA-HGGEVTVLTMGGEDAEKQLRTALAMGADKAVLINT----EEELDQFTSAYIISEYLKDKNPDLILAGNVAIDGGSGQVGPRVAELLGINYVTTITNLEIDGTTVTIKRDVEGDTEVLETSLPLLVTAQQGLNEPRYPSLPGIMKAKKKPLEELELDDLDIDEEAKTETIEIYLPPKKEAGKILDQVKELVHLLHEAKVI
MHIIVCVKQVPDTT-EVRIDPETNTLDRSSAPAIINPYDSHAVEEAVRLKEQ-FGGKVSVISMGPFSAVEAIKKCIALGADDGYLLSD----KAGSDTLATSYILALGIMKVPYDLIFCGKQAIDGDTAQVGPGIARRLGIPQLTYVKNISVEQKEVKVHRKLDEGYEVVTAKMPCLITVEKEINQLRYSSLPDMLRAARYQPSIYGALDLNADPGSPTSVLKIFVPTQRGQGEILIVVNQLINGLSSRQNI
MEIIVCVKQVPDTT-EVKIDPQTNTLIRQGVPSIVNPFDKNAVEAALQLKEK-HGGRVTVISMGPPQAKDALKECLAMGADEAILISD----RGGADTLATSYTLAAAIRKIKFDLIICGKQAIDGDTAQVGPEIAEHLGIPQVTYVAKIDVDGNTVRVEREHEEGYEVIETTLPVLLTVVKSINEPRYPTVKGTMKANRKEIPVLTVNDLDVDPGSPTQVRRIFTPQQRTQGVIIAAVNVLLQKLTEAKII
MHAVVLLKQVPDTA-EVRIDPKTNTLIREGVPSIINPYDAHALEEALRLKDK-YGGKVTVVSMGPPQAAEALKKAISYGADRAILLTD----RAGSDTLATSYVLAKAIEKIPVDLVFAGKQAIDGDTAQVGPGVAARLNMALITYIERVEFVEGYVVAVRKIEGRKEYVRAKLPALLTALKGINEIRYATMPDMIRAARYQPEVWGKEQLDVEEGSPTQVWKSFVPQAKARVEMLEVAKALVEKLVPLTLV
MKILVSIKRVPDPYAKIRLTPQG-ALDTVGLNWTMNPFDAIALEEALRIREKGVATEIIVVSIGGPEVEETLRTALAMGADRAICILE----ERPPDPQRVSQLLAAIYHREQPRLILMGKQATDDDSNQVGQRLAALLQLPQATFASSIHLDGQTAQVTREVDSGREILELTLPAVITADLRLNEPRYVALPAILKARTKPLLRLSGFELVPLTSPGFLLVKRETPPPRKPGRKVQNVEELIAALREAKVL
MNIYVLLKRTFDTEEKINI--QQGRIDEDGAEFIINPYDEYAVEEAINQRDQ-HGGEVTVITIGEEDSEKQLRTALAMGADKAVLINT----EEAGDQFTTARILEAYFEDKQPDLILAGNVAIDEASGQVGPRLAERLGISYVTTITKLDIDGESVHIERDVEGDVEKVDTQLPLLVTCQQGLNEPRYPSLPGIMKAKKKPLEELEIDDLDLDEEPKTKTIEVFLPPEKAAGRILDQVKELVTLLREAKVL
MNIYVVMKRTFDTEEKVEI--KDGRVDEEGAEFVINLYDEYAIEEAIVLKEA-HDGEVTVVTVGDEEAEKELRTALAMGADKAVLLDT----EDDVDHYTISEMLNAFFKDKEYDIILGGNVAVDDGAGQVAPRLAELLDINQVTTITKLDIEGTKATIERDVEGDVEVVETELPLLVTCQQGLNEPRYPSLPGIMKAKKKPLETLDLDDLGLDEEAKTKTVDRFLPPEKQAGKKLQQVEELIKLLKEAKVI
MNIYVLVKRTFDTEEKIVV--SGGKIQEDGAEFIINPYDEYAIEEAIQVRDA-HGGEVTVLTIGGEEAEKQLRTALAMGADKAVLINT----EDEMDQFTAAQILADYLKDKNPDLILAGNVAIDGGSGQVGPRVADLLDINYVTTITKLEINGTQVSIVRDVEGDSEVLETSLPLLVTAQQGLNEPRYPSLPGIMKAKKKPLEEVELDDLDIDEEAKTETIEIYLPPKKEAGRVLNQVQELVQLLREAKVI
MHIVVCLKQVPDAT-EVKIDPKTNTLVREGVPSIINPYDAHALEEALRIKDE-LGGKVTIITMGPPQAEEAVRKGLSYGADQAILLSD----RAGSDTLATSYILTQAIRKLPVDLIFCGKQAIDGDTAQVGPGIAARLGWPQLTFVDKVEVEEGTVTVQRKLEAVKAVVKAKLPALITVEKSINEIRYASLPNMIRAAQMPITVWGKKDFDLDDGSPTTVSRIFAPPQRPGGEILEAVPKLVELLVKEKIV
MKVLVAVKHTVDHNLKPLVDPASGLVDLSQARRAMNPFDEISLEEAVRLKERGLVSDILAVSIGGPDAKDSLRHAYAMGADRALLVET----ASPLQPLAVAKILRVMVEREQPGLIFVGKQAVGEDYGQTGQMLAALLGVGLGTFASRIELDGNVVRVTREIEKGTQTIELQLPAVVTSDLRLNEPRFIKLPNLMMAKKKNIETLGVAELGVDIAPRFRVIKSAEPAAKPGARQLGSVAELVKVLDQEVLQ
MNIYALLKRTFDTEEKINI--QGGTIQEDGAEFIINPYDEYAVEEAIQIRDA-QGGEVTVVSVGSEEAEKQLRTALAMGADKAVLINI----EEKADQFTTAKVLAEFLKGKEVDLILAGNVAIDGGSGQVGPRVADQLGIPYVTTVTSLEIEGETVRIVRDVEGDEEKIETSLPLLVTAQQGLNEPRYPSLPGIMKAKKKPLDELELDDLDLDEEAKTERMDVFLPPAKEAGRILEQVQELVQALREAKVI
MNIYVLLKRTFDTEEKIVV--SNGVIEEDGAEFIINPYDEYAVEEAIKQRDE-HGGEVTVVTIGDEESEKQLRTALAMGADKAVLINT----EEEGDQFTTAKILEAFFEDKEVDLILAGNVAIDEASGQVGPRVAELLGIPYVTTITKLSIDGKTVNIEKDVEGDVEVIESSLPLLVTCQQGLNEPRYPSLPGIMKAKKKPLEELELDDLDIDEEAKTKTIDIFLPAEKEAGKVLDQVKELVSLLKEAKVL
MNIFVLVKRTFDTEEKIVV--TGGAIQEDGAEFIINPYDEYAIEEAIQVRDA-QGGEVTVVTLGGEDAEKQLRTALAMGADKAVLINT----EDELDQFSAAYILAEYLKDKEADLILGGNVAIDGGSGQVGPRVAELLGINYVTTITKLDIDGKTAKIIRDVEGDSEVLEAQLPLLVTAQQGLNEPRYPSLPGIMKAKKKPLEELELDDLDIDEQAKTTTVEIYLPAQKVAGRVLEQVKELVSLLHEAKVV
MNILVCLKQTFDTEERIVI--EDGQISEDGVEFVINPYDEYAVEEAIRLRDE-HGGEVTVITVGPERAEQALRTAMAMGADKGIIVDD----EESADEYSIARVLATVIEDLDYDIILGGYMAVDDGSAQVGPRLAELLGIPHISTITKLTVDGETVEVEKDVEGDTEYIQSKLPILVTAQQGLNDPRYPSLPGIMKAKKKPLERMDLDDLDVDEEGKTETLEIFLPPEKEAGKILDQVKELVHLLREAKVI
MNVIVCLKQTFDTEERIVI--EDGKVSEDGVEFIINPYDEYAVEAAIQLKEE-HGGEVTVITVGPDRAEQALRTALAMGADKAVLIND----E-FGDEHTIAKVLAQAIKRLDYDVILAGYMAVDGGSAQVGPRLAEELGIPHISTITDLKVEGKEALVEKDVEGDTAYMKAPLPALFTAQQGLNEPRYPSLPGIMKAKRKPLDRWDADTLGLNPVSPTEVLEVFLPPEKSAGRVLDQIKELVHLLKEAKVI
MNICVLIKRTFDTEEKIIL--TDGIIQEEGAEFIINPYDEYAIEEAIQIRDE-QGGEVTAVMAGNEDGEKELRTALAMGADKAVLINL----EEDGDQWTTAKVLSTYLEGKNYDLILAGNVAIDGGSGQVGPRVAELLGIPYVTAITKLEIDGRKVKIERDVEGDVEVIEASLPLLVTAQQGLNEPRYPSLPGIMKAKRKPLEQLELDDLDLEEEPKTKVLEIFLPPKKEAGKILDQAKELVSLLREANII
MNILVCISRVPDTATRILVGPDGKTIDTQGIKYVISPYDEYGIEEGLRLKEK-NGGTVTAVTVGAEASTDILRTALAMCVDKAVLIKA----D-QKDSFFVAKNIAEYAKELNPDIIFMGRQSVDYDSLQMPSMLGEFLGIPSVSVVSKLVVADGKASAERDIEGGKEIVESSLPCIISCQKGLNEPRYPKLPDIMKAKSKPIEMKEPVQT----DVKVTVLGMSIPLKQRIGKILADIDELVRMLHDSKII
MKIIVCVKEVPDTAIALKIKSDSTEIETENIPWVINPYDEYAMEESLRLKER-FVGNVTAITVGTERAESVLKSCIALGADRAIRIND----KKDRDGFVTSKILAKVIKSIGYDIILCGKESVDYGYAQTGQMVAEFLQIQCISAIKKLDVSNKEAACNREIEGGLEVVKCNLPAVFTAQKGLNVPRYASLSGIMRAKKMKIETLEPDALDLNPKPKIKITNLSYPPKRPEGKIIDTAKELVRSLQEARYI
MNIYVLLKRTFDTEEKISI--SNGKIEDEGAEYIINPYDEYAVEEAINLKDA-HGGEVTVVTVGDEEAEKQLRTALAMGADKSVLINT----EEEGDQYTTVRILEAYFKENEPDIILAGNVAIDEASGQVGPRLAERLDIPFVTTITDISIDGETVNIERDVEGDVEKVETTLPLLVTCQQGLNEPRYPSLPGIMKAKKKPLEEIEIDDLDLEEEAKTKTLEIFLPPEKQAGKIIEQVKELVSLLKESKVL
MNIYVLVKRTFDTEEKIVV--AGGEIQEDGAEFIINPYDEYAIEEAIQKRDA-LGGKVTVITIGGEDAEKQLRTALAMGADEAVLINT----EDELDQYTSAYILAEYLKDKEADLILAGNVAIDGGSGQVGPRLADLLGINYVTTITSLEIDGTNVKIVRDIEGDSEVLETSLPLLVTAQQGLNEPRYPSLPGIMKAKKKPLEELELDDLDIDEEVKVETVEIYLPPQKAAGRILAQVKELVNLLHEAKVV
MDLLVCVKQVPDTT-EVKIDPQTNTLIRQGVPSIVNPFDRNAVEAALQLKEK-HGGKVTVISMGPPQAKDALKECLAMGADDAYLVSD----RGGADTLATSYTLAAAIRKLKFDMILCGKQAIDGDTAQVGPEIAEYLDIAQVTYVAKVAVHGDSVRVEREHEEGYEIIETKLPVLLTVVRSINEPRFPTVKGTMKANRKEIPVIAVGDVDVDSGSPTQVRRIFTPQQRTQGEIIEAVQALFSKLSDAKIL
MNIYALVKRTFDTEEKISV--QNGQIAEDGAEFIINPYDEYAVEEAIRVRDE-HGGEVTVLTIGSEEAEKQLRTALAMGADKAVLINT----EDELDEFGAATIIAEYLKDKEADLILAGNVAIDGGSGQVGPRVAELIGINYVTTITELKIDGDKATVVRDVEGDSETIEAQLPLLVTAQQGLNDPRYPSLPGIMKAKKKPLEELELDDIDLDEEVKVERVDVFLPPEKQAGRVLDQVKELVQLLREAKVI
MKIIVLMKQTFDTEEKVVV--EGGRIKEDGVQFIINPYDEYAVEEAIRIKEA-GEAEVVVLSYGPPRVEEALRKALAMGADRAILVEA----EPPVDEAFVADVLARVVEKEAPDLLLAGYFSVDNGGGQVALRVAERLGLNHIGAVLKLSVDGRKVRAERDAEGDVEIVEAELPLLVTAQQGLNDPRYPSLPGIMKAKKKPLERISPADLGVERAEKTTVVDRFAPPKREAGKILEAARELVRLLREAKVV
MNIFVLVKRTFDTEEKIVV--SGGKIQEDGAEFIINPYDEYAIEEAIQKRDA-LGGKVTVVTIGGEDAEKQLRTALAMGADEAVLINT----EDELDQYSSAYILAEYLKDKEADLILAGNVAIDGGSGQVGPRLADLLGINYVTTITSLEIDGTSVKIVRDIEGDAEVLETSLPLLVTAQQGLNEPRYPSLPGIMKAKKKPLAELELDDLDIDEEVKVETVEIYLPPQKAAGRVLAQVKELVNLLHEAKVV
MEIVVCVKQVPDTT-EVKIDPVTNTLIRQGVPSIVNPFDKNAVEAALQLKDT-HGGKVTVISMGPPQAKDALKECLAMGADEAILLSD----RGGADTLATSHTLAAGIKKLKVDIILCGKQAIDGDTAQVGPEIAEHLDIPQVTYVSKIEAEGGKLKVEREQEEGYEIIEVSTPVMLTVVKSINIPRNPTVKGTMKANRKEIPVWTVNEVTVEAGSPTQVRRIFTPTQRTQGEIIEAAALLLQKLSDAKIV
MNIYALVKRTFDTEEKISV--QNGEIAEDGAEFIINPYDEYAVEEAIRVRDE-HGGEVTVLTLGGEDAEKQLRTALAMGADKAVLINT----EDDIDEYTAAAIIAEYLKDKEADLILAGNVAIDGGSGQVGPRIAELLDINYVTTITELKIDGDKANIVRDVEGDSETIEAQLPLLATAQQGLNDPRYPSLPGIMKAKKKPLEELELDDLDLDEEAKTERVEIFLPPEKAAGRILDQVKELVGLLREAKVI
MKIIVCLKQVPESQ-DVRLDPATHNLQREGVKSIINPFDLYALEEGLRVREQ-QGGEVIVLSMGPPQAEAALREALSYGADQAFLLSD----RAGADTWATAFTLAAAVRRLGADLIFCGKQAIDGDTAQVGPEMAAFLDIPHVAWARKLFVRPELLQVERLLDHGYDRVEVQLPALITIVKEINEPRLPSFKAKLRAKSATIPVYGLADLSLGEGSFTRVVKVFPPPPRGQREILEMAATLWSRLQQLQRR
MKVVVLVKQTFATEARIELD-ESGEIISSRVKKVVNPYDEFAVEEAIQLVERKQAEKAAVLSLGNTETQEGLRQCLAMGVDEAVLIDE----SGGADSSITAELLAAALKKIGFDLILSGYVAVDDNAAQVPMRVAEILGIPHVNVVSRLEVQENSVKAWREADGRTEVLATQLPCLVTADKSLNKPRYPTLPNIMKAKKKPLATYTPADLGVDLSPGCRVVRHFLPAGRAGAHLFEAAAALVSALREAKVV
MKIVVCIKQVPDAK-NVRIDPNTHTLVRQGVESIINPFDLFAVEAALRLKDR-HGAHVTAITMGPPQAEEALRDVLSRGVDDAVLLSD----RAGADTWATATALAAAVRKMDVSLIFCGKQAIDGDTAQVGPELATILDIPYATFVKELNLDPDHLKVVRRTDEGTEVWRLPLPALVTVLREVGDPRVPSLKHKMRAKKATLPVWGIQDVGLDQGSYTQVVKVFSPPRRADRVMLDQVEQLYRYLKEAKVL
MNIVVCVKQVPDTATERKLKSDDKTLDREAADGVLNELDEYAVEEALRLKEA-HGGEVTVLTMGPAKATDTIRKALAMGADKAVHLCD----DHGSDALSTSYALAQVLKKIGFDLVILGSESTDARTGVLAAMLAERLGVPQLTLANKVEVNGSAITIQRLTDYGFDKVEASLPAVVSVVEKINEPRYPSFKGIMAAKKKPVETLGIADAEIAANAWSEVVEFAAAPPRAAGTVVDGGVKIAEFLASKKFI
MNIVVCVKQVPDTATERKLRSDDKTLDRDAADGVINELCEYAVEEALLLKEA-HGGEVTVLTMGPDKASDTIRKALAMGADKAVHLVD----DHGSDALGTSHAMAQALKKIGFDLVVLGSESTDARTGVLAAMLAERLGVPQLTFAKKVEVDGSSIAVQRVTDYGYDKVEATLPAVVSVVEKINEPRYPSFKGIMAAKKKPVEKLGVADAGIDANSWSEVVDFAAAPPRAAGTIVDGGVKAAEFLASKKFV
MRIIVCIKQVPDTH-EVKIDPKTGTLIRSGVPSIINPEDRHALETALILKDQ-HGAEVVVLSMGPPQAADALLEALAMGADQAILLSD----RAGADTAATSYALSQAIGKIDIDMIFAGRQAIDGDTAQVGPQIAELLCLPQATYVQNVLLDDKTCRVERAIEDGHEIVDIQLPALFTVLKAPDSPRYPSIRGIMRANEQGILIWGAEDVNADYGSPTQVRRTFVPEQKRTCTILEKCQKLIECFKECQLL
M------KYVPDATGDRRFED-DTTTDREGVDGLLSELDEYGVEQALRIAEA-HGAEVTVLTVGPDDAKDALRKALSMGADKAVHVND----EHGTDVIGTSAIIAKALEKTEYDLVVCGMASTDGTMGVLPALLAERLGLPQVTLLSEVSLEGNTVKGRRDGDAATEQLEAELPAVISVTDQSGEARYPSFKGIMAAKKKPVQEYDLDDLGIEAGAWTAVETITARPARTAGTVVEGGKQLAAYLAEQKFI
MNIVVCVKQVPDTESPRKLKPEDSTLDRGAADGVINELDEYAIEEALLIKEK-HGGEVTVVTMGPEKATDSIRKALAMGADKAVHLVD----DAGSDALGTSYALEKVLGRTGFDLVILGSESTDARTGVLPAMLAERLGVPQLTLASKVEIDGSAIKVQRVTDYGYDKVEASLPAVVSVVEKINEPRYPSFKGIMAAKKKPVETLGIADLGIEAGSASEVTDFAEAPPREKGQIVDGGVKIAEFLASKKFI
MEIYVLLKRTFDTEEAIQL--ENGQIEEDGAEFIINPYDEYAVEEAIRVRDA-QSGTVTVVTVGPEDADKELRTALAMGADQAVRISI----EEEADHYSISEVLAGYLKEQTVDLIIAGNVAVDGGSGQVAPRVAELLDIPYVTTITKLELNGTDAVVTRDSEGDTEVIKTSLPLLVTAQQGLNEPRYPSLPGIMKAKKKPLEELELSDLELDEAPRLETIERFLPPNKAAGKILTQVQELASLLREAKVV
MKILVLLKQTFDTEEEIVL--VNNALNESGVKYVINPYDEYALEQAVLLKEQ-QGAEVTVVTAGPVRAEEALRTAIAVGADRAVLIDD----ELAGDEYTISKVLVAFAKQESYDLILAGHMSVDDGAAQIGPRVAEELGLPHISTITSLVIDGQTARAEKDVEGDLETIEVTLPVLLTAQQGLNEPRYPTLPGIMKAKKKPIERVTAADLGIDTASKTAILNQYLPEKKTAGRILEQAAELVDVLREVKVV
MNIIVCIKQVPDTS-EVKIDPVTKTLIREGVPSIINPEDKNALEEAIRIREK-YGGKVTVITMGPQQAEEALREALAMGADEAYLLSD----KAGADTCATAKTLATMIKKLEYDLVFCGRQAIDGDTAQVGPQLAEQLGIPQVTYVKEIKVEGDSLIVKRTLEDGYEVIKVKMPVLLTATKELNTPRYPSIKGIFEAYRKEVKIVTASELGIDPGSPTRVIATTTPETERAGEIFECVQNLVQRLVEKHLI
MNIVVCVKQVPDTATERKLRSDDKTLDRDAADGVVNELDEYAVEEALRLKEA-HGGEVTVLSMGPAKATETIRKALAMGADKAVHLHD----DHGSDALGTSYAISQTLKKIGFDLVILGSESTDARTGMLAAMLAERLGAPQLTLAGRVEIEGTAIRVERITDYGYDKVEASLPAVVSVVEKINEPRYPSFKGIMAAKKKPVETLGVADAEIAANAWSEVVDFAAAPPRAAGTVIDGGAKAAEFLASKKFI
MNIVVLVKQVPDTNSERRLTDSDHTLDRASADVVLDEINERAVEEALRLQEA-HGGEVTVVTMGPDSATDALRKALSMGADKAVHLSD----AHGSDAVQTARALAKVIGTVGVDLVLAGNEATDGRMGALPAMVAEVLGLPALTHARKVEIDGTTVRVERETDEGVAFVEASLPAVVSVGEKINEPRYPSFKGIMAAKKKPVATLGLADAGIDANATTTVLEVAPKPPRSGGQKIDGGVRIAEFLVAQKLI
MNIVVLVKQVPDTETERKLDPADSTVDRAASDGVINELDEYAIEEALRLKEK-HGGEVTILTVGPEQATDSIRKALSMGADKAVHVCD----DAGSDALQTAYAIAQTLGTLEYDLVILGSESTDARTGVVGAALAEYLGLPQLTLANKVDVDGTSVKIQRQTDDGYQVVEATLPAVISVVEKINEPRYPSFKLIMAAKKKPVTKLSIAEAGIDANATTQVVDFAPAPPRTAGTVVNGGVLIADFLASKKFV
MNIVVLVKQVPDTWSERKLTDADHTLDRESADAVLDEINERAVEEALQLQEA-HGGEVTVIAMGPDRATDAIRKALSMGADKAIHVSD----EHGSDVLATAKVLAKAIGTVNVDLVIAGNEATDGRAGAVPAILAELLGLPQVTQLRKVTVEGTTIKGERETDEGVAFLEATLPAVVSVTEKINEPRYPSFKGIMAAKKKPVSTVTVADLGIDAGAWTQVLEAAPKPPRGAGERVDGGSKIAEFLVGQKLI
MNIVVCVKQVPDTATERKLRSDDKTLDRDAADGVINELCEYAVEEALLLKEA-HGGEVTVLTMGPDKASDTIRKALAMGADKAVHLVD----DHGSDALGTSYALAQTLRKIGFDLVVLGSESTDARTGVLAAMLAERLDVPQLTFANKVEVNGASIAIQRVTDYGYDKVEATLPAVVSVVEKINEPRYPSFKGIMAAKKKPVEKLGVADAEIDANSWSEVADFAAAPPRAAGTIVDGGVKTADFLASKKFV
MNIYVLVKRTFDTEEKIVI--SGGAIQEDGAEFIINPYDEYAIEEAIKVRDS-EGGTVTVITVGNDESEKQLRTALAMGADQAVLINA----EEDLDQFSVATILAAHLKEQDVDLIFAGNVAIDGGSGQIGPRLAELLDINYVTTITGFELNGRDVKIVRDVEGDSEEITTSLPLLVTAQQGLNEPRYPSLPGIMKAKKKPLEELELDDLDLDEEPKIKTVEVFLAPEKQAGRVLDQARELISLLREAKVI
MKIAVCVSQVPDTATRIKIGSDHKSIDPTGVTLIINPYDEFAIEEALKTKEK-VGGDVYVISVGDDSVKETLRKALAMGADEAILLKS----S-NKDSLAIAKALSDEIKSLGCELVFCGKQSVDFDSGITGQLVAEMLGYNCVSVVVDFKLDGNKIIAEREIEGGREVVETELPAVVTAQKGLNEPRYASLKGIMAAKKKTIAEKPAFDS----EVFTEILDMHLPPSKQPGRILSAVPELVRLLREAKVI
MKIIVCVKQVPDTA-NVKLDPETHTLKREGVASIINPFDLFALEAGLRLREQ-AGGELQVLSMGPPQAAEVIKQAIEFGADGGLLLAD----RAGADTWATTAALAAGVKALGADVVICGKQAVDGDTAQVGPGLAMRLGIPQVAFVKGFEVDGQSLVVERQMDDGFDVVKLPLPGLITVVREVGEPRPPSLKGKMRAKKYQVPVKGAADMGLDAGSYTQVVEVFAPQASGEREMLEAGAAVIDRLVQAKVI
MNIVVCVKQVPDTATERKLRSDDNTLDRDAADGVVNELDEYAVEEALKLKEA-HGGEVTVLTMGPGKATDTIRKALAMGADKAVHLSD----DHGSDALSTSYAMAQVLKKIGFDLVILGSESTDARTGVLAAMLAERLGTAQLTLANKVEVEGSSIRIQRLTDYGFDRVEATLPAVVSVVEKINEPRYPSFKGIMAAKKKPVETLAIGDASIDAAAWSEVVDFAAAPPRAAGTIVDGGAKAADFLASKKFI
MNIVVLVKQVPDTWSERKLTDADHTLDRESADAVLDEINERAVEEALQLQEA-HGGEVTVIAMGPDRATDAIRKALSMGADKAIHVSD----EHGSDVLATARVLAKAIGTVNVDLVIAGNEATDGRAGAVPAILAELLGLPQVTQLRKVTVEGTTIKGERETDEGVAFLEASLPAVVSVTEKINEPRYPSFKGIMAAKKKPVSTLTVADLGIDAGAYTQVQEASPKPPRSAGQRVDGGSKIAEFLVGQKLI
MEIIVCIKQVPDTT-EVKIDPEKGTLMREGVPSIVNPFDKNAVEAALQLRDE-KGGKVTVITMGPPQAVDALRECLAMGADEAVLLSD----RASSDTWATSYTLAMAIEKINYDLILCGKQAIDGDTAQVGPGIAEHIGLPQVTYVQKIETNDDGLVVERAIEGGYEVLTVGLPAMIAVEKSINEPRFPTMMGTMKAHKKEVPTWGAAEIEADEGSPTRVKRIFAPERKSQGEMIQVCTLLVEKLLDKKVI
MKILVCLGNVPDTTTKIKISDN--KLDATGIQWIINPWDELALTRAMELKED-ANNGVSVVSVGLASAEPTIRKALAIGADEAFRIDC----E-PTDAFFTATQLSLVAKD--FDIVLTGIESSDYNGISVGGMLAEIIGSASVSAVSSLNIDADKIIVSREIDGGKETVSTQLPVVLTVQKGIKDPRIPAMRGIMMARQKPLKVIAATST----ANLTEILKFEMPQAKGKCKMVENVAELVNLLREAKVI
MHIAVLLKQTFDTEEKIAI--HEGKIQDEDVKWVVNPYDEYAIEAAIQWKEQ-HGGHITVYTAGPDRAGEALRTALAMGADEAVHIEL----EQAVDEWGIAQCLYHVLKDRQVDLLLAGNFSIDQGSSQTAIRLSTLLQWPHAGAITKLEVDETTAAIERDAEGDTEYVNVSLPALFTCQQGLNEPRYPSLAGIMKAKKKPVTTVPASELLALLTQKTQRELLELPPPRMSGQMLEQVQQLIQALRSSNVF
MNIYVLLKRTFDTEEKIIV--SDGRIEDESAEYIINPYDEYAVEEAIKQRDE-HGGEVTIVTVGDEEAEKQLRTGLAMGADKAVLINT----EEHGDQYSTAKILQAYFEDKEADLILGGNVAIDEASGQVGPRLAEALDINYVTTITALEIDGETANIDKDVEGDVEKIETSLPVLATCQQGLNEPRYPSLPGIMKAKKKPLEELELDDLDLDEEAKTETVEIFLPPEKEAGRVLDQVKELITLLKDAKVL
MKIAVLLKQTFDTEDRIVV--KDGAVVPEGVTYIINPYDELAVEEALRIKEK-AGGEVVVISAGDGKVQEALRKALAMGADRAVRVDM----EA-VDEAIVATALATVIQEGGFDLVIGGWRAIDDGSAQVAVRVAEQLNLPQLNVVTKLQIEGGKAIAWREIDGGSEVIEAPLPALVTAQRGLNDPRYPNMKGIMQAKKKELKTVSASSL-LPATAKVKVLETFLPQAKAAGKIFSAVQALVSALREAKVI
MNIIVCMKQTFDTEERIVL--DNGKIKEDGVKFVINPYDEFAVEEAIRLKEQ-HGGQVTVITLGPPRAEEALRTALAMGADDAVIIDD----PLFGDEYTAAQVLAKAVEKHPYDIILAGNQAVDDGSGQVAVRLAELLGIPHIGTVTKLEVADGKVRAERDAEGDVEVVEGDLPILVTAQQGLNEPRYPSLIGIRKANKKPITRYTAADLGLDAGAKAEILEIFLPKPKVGGRILDQVKELVQGLRDEKVL
MKILVLLKKTPDTETKIEIASDGATIDHSNTKFIINPYDEFAIEEALQIKEK-VGAEVVIASFGDASCKDLIVKGLAMGADRGVLVSN----DDSADSLAVAKVLKAVVESEQASLVLCGKQAIDDDNMHVGTMVAELLDWPHVNVAGKVTIEGESCTVEREVEGGQEVHQFNLPGVVGANKSLNTPRYTSLPGIMKAKRKPFDNKSLADLGLNASNTVVLKGLEYPAEKPAGQVFSMVGKVVELLREAKVL
MKIIVCIKQVPDTN-EVRIDPKTGTLIREGVPSIINHDDKNALEEALKLKDK-YDVHVTVLTMGPPQADVALREALAMGADRAILLSD----RAGSDTWATAKTLTAAVKKIDYDIIFCGRQAIDGDTAQVGPQLAEDLGIPQITYVTHLEVNGKEVKAHRALEDGYEVLTTKMPCLLTAIKELNEPRYPSVKGIFEAYRKQVEVWSAKDIDINLSSPTNVRRTFTPSPKGQGMILDTVQELLFKLGEKHLI
MHIAVCVKRTPSST-TVAIGG-DGKVQTAGLPHGINPFDEYAVEEAIRITEK-LGSKVTILSAGAAESEEVVKAALALGADEGVLLTD----PDGSDTIATSRILAAAVEKLDVKLVLFGKQTNDGESGHMTALVGARMKRPSVVAVRKIAIDETSITVERMTEDGADTLKLALPAVVGVTKEINEPRLPSLKGKMKAKKAVVAKWSASDLALDPGSRTAVVTMEPVPARGSGLRIEQAKNLVAKLKEAKFI
MNIVVCVKHVPDAQSDRTFEAEDNTTDRENIDGLLSELDEYAVEEALKIKEG-SSGEVTVLTMGPAKAADAIKKALQMGADKGVHVSD----EAGSDALATSLILAKAVEKIGADLVLTGMASTDGTMSVVPAMIAERLGLPQVTFASEVTFDGGGVTIRRDGDVATEMVHSSLPAVVSVTDQINEPRYPSFKGIMAAKKKPIETWALSDLGVEAGAWTEVLSVSKRPPRQQGLIVNGGAVFAEYLSLQKFI
MNIVVLVKQVPDTWSERKLSDADHTLDRDAADAVLDEINERAVEEALVLQAE-HGGEVTVLSMGPDRATDAIRKALSMGADKAIHVSD----PHGSDALTTAKVLAKALATV-FDLVVAGNEATDGRAGAVPAILAELLGLPQLTHVRKVTVEGGVVKAVRETDEGVAHLEASLPAVLSVNEKINEPRYPSFKGIMAAKKKPVTTLTASDLGLGAAAWTQVVEAAPKPPRTAGQRVDGGSKIAEYLVGQKLI
MNIVVLVKQVPDTYSERKLSDTDHTLDRDSADAVLDEINERAIEEALQIKEA-HDGEVTVLSVGPDRATDAIRKALSMGADKAVHVVD----DHGSDILQTAKVLAAAIGTVDVDLVIAGNESSDGSGGAVPAILAELLGYPQLTHVREVTVDGSTVKVTRETEEGLTHLEASLPAVISVGEKINEPRYPSFKGIMAAKKKPVETLDVSDLGVDANAWSTVVEAAPKPPREAGQRVDGGSRIAEYLVGQKLI
MKILVCISHVPDTTSKINFTDGDTKFDSSGVQFVINPNDEFGLTRAMWFKEK-QGADVTVVNVGGPETEPTLRKALAIGADNAIRVNT----E-AKDGYQVAKQLANVVKEGGYDLVIAGRESIDYNGGMVPGMLAGLIDANFVTNCISLEVDGTKATAMREIDGGKETVSTSLPLVIGGQKGLVEERIPNMRGIMMARKKPLEVKEPIDA----GTETASVKFEKPAAKGAVKLIDNVEELVNLLHEAKVI
MKIVVCIKQVPDTN-EVRIDPVTGTLIREGVPSIINPDDMNALEEALRMKET-LGAYVTVLTMGPNQAEKALRQALAMGADEAILLSD----RAGADTWATSLTLAKAIEKI-YDLIFAGRQAIDGDTAQVGPEIAEHLGLPQVTYVQKVDIDGEILTVQRALEDGYETLKLSLPCLLTAIKELNQPRYMNMYDIFTCFEKQIKFMSADDLGIDKGSPTKVRASFTKSPKTPGEKIESAGAIAGKLKERQLI
MNIVVLVKQVPDTYSERKLSDSDHTLDRESADAVLDEINERAVEEALLIKEA-QGGEVTVLSVGPDRATEAIRKALSMGADKALHVSD----EHGSCVIQTSKVIAAAIGKVSVDLVIAGNEATDGRSGAVPAILAELLGYPQLTHARKVEIDGTSIKVTRETDEGLTHLEASLPAVVSVGEKINEPRYPSFKGIMAAKKKPVQTLTIADLGIDASATSKVVEVAPKPPRAAGQRVDGGSRIAEYLVGQKII
MNIIVCIKQVPDTN-EVKLDPKTGTLIRDGVPSIINPDDKSGLEAALVFKDK-YDAKVTVLTMGPPQAEGALREALAMGADEAVLLTD----RAGADTWATSLTLAKALEKMDYDLIVAGRQAIDGDTAQVGPEMAEHLNIPHVSYVEDMQKDGDSLILKRMFEDGYHRIKIQTPCLITALAEMNDPRYMSVGKVFDAFRKEIKTMTFADLDVEAGSPTKVKKSFTKGVKAAGVKYEAAKVIVEKLKEKFII
M------KYVPDATGDRHFAD-DLTVDRDDVDGLLSELDEYAVEQALRIAEN-SDVEVTVLTVGPEDAKDALRKALSMGADKAIHVED----EHGTDAIGTSLVLAKAIEKAGYDLVISGMASTDGSMGVVPALLAERLGVPQVTLLSEVSVEDGVVKGRRDGDTASEQLQASLPAVVSVTDQSGEARYPSFKGIMAAKKKPVTSWDLSDLDIEANAYTKVESAAERPARTAGTIVEGGKQLAEFLASQKFI
MNIVVLVKQVPDTYSERKLNDADHTLDRDSADAVIDEINERAVEEALLLQEA-HGGEVTVLSMGPDRATEALRKGLAMGAHKAVHVSD----AHGTDMIRTATVLAKAIGTVDVDLVVAGNEATDGRGGAVPAMLAELLGLPQLTHARKVEIDGQTIRVERETDEGITHLEAELPALVSVGEKINEPRYPSFKGIMAAKKKPTTTLTLADLGIDPGSWTTVVESAPKPPRGAGERVQGGTQIAEYLVGQKLI
MNIIVLLKQTFDTEAKIQLD-SNNNVITDNIQYIINPYDEFALEEAIRIKEK-LGVIITVVSMGPRKVEEALRQALAMGADKSILLND----EFGGDEHTAAVALSQTIKQIPYDLIIGGQVAIDDGSGQVAIRVAEILDIPQVNLVTKLDVENNKLAAHRQVEVGTEVIEVFLPAMITAQKGLNEPRYPALKGIMQAKKKELKILGLADLGLTEGANLKVISTFLPAPRNAGRILENVQELVRLLREAKII
MEILVLLKQTFDTEAKVTV--KDGRVVDDDVTLVINPYDEYAVEEALKIREA-VGGTVTVLSVGPARVDEALRRALAMGADEAVAIEP----P-DADEYVTASLLAAWAKDRKFDLILAGNVSVDTGAGQTALRVAEALGLPHVAAALKIEIAGNTATVHRDAEGDTEIVTVPLPALITAQQGLNEPRYPSVPGIMKAKRKQIARLSPADLGVDVAPKTAVTSVYQAEQNRLNKMIEQARELVRLLREAKVV
MKILVCISHVPDTTSKINFTDGDTKFDTNGVQFVINPNDEFGLTRAMWFKEK-QGASVHVVNVGGPETEPTLRKALAIGADEAIRINT----P-ATDGYSVAKQLAEVVKDGGYDLVIGGRESIDYNGGMVPGMLAQLLKANFVNTCISLEIDGTAATAIREIDGGKETIKTSLPLVVGGQKGLVEERIPNMRGIMQARSKPLHVKDAVDT----KSETTTVSFEKPAAKGAVKLVDNVDDLINLLHEAKVI
MNIVVLVKQVPDTATERKLNPADNTLDRASSDGVINELDEYAIEEALLLKEK-HGGEVTILSAGPDQATDSIRKALSMGADKAIHLND----EHGSDSLQTAYALAQALRTTEFDVVVLGSESTDARTGVVGAALAEYLGLPQLTLANKVDIDGGTIRIQRQTDDGYDVVEAQLPAVVSVVEKINEPRYPSFKLIMAAKKKPVTKLDAAGAEIDPNATTETVDFAAAPPRAAGTVVTGGVQIADFLASKKFV
MNIVVCVKQAPDTAATVTVQ--DGKVSWGDAPLVLNPWDEYAVEQALLTKEE-HGGKITAISLGPEDAKEALKTALAMGVDEAILVSD----PAGADTLVASKVLAAAISKVAVDLIFFGRSAVDSDSGVLGAQVARRLGWPSLSLVAAVNLEGGTIEVERMIDEGRQIVKGSLPVVVSVVKGINEPRYPSFMGIRKASRAEIPLWTAVDLGLTASPAMTWPEIFAPKIETKCEFIVIAEKLADRLMEEKVI
MKVLVCVKQTFDTEAKIEL--KDGKISDAGINMIINPYDEVAVEEGIRLKEK-GAKEVVVVSAGADKAIEAIRTALAMGADRGILIQQ----D-AADEFARAKALAKAIADEGANLVLAGHVAADDGSSQVPTRIAEILGWPHINVATTLDIADGKATCKCEADGGTTVIEVALPAVISTQVSLNEPRYPSMKGIMQAKKKPVSTVAAEAV----ESKTKVVEYSLPPAKAAGKKVDLAKEIANFIKDVKVI
MKIAVLLKQTFDTEAIISLD-SNGQINRQGINLIINPYDEFAIEEALRIKEK-HGGEVTIISVGPPEIQDAVFQALAMGADKAVMVTD----DAGTDEYGIALVISKVLGNQEFDLLLSGWRAIDDGSAQVALRVAEILGLPHVNVVTRLEIEEGKATATREIEGGYEVIEVPLPALITAQKGLNEPRYPTMKGIMQARKKPIKKLSLDELGLDTHPKVKTTSYFLPTPKPEGKIIEAARELCRLMREAKVI
MNIVVLVKQVPDTYSERKLNESDHTLDRESADAVIDEINERAVEEALKIKEA-GEGEVTVLCVGPDRATDAIRKALSMGADKAIHVSD----EQGSDMIATAKVIAGALGKVGYDLVIAGNEASDGRGGAIPAMLAELLGVPQLTHARELTLDGTTIKVDRETEDGVTHLEAALPAVVSVTEKINEPRYPSFKGIMAAKKKPVETLTVADLGVDAGAASTVLEAAPKPPRAAGERVDGGTKVAEYLVGQKLI
MNVYVILKQTFDTEEKIVI--QNGKVSEDGVKFVINPYDEYAVEEAIRIKEQ-SGGSVVVVSVGPERTAEALRTALAMGADEAVLIGD----DIPADEYAVSRVLAAYFADKSYDLILGGNFSVDNGAGQVAVRLAELLNIPHVSSITKLEVSGGSAAVNRDAEGDLEVLEVSLPALFTAQQGLNDPRYPSLPGIMKAKKKPFAQLTLDDIGIAAEAKTSQTELSLPPSRKAGRILAQAAQLVELLRESKAI
MRIIVCVKQVPDTN-EVRIDPVKGTLIREGVPSIINPDDKNALEEALKIKEA-HDVEVIVLSMGPPQAKEALKEAIAMGADEAILLSD----RAGADTWATSITLAAAIRKIKYDIIFCGRQAIDGDTAQVGPQIAEHLGLPQITYVEKLELSGKGVIAHRALEDGYYVIKSEMPVVLTAIKELNEPRYPSIKGIYKAYRELVKVWTVDDIDVDRGSPTQVKKSFTPSSKTGGEMLEIARQFVVRLKERQII
MNIIVCIKQVPDTN-DVKIDPKTNTLIREGVVSVVNPFDVFAVEEALRLKAR-LGGVVTAITMGPPQAEIALREVIAMGVDKGVLVSD----RAGADTWATSYTLAMAIRRIDYSLIICGKQATDGDTAQVGPGIATHLNLPQITYVRKIEVDENHIIAQRMLEEGNEAINSSLPCVITVVKEINQPRIISLRGRMVARRAEITKWTAKDINAEPGSPTKVVRIFTPSARPGGRMLDCVRELVDQLAARKKG
MNIVVLVKQVPDTWSERKLSDSDHTLDRASADAVLDEINERAVEEALLAKEA-HGGEVTALCMGPERATEAIRKALSMGADKAVHLSD----EHGTDAVGTAKALAKVVGTLSVDMIIAGNESTDGRSGAVPAMLAELLGWPQLTYARSLSLDGSTVTIERETDAGVTSVRAELPAVVSVTEKINEPRYPSFKGIMAAKKKPVSTLTLADAGIDAGALTQMVSSAPAPPKEAGQQVDGGTRIVEFLSGKNLV
MNIVVCVKYVPDAQSDRTFNDSDNTTDRVGVDGLLSELDEYAVEEALKIVEA-GEGEVTVLTVGPDQAADALKKALQMGAHQAVHVND----AHGSDSVATSLVLAEAVKKITPDLVMTGMASTDGTMSVVPAMLAERLGLPQVTFASELTVDGSTVTIRRDGDAASETIVASLPALVSVTDQINEPRYPSFKGIMAAKKKPVQTWSLADLGVDPAAWTKVESFTKRPPREQGQIVDGGAKLAEFLSAQKFV
MNIVVLVKQVPDTYSERKLSDSDHTLDRESADAVLDEINERAVEEALLIKEA-QGGEVTVLSVGPDRATEAIRKALSMGADKAVHVSD----PHGSCVLQTSKVIAAAIGKVGVDLVIAGNEATDGRSGAVPAILAELLGYPQLTHARKVTIEGTTIKVERETDEGITHLEASLPAVVSVGEKINEPRYPSFKGIMAAKKKPVDTLTVADLGIDANATSSVVEAAPKPPRAAGQRVDGGVKIAEYLISQKLI
MNIVVCLKQIPNPDLQFQINPEGTDIRRETLNYRTNGPDEYALEEAVRLKEK-NGGRVVALTAGPKRTEQMLREAIAKGADEAVRVAY----DAAFDPVKVARILAAAVKGIPHDLVLTGVQSDDQINSLTGGLIAGALGHPHASVVTKVEVSGTTVTAHRELEGGDQVVQLPLPAVLTVQFGINTPRYAPLPAIMKAARQPIKEVAPAALGAASGYTFRVRKLSRPEAKGHAEMVDQAKRLAALLRKG-FY
MKILVCISHVPDTTSKINFTEGDTKFDTNGVQFVINPNDEFGLTRAMWFKEK-QGASVDVINVGGPETEPTLRKALAIGADAAIRVNT----P-ATDGYSVAKQLASVVKDGAYDLVIAGRESIDYNGGMVPGMLAKLTDANFVNTCINLEIEGDNVTAIREIDGGKETVSTKLPLVVGGQKGLVEERIPNMRGIMQARSKPLTVKEPVAV----SPETTTASFEKPAPKGAVKLVDNVDELIDLLHEAKVI
MNIVVLVKQVPDTATERKLSSDDNTLDRAASDGVINELDEYAIEEALLLKEK-HGGEVTVLTMGPDQATDSIRKALSMGADKAVHLVD----DHGSDALQTAYALSKALGTVEFDLVVLGSESTDARTGVVGAALAEYLGLPQLTLAGKVDVDGSAIRIQRATDYGYDVVDAQLPAVVSVVEKINEPRYPSFKLIMQAKKKPVEKLSVADAGIDANAATETSDFAPAPPRAAGTVVDGGAKAAEFLAEKKFV
MKILVCISHVPDTTSKINFTDNDTKFDANGVQFVINPYDEFSLTRAMWFKEK-QGATVTVVNVGEASTEPTLRKALAIGADDAIRVNV----N-PTDGFLVAKELATIVKNGGYDVVLAGKESADYNGQMVPGMLASLVDFNFVNGCVGMEVDGTAVSATREIDGGEEKVSTSLPIVIAGQKGIVEERIPNMRGIMMARKKPLNVVESSGV----TASTATQSFEKPAPKGAVKLVDNVDDLINLLHEAKVI
MNVIVCMKQTFDTEAKIAL--ADGKISEEGVQWVINPYDEYAIEEALKIKEA-TDGNVTIVTIGPARVEEAVRTALAMGADDAVIVDD----PAFGDEFTVAEVLAAVIKTHPFDLILTGNQAVDDGSAQVAVRLAERLDLPHVSTITKLTIEGATAVAERDAEGDTEVVEVKLPALFTAQQGLNEPRYPSLLGIRKASKKPVKRLTLEEVGLSRTKRVTVTEVFMPAQKGAGRILERVRELVRELRTSKVI
MKILVCISHVPDTTSKINFTEDNTKFDTNGVQFVINPNDEFGLTRAIWFKEK-QGASVTVVNVGGSETEPTLRKALAIGADEAIRVNA----E-ATDGFFVAKQLAKVVEDGDYDLIIAGRESIDYNGGMVPGMLASLTHANFINTCIGLEVNGETATATREIDGGKETLKTSLPLVIGAQKGLVEERIPNMRGIMMARKKQLTVLEPVEA----NQETKAVQFEKPAPKGEVKLIDNVDELVNLLHEAKVI
MKILVCISHVPDTTSKINFTDGDTKFDTNGVQFVINPNDEFGLTRAMWFKEK-QGASVDVINVGGPETEPTLRKALAIGADTAIRVNV----E-AKDGFQVAKELAKVVQDGGYDLVIAGRESIDYNGGMVPGMLAGLTGANFVNTCISLDVDGTAVTATREIDGGKETVKTSLPLVIGGQKGLVEERIPNMRGIMMARKKPLSVVEPSGA----GTETNAVSFEKPAPKGAVKLVETVDELIDLLHEAKAI
MNIIVCIKQVPNTT-NVQIDAETGRLKREGVESIINPFDEYAIEEGVRLKER-IGGKVTVVTMGPPQAESALREAISRGADEAVLVSD----RGGADTLATSYALASAIKTIDYGIIICGKQATDGDTAQVGPGIAEMLNIPHVAYVKKVSADASAIKVERMMEDGYDLIESPLPVLLTVVKEINTPRIPSLKGKMAAKKAVIKTLSAADIKADTGSPTQVMKIFTPPQRKGGEKFDVAKSLTAKLSEIGII
MKILVCISHVPDTTSKINFTDGDTKFDTTGVQFVINPNDEFGLTRAMWFKEK-QGATVDVVNVGGPETEPTLRKALAIGADSAIRVNT----P-ATDGFAVAKQLANVFKDGGYDLVIAGRESIDYNGAMVPGMLAELIDANFVTNCISLEVDGTNAKAVREIDGGKETVSTTLPLVIGGQKGLVEERIPNMRGIMQARQKPLNVVEPVDA----TKETSSVRFEKPEPKGAVTLVDNLDELVNLLHEAKVI
MKILVCIKQVPDMESKFKVDSEGKWYDQTDLAYRMNEYDEYAVEQAVRLKEQVKDADITVLSIGPERVKEAIKKALAMGCDRGVHIKD----DYKKDPYQKANIVYEFAKDKGFDIIFTGMQSQDRGSGQFGVILAELLGIPAVTTIVGFEYADGVVTAKRELEGGKAIVKVKLPALFTCQLGLNEPRYPTLPNIMKAKKKELLTHDVSEF-LKDEALVETVKVDYPEKKGGALILDLVEKTVQILKKTSVL
MKILVCISNVPDTTSKINFTADNKEFDKNGVQFVINPWDEYALTRAIELKEA-KGGTVTVLNVGEADAEPNIRKALAIGADDAIRVNA----N-PKDAFFVAQQITAVAKENNYDMILMGKESIDYNGSQVHNMVGEMLGIPSIVPAFKLDVDDNTAVLEREIEGGKEVVEVKLPFIASAQQPMSEPRIPNMRGIMTARTKPLAVREPVGA----DVKADYVNFSKPEKKSGVKMIENAGDLIKLLREAKVL
MKILVCISHVPDTTSKINFTEGDTKFDTNGVQFVINPNDEFGLTRAMWFKEK-QGASVDVVNVGGAETEPTLRKALAIGADGAIRVNA----A-ATDGFFVAKQLAEVVKNGGYDLVIAGRESIDYNGGMVPGMLAELTNANFVNNCISLEIDGTNATAMREIDGGKETSSTSLPLVIAGQKGLVEERIPNMRGIMMARKKPLNVVEPVDA----SAETTAVKFEKPAPKGAVKLVDNIDELVNLLHEAKVI
MNIVVCVKYVPDAQSDRTFTE-DHTTDRDGVDGLLSELDEYAVEEALKIVEATGEGEITVLTIGPEAAADAVKKSLQMGVDKGVHVLD----DAGSDAPATSLVLAEAITKLTPDLVLTGMASTDGTMSVVPAMLAERLGLPQVTYASELTVSEGTVTIRRDGDTASETIESSLPALVSVTDQINEPRYPSFKGIMAAKKKPVETWSLADLGVDANAWTEVLETTKRPPREQGEIVEGGSKLADFLAAQKFV
MKFLVCISNVPDTTTKITFTPDGKEFNTAGVQFVINPYDEYALTRAIELKEA-LGGTVTVLNVGEADAEPNIRKALAIGADDAIRVNI----K-PTDAFLVSTQIAHYAKEGGYDLILMGRESIDYNGFQVHGMVGELLGIPTIAPAIKLDINGTTATVEREIEGGKEIIEVNLPIVVSAQQPMTEPRIPNMRGIMTARTKPLQVVEAVGQ----ETKTQVQGYQLPPAKSGVKMIENAGDLIKLLREAKVL
MKILVCISHVPDTTSKINFTDDNTKFDSTGVQFVINPNDEFGLTRAMWFKEK-QGAQVTVVNVGNADTEPTLRKALAIGADEAIRVNT----T-ATDGFSVAKQLAHVAKEGAYDLVIAGRESIDYNGGMVPGMLAGLTDANFVNNCIGLEVEGTSAKAIREIDGGKETVSTALPLVIGSQKGLVEERIPNMRGIMMARKKPLTIVEPVSS----EAETTSVAFEKPAPKGAVTLVDNLDELVNLLHEAKVI
MKILVCISHVPDTTSKINFTENNSKFDNTGVQFVINPNDEFGLTRAMWFKEK-QGANVTVANVGGPETEPTLRKALAIGADAAIRVNG----V-AIDGFYVAKQLAKVVQDGNYDLIIAGRESIDYNGGMVPGMIAGLIDANFINNCISLEIDGENATAIREIDGGKETVSTSLPLVIGGQKGLVEERIPNMRGIMTARQKPLTVIEPLTT----DAQSTSISFEKPAPKGAVKLVDNLDELINLLHEAKVI
MHYVVCVKQVPDTS-VVKLDPVTNTLDRSSAPSIINPYDAHAVEEAVRLKKQ-SGGKVTVVSMGPPMAVSTIKKCIELGADEGVLISD----RAGSDTLATSYALTQAIKKIPVDIIFAGKQAIDGDTAQVGPGIARRLGIPVLAQVNQVHFEEKMIRVRRKIEDGHEVVESKLPCLITVEKEINELTYAPLPNMIKAAKYNPIVWTTNDIEVDRGSPTVVGKIFAPPKQSGGEKIEVVNHVMDKLLNVHLV
MNIFVALKQTFDTEEKIVV--ENGSVKEDGVRFVLNPYDEYAVEEAIKLRDE-LGGQVTVVTVGPERAQEALRTALAMGADEAVHITD----ELLGDEYKVSNVLASYFKDKEFDIILTGNQAVDSGSGQTAVRLAELLNIAHISTITKLEINGTDVVAHRDAEGDLEVVGAKLPLLVTCQQGLNDPRYPSLIGIRKANKKPLETPSAGDLGVDAASKASVKETFLPAAKSAGRILQRVTELVNLLKEAKVL
MKILVCISHVPDTTSKINFSDGDTKFDTNGVQFVINPNDEFGLTRAMWFKEK-QGASVTVVNVGGPETEPTLRKALAIGADEAIRVNA----E-ATDGFFVARQLAKIVKDGGYDLVIAGRESIDYNGGMVPGMLAALTGANFVNTCIGLEVENNEATATREIDGGKETVKCALPLIIGGQKGLVEERIPNMRGIMMARQKKLTVLEPEEA----QSQTTAVKFEKPAPKGEVKLVDNLDELISLLHEAKVI
MKMFVCIKYVPDTEAEVKVNPDGVSVDSSRFSFDINDADNYAVEESVLLKEA-GEGDVTVLSIGPKQSDVMIRMAMAKGCDRAVRVED----EAGYDPLMVAKVLAGAIKGQEFDLVLTGCMASDDWHMSTGVALAEELGVNHASMVKKVEVLDGKVKAYRELEGGLEVVEVELPAVLTIQTGINEPRYAPIRGIREAQKKELKVASLDDLGLDAASMVVLEQLYIPEVESSAEFIEKAEKLASILVKGGLV
MKVVVCVKQVPDTEAEKRLLPDTLTVDRESSNPVLNEMDEFAIEEALKLVEA-HGGEVVVLTMGPDGADAAVRKALSMGADSGILLSD----PAGSDAAATSYAIAQALGTTEFDLVILGSEASDARTSLVPAMLAERLGLPQLTFASKVEIDGTDITVNRLTDYGHDVVKATLPAVVSVVEKINEPRYPSFKGIMAAKKKPIAQLDAAAAGIDAGAWTAVADAAERPPRSAGVKVDGGVKLAEFLSAQKFI
MKIIVCISKAPDTTSKIAFTDGNSKFDENGVQFIVNPYDEYALVRALELKEA-NGGSVTVLNVGDTSNDAIIRKALAIGADDAVRIDT----P-TQDALFVAKQIANYVKENNPDMVLLGKETIDYNGSQVGGMVAAILDMPYVSLASKLDMNGTTATIEREIEGGVEVIETSTPFVLSAAKGMAEARIPNMRGIMAARTKPLNVVAAIAA----DNATEIKSFSLPPAKTGCKYVDNVEQLIDLLHEAKAI
MKILVCISHVPDTTSKINFTEGDTKFDTTGVQFVINPNDEFGLTRAMWFKEK-QGASVDVVNVGGPETEPTLRKALAIGADAAIRVNT----A-ATDGFAVAQQLAKVVQDGGYDLVIAGRESIDYNGGMVPGMLAGLIKANFVTNCISLEVEGTNVKAVREIDGGKETVSTSLPLVIGGQKGLVEERIPNMRGIMMARQKPLKVVEPVDA----NTETASVKFEKPAPKGAIKLIDNVEELVNLLHEAKVI
MKILVCITHVPDTTSKINFTDNNTKFDTTGVQFIIGPYDDYALARAIELKDAIAGTTVTVLNVGPADTEPTLRKGLAIGADDAIRVNA----E-PTDSFFVASQIAAIAKETPYDLILMGRESIDYNSGVVHGIVAELLGIPSISPVMKLDLDGTKAKLAREIEGGKEYLEVSLPFVAGCQEPIAEWKIPNMRGIMSARTKPLKVVEPKAV----DSGVKLQKFELPPPKGSVKMIDNVPELVNLLKEAKVL
MKILVCITHVPDTTSKIAFTDGNTKFDQTGVQYIIGPYDDYALARAVELKEQ-SGGSITVLNVGEAETEPTLRKALAIGADDAIRVNA----F-PKDSFFVANQIANAAKEGGYDLILMGRESIDFNSGVVHSMVGELLGMPSLSPVMTLDIEGNKAKMTREIEGGKEYLEADLPLVLGCQEPIAEWKIPNMRGIMTARTKPLNVVEPADD----TVRTQLSTYEMPPAKGAVKMIDNVSELVDLLKEAKVL
MKILVCISHVPDTTSKINFTDGDTKFDTNGVQFVINPNDEFGLTRAMWFKEK-QGASVDVINVGGPETEPTLRKALAIGADTAIRVNT----E-AKDGMQVAKELAKVVQDGGYDLVIAGRESIDYNGGMVPGMLAALLDANFVNNCISLEVEGTSAKAVREIDGGKESVATSLPLVIGSQKGLVEERIPNMRGIMMARKKPLNIVEPANA----SAETTSVSFEKPAPKGEVKLVDNVAELVNLLHEAKVI
MKILVCISHVPDTTSKINFTDNNTQFDTNGVQFVINPNDEFGLTRAMWFKEK-QGATVDVVNVGGPETEPTLRKALAIGADSAIRVNT----P-ATDGFQVAKQLAKVATDGGYDLIIAGRESIDYNGGMVPGMLAALIKANFVNTCINLEVEGTEAKAIREIDGGKESVTTSLPLVIGAQKGLVEERIPNMRGIMQARKKPMNVVEPEEV----KVQTEVAKFEKPEPKGAVKLVDNLDELINLLHEAKVI
MKILVCIKQVPDMESKFKINGEGLWYEEANLAWRINEYDEYAIEQAVQVKEQ-VGAEITVLSVGPERVREAMKKALAMGCDRGVQIAC----DWRRDSFEIASLIAEYAAKESFDLIFTGMQSQDRGSAQVGTLLGEMLGAPVLTTVVDFSWDGTKITARRELEGGMGVVRTPLPAVVTCQLGLNTPRYPTLPNIMKAKKKEIVSLPVADL-AGVEGRLATEKTAFPEKKGSGLVLEMAGQLLGILRKTKVL
MKIVVLVKQVADTYSERTLSDSDHTLDREGTEAVIDEINERAVEQALQVKEA-AGGEVVVVCMGPDRATDAIRKALSMGADSAVHLSD----AHGSCAVQTARALTALINRQGWDLVVAGNSASDGQIAAVPAMIADLLDVPALTWANEISVDGTTVTAKRETDDGVTHLTAELPAVVSVGEKSGEPRYPSFKGIMAAKKKPVESLDLAGAGIDANALTTVTSSAPKPPKQAGEKVDGGAKIAEFLVGQKLI
MNIVVCVKYVPDAQAERTFNASDNTTDRENVDGLLSELDEYAVEEALKIVEA-GEGEVTVLTVGPDQAADAIKKALQMGADKGVHVND----AHGSDAVATSLVLAEAIKKLDVDLVITGMASTDGTMGVVPTMLAERLGLPAVTFASELTVDGGTATIRRDGDASTQTITATLPALVSVTDQINEPRYPSFKGIMAAKKKPVETWALSDLGVDAAAWTKVSSFDARPPRTQGEIVDGGSKLAAFLSERKFV
MNILVCIKQVPDIE-KIKVDSAKKVMIMDGVPNIVNQFDTYALETAVRIKDA-DATKVFVVTMGPAQTKDAMKSCLSVGADRAYMVTD----DNDSDTLATSYVLSAAAKAITFDLILCGKQAADGDTGHVGPQLAEYLNYPQITSASEITVDGGKVSARRPTDEGAEVVAAVLPAVVTMSQTAYEPRYASVKTKMAANRAEIPVLTAADLSLDAGSPSKVIKTFVPERKKGGLKILSAQKLTALLSDAGVI
MKILVCISHVPDTTSKINFSDNNTKFDPTGVQFVINPNDEFGLTRAMWFKEK-QGAQVTVANVGGADTEPTLRKALAIGADEAIRVNM----P-ATDGFSVAKQLANVVKDGGYDLVIAGRESIDYNGGMVPGMIAGLIGANFVNNCIGLEVDGTSAKAVREIDGGKESVSTSLPLVIGGQKGLVEERIPNMRGIMMARKKPLTVVEPVAV----SAETSSVAFEKPAPKGAVTLVDNLDELVNLLHEAKVI
MKILVCISHVPDTTSKINFTDGDTKFDTNGVQFVINPNDEFGLTRAMWFKEK-QGASVDIINVGGPETEPTLRKALAIGADTAIRVNT----P-ALDGYQVAKEIAAVAKDGDYNLIIAGRESIDYNGGMVPGMLAKLLDANFVNTCTGLEIDGETATATREIDGGKETLSAKLPLVVGGQKGLVEERIPNMRGIMMARKKPLNVVEPTGA----SKETQAVKFEKPAPKGAVKLVNNLDQLVDLLHEAKVI
MNIVVLVKQVPDSGTERSLRADDKTVERDSASLVINEMDEYAIEEALKVKEA-VGGTVTVLTMGPDKATESIRKALSMGPDGAVHVND----PHGSDALATSKVLAKALQGLEWDLVIAGAESTDGRAAAMASMLSERLGVAGLTGARKLTVDGSTLTIERQLEDGYQVVEAQTPAIVSVWDTINEPRYPSFKGIMAAKKKPVDTKSLADLGVDAAATSSVVEFAPRPPRAAGEKIDAGSKLVAYLAAEKIV
MKIAVCIKAVPETDTRIKIAADGCSIDRADVKFIISPYDEFALEEAVRLKEA-KGGQVIALALGGDEVPNILREGLARGADEAIHISS----AAADDPLCVGKTLAAALKSISPDIVFFGKHGVGGDNQQVHAIVAEKLGWPQVTVVTKLEVSDGRLRAEREIEGGIEVVETGLPAVIAAQKGLNEPRYPKLQSIMQAKKKPLASKTFSDFGLSAAAGLVITALRLPPPRQAGRKIQQTNELLSALQEVKVI
MKILVCISHVPDTTSKINFTDNDTKFDTNGVQFVINPNDEFGLTRAMWFKEK-QGATVDIINVGGPETEPTLRKALAIGADSAIRINT----E-ALDGFQVAKELSAVAKEGNYDLIIAGRESIDYNGGMVPGMLASLLGASFVNTCISLEVDGDTATAVREIDGGKETVTAKLPLVVGGQKGIVEERIPNMRGIMMARKKPLEVKEPQGA----STETSAVSFEKPAPKGDVKLIDNLDELIDLLHEAKAI
MNIVVCMKQVPDTT-EVKIDPVTGTLIREGIPSIINPDDKSGLEAALGLKDE-VGAKVTVLSMGPPQADVALREALAMGADEAVLLSD----RGGADTWATSTTLAAALTKLGFDLIICGRQAIDGDTAQVGPQIAEHLGLPQVSYVSELQLAGDSVVVKRIFEDGYQRIKVRMPCLLTTLKDMNTPRYMSVAGIYDAYKKHIQLWGLADIVVDQGSPTRVKKSFTKGTKSAGKVYEGARIIVEALREKYVI
MKILVCITHVPDTTSKIQFTDNNTKFDKNGVQFIIGPYDDYALARAVELKEQ-LGATLTVINVGEAETEPTLRKALAIGADDAIRVNA----F-PSDSLFVAKQIAAIAKENNYDLIMMGRESIDFNGGMVHGMVGEMLGIPSVSPVMKLEIEGDTVKMAREIEGGKEHLEAKLPLVAGCQEPIAEWKIPNMRGIMSARTKPLQVVDPAGE----EIATEVTTYQLPPAKGTVKLVDNVEELVKLLKEAKVL
MKFLVCISNVPDTTTKITFTPDNKELNKAGVQFVINPWDEYALTRAIELKEQ-LGGSVTVLNVGEADTEPNIRKALAIGADDAIRVNA----K-PTDAFFVAQQIAAVAKDGGYDVILMGKESIDYNGFQVHGMVGELLGIPTVAPAMKLDMSGNTATLEREIEGGKEIVEVQTPFVVSCQEPMCEPRIPNMRGIMTARTKPLKVVEATGQ----GAATQVTEYALPPKKQGVKLIENAGDLIRLLREAKVI
MRIIVCIKQVPDVT-EVKIDPKTNTLIREGVPSIMNPYDLHAIEAALELKEA-TAGKVTAITMGPPQAEEVLREAISMGVDDAILLTD----RAGADTWATAYTLSMAARKI-FDLIICGKQAIDGDTAQVGPEMAEFLNIPHVSYVRKINVSSQEMIIERLMDDCYEKIQVCLPALITVVKELNNPRPPSIRGKMAAKKAVIPRWNADDINAEEGSPTMVKNIFAPPPRGERRILEQVDILLKELRRLGCL
MEILVCVKQVPDTA-EVKIDPVKHTVIRAGVPNIFNPFDQNALEAALQLKDN-QGAKVTLLSMGPPQAKDVLREGLAMGADEAYLLTD----RGGSDTLATGYCLAQAVKKVQFDIILCGKQAIDGDTAQVGPQIACELGIPQITYAAAIEVEAKCVKVKQQNEEGYIITEANFPVLITAVKELNEPRFPTIRGTMKAKRREIPELSADDVKADEGSPTKVRKIFTPPQRTQGLIIAAVDTLMEKLTAQKII
MNILVCITHVPDTTSRIAFTENNTKFDKNGVQFIIGPYDDYALARAVELKEA-NGGKVTVLNVGEAETEPTLRKALAIGADEAIRVNA----F-PSDSYFVAKQIADVAKQGEYDLILMGRESIDFNGGMVHGMVGEMLGLPSFSPVMVLEVEGNTAKITREIEGGKEKLEVNLPFVAGCQEPIAEWKIPNMRGIMSARTKPLNVVEPTDN----TKLTEIAQYELPAPKGAVKMIDNVEELVNLLKEAKVI
MKILVCISHVPDTTSKINFTDGDSKFDTNGVNFVINPNDEFGLTRAMWFKEK-QGASVDVVNVGEKETEPTLRKALAIGADNAIRVDT----P-AKDGFQVAQQLAKVAKDGDYDLIIAGRESIDYNGGMVPGMLAALLDANFINTCISLEIDGDTAKAVREIDGGKESLTASLPLVIGGQKGLVEEKIPNMRGIMQARKKPLNVVEPEEV----ATQTEAVKFEKPAPKGEVKLVENLDELIDLLHEAKAI
MNIAVLIKQVPDTWSERVLKDADWTLDRDAADAVIDEIDARGVEAALQLVEQ-HGGEVTVVTMGPDRATESLRKALAMGADKAVHVTD----DAGSDALQTSAALAAAIGTLSVDLVITGNESTDGRTGSVPSMLAERLGLPQVTSVRSLEIDGTTVRAERVRDGGYSEVTATLPALVSVTEKINEPRYPGFKGIMAAKKKPVTVLGIADLGLDANAATVVLDAAPRPPKQSGEKVTGGTQATEFLAAARLI
MNIIVCLKQVPDTN-EVKIDPVRGTLIREGVPSIINPDDRNALEEALRLKDE-NDIKVIVLSMGPPQADVALREALAMGADEAVLLSD----RAGSDTWATSTALATGIKNIDYDIILCGRQAIDGDTAQVGPQIAEHLNLPQITYVEELKIEDNKIIAKRALEDGYFVIESKMPVLLTAIKELNEPRYPSIKGIYDAHKDKVRVLSAKDIEADFGSPTQVNKSFTPPGRSGGEILETARELIVKLKEKHLI
MKLLVCISHVPDTTSKINFTEGDTKFDTNGVQYVINPHDEYCLTRALWFKEK-QGASITVITVGTQLVEPTLRKALAIGADDAIRVDA----E-PKEAFFVAQQIADVAKKEGYNLILTGRESIDYNGGMVPGFLAASLNYNFVNACIGVEIEGQNVTATREIDGGSEVLATTLPIVLAGQKGIVEERIPNMRGIMMARQKPLKVVPAIEV----ILNSTTVGFEKLPLKSACKLVDNIDELINLLHEAKVI
MKILVCAKQVPDTT-EVKIDPVKGTLIREGVPSILNPDDANAIEEALRIKDR-YDTKITVVSMGPPSAELVLYECMGMGADDAYLITD----RGGSDTWATSNVIAEAIKYLEFDIIFAGRQAIDGDTAQVGPQIAEKLGIPQITYVQKVEVEGSKLVVERALENGYEILEATTPILLTAIKELNEPRLMNMRAIHKGFHAGIKQITNAELKIEPASPTNVKKTFTPELIVKGTRIDAAKELVRQLKLNHII
MRIAVLVTYVPDTASTIKVGPSGKSIDETGIKWIISPYDEFAVEEAIKLKEA-KGAEVTYITYGPERDQQVLRECFARGGDKGVHVVG----TAFGDAFAIAQILAAAVKKAGFDLIFAGVKGVGSDQGLVGAMVAELLDIPHVGSVTKIEYGEKSLTAWREIEGGQEVVEVSLPCLITAQKGLNEPRYPSLKGIMAAKKMPVESVKVADLGVDEGATCRWVALSLPPAKSSGKIIAAARELARLLREAKVI
MKILVCISHVPDTTSKINFTENNTKFDTSGVQFIIGPYDDYALARAIELKES-TGSTVTVLNVGTAETEPTIRKALAIGADDAIRVNA----E-PVDSFFVASQIAEHAKAGGYDLILMGRESIDYNSGAVHGIVGEMLGIPSVSPVMKLEVDGTKVKMAREIEGGKEYVEANLPLVAGCQEPIAEWKIPNMRGIMSAKTKPLKVVDAKAA----DSGVKLQKFELPPPKGAVKMIDNVGELVTLLKEAKVL
MKILVCITHVPDTTSKIQFTDNNTKFDKTGVQFIIGPYDDYALARAVELRDQ-SSGSLTVLNVGEAETEPTLRKALAIGADDAIRVNA----F-PSDSLFVANQIAHYAKEGGYDLILMGRESIDFNGGMVHGMVAEMLGIPSVSPVMKLDLEGDTAKIAREIEGGKEHLEVKLPFVAGCQEPIAEWKIPNMRGIMSARSKPLNVVEPVGE----DAATKTVGYELPPAKGAVKLIDNVEELVKLLQEAKVL
MKILVCISHVPDTTAKINFTSDSSALDGNGIQFVINPYDEFGLTKALQLKEK-HGGTVTVVTYGDTRVEQTLRKALAIGADDAVRLDG----I-PTDPMQVAGELAAHVQSAGYDLVICGQESIDYNGGIVPGALAAHLDWAFVNACIGLTLEGQQADCLREMDGGKEAVKATLPMVIAGKKGLVEERIPNMRGIMTARTKPLIPQPLAGT----TPASHPASFTKPAPKAAVQLISNLEELVRRLHEAKVI
MKILVCISHVPDTTSKINFSEDNTKFDTTGVQFVINPNDEFGLTRAMWFKEK-QGAHVTIANVGGPETEPTMRKALAIGADAAIRINT----T-PTDAFSVAKQLAQVVKDGGYDLVIAGKESIDYNGGMVPGMIAGLTNTNFINSCISLEIDGNNAKATREIDGGKEHVSTTLPLVIAGQKGLVEERIPNMRGIMMARQKPLTVLEPIDA----AVETNSISFEKPAPKGAVKLVDNLDELINLLHEAKVI
MKIAVCIKRVPVMEVKFAVGKDGASVDETGLKFDVNDFDLWAVEAALQLNEK-NGGEVTVVSLGTDAAQEQIRKALSMGADKGVLLKT----DP-TDGLAIAQALAAELRGGGYDVIFFGMKAIDSDAQTVGPMVGELLDVACVAGVSKLDIANGKGTAQRAVEGGVEVVEFSLPAVITVDEGLAKERLPSLKGIMAAKKKPLETKP-AQLG---TAGVTVTKMELPAERAAGRIVAAVPELVRLLQEAKVL
MNILVCIKQVPDTT-EIKIDPVKNTLIREGVPSIVNPFDGYALEAAARIKDN-DDTKIVVLSMGPAQAKNALKECLAIAADQAYLLTD----RGGSDTLATSYILSQAIRHINFDLIFCGKQAIDGDTAQVGPEIAEHLGLPQITYGLEASVENGKVIVKKEAEEGVQVITASMPCLVTYTKPSWDPRYPTLKRKMAANRAQIPDITASDLEINLGSPTKVKATFVPPRKSGGVVIASAMKLFSLMNDNGLI
MNIVVLVKQVPDSGAERTLSASDNTVERGSANNVINEMDEYAIEEALKIKEA-HGGEVTVLTMGPAGATESIRKALSMGPDKAVHVQD----DHGSCAVATSKVLAAALGTLNADLILCGAESTDGRVQVMPHMLAERLGIAALTGARKLTVDGSQLTAERQTDEGYEVVTAATPAVVSVWDTINEPRYPSFKGIMAAKKKPVQGLSLADLGVAAGATSTVVEFAPRPPRSAGTKVNGGAQLVEFLATEKFV
MNIVVCVKYVPDAQNDRSFDE-DGTTDRSSADGLLSELDEYAIEEALKIKEV-GDGEVTVLTLGPERAVDAVKKALQMGADKGVHVCD----EAGSDAPATSLILAAAIEKIRPDLVLTGMASTDGTMSVVPAMLAERLGLPQVTFASELVVDGGRARIRRDGDIATEMVEAELPAVVSVTDQINEPRYPSFKGIMAAKKKPVETWSLADVGVDSAAWTKVLSTAKRPPREQGLIVQGGAVLAQFLSIQKFV
MNIIVCVKQVPATN-EVRMNEKTNTIIREGVESIINPYDMYALEEGIRIREK-AGGRVTALSMGIPSVTEMLREAMAIGADDAALLSD----RAGADSLATAYTLSLGVRRIDFDLIICGKQATDGDTAQVGPSLAEKLGIPHITYVDEVDISEGVMRVKRATDEGHEVIDITLPAVMTVEKGINIPRLPSVYGLREALKREIPIWTHDDVNADGGSPTQVVRTFVPQSDKETVVLADIKRLVDDLLDAGMM
MNIIVCIKQVPATN-DVKINKDTNTLVRDEAQSVINPFDTYAVEEGVRLKEA-TGGKITVISMGIPKVADILKECIAVGADDGILLSD----RAGADTLATSAALAAGINKIDYDIIICGKQAIDGDTGQVGPELAERLGIPHITCVRKIEIKEDYIRAQRMTDFGYEVIECSLPAVITVVKEINEPRLPSIKGMMKAKKAVIPVWTADDVGADKGSPTKVIKTFTPEININTEIIEQAHKLVEKLLQLQIV
MKILVCISHVPDTTSKINFTNDNTAFDPNGVQFVINPNDEFGLTRAMWFKEK-QNATVDVVNVGGPETESTLRKALAIGADAAFRINT----T-PTDGYAVAKELSKVAKDGNYDLIIAGRESIDYNGGMVPGMMAAELGASFVNNCISLEIDGTNATAVREIDGGKETLSSTLPLVIGGQKGLVEEKIPNMRGIMMARKKPLTVLEPAQQ----QTCTSSVKFEKPTPKGAIKMVDNIDELIDLLHEAKVI
MKILVCISNVPDTTSKINFTEGDTKFDTNGVQFVINPNDEFGLTRAMWFKEK-QGAAVHVATVGGAQTEPTIRKALAIGADEAIRINA----E-PTDGFFVARQLAEVVKNGGYDLVIAGRESIDYNGGMVPGILATLLDMNFVNTCIGLEVDGNSATATREIDGGKEKISTSLPLVIGGQKGLVEERIPNMRGIMMARKKALNVVEPVDA----PKPTQDQKFEKPAAKGPVKLVGNVGELVNLLHEAKVI
MKILVCISNVPDTTSKINFTEGDTKFDTNGVQFVINPNDEFGLTRAMWFKEK-QGAAVHVVTVGGAQTEPTIRKALAIGADEAIRINA----E-PTDGSFVARQLAEVVKNGGYDLVIAGRESIDYNGGMVPGILATLLDMNFVNTCIGLEVDGNNATAMREIDGGKEKISTSLPLVIGGQKGLVEERIPNMRGIMMARKKALNVVEPVDA----PKPTQDQKFEKPAAKGPVKLVSNVEELVELLHEAKVI
MNIVVCVKYVPDAQGDRAFEA-DHTTDREGVDGILSELDEYAVEEALKIVEE-GEGEVTVLTMGPDDAATAIKKSLQMGAHKGVHVLD----DAGSDSVATSLILAEAITKIDVDLVLTGLASTDGVMSVVPAMLAERLGMPQVTFASELTVGDGSVTIRRDNESFSETVEASLPAVVSVTDQINEPRYPSFKGIMAAKKKPVETWGLDDLDIDVAAWTMVTDTKARPPREAGQVVQGGEALAQFLADRKLA
MKILVCVSKTPDTTSKIAFTDGNSKFDEAGVQWIINPYDEYALVRAIELKEK-DASVLHLVTVGGADAEPIIRKALALGGDEAIRVNT----D-NSDSYYIAAQIAEIAKQGGYDLIFTGKETIDYNGSSIGGMVAELTDAPYISLATKFELNGTTATVTREIEGGEEVAEVALPLVVSCQKGVAEQRIPNMRGIMAARTKPLKVVEPVAT----EALTSIVSFELPPAKAGVKLVDNVAELVRLLHEAKVI
MNIVVLVKQVPDSGADRNLRSDDNTVDRGSANNVINEMDEYAIEEALKIKEA-HGGEVTILTMGPDRATESIRKALSMGPDKAVHVVD----DHGSCAVATSKVLAAALGQLNADLVLCGSESTDGRVQVMPHMLAERLGVAALTGARKLTVDGSTLTVERQTEEGYEVVTATTPAIVSVWDTINEPRYPSFKGIMAAKKKPVQTLSLADLGVAAGATSAVVEHSKRPPRSGGAKVSGGVQLVEFLATEKFV
MNIVVLVKQVPDTEGDRKLDSSDNTVDRNAVDPVINYIDEFAIEEGLLLKEA-HGGEVTILTVGPDKATESIRKALSMGADKAVHVND----EHGSDAIGTAKVLAKALGGIEWDVAISGSEATDARGAVVPALLAEVLGAPQLTQARKVTVDGSTVTIERVTDTGFEKVEGSTPAVISVVEKINDPRYPSFKGIMAAKSKPIEVKSLGDIGLDANAWTQVASFENAPPREAGQTVDGGAKIADFLASKKLI
MKILVCISNVPDTTSKINFTDSDTKFDTNGVQFVINPNDEFGLTRAMWFKEK-QNATVHIATVGDVSVEPTMRKALAIGADEAIRVNA----V-PTDGFFVAQQLANVVKDGAYDLVIAGRESIDYNGAMVPGIMASLLKMNFVNTCISLEIDGTNATAIREIDGGKEKLSTTLPLIIGGQKGLVQERIPNMRGIMMARQKKLTVVEPVEG----ITATKDTKFEKPAAKGAVKLVTSVDELVKLLHEAKAI
MKILVCISHVPDTTSKINFVDNDTKFDTNGVQFVINPNDEFGLTRAMWFKEK-QGATVDIVTVGGKDTEPTIRKCLAIGADTAYRVDT----E-PLDGFQVAKELAKVAKDGEYDLVIAGRESIDYNGGMVPGMLAKLIGANFINTCVSLDIEGETATAVREMDGGKETIKTSLPLVIGGQKGLVEEKIPNMRGIMMARKKPLNIIEPLSS----KTHTEAKSFRKPEPKGEVTLIDNLDELIDLLHEAKAI
MKLLVCIKQVPDMESKFQSNGTGDWYAESDLAYRMNEYDEYAVEQAVQLKEQ-LGPDVTVLSIGPDRVGEPIKKALAMGCDRAVHIQD----SHTKDPWQIAAIISAFAKDKSFDLILTGMQSQDRGSAQVGVTIAEELGYGCATTIIGLAYDNGTITVKRELEGGIGVVKLKTPALVTCQLGLNIPRYPTLPNIMKAKKKELITHPVSDF-LREQELTATTSVYPPTKRSGGIVLDMVERLHAILKKTAVV
MKIAVCIKQVPTREWQPRIRDDKRWIRGEDVAYEMNEPDAYALEEALRLREQ-HGGEVVVCSAGPARVQQVLREALARGADRALHVED----EAVSDAFVSAGALAAAMAVEQFDLVLTGLQSDDQGHAQTGVVLAERLGIPHSTIIMEVQVQPSGVRVKRELEGGWQWISLPLPALLTIQSGINQLRYATLKGIMAAKKKEIRRVPLAA-G---QPAQEIVSLALPSRAKQTQIIEAARELVRRLREARAL
MRIIVCIKQVPDTT-EVRIDPRTGTLIRTGVPSIINPEDCHALEAALAIKDQ-HGAEVIVLSMGPPQAEEALLKALAMGADRAILLTD----RAGADTAATSYTLAQAIKQLSYDLVLTGRQAIDGDTAQVGPQLAELLDIPQVTYVQKILLSDGTCRLQRALERGYEIVETRLPALFTVIKELNTPRYPSIRGIVRACRQGITVWTAKDVPVDPGSPTQVRRTFVPEHKRNCLILEITVTLINHLKERRLL
MRIIVTVKHVPDATGDRHFAD-DLTVDRDDVDGLLSELDEYAVEQALQISEN-SDVEITVLTVGPEDAKDALRKALSMGADKAIHVED----DHGTDAIGTSLVLAKAIEKAGYDLVVSGMASTDGTAGIVPALLAERLGVPQVTLLSEVTVEDGVVKGRRDGDTASEQLEASLPAVVSVTDQSGEARYPSFKGIMAAKKKPVQAWDLSDLDLEAGAYSVVDSAAERPARTAGTIVEGGKQLAEFLASQKFV
MNIVVCIKQVPDTT-EVKLDPKTNTLIREGVPSIINPDDKSGIEAALQLKEK-VGGKVTLVSMGPPQAEVALREGLAMGADEAILITD----RGGSDTWATSSTIAGALKKLDYDVIITGRQAIDGDTAQVGPQIAEHLGIPQVSYAEEINVEENKIVVKRQFEDRYHIVEVNTPCLLTALTELSEPRYMTVGGAFDAYRKEVKIWTLEEIKVNSGSPTRVKKSFTKQAKGAGKILEAVKAIVDTLKEKHII
MNIVVLVKQVPDTWSERKLTDGDHTLDREAADAILDEINERALTEALRLKQE-LGGEITAVCMGPERSTDAIRKALSMEADKAVHLSD----ERGSCAVQTAKALAKVIGTLSVDLIIAGNEATDGRTGAIPAMLAELLGLAQLTHASKVTVDGGTVTIERETDEGRATVQAALPAVVSVTEKICEPKYPSFKGIMAAKKKPIAKLTLADAGIDASARSRVLEAAPKPPRSGGERVDGGVKIAEYLIAQKLV
M---VCIKQVPSTEAKVQMDPVKGTLIREGVESVVNPFDEYAIEEGVRLKER-YGGEVIAVSMGPPQAKDALRQALAMGADKAALLSD----RAGSDTLATAYTLSLAIKKLEIDLVICGKQATDGDTAQVGPGLAQRLGFRQLTYVCKVEIEGKKIVVERLLDEGVQVAETTLPALMTVVKDINQPRLPNVISIRRAARTEIPIWGPQDLNGDQGSPTQVVRIFTPPPRAGGQILEVVSKLLDALSSQQVI
MNILVCITHVPDTTSRIAFTNDNTEFDKNGVQFIIGPYDDYALARAVELKEQ-NGGKITVLNVGEADSDPTIRKALAIGADEAIRVNA----F-PSDSYFVANQIAAIAKDGGYDLILMGRESIDFNGGMVHGMVGELLGLPSFSPVMQLEVEGNSAKITREIEGGKEKLEVSLPFVAGCQEPIAEWKIPNMRGIMSARTKPLNVVEPTDN----ATHSEMAAYELPAEKGAVKMIDNVGELVDLLKEAKVI
MNIVVCIKQVPDTT-EVRLDPKTGTLIREGVPSIINPDDKSGLEAALKLKDE-IGAKVTVITMGPPQAEKALREALAMGADEAILLSD----RAGADTWATSSTLAAAIKKLDYDLIIAGRQAIDGDTAQVGPQIAEHLKLPQVSYVRELTLDGDSLILKREFEDGYHKIRVKLPCLITTLSELNKPRYMSVSGILEAYRKEIVRWGLNDIDVNVGSPTKVKKSFTKGVKAAGKVYEAAKLIIEKLREKHII
MKILVCITHVPDTTSKIQFTDNNTKFDKNGVQFIIGPYDDYALARAVELKES-LGASLTVLNVGEAETEPTLRKALAIGADDAIRINA----F-PTDALFVAKQIASIAKENNYDLILMGRESIDFNGGMVHGMVGELLGMPSISPVMKLDIEGDTVKMAREIEGGKEFLEAKLPLIAGCQEPIAEWKIPNMRGIMSARTKPLNVVDPVDS----EIATDVTTFQLPPAKGSVTLVDNVEELVKLLKEAKVL
MNIVVCVKYVPDAQGARTFTE-DNTTDRENVDGLLSELDEYAVEEALKLVEA-GEGEVTVLTVGPAGAAEAIKKALQMGADKGVHVLD----DAGSDAPATSLVLAEAIKKITPDVVLTGLASTDGTMSVVPAMLAERLGLPQVTQVSQLEVSGTGVTGRRDSDSASETIEATLPALIGVTDQINEPRYPSFKGIMAAKKKPVETWSLADLGVDASAWTTVDSFAQRPPREQGEIVDGGVKLAEFLSAKKFV
MNIVVCVKHVPDAQGERGFSE-DNTTDRENVDGLLSELDEYAVEEALKIVES-EGGEVMALTVGPADAAEAVKKALQMGADKGIHISD----DAGSDALATSLVIAEAVKKVQPDIVMFGLASTDGGMSVIPAMVAERLGLPQLTQVSTLEVSGAQATGRRDSDVASETVVASLPAVVSVTDQINEPRYPSFKGIMAAKKKPVEEMSLADLGVDAAAATKVLDTTKRPPREQGEIVDGGTKLVEFLSGAKLI
MNIVVLIKQVPGTT-QVKINPETGTLIRSGVEAVVNPFDEYAIEEAIRIKEK-VGGVVKVVTMGPPQAESALKTAISMGADEGYLISD----RAGSDTWATSYTLSKGIETLKVDLIICGKQAIDGDTAQVGPGVAEMLDIPFVAWVRKIEISDSSIRVERLMEEGYDVVEMPLPGLITVVKEINTPRMASLKGKMKAKKAQIVTLSTENMDLDKGSPTQVLRSFVPERKSGGEIFELVEKAKSIIMNLDVI
MKILVCISKVPDTTAKISFTDNNTKFNEDKVQFIINPYDEYALVRALELKEA-NGGTVTVINAGLADNEQIIRKALALGADDAIRINM----Q-PEDAYQTAAEIVAAMNGEQYDIILTGKETIDYNGGIMGGFIAEMLDLPYVSMASKLDKNGDVFVLEREIEGVKEIVEVKAPFVLSAQKGMAEARIPNMRGILASKSKPVKVVEPSGT----GARTHVAAFALPAEKGGCKMIENAEQLIDLLKEAKVI
MKILVCITHVPDTTSKINFTDNNTKFDPTGVQFIIGPYDDYALARAIEIKEANAGTTVTVLNVGTADTEPTIRKALAIGADDAIRINA----E-PTDSFFVASQIAEHAKSAGYDLILMGRESIDYNSGVVHGIVGEILGLPSISPVMKLDIEGTTAKLAREIEGGKEYVEVSLPFVAGCQEPIAEWKIPNMRGIMSARTKPLKVVEPKAV----DSGVKLQKFELPPPKGAVKMIDNVAELVTLLKEAKVL
MKILVCISKTPDTTAKIAFADNNTKFAADGVQWIINPYDEYALVRAIELKEK-DPSTIHLINVGGADADPIIRKALALGGDEAIRVNT----D-STDSFTIASQIANVAREGGYELIFTGKETIDYNGSSIGGMVAELLDMPFVSLATKFELAGNMATITREIEGGEEVAEVNIPVVVSCQKGMAEQRIPNMKGIMGARTKPLKVVEPAAV----EALTSIERFELPPAKAGVKLVDNPEELVRLLHEAKLF
MEILVCVKQVPDTA-ELKADPSGTSLNKDGVPNIVNPFDKNALEAAVQLKEA-HGGRVTVLSLGPDQAKAALKECVSVGADEAVLVND----PAGSDAYATAHILAAAAGALAFDLVICGKQTLDGSGGQVGPELAEQLGIPHVTSVSKIEAAGETLRVHRETDEGDEVLETGFPALVTVGKSINEPRFPSIKSKMAANKAVIRVLTGADLGLDQGSPVKILKEYLPAKRQAGLKIDSALKLVDHLVQAKLI
MKILVCITHVPDTTSKISFSDNNTKFSTAGVQYIIGPYDDYALARAVELKEQ-SGGSVTVLNVGEADTEPTIRKALAIGADDAIRINS----H-PHDSFFVAQQIAAVAKENGYDLILMGRESIDFNGGMVHGMVGEMLGIPSVSPVMKLDIQGSNATLAREIEGGKEYLELSLPFVAGCQEPIAEWKIPNMRGIMTARTKKLDVREPVST----ETKTELERYDTPPPKGAVKMIENVGELVRLLKEAKVL
MKILVCISHVPDTTSKINFSNDDTQFDTNGVQFVINPNDEFGLTRAMWFKEK-QGANVTVVNVGGPDTEPTLRKALAIGADEAIRVNA----T-PTDGFYVAKQLAEIVQNGNYDLIIAGRESIDYNGGMVPGMLATLINANFVNMCIGLAVEGNSATVIREIDGGKETLQTSLPLVIGGQKGLVEERIPNMRGIMMARQKQLTVVEPNNT----LSETSSVKFEKPAPKGAVKLVDNLDELINLLHEAKVI
MKILVTVKQVPDTSGKVAVNP-DGTLDRASMQTIINPDDLNAVEAALSLKDQ-LGCKVVAFTMGPPPAEGMLRELMAMGVDEGVLITA----RGGSDTYATSQIIAAGIDTYEDDIILAGRQAIDGDTAQVGPQIAEKLHLPQVTYAGEITKDGNTLTVKRMLEDGYMTVKVKTPCMITCIKELNQPRYLSVGGAFEAYSKPLRTMTYETLKIDKGSPTNILTSFTPPQKGAGMMLETTDKLAGILAAKHII
MDIIVCVKQVPDTEAELRIDEGGRRVETGGLVFDINETDNYAIEEALLLRER-HGGTVTALTVGPDGAQAVLRKCLAKGADRAILLRD----EEGSDAFAIAKIIRSAMKDARFDLVLTGATASDDGHMAVGVMLAEMLGVPHASMVNRIEVRAGAVRVNRELEGGLEVVDVRLPAVLTIQTGINEPRYVSIMGIRRARSKPLEVLGLDGLDLSEGSWIKVTRMYAPPAEKEVVILEVAERLAEALRARGVL
MKILVCISKTPDTTAKIAFTDNNTKFDAAGVQWIINPNDEYALVRAIELKEA-DPATIHLINVGSADSDAIIRKALALGGDEAIRVNA----D-NLDSFGIASQIAHNAREGNYDLIFLGKETIDYNGSSVGGMVAELLDLPYVSLATKFELNGTTATITREIEGGEEVNEVTLPVVVSCNKGMAEQRIPNMRGIMAARTKPLKVVEPVAN----DPLTVIEAFSLPPAKAGVKLVDNVQELVRLLHEAKVI
MKILVCISKTPDTTAKIAFTDNNTKFDVNGVQWIINPYDEYALVRAIELKEK-DAATIHLVTVGAADAEPIIRKALALGGDEAIRVNA----D-SHDSFYIASQIAEIAKQGGYDLVLTGKETIDYNGSSIGGMVAELLELPYVSLATKFELAGTKATITREIEGGEETNEVELPVVVSAQKGMAEARIPNMRGIMAARTKPLKVIEPVAV----EPLTAVAGFGLPPAKAGVKLVDNVEELVRLLHEAKAL
MKILVCISNVPDTTSKINFTDDDTKFDTTGVQFVINPNDEFGLTRAMWFKEK-QGATVHVATVGGPSVEPTIRKALAIGADEAIRINA----E-PTDGYFVARQLAEVVKNSGYDLIIAGRESIDYNGGMVPGIMASLLDMNFVNTCIGLEIVGNQATAIREIDGGKETLQASLPLVIGGQKGLVEERIPNMRGIMMARQKKLNVVEPVDA----PSLTIDKKFEKPAPKGPVKLVDNVGELVTLLHEAKVI
MKIVVLVKQVPDPN-AVRFDPRAGDI-QSGTPQVANEYDLHAMEAAIRIKEQ-QGVEIVAVSLG--QARETLNRCLAMGADRAIVVED----AASGDSAVTAKALAAVLRAEGFDLILVGQETSDGGTGSVGPALAALLDVPVVSNVVALEQQDGRLTVQREIEDGRQVIDLAPPAILCALSGLNEPRYPSLKGIMAARRKPTEAKSAADLGLEAQSRVSWGALFVEEETAEGIILSAVDQLVAFLQERKLV
MKILVCISKTPDTTAKIAFTDNNTKFAEAGVQWIINPYDEYSLVRAIELKEK-DPSTINLVTVGGADAEPIIRKALALGGDEAIRINA----E-PLESYQVASLIAEIARNGNYDLVLTGKETIDYNGGAVGGLLAEVLDLPYIANATNLQVNGSTATVKREIEGGEETIECPFPLVLSCQKGMAEARIPNMRGIMAARTKPLKVVDPSPV----QTLTKFSEFQLPPAKQGVKLVDNVDELVRLLHEARAI
MNIYVCAKQVPDTETKIELA-DGKTVDESAKKWIVNPYDEYAVEEAVQLKEK-LGAQVIVVCLGPEKAAEAIRTTLAMGADRALHIVC----D-YLDHHLIATALAGAIKNDEYSVIFMGKQAIDDDSYQVHLRLAHLLGASGVTSVIDFEYGPEAVQVAREIDEGAEKIELRLPVVLAVTRGINTPRYPPLPSIMKAKKKEIKKLTPADVGISETNNEEIVGLALPTEKAAGKVVETVPELVNFLSEAKVL
MNVVVCVKYVPDAQADRTFEEGDHTTDRVGVDGRLSELDEYAVEEALKIVEA-GEGEVTVLTVGPEQAAEAIKKSLQMGAHAGVHVQD----DAGSDAVGTSLVLAKAVEKLQVDLVLTGMASTDGTMSVVPAMLAERLGLPQVTYASELTVEGDGVTIRRDGDASTQTISASLPAVVSVTDQINEPRYPSFKGIMAAKKKPVQTWSLADLGVDAAAWTTVEAVAARPPREKGQVVDGGSQLAEFLVSRKFV
MKILVCISNVPDTTSKISFTDNNTKLNTSGIQYIIGPYDEYALSRAIELKEA-AGGTVTVLNVGEADTEPTIRKALAIGADDAIRINA----F-PKDAFYVASQIAAVVKSENYDLILMGRESIDYNSGLVHGIVGELLGIPSVSPVMKLDIEGGKAIMSREIEGGKEIVEAQLPLVAGCQEPIAEWKIPNMRGIMSARTKPLKVVEPTDV----ADNVKLLNYELPAPKGACKMISTPEKLFDLLKEAKVL
MKILVCISKTPDTTAKIAFTDNNTKFAEAGVQWIINPYDEYALVRAIELKEA-NPAIIHLLHVGGTDSEPIIRKALALGGDEAIRVNA----D-PTDSYFVAAQIAEVVRSGGYDLVLTGKETIDYNNGAIGGMVAELLDFPYVALATGLNVEGSTATVKREIEGGEETVEVSLPVVVGCQKGMAEARIPNMRGIMAARTKPLKVTEPVAA----EPLTLVAEFGMPPAKAGVKLLDNVEELVRLLHEARVI
MKILVCISHVPDTTSKINFTDGDRKFDTNGVQFVINPNDEFGLTRAMWFKEK-QGASVDIINVGGAETEPTLRKALAIGADTAIRINT----A-PTDGFQVAKELAKVASEGNYDLIICGRESIDYNGGMVPGILAGMLKANFINTCIGLEIEGDKATAIREIDGGKETLTASLPLVIGGQKGLVEEKIPNMRGIMQARKKPLNVVEPSGA----EVATKAVKFEKPAPKGEVKLVENLDQLIDLLHEAKVI
MKILVCISHVPDTTSKINFVNGDSEFDTNGVQFVINPNDEFGLTRAIWFQEQ-QGATVTVANVGGPETEPTLRKAIAIGANEAIRINA----N-PTDGFYVAQQLAEVIKTGGYDLIIAGKESLDYNGGMVPGMIAGILGYNFVTSCVGLTVDGANATAIREIDGGKETLSASLPLVIGSQKGLVEERIPNMRGIMTARTKVINVVEPIAA----NVNSKATQFEKPAAKSAVKLVDNLDELIQLLHEAKVI
MKILVCITHVPDTTSKIQFTDSNTKFDKTGVQFIIGPYDDYALARAVELKEQ-LGASLTVLNVGEAETEPTLRKALAIGADDAIRINA----F-PKDSLFVANQIAGIAKSNGYDLILMGRESIDFNGGMVHGMVGEMLGIPSVSPVMKLEIEGENVKMAREIEGGKEYLEAKLPLIAGCQEPIAEWKIPNMRGIMSARTKPLQVIEPTVD----GANTKVTSYQLPPAKGSVKLVDNVAELVRLLKEAKVL
MKILVCVSKTPDTTSKIAFKDGNTKFDEAGVQWIINPYDEYALVRAVELKEK-DAATIHLVTAGSADTEPIIRKALALGGDEAFRINV----E-SGDSFYIASQIAEIAKQGGYDLVLTGKETIDFNGASIGGMVAELLDTPYIALATKFDLNGTTAVVTREIEGGEEVAEVALPVVVSCQKGVAEQRIPNMRGIMAARTKPLKVVEPVAA----DNLTQVVSFELPPAKAGVKLVDNVAELVRLLHEAKVL
MKILVCISNVPDTTSKINFTDNSTKFDTNGVQFVINPNDEFGLTRAMWFKEK-QGATVHVATVGGANTEPTIRKALAIGADEAIRVNA----E-PTDGFFVAQQLAEVVKNGGYDLVIAGRESIDYNGGMVPGIMATILDMNFINTCVNLEIDGDKVTAIREIDGGKETLSTSLPLVIGGQKGLVEERIPNMRGIMMARQKKLNVVEPIDA----NAKTIDEKFEKPAPKGAVKLVDNIDELINLLHEAKVI
MNIVVLIKQVPDTWSERKLTDGDFTLDREAADAVLDEINERAVEEALQIREK-EAGSVTVLTAGPERATEAIRKALSMGADKAVHLKD----DHGSDVIQTGWALARALGTIGTELVIAGNESTDGVGGVVPAIIAEYLGLPQLTHLRTISVEGGKITGERETDEGVFTLEAVLPAVVSVNEKINEPRFPSFKGIMAAKKKEVTVLTLAEIGVEVNAGSKVLVSTPKPAKTAGEKIDGGNQIVQYLVAQKII
MKIVVCVKQVPDTT-EVKLDPVTGTLIRDGVPSIINPDDKAGIEAALRIKDQ-VGGMVTILSMGPPQADVALREALAMGADEAILLTD----RAGADTWATSSTIAAALKKLDFDLVIAGRQAIDGDTAQVGPQIAEHLGIPQVSYVEGIEVTNKKIVLKRQFEDRYHIVEVKYPCLITTLAELNPPRYMSVGGIFDAYRKTVQVWSLDTIKIDMGSPTKVKKSFTKQAKGAGSKYEAVNIIMTKLAEKFII
MKILVCISHVPDTTSKINFTDGDSKFDTNGVQFVINPNDEFGLTRAMWFKEK-QGATVTVVNVGGTETEPTLRKALAIGADEAIRINT----N-PTDGFFVAKQLANVAKD--FDLIIAGRESIDYNGGMVPGMLATLIDANFVNNCISLEVEGENATAIREIDGGKETLKTTFPLVIGGQKGLVEEKIPNMRGIMMARKKALNVVEPVDA----STNTKAVAFEKPAAKGAIKLVDNLDELVSLLHEAKVI
MNIVVLVKQVPDSGVDRNLRTDDNTVDRGSANNVINEMDEYAIEEALKIKEA-HGGEVTILTMGPDQATESIRKALSMGPDKAVHVLD----DAGSCAVTTSKVLSAALGQLNADLVLCGAESTDGRVQVLPHMLAERLGVAALTGARKLTVDGSTLTIERQTEEGYEVITAETPAVVSVWDTINEPRYPSFKGIMAAKKKPVQTLPLGDLGVAPGATSAVLEHSKRPPRSSGTKVAGGTQLVEFLATEKFV
MKILICITHVPDTTSKIQFTDNNTKLDKNGVQFIIGPYDDYALARAVELKEQ-LNATLTVLNVGEAETEPTLRKALAIGADDAIRVNA----F-PKDSQFVAEQIAAIAKQNNYDLIMMGRESIDFNGGMVHGMVGELLGIPSISPVMKLEIEGDKVKMAREIEGGKEYLEAKLPLVAGCQEPIAEWKIPNMRGIMSARTKPLTVVEPASQ----NVATEVINFQLPPAKGTVKLVDNVAELVRLLKEAKVL
MKIVTLVKHVPDATADRTFNAADNTTDRAGVDGLLSELDEYAVEEALKISEA-GDGEIVALTMGPDGADAALKKALQMGADSGVHVVD----DHGSDAPATAQVLAAAIRKIDVDLVLTGMASTDGGMSVVPAMLAEHLGLAQVGFVGELTVSESAVTARRDGDVASETIEAALPAVVAVTDQINEPRYPSFKGIMAAKKKPVETWTLADLGVDAAAFSVVREVTKRPERAAGTVVDGGTKLAEFLAAQKFI
MKIVVCVRRVPDTATRIKISPDGKSVITSDTEFVINPYEEYALEQGVQLKEK-HGGEVTVLALGPEKSTSVILKALALGADKAIHLKT----EP-DDPSAIARAIAAELKTVEFDVLLFGKKGVDDDNQQVGPMVAELLGIPCVTQVVKLDVSGAKALAHREVEGGAIVAEATLPSAFTAEKDLTIPRYASLRELVAARKKPILVKEPLHF----PGVLEIVSVQYPPPRLPGRVLEAVPILVKVLHEAKVI
MKILVCISHVPDTTSKITFSEDKTSFNNTGIQFIINPYDEIALARAIELAEG-GKGTVTVINIGEVSTEPTIRKALATGADDAVRVNA----A-PRDAWFVAKQIANYANGKQFDLILTGRESIDYNGVQVAGFLGEFLNIPSISIAKKIDIHEKTALVEREIEGGKEIISSPLPLVVGTAEGVAEPRIPNMRGIMSARTKPLEVIEAIEV----ETLTKIVQYESPAPRGAVTLIAEPEKLIELLHKARVI
MKILVCISNVPDTTSKINFTEGDTKFDTNGVQFVINPNDEFGLTRAMWFKEK-QGATVHIATVGEASVEPTMRKALAIGADEAIRVNA----V-PADGFFVAEQLAHIIKDGAYDLVIAGRESIDYNGGMVPGILASLLGMNFVNSCINLEVDGNTATAVREIDGGKETLQTTLPLIIGGQKGLVEEKIPNMRGIMMARKKTLTVVEPIEA----TKATNDAKFDKPAAKGAVKLVDSVDELVNLLHEAKVI
MKLLVCISNVPDTTSKINFTADQTAFDTTGVQFVINPNDEFGLTRAMWLKEK-QGATLHVATVGTAAVEPTMRKALAIGADEAIRIDA----E-PKDGLFVARQLAEVIKNGGYDLVIAGRESIDYNGGMVPGMISALLDMNFVNNCIGLELDGTKATAVREIDGGKETLETSLPLIIGGQKGLVEERIPNMRGIMMARQKKLSVVSPVDM----QPGTEDKRFEKPAPKGDVKLVGELDKLVDLLHEAKVI
MKIIVCIKQVPNTS-EVKINPETKTLIRDGVESIINPDDKNALEAALKIKDE-KGAKVVVVSMGPMQAKEAILEALAMGADSAYLISD----RGGSDTWATATILAAAIEKIDYDLIICGRQAIDGDTAQVGPEIAEFLNIPQVTYAKELELKDGAVRVKRFCESKDYEFEVKLPALITAIKELNTARYPSVKGIFKAYEELVKILTFDDLNVDEGSPTNVHRSFVPVKEKHSEFIEKAKLLLTKLYENKLI
MKILVCITNVPDTTSKIQFTDNNTKFDTTGVQFIIGPYDDYALARAVELRDQ-TGGKLTVLNVGLAESDPTLRKALAIGADEAIRVNA----E-PKDSFFVASQIAHYAKEGAFDLILMGRESIDFNGGMVHGMVGEILGMPSFSPVMKLDLEGSTVKMAREIEGGKEMLEANLPLIAGCQEPIAEWKIPNMRGIMSARTKPLNVVEAVSE----ETQAEATQYQLPPAKGAVKLIDNVGELVKLLKEAKVL
MKILVCISNVPDTTTKIRFTSESKKFDTTGVQWIINPWDELALTRALQLKED-PASKIGVVTVGLAGAEPTLRKALAIGADDAIRINA----D-PTDAYYVAGQIAASVKEKGFDILLCGIESSDYNGTSVGGMLAEFLEIPSVSAISSLRIENGKVQITRDIDGGKEELTLSLPFVGIVQKGIKEPRIPAMRGIMMARQKPMEVIQPADI----ETLTVTSSFESLPPKKACKMIENIQELVSLLQEAKVI
MDIVVCVKHVPDAQGDRGFDDSNWTTDRQAVDGLMSELDEYPLEEALRLVEA-GEGTITVITMGPDAAADAVKKALQMGADKGVHIND----EHGSDSVATSLVLAEAIKKVQPDLVMFGMASTDGGMSVVPAMVAERLGLPQATLASEITVDGGTVSIRRDGDTATQRIKAALPAVVSVTDQTNEPRYPSFKGIMAAKKKPVETWSLADLGVDAAAATTVAQATPRPPREQGTIVTGGTQLAEFLASKKFI
MNIVVCVKYVPDAQGDRGFEE-DRTTDRESVDGLLSELDEYAVEEALKIVEA-GEGEVTVLTMGPDDAVAAVKKSLQMGAHRGVHVLD----EAGSDSVATSLVLAEAVRRLQVDLVLTGLASTDGVMSVVPAMLAERLGLPQVTFASELTVEGSTVRIRRDDETASMTVEASLPAVVSVTDQINEPRYPSFKGIMAAKKKPVDTWSLADLGVDAAAWTRVVEATERPPRSAGEVVQGGVALADFLASRKFV
MKILVCITHVPDTTSRIAFTDNHTALDKSGVQFVIGPYDDYALARAVELRDQ-TGGKLTVLNVGEAETDPTLRKALAIGADEAIRVNA----F-PTDSYFVARQIAHVAQSGNYDLILMGRESIDFNGGMVHGMVGELLGIPSVSPVMKLDIQGSQATVVREIEGGKETLELALPFVAGCQEPIAEWKIPNMRGIMSARTKPLQVVEATPE----DSLTKAVSFSLPPAKGAVKLIDNVGELVNLLKEAKVF
MKILVCVTSVPDTTTKITFTDNNTRFNKTGVQFITGPYDDYALARAVELKEK-PGVTVTVLNVGTADSEPVIRKCLAIGADDAIRVDA----E-PTDAFFVAEQIAAIAKENNYDLILMGRESIDYNGGQVHGIVGELLGMPSISPVMQLDIDGSTAKLTREIEGGKQALEAQLPLILGCQEPIAEWKIPNMRGIMTARTKPLKVIPPAGN----DTLTKVVGYELPPPRGSVKMIEEAETLIQLLREAKVI
MKILVCITHVPDTTSRISFTDGDTKFDTTGVQFIIGPYDDYALARAVELKEQ-QGGSITVLNVGGAETEPTIRKALAIGADEAIRVNA----E-PGDSFFVAEQIANVAKDGGYDLILMGRESIDFNGGMVHGIVGEILGLPSISPVMTLDIEGDTAKMAREIEGGKEYLEVKLPLVAGCQEPIAEWKIPNMRGIMSARTKPLKVVEPSGD----ATNTKLQKFERPPAKGDVKMIENVGELVGLLKEAKVL
MKILVCITHVPDTTSKITFTNDNTELDKGGLQFVIGPYDDYAIARAVEIKEQ-LGGTITALNVGQQDTEPTIRKALAIGADDAIRIDA----E-PTDAYFVAQQIAEVAKAENYDLIMMGRESSDYNGGQVHGMVGEMLGIPSLSPVMKLDIDKGVAKMAREIEGGKEYLEASLPLVLGCQEPIAEWKIPNMRGIMGARKKPLKVITPANN----DTLTAPESYELPAPRTDVKLIDNTAELVSLLKEAKVI
MKILVCISNVPDTTSKINFTEGDTQFDTNGVQFVINPNDEFGLTRAMWFKEK-QGATVHIATVGDASVEPTMRKALAIGADEGIRINA----V-PTDGFFVAEQLAHVIKEGAYDLIIAGRESIDYNGGMVPGILAGLLGMNFVNTCIGLEVEGDTATALREIDGGKEKVTAQLPLVIGGQKGLVEEKIPNMRGIMMARKKALNVVEPIGA----TTATADKKFEKPEPKGAVKLTESVDELVELLHEAKVI
MKILVCISSVPDTTAKINFTADKSAFDKNGIQWVINPLDEFALTKAIKLQES-QGATVTVINVGDAGTEPVIRKALAIGANDAVRVNI----E-AKDSYSTAKEIAKIAQEGGYDLVIAGKESIDYNGGAVPGMVAQILNQPFVNACVGLEVNGGEATAVREIEGGKETISVKLPAVIAGQKGMVEEIIPNMRGIMSARTKPLQVVEPSST----EVKVEAVSFDSVPPRAAVKLVDNLDELVRLLHEAKVI
MKIIVCIKQVPDTAGGVKFNP-DGTLDRAAMLTIMNPDDKAGLEAALRLKDQ-YGAEVTVLTMGLPKAGDTLREALAMGADNAVLVTD----RGGADTWATSSTIAAAIREMDYDLIITGRQAIDGDTAQVGPQISEHLDIPVISYARKIEIEGDAVKVQRQYDDRYHVVKAQMPCLITCLAEINDPRYMTPGGIFDACEAEITTMGRAELTLEDGSPTKIAKASDKVRKGAGEKIEAVSYLLGKMTEKHVL
MNILVCICHVPDTTTKIKFT--GTELDKNGVQFIIGPYDDYALARAVELKDA-SGGKLTVLNVGEADTEPTIRKALAIGADNAVRINA----H-PKDAYFVAEQIAAYAKDKNFDMILMGREASDYNGGQVHGMVAEMLDMPCVVPCMTLEVEGTTAKMGREIEGGKEYVECEMPLVAGCQEPISEWKIPNMRGIMMARKKPLEVIEPTTQ----SAPTEVVAYELPASRGNVKMVDNMDELVRLLKDAKVI
MKIIVCIKQVPDTN-EVKLDPVTGTLIREGVPSIMNPDDKAGLEAALRIKDQ-TGAEVTVISMGPPQADAVLREGLAMGADKAILLTD----RGGADTWATSSTLAAAIRNVEYDLIFTGRQAIDGDTAQVGPQIAEHLGIPNVSYAEEVKMEGTAVIVKRQFEDRYHVIKVQTPCLITALSELNNPRYMTPGGIFDAYRKEITVWGLSDITIDMGSPTRVAKSFPKSLKPSGTKVESAQYIVDKLKEKFVF
MNIVVLIKQVPDTWSERKLTDSDYTLDRGAADAVLDEINERSVEEALQIKER-DGGEVVVLTVGPERAGEAVRKALSMGADRAVHVQD----DRGSDAIQTAWVIAKALGTIGVSLVIAGNESTDGRVGAVPAIVAEYLGLPQLTSVRELTFDGESITAVRETDEAVYTLKATLPAIVSVTEKINEPRFPSFKGIMAAKKKPVEVLSLADLGVEANAGSKVQSVTAKPPKSAGEKVDGGPKIAQYLISHKII
MLILSVIRQVLDAEENVRIK--DGRVDLSSSKLVIDTMDEYGVEEALRLRDSGTGVEVVVLAVGPARCEEALRTALAIGADRAILVET----A-TLDVIAVSSVVAQVAKNEGAELIFCGGQQADWDSQGLGAAVAERLNWPQAAWTTALKLADGKLSGTHDVDEGSESFTMALPAVVTTQQGLNEPRYPTLPNIMKAKRKELKKEPLEQFGV--AAKLKLVSAEVQVKGRLGKILAAAGELVDLLREARVI
MKILVCISSVPDTTSKINFTADKSAFDKNGIQWVINPLDEFALTKAIKLQES-QGATVTVVNVGDAGTEAVIRKALAIGANDAVRVNS----E-AKDSYSVAKEIAKIAQDGGYDVVLAGKESIDYNGGAVPGMVAALLNQPFVNACVGLDINGAEATAVREIEGGKETISVKLPAVIAGQKGIVEEIIPNMRGIMSARTKPLQVVEPSNT----EVKVDAISFDAVPPRAAVKLVDNLDELVRLLHEAKVI
MNVIVCVKQIPDPAAPGALDGATNTLKRDG-KLILDESDGYGVEMALQLVDA-AGGEVSLVSMAPNGETSGLRTALAMGAAKGVLVSD----PQGSDALTTAKILAAAIQRLGADLIIGATESSDGYTGTVPEQMAEILGLPSVTFAKKVSVEGGTLKVDRQTENGYDEVTCALPALISVTAGVVEPRYPSFKGIMAAKSKPVEEVTAADLGITPGAGQKISNVAQAEARQAGEIIESFGKIIGFLENLKVI
MKILVCISHVPDTTSKINFTDDSTKFDTNGVQFVINPYDEFALTRAIWFQEK-QGASVTVVNVGDAGSEPTLRKALAIGADEAIRIDA----T-PTDGFFVAQQIAEIFKSGGYDLILTGKESIDYNGGMVPGLLASFLDIDYINGCIGLEIENNNVNASREIDGGVEKLSASLPIIIAGQKGLVEEKIPNMRGIMMARKKPLTVVAPLES----TSTTQIQNFEKSAEKSACKMVNNLDELINLLHEAKVI
MNIVVCIKQVPDTD-KVTIDRETNRLNRAGVPSIINPFDENALEMAVGLKEK-YGGKVTVLTMGPPQAESALRDALAVGADEAVLLTD----KAGADTWATSYTLSGAIRKFAFDLLLFGKQAVDGDTAQVGPGVARYLDLPMVTYAREIEADDGTFRVKQVTEDGYDVWDVPAPAACTVVKEANTPRMPSLKLKMRAKKADIPVWSADDLEADSGSPTKVVKIFRPPVKMNKEKLEMATKLIHRLKERKLL
MKILVCISNVPDTTSKINFTEGDTKFDTNGVQFVINPNDEFGLTRAMWFKEK-QGATVHVATVGGAQTEPTIRKALAIGADEAIRINA----E-PTDGFFVARQLAEVAKNGGYDLIIAGRESIDYNGGMVPGIIATLLDMNFVNTCVSLEIEGTDAKAVREIDGGNETIATSLPLVIGGQKGLVEERIPNMRGIMMARKKALHVVEATDA----PTMTADVKFEKPAAKGPVKLVGNIDELISLLHEAKAI
MRIIIPMKRVPDTADPVTVR--DGRVDLAAQTWAIGPNEEYAIEEALRLVEK-LGGTVTLLNIGPEEAQETIRKGLAMGAHDAYQCQD----EENLDALGRARVLAAAIEKIEYDIIWGGMQSSDTNDAQTTIMLAELLDLPHVSAVMTVEVGDGYIIVRAEAEGGVKKVKVPTPCVLAEAQGPNEPRYPSLRGIMGAKKKPLTVWNADDLGVDTQPLVEVVTLEPPPARTAGRILEVVRELVRLLHEAKVI
MKIVVCVKQVPDTKGGVKFNP-DGTLDRGAMLTIMNPDDKAGLEAALRLKDQ-YGAEVTVLTMGLPKAEEVLREAMAMGADKGILVTD----RGGADTWATSTTIAGAIRNLDYDLIITGRQAIDGDTAQVGPQISEHLDIPVISYAQDIKIEGDSVIVERQYEDRYHVVKAKMPCLVTALAELNEPRYMTPGGIFDAFEAEITTWGRKNLDVDDGSPTKIAKASDKVRKGAGEVVEAVDYLMGKLKEKHVI
MKLLVCVSKTPETTAKIAFTEGNTQFDTSGVQFIMNPYDEYALVRALELKEA-NGGSVTLINVGPAANDTVIRKGLAIGADEAVRVDT----E-PSSALFVAKQIAAYAKKEAFDVVFLGKETIDYNGSEVGAMVAELLDVPFISYASHMEMDGDTATVTRDIEGGNEVVEVKAPFVVSAAKGLAEQRIPNMRGIMMAKRKPLKVEPAVEA----EDLSVAVHYELPPEKGDVKLVENMDELVRLLHEAKAI
MKIVVCVKQVPDTT-EIRLDPVTGTLIRDGVPSIINPDDKAGLEEALKLKDK-FGAHVTAITMGPPQAQEALRETLAMGADRAILLTD----RAGADTLATSNALAAAIKELDYDMIIAGRQAIDGDTAQVGPQIAEHLGMPQVSYVKDIECDEDTLTIKRAVEDGYYLLQVKMPCLVTVLTEANKPRYMSVKGIVEAYDTDVEVWDTTNITVDLGSPTKVRKSFTKGAKQAGKVYEAAKLIVEKLKESFVI
MHSVVCVKQVPDTS-EVSIDPETNTIIREGVPSIINPYDLHGVEAALQLKDK-YGGKVTILTMGPPQAETAIKRALSFGADKGILLSD----RAGSDTLATSYIIAQAIKKIGVDLIFCGKQAIDGDTAQVGPGIAKRLDLNQLTYVIELDVDKEELRISRKLESGKEVVKAQMPALLTVVKDLNEIRYASLPDMIKGAKAEIEMWGKSDIKLDEGSPTQVGRIFPPPQREGGEMIESAKILVEKLVGIEVI
MNMLVCVKQVPDTT-EIKIDPVTNTLIRAGVPSILNPFDGYALEAAARIKDA-DSAKIVVLSMGPEQAKAVLKESLAIAADKAYLVSD----RGGSDTLATSYIISETIKKVKFDIIFCGKQAIDGDTAQVGPEIAEHLGLPQVTYGLEAEVDGDTVKVKKEVEEGVEVIGVKMPCLLTFTKPAWDPRYPTIKRKMAANRAEIPTLTAADLTIDLGSPTKVKKTFVPQKKSGGVKIDSAKKLFQLLSDASII
MKVLVCISNVPDTTTKIAFTDNNTQFNTAGVQYIINPYDEIALARAIELCEG-GKGTITVINVGDASTEPTIRKALAIGADDAIRVNA----A-PRDAYFVAKQIANVAKDGGYDFILTGRESIDYNGSQVAAMVGEFLSIPSISIIKKLAVEGDKATLEREIEGGKEVIESPLPFIASCAEGVAEPKIPNMRGIMSARTKPLAVIEAVEI----AKVAEVKSYDTPAPRGQVKMIDDAAKLVDALHEAKVI
MKIVVCAKFVPDATADRRFRSEDNTVDRAGVDGLLSELDEYAVEAALTVKEN-GDAEVTVLTVGPEQAADAVKKGLQMGADAGVHVLD----DHGSDAVGTSLILAKALAKLEADLVVFGMGSTDGTMGVVPAMVSERLGLPAVTLGSEVSVDGDTVRIRRDGDAASDTIEGKLPLVLSVSDQANEPRYPSFKGIMAAKKKPVETWSLADLEISPAAWTEVTEVTARPPRSAGTIVSGATQLVEFLSTSKFL
MKILVCITHVPDTTSKIQFTENNTQFDKNGVQFIIGPYDDYALARAVELKEQ-LGASLTVMNVGESDSDPTLRKALAIGADDAIRVNA----F-PKDSLFVANQIAHIAKSNGYELILMGRESIDFNGGMVHGMVGELLGMPSISPVMKLEVEGDTVKMSREIEGGKEYVEAKLPLIAGCQEPIAEWKIPNMRGIMSARTKPFSVVEPVVE----EGNSRVISYELPPAKAGVKLVDNVEELVRLLKEAKVL
MKILVCISSVPDTTAKINFTGDGKEFDKNGVQFVINPHDEFSLTRAVQLQET-QGAKITVVTVGDASVEPVMRKALAIGADDAVRVNA----D-ARDHFFVATQIAKVAKDGGYDMILTGRESIDYNGGAVPGLVAGILDYGFVNGCVGLTVNGNSVEALREIDGGKETVSGDFPLVIAGQKGLVDERIPNMRGIMAARTKPLTVVEAEQT----ESKLKVVGYVKPPSRGNVTLIDNVAELVRLLHEAKVI
MKILVCISSVPDTTSKINFTADKSAFDKNGIQWVINPYDEFALTKAVKLQES-QGATVTIATVGDAATEAVMRKALAIGANDAIRVNA----E-PQDSITVAKELAKIAEEGGYDLVLCGKESIDYNGAAVPAMIAQLLNRSFVNACVGLEVNGAEATAVREIEGGKETLTVKIPAVIAGQKGMVEEIIPNMRGIMSARTKPLTVKEPTET----DVKVSAVSFDAVPARAQVKLVDNLDELVRLLHEAKVI
MKIVVAIKQVPVRDTNVRIGPDGKWIEESDLEYEINEPDAYALEEALQLKDQ-HGAEVIALCAGPDRAGSIIREALAKGADRAIHIEC----DGTLDTLGVAQRLAEAVKTESPDLILTGLQSDDLGLGQTGVVMAEVLNIPHSTIIMHVEVEGASIKVKRELEDGWQHIQMPLPALLTIQSGIHRLRYATLMGIKKAKTKEVKKLTPAELGATSAPAVAIDRVYLPEKKKQTQLLEAAAQLVEKLKEVRVI
MKILVCISHVPDTTSKINFTEGDTKFDTNGVQFVINPNDEFGLTRAMWFKEK-QGASVDVVNVGGPETEPTLRKALAIGADNAIRVNT----V-AKDGFQVAQELAKVAQDGSYDLVIAGRESIDYNGGMVPGMLAKLMKANFVNTCVGLEVDGDKATAIREIDGGKETLTTNLPLVIGGQKGLVEEKIPNMRGIMMARKKPLNVVEPVGA----QEKTSADKFEKPAPKGDVKLIDNLDELINLLHEAKTI
MKIAVLVKQVPDTETNLKV--SGTAISEAGVKWIVSPFDEHALEESLRLRDK-TSAEITAISLGPDRVQEALRTAYALGVDKAVQIKD----DNVLDANYSAQVLAAYLKQLNPDLILAGHVAIDSQSSMVPAMIAQILGCANINNAVSIEVNGSDVKVKREIEGGTAEMSASGTVVVTAAKGLNDPRYPSLKGIMASKKKQLETVDVGSLGVS-APKIEIASLEPPPPRPPGRVIDKAKELVRLLREAKVI
MKIVVAIKQVPARDSQLRIASSGKWIDEEDLTHEINEPDAYALEEGLQLKEK-HGGEVIALCFGPARAAQTIREALAKGADRAIHIED----EGGYDPLSAARLMAAALKAEAPDLVLTGLQSDDLGYGQTGPILAELLGLPHATIIMEVEKQDGGIRVKRELEDGWQHVEMPLPALLTIQSGISKLRYATLMGIKKAKTKEIKRVTPAELGASGAPSILLDRVYLPERAKQTQLFEAAAKLVEKLKEARVI
MKILVCISSVPDTTAKINFTSDGKEFDKNGVQFVINPHDEFSLTRAVELQEK-QGATVTILTVGDASVEPVMRKALAIGANDGIRIDA----D-AKDDFFVATQIAKAAKEGGYDLILTGKESIDYNGGAVPGLVAGMLDYGFVNGCIGLEVEGTTAKVVREIDGGKEKASVALPAVIAGQKGMVEERIPNMRGIMQARSKQITVVAAEPT----ETKVTVVGYEKPASRGTVTLVDNVAELVRLLHEAKVI
MNIIICIKQVPNTT-DVQIDPETGRLKREGVESIINPFDEYAIEEGVRIKEK-TGGKVIVITMGPLQSESALREAVSKGADEAVLISD----RGGADTLATSYALSSAIEFIGYDIILCGEQSSDGDTGQVGPEIAEMLNIPHIAYVKKILIDDKSIKVERMMEDGCDLIESPLPALLTVVKGINTPRIASLKGKIVAKKVVIKILNAADVGTDTGSPTQVVKIFTPTQRNSAEKFEVAAALVKRLSEIRII
MNIIVCVKYVPDATADRHFES-DHTVDRAGVPGLLSELDEYAVEQALQLKEK-ADGEVTALTVGPDEAADAIKKALQMGADKGVHVVD----DAGSDYVSTSLVLAKAVEKLAVDLVMCGMASTDASGSVVPAMLAEHLDLPQVTLGSVIERQGDQVRIKRDGDTSTEVIGATTPLVLSVTDQSGEARYPSFKGIMAAKKKPLESWSLADIGVDAASWTLVESTEERPPRTAGEIVSGAKALVDFLASKKFI
MKILVCITHVPDTTSKIQFTDNNTKFDKNGVQFIIGPYDDYALARAVELKEQ-SGGSLTVLNVGEAETEPTIRKALAIGADEAIRVNA----F-PKDSLFVANQIAHYAKEGGYDLILMGRESIDFNGGMVHGMVGEILGMPSISPVMKLDIEGNIGKMAREIEGGKEYLEVSLPFIAGCQEPISEWKIPNMRGIMSARTKPLNVVEAISE----ETSTAVDAFQLPPAKGAVKLIDNVEELVKLLKEAKVL
MNILVCVKQVPDTT-EIRIDPETNRLIRDGVPSIVNPFDGYALEMAARIKDE-RDVKIVVVSMGPEQAKEALKNCLAVGGDAAYLISG----RGGSDTLATSYILSRGIAKIKFDAIFCGKQAIDGDTAQVGPELAEHLGLPQVTYGLTAEIVDDEIQITRETEDGQEILAMDFPCLVTATKPNFDPRLPKIKDKLAARKKEITVLSEDDLDCDFGSPTKVKKTFVPPVKQGGMKIEAAQKLAELLDKDNVL
MRIVVCIKQVPDTT-EVKIDPVKGTIIRDGVPSIMNPDDKSGLEEALKLKDL-YGAEVIVITMGPPQAEAILREAYAMGADRAILITD----RGGADTLATSNTIAAAIKKIDIDLIITGRQAIDGDTAQVGPQIAEHLGLPQVSYVKEMEYKEDSFIIKRAIEDGYFLLELPTPGLITVLSEATKPRYMNVGAIVDVFERPIETWTSNDIEIDPGSPTKVNKSFTKGVKQPGVLHEAANIILEKLKEKFII
MKILVCISSVPDTTAKINFTADGKSFDKNGVQFVINPHDEFSLNKAVELQEK-LGATITILTVGDASVDPVMRKALAIGANDGIRVDA----D-ARDDFFVATQIAKAAKDGGFDLVLTGRESIDYNGASVPGLVSAILDYGFINGCIGLEVDGSTAKAVREIDGGKETVEVTLPAVIAGQKGLVEERIPNMRGIMQARSKQINVVTPEST----ESKVEVVGYEKPASRGNVTLIDNVAELVRLLHEAKVI
MDILVCVKRVPDTENEIEVNSDGSDIERDDVVYSVNEWDNYAVEEAIQIRDN-VGGSVTVVSVGDEESEEVLRREMAMGADNGILVDD----EENTDGKGIAAALKAVIQAGSYDLIMTGALA-DGGAGQIGGMVAAMLDLPYASLVNKIEVGDGSLKVGREIEGGNEMNEISLPCVVSIQTGINEPRYVGIRGIRKVASVEIPVKSAADLGLSAAAKVTRQTYFVPELGEGAEILEQIEKLIEILKKGGIK
MEIVVCVKQVPATT-RVQLDTRTRTIIREGVELMLNPFDAYALEEALRLREA-HGGTVSVITMGISGAAMMLREALAMGADQAILLTD----RAGADTLATATTLAAAIRKLKVDLILCGRQAIDGDTAQVGPELAEKLGIPHTTAISKIQVSAESLICQKMVDEGYARLRVQLPALLTVVKEINTPRFPTLAGFRRAQKSDVLIWKVEDLDVDPGSPTQVISTFVPEQHKTSIVVEIAGQILASLQQQQHG
MKIIVSVKQVPDTSGKVAVNP-DGTLDRASMQTITNPDDLNAVEAALKLKDE-TGCKVVVVTMGPPPAAGMLREIMARGADEGVLVSA----RGGSDTYATSQILAAAISRIKDDIVMCGRQAIDGDTAQVGPQIAEKLHLPQVTYAADIQKTGDTITVKRMLEDGYMTIKVKTPCLLTCIKELNTPRYMSVGGIFEAYGKPLATFDYETLKIDPGSPTNILTSFTPPQKGAGMMLASCEKLAGILTAKHII
MKILVCISSVPDTTSKINFTADKSAFDKNGIQWVINPLDEFALTKAIKLQQS-NGAKVTVVNVGDAGTEAVIRKALAIGADDAIRINA----E-PQDSFSVAKEIANVAKEGGYDLVFCGKESIDYNGGAVPAMLAQFLDQPFVNACVGLEVNGSEVTAVREIDGGKETVSVSLPLVVAGQKGLVDEIIPNMRGIMSARTKPLNVQEPSQN----EVKVSAVSFDSVPPRASVKLFDDLDALVKALHEAKVI
MKIVVLVKQVPDSSLERHLSSDDFTVDRASASNVISEIDENAIEAALVLAEE-TGGEVTVLTVGPDHATESVRKALSMGPDKAVHVVD----DHGSCAVTTSKILAGALGKQEYDIVLCGAESTDGGTQVMAQMLSQRLGIAALTGARKLTVDGGKITVERQTEDGYQVVSAAAPAIVSVWDSMNTPRYPSLKGIMAAKRKPVETLSLSDLDIDPAATSTVVSAEPRPPRGAGQKISGGSSLAEFLASEKFV
MNIVVCIKQVPDTN-EVKLDPVTGTLIREGVPSIINPDDKAGLEAALRLKDS-MGAKVSVISMGPPQADLALREALAMGADEAILVTD----RGGADTWATSSTLASAIRKLPFDLIITGRQAIDGDTAQVGPQIAEHLKLPNISYAEEIRVEGDNIIVKRQYEDRYHMLKAKMPCLITALAELNDPRYMTPMGVFDAYRKEVVKWTLEDLDVDRGSPTHVFKSFTKPLKAAGTVVESVEFLMEKLREKFII
MKILVCISHVPDTTSKINFTDGDSKFDTSGVQFIINPNDEFGLTRAMWFKEK-QGAEVTVVNVGESSTEPTLRKALAIGADNAIRINA----A-PTDGYYTAVQLAEVAKD--YDLVIAGKESIDYNGGMVPGILAELTGFNFINSCIGLEVDGSTATVTREIDGGKESLQTTLPLVIGGQKGIVEEKIPNARGIMMARKKTLTVQEPVQS----ETLTKAVSFEKPAAKGTVKLVDNLDALIDLLHEAKVI
MKIIVCIKQVPDTN-EVEIDPQTNTLIRTGIPVIINPDDKSAVEAALELREK-IGSTVTVVCMGPPQAEMALREALSMGCDEAVLVSG----RGGSDTLATSTILSATLKKI-YDLILTGRQAIDGDTAQVGPQIAEHLGIPQVSYVEEITPEKDSIIVMRQYEDRYHKIRVKLPCLLTAIQDLARPRYMTVKGVSSAETREIRRMDYDDLSLDAGSPTQVVRTYTKEPKAQGAILEAVDAIMARLHEEHLI
MNILVCISSVPDTTSKINFSPDGKSFDKTGIQFVINPHDEYSLSKALQLKEK-NGAQISVLSVGDASCEPVLRKALAMGADVAMRVDT----E-PSDSLATAQEIARVVKEQNFDLILAGKESIDYNGGVVPATVAALLEIPFANNCEGLDVQDNEAIAVVENDDEVQHLKLQLPAVIAGQNGIVAEKIPNMRGIMQARSKKLEVIAPSET----TSNLKVEQFTTPASRGAVKMINAIDELVELLRDTKLF
MKAIVCVKQVPDTSGNVAVKE-NGQLDRASMAAITNPDDLNALEAALKLKDE-TGCEVVVVSMGPPPAEGMLRELLARGADRAVLISA----RGGSDTFATSQIIAAGVNKIKGDVVFCGRQAIDGDTAQVGPQIAEKLGIPQVSYVTDIQKDGDKLTLKRQLEDGFMVIEVETPCLLTCIKELNEPRYMNIPDIWCAYDKPLEVFNFETLKIELGSPTNVWKSFTPPQKGAGTMLDVAEQLAARLAAKHLI
MKYVAIIRQVPDGESKIKV--DGGRVNLEGATLILDQMDEYAVEQIIRLKEA-HGGEAVVVAFGPERTEEAMRTALAMGADRGVLITA----E-YVDPVTQAGALAKVLAEEAPDVVFTGGQQADWDSQALGAAVAEALGWPSVTWTTAFELEDGHAKATHDVDEGAEVVRVALPAVFTTQQGLNEPRYPTLPGIMKAKKKEIKKIDAAELGVS-GSKVEILEQQIMELERKGKIIAAAAELIKLLHEAKVL
MKILVCMKQVPQKDAPLKLNEAGTWI-REDVSYEVNEPDAYALEEALRQKEK-HSGEVVVITAGPTRAQQVLREALAKGADRAIHLED----NVGFDAYNTARAFAAAIKDEEFDLIFTGLQSDDYGYAQTGVILAELLGWPHATIIMQIEKSDSGIRVKRELEAGYQFVDMPLPAVLTIQSGINKLRYATLIGIKQAKNKPLRKVTLAEVQSAVDNLQKIERLYIPQKTKNTEFLEVAKKLVEKLREIRVL
MKILVCISSVPDTTSKISFTENDTKLNKAGVTYIIGPYDDYALARAVELKEQ-QGGSITVLNVGGADAEPQIRKALAIGADDAIRVDV----E-PTDSYFVAEQIAAVAKEGAYDLVLMGRESSDYNSGVVHGIVGEMLGIASFSPVMQLDINGSEASITREIEGGKEKLTASLPLVLGCQEPIAEWKIPNMRGIMTARTKPLKVI-PAAG----AALTNTEKYSLPAPKGACKMIEEAEKLIDLLREAKVL
MKILVCITNVPDTTAKISFTDNNTKLNKAGVQYIIGPYDDYALARAVELKEK-LGGSITVLNVGEAESDPQIRKALAIGADDAVRVNA----D-PIDSYFTAVQIAAVAKEGGYDLILMGRESIDFNSGVVHGLVGEMLGIPSFSPVMKLDIEGTTAKFAREIEGGKEFLEAPLPLVLGCQEPIAEWKIPNMRGIMTARTKPLKVVDPVAV----DDLATLDQYTLPAPKGACKMIDQAETLISLLKEAKVL
MKILVCISNVPDTTTKITFTDNNTKFNDNGVQFIINPYDEIALAKAIELAES-NNGEVTVIHVGEASADATIRKALAIGAHRAVRINA----T-PIDAYFVAKEISQYAKANAFDLILTGKESIDYNGSLVAGMLGELLDMPSFAAIKKLDLDGNQATVEREIEGGKEVIALPLPFVAGTSEGVAEPKIPNMRGIMSARTKPLEVVETDSI----EGLTTILRYETPPPRGTVKLINEAEKLISILHEAKVI
MHIVVCVKQVPDTT-EVRVDPETNTLIREGVPSIINPYDAHAVEAAVSLKEK-YGGKVTVISMGPPQAEEVMRRSIAIGADEGILLSD----RAGSDTLATSYILAQGIQRVPVDLVLCGKQAIDGDTAQVGPGIAVRLNIPQLTYVMEIEVESKEIIVHRKLEDKKVRVACRFPALLTVVRDINEIRYSSLPDLIKSARYKPKLWTQKELGLDLGSPTSVSKIFAPPQRSEGEIIEAAKVLVQKLLSTKII
MKMLVCVSKTPETTTKIKLAGDGSDLDMAGVKYIMNPYDEYALVRALELKEA-SGGSVTLLNVGSADNDSVIRKGLAVGADDAIRVNA----E-GQGSLFIAKQIAAVAKDGGYDVLFFGKETIDYNGSEVGAMVAELLDIAYVSEASHMEMNGSTATITRDIEGGVEIVEVEAPFAISSAKGLAEQRIPNMRGIMMAKRKPLKVVEPVAA----EVATKVTHYDLPAEKSAVKLIDNMDELVRLLHEAKVI
MNVVVCLKQVPGTT-QVKIDLETNTLIREGIENIINPFDTYAIEEGVRLRER-FGGKVTVISMGPTQAEAALREAISLGADKGVLLSD----AAGADTWATSCTLSMALRKLPYDLVVCGRQTLDGDTGQVGPQLAEMLCLPFIAYVNRIEIADGKMRVRRMVEDGYEVMESHLPAVITVVKEINTPRLPSLRGIARSKSASIPVWGVKDLNIDPGSFTRVVKIFSPQQDRQGEIFKQVDCLIGRLKDNGLI
MKIYVCIKQIPDPTVVSKLDPNTKRLVRSGVSLVLDPGDESTISAAIKLRDT-VGSEVVAVSMGPTSAQEAMRRALAMGVDRAILVTD----PAGSDVLGTARVLAAVLKNETPDLVFCSTESTDGYTGMVPGGIAEFLNLPQLTFAREINVEGAKAMIKRVTITGYQTVESPMPAVVTIASGSFEAIYPTMKGIMGAKKKPFTQLTLADLGIDPGARERIAAIGQAEARAAGQVINSAQVIADFLQRYQLL
MNIVVCVKHVPDAQGDRSFTG-DNLTDRT-TDGLLSELDEYAVEEALKITEG-QDARVTVLTMGPATAEEAVKKALQMGATDGVHVTD----EAGSDALSTALVLAEAVKKVEVDLVLFGLGSTDGTMGVVPAMVAELLGVPMVTLANSVECSGGTVTIKRDTAEATQTIEATLPAVVSVTDQINEPRYPSFKGIMAAKKKTIESWSLADLGVDANAWAQVDGTSQRPPREAGEVVDGGTKLAEFLAQRKFI
MKILVCITHVPDTTSKITFADN--KFNTAGVQFIIGPYDEYALSRAVELKEQ-SGGTVTVLNVGDAETEPTIRKALAIGADDAIRINA----V-PKDAGFVAAQIAAVAKSGGYDLILMGRESIDYNGGLVHGLVADALGMPCVTPIMKLDIENGVAKMTREIEGGKESVECALPFVAGCQEPIAEWKIPNMRGIMSARTKPLNVVEPVVV----ADDVVYGTFSLPAPKGACKMIANPEELLTLLREAKVL
MNIVVCIKQVPDTT-EIRLNPETGTMIRDGVPSIMNPDDKSGLEVALELKDK-YDAHITVITMGPAHADDILREAFAMGADRAILLTD----RAGADTLATSRALAGALKKLKYDLIITGRQAIDGDTAQVGPQIAEHLDLPQVTYVEDLKYSNPTFTIKKSTEDGYQIVEVDAPCLITVLSSANNPRYMSVGGIMDAYKKDVEVWGYTDICIEEGSPTRVYKSFTKGAKSSGQVYKAVEIIVEKLKEKFII
MNILVCISSVPDTTAKITFKDDNTTFNKDGVTHIIGPYDDYALARAIELKEE-LGGTVTVLNVGTAETEPQIRKALAIGADEAIRVDA----E-PTDSFFVAEQIAAVAKENSYDLIMMGRETTDYNSGVVHGIVGQLLGMPSLSPVMELNIDGNTAKISREIEGGKEKLEATLPLILGCQEPIAEWKIASMRGIMTARKKPLNV-RPAVG----EGLTSVSSYSLPPEKGDCKMIEEAEKLIDLLQEAKVL
MKLLVCVSKTPDTTTKIVFNASKTELDANGVQYIMNPYDEYALVRALELKEA-LGGTVTLINVGPADNDQVIRKGLAIGADDAVRIDL----N-PQSALSVAFQIAEYARQENYDIILLGKETIDYNGSEIGAMVAEYLDQPFISYASKLDTDGKTASIQRDIEGGMEELEVDTPFVVSAAKGLAEQRIPNMKGIMMAKSKPLKVVAPAAF----EDKAVTVEYTLPPAKSAVKMIDNMEELVKLLHEAKVI
MELFVCIKQVPDTS-EIKLDPETNTLIRTGLPSIVNPFDMNALEAALTVKDK-YGTRVSVITMGPPQASVALKECISMGADDAYLITD----RAGADTLATSYTIACAISKVPFDMIFCGKQAIDGDTAQVGPQIAEELGIPQVTYVCGIEVNDNIVRTQREHEEGFEVLDTEMPMLLTAVKSLNEPRYPTLHNSIRATQYEVKTITVKDMTTDPGSPTRVRKVYSPPMRSAGTMLESVATVMDVLKQKELI
MKILVCITNVPDTTARISFTDGDTKLNKAGVQYIIGPYDDYALARGVELKEQ-SGGMLTVLNVGPADSEPQIRKALAIGADDAIRVDA----E-PVDSFFVAEQIAHVARQNGYDLILMGRESIDFNSGIVHGLVGELLGIPSFSPVMKLDIEGGKARFAREIDGGKEYLEADLPLILGCQEPIAEWKIPNMRGIMTARTKPLQVVEPVPT----EELTVLQKYELPPAKGACRMIEEAETLIRLLKEAKVL
MKILVCMKQVPQKDAPLKLNESGTWI-REDVSYEVNEPDAYALEEALRQKEK-NGGEVVVITSGPARAQQVLREALAKGADRAIHLED----DVGLDAYNTARAISAAVKDENFDLVFTGLQSDDYGYAQTGVILAELLGAPHATIIMHIEKKDAGIRVKRELESGYQYVDMPLPAVLTIQSGINKLRYATLIGIKQAKNKPLRKVSYAEVESALQNLQKIEKLYIPQKTKQTEKIEIAKKLVDKLKEIRVL
MKIIVCVKQVPDTSGKVAVNP-DGTLNRASMATITNPDDLNAVEAALVLKEQ-TGAEVVVVSMGPPPAEGMLREVMARGVDRAVLVSG----RGGSDTYATSQILAAAINKIEDDVVFCGRQAIDGDTAQVGPQIAEKLGIPQVSYAAEITKEGKTLTIKRMLEDGYMTIKVNTPCLITCIKELNEPRYMSVGGIFECYEKPYEVLDYNALKIDPGSPTNILTSFTPPQKGAGMMLATCEKLAGILAGKHLI
MHIVVCMKQVPRDN-SVKINA-DLTINADGIEQIMNLFDEYAVEEALQWNEK-LGGKVTVLSIGPEDWKEQIRRALAMGATDSLLLSD----PTRLDTSGAARVAAAAIRKLDVDLVVCGRNSTDDETGAFAPALARLLGWAQLTYVGKITLESGKIVAERHLEDVVETVEASLPAVVTVVKGINEPRYPSLLRIRKVAKVEIPTWSAADLGLSATPALNLVNRVPPPPRPKGEMIEKVAKLVDKLMEAQVI
MNIVVCIKQVPDTKGGVKFNP-DGTLDRASMLAIMNPDDKAGLEAALRIKDE-TGAKVTVLTMGLPKADAILREAMAMGADDAVLVTD----RGGADTWATSTTIAGALRNLDYDLIITGRQAIDGDTAQVGPQIAVHLGLPVISYAEDIKVDGDSVVVKRQYEDRYHVVKAKMPCLITALSELNEPRYMTPGGIFDAFDKEVTVWGRADLDVDDGSPTKIAKASDKVPKGAGEKVESVNYLMEKFKEKHII
MKICVLVKEVPDAAVEKRIDPSTGRMDRSG-EKNLNPYDTHAIEAAMQLKEG-GADEIVAVTMGPESAVRALHKAVSLGADRSVHLTD----DAGSDVAATGYALAKALEKEQPDIVLLGQQSDDGECYTIGAVVADHLKAPSLTQVIKLDVVDGGLRCERQAEYGYDTVQVALPAVISVGDAINEPRYPSLKAIMGAKKKPLEKAGAGDVGIDGGSRVQCGEFKAPPAKAAGQIIDTVEQIVAWLDERKLI
MKILVCISNVPDTTTKIKFADN--KLDTNGVQFIIGPYDDFALARAVEIKEK-EGGSVTVLNVGLADTEPSIRKALAIGADDAVRINA----E-PTDSLFVAKQIVEYAKDKGFDMILMGRESSDFNSGLVHGLVGELMGIPSIAPAMRLEIEGSTAKLHREIEGGHEEVEVGMPFVAGCQEPIAEWKIPNMRGIMMARKKPLEVVEPVGV----DGLTSYDSFELPAEKGDCKMVGQMDELVGLLKEARVL
MNVIVCVKQIPDPALPGELDPSTNTLKRDG-KLILDESDSYGVEMALQLVGA-AGGSVTLVSMAPNDEVSGLRTALAMGAEKAVLVSD----PSGADALTTAKVLAGAVGKADYDLIIAGTESSDGYTGTVPEQMAEVLGLPSVTFAKTIAVDGSTVKVDRQTESGYDEVTCPLPAVVSVTAGVVEPRYPSFKGIMAAKSKPVDTVTAADLGIES---QSITNVEDAPAREAGEIIESFNKIVEFLDNLKVI
M-----VKEVPDAAVQKRIDPSTMRLDRSG-EKNLNPFDTHALEAAMQIKEG-GAEEVVAVTMGPESAVRALHKAVALGADRSVQLTD----DAGSDACATGYALAKVLEAESPDLVLLGQQSDDGECYTMGAIVADHLQMPSLTQVIKIDVDGGKLRCERQAEYGYDTVEIELPAVISVGDAINEPRYPSLKAIMGAKKKPLDNKGTGDVGIDAGSKTKVLALNPPPAKEAGEIINTVEKIVAWLDERKLI
MNIIVLAKHAADPESEIRVSSDGKSVDEKGLVFDINDWDRYAVEEAIRLKEE-HGGEVVVVGVG--YSDDTLRKCLAMGADRAIKIPL----DAGMDSYRTALAIKEAISGESFDLILAGLMSQDYNNALVGVLLAGMLDIPFATAVTSIKVEDGKIRVVRELEGGYEENVLPLPALVTVQSGINEPRYVSIMGIKRAKSKELREVGVEVG----EGFIEVEKVYTPPVKKA-EMIEIAEKLIQILKDRGLI
MNIICCIKQVPSTD-SVRFDREKGTLIREGVTSEINPYDLFALEAGVALKEQ-CGGELTVLTMGPPQAEEALREAISRGADNGVLLSD----RAGSDTLATSYILAKAIEKLTWDLVLCGKQTTDGDTAQVGPGLAQRLGVPCATCVESILIEEGKVRINRRLEEGTYTLACQLPMVMTIEMGANSPRIPSLRGKMRAKKAEIPCLTAESIGVDQGSPTRVSSTYVPEFSGKHELLEQVDALIGILREAGIL
MKIVVCIKQVPDTN-EVKLDPKTGTLIRDGVPSIINPDDKAGLEAALRLKDE-FGAHITVITMGPPQAKVALQETYAMGADRVILLTD----RAGADTLATSTTIAAALKNIEFDLVITGRQAIDGDTAQVGPQIAEHLGLPQISYVSKFEHKGDHAIVKRSFEDGFQLVKVKYPCLITTLSEMNDARYMSIKGILDAHRLEVETWTFENIKADPGSPTKVKKSFTKGVKSAGKVVELATAIVDKLKEKFVI
MNICVCIKQVPDIQAPFRIV--DGRLQFDVERYVLNAYDASAVEGALQLVEQ-HGGTVEVVAIGPASVSESIRKALAMGAERAYHIEA----DSDWDSATVATVLAAFFRDRSYDAIFTGKQAQDTDAGLTGTMLAELLGLPYVSNAVGLAYENGRLIVTRQGDAGREIIELALPGLVTISNDMNDPRIPSIRGIMQARRKPIEALTLSDLGLSPRPRTRVTGYRPIPPRAPGRKLEVVRELVRLLREARVL
MKIIVLVKQVPDTWGERKLDLATGQLDRGATDAVVDEIDERALEVALTYQDA-HDAEVVVLSMGPAAAKDTLRKSLAMGADSALHVLD----DSGADTTTTAAVLAAAITKAGFDLVIAGNEATDGRGGVVPAMVAERLGVPALTFMNSVEITESSVSGERGNEYGTMTVHAALPAVISITEGLPEARFPNFKGIMKAKKKPLEVWTLADL-ADAAPLSVVLATAERPGRTAGTKINAGVELAEFLAAGRLI
MEILICMKQTFDTEEKIFI--QNGEIDDDGVERIINPYCEYAVEEGIRIKEA-HGGTVRLITIGGAEAEAAIRTAMAMGVDEGYRLDL----TADSDEQTTSECIVQLIKQKQYDVILCGYMSIDNGTAQVGPRIAELLGIPHISTITSLTVDGRQVQVERDVEGDLEKVESSLPILLTAQQGLNEPRYPRLPDIMKAKRKPLHRMKWDELRVDVQARTKKVAILPVEEKETGQILEQSQELIRLLHEAKVL
MHYVVCVKQVPDTT-EVKIDPKTNTLIREGVPSIMNPYDVHAVEAAIQLKEK-YGGKVTVLSMGPPLAKEVLKKAIGLGADEAVLISD----RAGADSLATSYALTKAIEKIKIDLIICGKQAIDGDTAQVGPGIASRLNISQLTYVMEIEISDNSISVFRKVKGGQELSKTKLPALLTVITDINDVRYSSLDNLIKAARFDYKTWTKDNLDADIGSATMVRNIFAPPQREKGEIIKAIATLLDKLIPLDII
MKICTVLKQVPDAEASIRT--SGSGVDLSGVTFVMDGMDEYGVEEAIRLREAGHTAEIYALALGPKRFEEAIRTALAIGCDRAVHIET----E-VIDVITQARILADAVQKEGADLVLVGGKEADWDSSALGPALAEALGWPHLDWTTKFALTGTSVEATHDTDSGNETVKFSLPAVVTTQQGLNEPRYPTLPNIMKAKRKELRKATLADYAVH-APLTKIAGEAIQVKARLNKILDTAKQLVSLLREAKVI
MRIVVLVKQVPDTWSPKRLRSEDFLLDRAAADGVINELDTYAVEEALRVKER-LGGSVVAMTMGPPASAEAVRKALQMGADEGVCIVD----DAGSDAVVTSAVLAAAIRRAGFDLVITGAESTDARMGVLAAMLAEQLAVPQATLAAELAVEDGRVRIRRVTGDVESDVVAETPAVVSVLEKINEPRYPSFKGIMAAKTKPLVTWTAAELGFSAGSPTEVVAMEERSTERARILVDAAARLVEFLASRQLV
MNILVCISNVPDTTSKITFSDGNTSLNTSGIQYIINPYDEIALSKAIGLAEG-GKSTVTVLNVGEAGTEATIRKALATGADEAVRIDA----A-PRDGWFVAHQIASYAKSRSFDLILTGSESIDYNGAQVTAFVGELLGIPSVSIAKKIEINGGMATVEQEIEGGKEVLSIPLPLIAGTAEGVAEPRIPNMRGIMGARTKPLAIAEPVDV----PVLSSIVRYETPEPRGTVTWVGDIDKLVDLLRKARVI
MKIIVLAKHAADPESEIHLK-DEKTLDERGLVFDINDWDRYAIEEAIRIKEN-LGGEVVVVGVG--KSDDTLRKCLAMGADRAIKIPI----DAGMDPFVTASAIKEVVEAEGFDLIIAGLMSQDYNNALVGTLLAGMLNVPYATAVTSLKVENGKIRVTRELEGGYEEAVLSTPCLITVQSGINEPRYVSIMGIKRARSKELKEVSVSAP----EGVYEVEKMYYPPVKKA-EMIEIADKIIQILKERGLL
MKFVAVIRQVPDGESRLKI--QGGRVDLSGATLILDQMDEYAVEEALRLKEK-HGGEAIVVGFGPERTEEAIRTALAMGCDRGVHVVF----E-YADPVTVAEALAGAIREEAPTLVLTGGQQADWDSQALGAALAEALGVPVVSWTTALELEGETAKAKHDLDEGAEWVRVKLPAVFTTQQGLNEPRYPTLPGIMKAKKKEIKKVALTA-----TPKVEILEESIQEKARLQKILAAAEELVRLLHEAKVL
MNIAVCVKQSIDTEAVITLD-DQGQVVTEGAALIIDPYAEFAVERAIQLKEE-HGGEVVIVAVGDDESTPAIRHALSMGADRAVLIDD----ADQTNPQAKARVLAAVLKTLNPDLIMGGTKSGDTSRAQTLPRIATILGMPQVSLVVEANLEGESLAVSHETDDGLEKFSVALPAVIAAQQGLAEPRYPNVRDIMKSKKKPIDKMTLADLGLPAIRQVAVQSYALKPERKGGRIIDAVKETASLLQEAKVL
MRIYVCVKQVPDTSGKVAVNE-NGTLNRASMETIVNPDDLSAMEQALEIKDK-TGCRVTAVTMGPPPAEGMLRELIAMGADDGVLISG----RGGSDTYATSQIIAAAICHLEEDIIFCGRQAIDGDTAQVGPQIAEKLDIPQVTYAGKVEMDGKRVRVMRLMEDGYMTVEAQTPCLITCVKELNRPRYMTVRGILECYDKTVTVLDYEALKIDPGSPTNIFKSFTPPQKGAGVMLEAVRGLVERLAARHVI
MNIVVCVKQIPDPASPGALDATTHALKRDG-KLILDESDAYGVEMALQLVAT-AGGEVYVVSMAPNGETSGMRTALAMGAVKGLLVSD----PAGSDALTTAKVLAAAVNKLGADLIIAGTESSDGYTGTVPEQIAECLGLPSVTFAKKVKVEGSVLKVDRQSESGYDEVECTLPAVISVTAGVVEPRYPSFKGIMDAKKKPLDVVTAGDLAVTPAAGQKIVSVTQAEARKAGQVIEAFGKIVAFLENLKLI
MKFYICIKQVPDINAPVQIK--NGDLIRDTDRTVLNAYDASAVEEALVLTEKNEGGEVEVVLVGPDNASETIRKALAMGADKATHIRT----DTDYDSSVYAKILASFFKDKEYDVISCGKQSQDTDAGLTGSMLAEYLDLPYATNAVGLQMEGNQLIVTRQGDAGREVIALPGPCLVTCSNDMNEPRIPSLKGIMQSKRKPVETIGLETLEMEEQTQTTVTGYREKPEREAGQKFELAHKVAKLLDEANVI
MNLAVCLTQVPDTAARLKISTDSQTIDSEGISFVLNPYDEYALEEALQVKGSVLGARVTVFCVGDDSFQPTIRKAFAMGADDAVLIEN----Q-TYESFDVANALANVIRAQLPDIIFLGKESIATNDAQVGAMLGELLQMPAVCVVTSFKLEGSLAKLEREIEGGSELLEIELPLILTAQKGLNLPRQPNMKGMMLAKKKQILKQT-ADMS---AGKTHNTKLELPPKKAPGKILETVKQLVDALKEASVI
MKIVVLVKEVPDTYGERRLDPTTGILDRSG-DLVVDEIDERALEVALQYKDG-HDAEVVVLAVGPASAKDALRKGLSMGADRAVHVED----DAGADALVTARAIAAALRGEAFDLVVAGNESTDGRGGIVPAMVAELLGLPLLGSLGEVAIADGSVRGTRLTETAATTLSAPLPAVVSVTEKSAEARFPNFKGIMTAKRKPLAVRSTGELGVGSTPGSRVLTVAERPARAAGTTIDAGERLVAFLRERKAI
MHAVVCVKQVPEQN-SVKITA-DKQINTDGINPIINLFDEYAIEEALQWAEK-NDGQVTVISLGSDDATDSLKKALAMGANEAVLIND----PEHVDSQSAAKVVAAAIKKLNVNIVFCGKQSTDDETGQFGPALARFLGWSQLTYVFKVELTESSIVVDRALEDTLETVEASLPVVVTAVKDLNEPRYPSLLKIRKVSKQPIPTWGLSDLGLSGAGNVQVADRVPPPARPSGEMMTQVSSLVQKLVENQIL
MKFYICIKMVPDVYAPLQIK--EGELIMDADRMVLNAYDASAVEEALVLKEK-HGGEVEVVCIGPAKASETIRKALAMGADKATHILA----TEEYDSASYAKILSAFFKDKEYDVIGLGKQSQDTDSGLTGSMVAEHLSLPYTTNAVGLEVENGNLVVKRQGDSGQEMIELPTPCAVTCSNDMNDPRIPNLKGIMASKRKPIDQVEISSLGIDEQADTKVTSYEEKPARQAGKKYEVAREVAQLLDEANVL
MKIVVCIKQVVTRDWQVRPDEARTWIRDGDAEFEMNEPDAYALEAALRLREA-HGGEVIVVSAGPSRVTQVLREALARGADRALHVEG----EARAGALVVAAALGTAIGPESPDLVLTGLQSDDMGFGQTGVILAERLGLAHATIIMDVQVQGSGVRVKRELEGGWQWLEMPLPALLTIQSGINQLRYATLKGIMAAKKKEIRAVAATATA---DAAQQLVDLRAPEKQKQTRMIEAARELVRALRDARVV
MNIVVCIKQVPDTT-EVKLDPKTGTLIREGVPSIINPDDKSGLEAALQLKDK-HGAHVTVITMGPLQADAALREALAMGADRAILLTD----RAGADTWATSSAIAGALKKIDFDLVIAGRQAIDGDTAQVGPQIAEHLQLPSVTYVEDVQLDTDSVIVKRAFEDGYHKIKVKTPCLITTLKEMNESRYMRVSGIYDAFADKVEIWTVNDIEVNPGSPTKVKKSFTKGAKTAGKVFEAAKIIMDKLKEKYII
M------KYVPDATGDRHFSE-DLTTDRESVDGLLSELDEYAVEQALQIADD-ADAEVAVLTVGPEDAGDALRKALSMGADKAVHVED----DHGTDVLGTSLVLAKAVEKTGYDLVVCGMASTDGTMGVLPAMLAERLGVPQVTLLSEVSVADGKVTGRRDGDAATENLEASLPAVVSVTDLSGEARYPSFKGIMAAKKKPVESLDLDDLDIDAGAWSKVTDATERPPRTAGTVVEGGTQLAGFLAEKKFV
