# Supplementary material for: Inter-protein residue covariation information unravels physically interacting protein dimers
Source: BMC Bioinformatics. 2020 Dec 17;21:584. doi: 10.1186/s12859-020-03930-7 (PMC7745481; doi:10.1186/s12859-020-03930-7)
Supplement: Supplementary file 5 — Additional file 5. Final ER-MSAs at different ASA thresholds. Available on Mendeley data (http://dx.doi.org/10.17632/9bk2r55286.1). [file 12859_2020_3930_MOESM5_ESM.zip › Additional file 2/Final ER-MSAs/Negative ER-MSA dataset/ASA0.0/single_MSAs/1efp-B-1qop-B/1qop-B-chain/MSA_IDs.txt]

sp|P0A2K1|TRPB_
sp|Q1GK77|TRPB_
tr|A0A1B7Z6C4|A
tr|A0A125NVJ7|A
tr|A0A0K6IQ94|A
tr|A0A1M7SHA0|A
tr|A0A0D1B5N0|A
tr|A0A0L1JTV8|A
tr|A0A154WFE1|A
tr|A0A1J5J9U2|A
tr|Q0ATJ8|Q0ATJ
tr|A0A1M6FH55|A
tr|A0A1U7DKG5|A
tr|A0A086YAC0|A
tr|A0A1N7KX48|A
tr|A0A142L7R8|A
tr|A0A1G3IGL5|A
tr|A0A1R3WJU4|A
tr|A0A086XVY7|A
tr|V7EGL5|V7EGL
tr|A0A0H4L4U9|A
tr|A0A1G3GS32|A
tr|A0A0P1I312|A
tr|A0A1C2HBE1|A
tr|A4EWR5|A4EWR
tr|W8RYK4|W8RYK
tr|A0A0M6YHZ5|A
tr|V9VTD8|V9VTD
tr|H0A8T0|H0A8T
tr|A0A127JPX2|A
tr|A0A1A6DYJ6|A
tr|A0A081BE52|A
tr|F2IYH8|F2IYH
tr|A0A159Z083|A
tr|A0A0N0JYF2|A
tr|A0A0D6P8H7|A
tr|A0A1N6RMT6|A
tr|A0A0P7JQK2|A
tr|J7Q4L1|J7Q4L
tr|A0A1U9YXC4|A
tr|Q2W011|Q2W01
tr|A0A1Y5S127|A
tr|A0A1N6IIH5|A
tr|W9H4M3|W9H4M
tr|A0A0P7VWT9|A
tr|A0A1Y5T9U6|A
tr|A0A099TAF7|A
tr|A0A1V0PRD1|A
tr|A0A1B6Z817|A
tr|D4X928|D4X92
tr|A0A021X3A4|A
tr|A0A081MA63|A
tr|A0A1U7D802|A
tr|A0A1T4QIH9|A
tr|A0A1V4CHH4|A
tr|B9QX35|B9QX3
sp|A8LSF9|TRPB_
tr|A0A0U1NHM3|A
tr|K2HGQ8|K2HGQ
tr|G1XZK4|G1XZK
tr|A0A1B1PT03|A
tr|A0A1I6XA24|A
tr|K2J8S2|K2J8S
tr|Q2RNS4|Q2RNS
tr|A0A1S1T119|A
tr|A0A1X7PVJ8|A
tr|A0A127MDY5|A
tr|E2CHE6|E2CHE
tr|A0A0U3NZS1|A
tr|A0A1M6ILQ3|A
tr|A0A1G7E438|A
tr|W0SD05|W0SD0
tr|A0A0K1J8C1|A
tr|A0A062TXJ9|A
tr|A0A0F3IUH9|A
tr|A0A1C7NX51|A
tr|A0A1W9IAU6|A
tr|A0A0P7YMQ7|A
tr|S9Q8C3|S9Q8C
tr|A0A1R1I4T1|A
tr|J9YYY7|J9YYY
tr|A0A0G3BG57|A
tr|I1AR52|I1AR5
tr|A0A1F4LJ57|A
tr|A3K8B7|A3K8B
tr|A0A1K2HFX9|A
tr|A0A1Y5SNR8|A
tr|A0A1M6G8N5|A
tr|S9QB09|S9QB0
tr|A0A011TZA6|A
tr|A0A1Y1SSQ4|A
tr|F4GD21|F4GD2
sp|A7HPD3|TRPB_
tr|A0A1E3WAW0|A
tr|V4RKW0|V4RKW
tr|A0A1C3K883|A
tr|B6BU96|B6BU9
tr|M9RHR9|M9RHR
tr|A0A0J5QAX1|A
tr|A7IFZ5|A7IFZ
sp|C3MB99|TRPB_
tr|A0A1X4NUL0|A
tr|E1TGN4|E1TGN
tr|A0A0F2S5R4|A
tr|J2LK97|J2LK9
tr|A0A147GLY7|A
tr|A0A0Q7SEH4|A
tr|A9DR03|A9DR0
tr|A0A1Y5RTG5|A
tr|I3TQN4|I3TQN
tr|F5REE4|F5REE
tr|A0A1Y5RTT1|A
tr|A0A0P6ZW19|A
tr|A0A0G3XLT6|A
tr|G8PJD3|G8PJD
tr|A0A0A0D390|A
tr|A0A0W7WL95|A
tr|W3RN57|W3RN5
tr|A0A0G3ET65|A
tr|A0A0Q7TN89|A
tr|A0A0P6VSM0|A
tr|F1VXH9|F1VXH
tr|A0A1A9HGQ3|A
tr|A0A0B4CG33|A
tr|C7DAG5|C7DAG
tr|A0A0A0DWP6|A
tr|A0A1Y6BBA4|A
tr|G5ZXC7|G5ZXC
tr|A0A0Q4Y470|A
tr|A9BNH7|A9BNH
tr|A0A1U7JIU9|A
tr|A0A126ZIN3|A
tr|A0A0Q6VZ88|A
tr|A0A1L9NQZ9|A
tr|Q0VPI9|Q0VPI
tr|A0A143DBD4|A
tr|A0A0B2BVC1|A
tr|I9W7A2|I9W7A
tr|A0A1F8VT53|A
tr|G8QIR4|G8QIR
tr|A0A1J5BSJ0|A
tr|A0A0Q7CX59|A
tr|U1YDF8|U1YDF
tr|A0A0L6T3R0|A
tr|J3HM94|J3HM9
tr|A0A0P0LPA3|A
tr|F7QHR7|F7QHR
tr|T0ALL5|T0ALL
tr|A0A1M7ZMN3|A
tr|A0A023D7W9|A
tr|A0A0X8GLF9|A
tr|A0A0K2DHV8|A
tr|A0A1V8RT43|A
sp|B1XY48|TRPB_
tr|A9HE87|A9HE8
tr|W0PC89|W0PC8
tr|M2SBZ6|M2SBZ
tr|A0A135I2C0|A
tr|A0A1U9JKU2|A
tr|H8FRW1|H8FRW
tr|W6KGD9|W6KGD
tr|A0A0Q5VJT9|A
tr|W8X321|W8X32
tr|A0A1N7JWA9|A
tr|A0A1Y5R958|A
tr|E0TF76|E0TF7
sp|Q2YQW5|TRPB_
tr|A0A161SVJ2|A
tr|Q5P1J0|Q5P1J
tr|A0A1E5QBL2|A
tr|J2KLX2|J2KLX
tr|A0A171KWX0|A
tr|A0A1M5ZW69|A
tr|A0A0F7K2Q5|A
tr|A0A1H8A654|A
tr|G0AK20|G0AK2
tr|A0A126UW89|A
tr|A0A1A6FNS9|A
tr|A8HQ47|A8HQ4
tr|A0A1W1ZDT2|A
tr|A0A0B3RGP2|A
tr|A0A059KG14|A
tr|C6XMW2|C6XMW
tr|A0A0Q5CLL7|A
sp|Q6NDN6|TRPB_
tr|A0A0Q6LI55|A
tr|A0A0K1NBQ2|A
sp|B6JCP2|TRPB_
sp|C1DH66|TRPB_
tr|Q5FRN4|Q5FRN
tr|D6ZZK0|D6ZZK
tr|A0A0Q4G5Z3|A
tr|A0A0S4Q7H1|A
tr|G2J2E7|G2J2E
tr|A0A1W6ZQD5|A
tr|A0A076K042|A
tr|A4G4G2|A4G4G
tr|A0A0J6NRK3|A
tr|A0A060QI02|A
tr|K5YN73|K5YN7
tr|C7RRR9|C7RRR
tr|A0A1F8TV30|A
tr|D5BTA2|D5BTA
tr|A0A165G6U0|A
tr|E3I1W4|E3I1W
tr|C7RCR3|C7RCR
tr|A0A0J5GFW5|A
tr|K4KGM8|K4KGM
tr|Q2SJD1|Q2SJD
tr|A0A139SPK4|A
tr|A0A1U9KQJ1|A
tr|A6GNW8|A6GNW
sp|A1WSF1|TRPB_
tr|A0A1U9JZ98|A
tr|A0A1D2X5I2|A
tr|A0A0F3KRB9|A
tr|A0A1D8UWC6|A
tr|A0A095Z4T2|A
tr|A0A127ENF7|A
tr|A0A172YJL6|A
tr|K3WJ02|K3WJ0
tr|A0A060Q8U4|A
tr|A0A1Y1R3E3|A
tr|A0A1B1AJD8|A
tr|A0A1S2DFW4|A
tr|A0A1R1MGE1|A
tr|A0A1Y5SH11|A
tr|A0A0C5J8K4|A
sp|Q11KK9|TRPB_
tr|A0A0P7DM70|A
tr|A0A1J5MIQ4|A
tr|A0A1N7PHT2|A
tr|E1VK69|E1VK6
tr|A0A0F7M3B2|A
tr|A0A0U3B0G6|A
tr|A0A139C6Q7|A
tr|A0A0M2RB96|A
tr|A0A1W9L1U4|A
tr|B8EMZ3|B8EMZ
tr|A0A0K1XES7|A
tr|A0A059LGF1|A
tr|A0A166KN59|A
tr|Q21IZ0|Q21IZ
tr|A0A1K1X3S1|A
tr|T0Q9V9|T0Q9V
tr|A0A1E2V7U0|A
tr|I0YMB0|I0YMB
tr|A0A0P1ACX6|A
sp|P43283|TRPB1
tr|A0A1E4DWW9|A
tr|A0A136H1G8|A
tr|M4B2T2|M4B2T
tr|A0A024USB4|A
tr|A0A077DDB9|A
tr|C0DY50|C0DY5
tr|A0A0P7XA89|A
tr|M0SLT1|M0SLT
tr|A0A0D6MMX2|A
tr|Q4FUL3|Q4FUL
tr|Q1QY42|Q1QY4
tr|R4YMG4|R4YMG
tr|A0A095VS78|A
tr|C8PYI5|C8PYI
tr|K2J779|K2J77
tr|A0A162HHY5|A
tr|A0A0M2VG32|A
tr|A0A1Y6CMV5|A
tr|A4A844|A4A84
tr|I8UBR2|I8UBR
tr|A0A1X9NKF8|A
tr|F7NV52|F7NV5
tr|C5BL60|C5BL6
tr|A0A0R2T3C4|A
tr|E3F2T1|E3F2T
tr|A0A1M5K256|A
tr|Q5NPZ6|Q5NPZ
tr|A0A1S2Y6A7|A
tr|A0A094JFI0|A
tr|A0A1X1QNU6|A
tr|K6YTT3|K6YTT
tr|C3XAU1|C3XAU
tr|K6GGC4|K6GGC
tr|A0A1E5UXB9|A
sp|B2IF48|TRPB_
tr|B8KYD6|B8KYD
tr|A0A165UMA0|A
tr|A9RJ02|A9RJ0
tr|S8CTI3|S8CTI
tr|E3NX21|E3NX2
tr|S6HAV7|S6HAV
tr|A0A1S8CXY3|A
tr|A0A0C5VX08|A
tr|A0A151T1R4|A
tr|C4GIP8|C4GIP
tr|A0A0R3RTC6|A
tr|A0A1Q7JRS0|A
tr|V9H5J0|V9H5J
tr|A0A066V786|A
tr|G2E6A2|G2E6A
tr|A0A1W1XI56|A
tr|Y0KGJ5|Y0KGJ
tr|A0A0R0LJG8|A
tr|A0A1A9NMX3|A
tr|A0A1D9B9V7|A
tr|A0A148N7G6|A
tr|C6XE16|C6XE1
tr|A0A084IQ90|A
tr|A0A0F0VRU6|A
tr|A0A0K0XXK7|A
tr|A0A1S1NTP9|A
tr|A0A1Y1SBK7|A
tr|A0A1F3CRN3|A
sp|Q3SHL9|TRPB_
tr|H2FXE1|H2FXE
tr|A0A1V8M7U6|A
tr|A0A1E4MND1|A
tr|A0A098GF86|A
tr|A0A1G4A8U3|A
tr|I7Z751|I7Z75
tr|A0A160DUN7|A
tr|A0A1E4JXY2|A
tr|A0A0Q6AVN0|A
tr|A0A0H1AQ64|A
tr|W0E253|W0E25
tr|R7KID4|R7KID
tr|A0A0N0GNG0|A
tr|A0A1B1YU77|A
tr|A0A085W9G7|A
tr|A0A099CXE2|A
tr|A0A0G2ZZS9|A
tr|G6F1U7|G6F1U
tr|A0A090IBA2|A
tr|S9PRU3|S9PRU
tr|H8MW49|H8MW4
tr|L7UKB8|L7UKB
tr|A0A1V4MJC3|A
tr|Q08Z24|Q08Z2
tr|A0A0G3CND8|A
tr|Q2LUD9|Q2LUD
sp|Q9PDK4|TRPB_
tr|I4CB13|I4CB1
tr|A0A1G2YYP2|A
tr|A0A1F4S520|A
tr|A0A1R0IQG3|A
tr|A0A1J5IL55|A
sp|B7GHQ9|TRPB_
tr|A0A0D2HR06|A
tr|E1QEL9|E1QEL
tr|L0EWR1|L0EWR
tr|A0A1W9MQ36|A
tr|F7NDP8|F7NDP
tr|A0A0Q3TUA5|A
tr|A0A0F2S707|A
tr|A1HS66|A1HS6
tr|Q3ABS3|Q3ABS
tr|S0EX10|S0EX1
tr|A0A1G9TMJ9|A
tr|A0A061P944|A
tr|S2YGZ8|S2YGZ
tr|A0A1T4RTY3|A
tr|B3PFN9|B3PFN
tr|A0A0F5I7E3|A
tr|A0A0K0G9T2|A
tr|W4F1K0|W4F1K
tr|F5SBJ5|F5SBJ
tr|A0A1U9K7T3|A
tr|A0A165YE88|A
tr|A0A1G0XNR0|A
tr|A0A1G1EGV9|A
tr|K2GQ79|K2GQ7
tr|A0A150YGR0|A
tr|A0A154BQ32|A
tr|M7NUG4|M7NUG
tr|A0A132MHM3|A
tr|F2F7B7|F2F7B
tr|A0A1U7MME8|A
tr|A0A1U7PQW0|A
tr|F2NIM0|F2NIM
tr|A0A1G1K6P7|A
tr|A0A1W1XSA4|A
tr|D6YA26|D6YA2
tr|A0A161M778|A
tr|G7W5L0|G7W5L
tr|A0A1V2QK85|A
tr|D1A715|D1A71
sp|B1YLS4|TRPB_
tr|A0A1C0Y8D9|A
sp|Q8R9M9|TRPB_
tr|A0A1N6RNA2|A
tr|A0A1M5AP53|A
tr|Q47QR4|Q47QR
tr|A0A0F0H344|A
tr|D2B8A5|D2B8A
tr|A0A0X1RW96|A
tr|I0AM90|I0AM9
tr|A0A0K9I952|A
tr|A0A1V0AKH2|A
tr|A0A1W2ESQ1|A
tr|C0GDL1|C0GDL
tr|A0A1F3MY78|A
tr|F5LPZ9|F5LPZ
tr|A0A0U4FKP8|A
tr|B0TFP9|B0TFP
tr|D5WQ11|D5WQ1
tr|A0A1Y6B5S1|A
tr|A0A1M6BBD9|A
tr|A0A1F9RRW3|A
tr|K6WQL5|K6WQL
tr|C6WCC8|C6WCC
tr|A0A1Q8BRZ3|A
tr|G2EE91|G2EE9
tr|A0A0P9AE82|A
tr|A0A1Q9LRU0|A
tr|A0A1M6MVQ3|A
tr|A0A1V1YZX0|A
tr|A0A1L7F5E1|A
tr|A0A0F2PX85|A
tr|Q67PJ4|Q67PJ
tr|A6ERP7|A6ERP
tr|A0A1T4KRS7|A
tr|A0A1Q7MCZ6|A
tr|D7CP71|D7CP7
tr|A5D1S3|A5D1S
tr|A0A0C1NP37|A
tr|A0A0C2QZX1|A
tr|A0A1M4M9T3|A
tr|A0A1G0ZQJ9|A
tr|A0A099D6X1|A
tr|A0A0Q9LKR1|A
tr|A0A0H5CMM5|A
tr|A0A1F9YPS4|A
tr|A0A167KC70|A
tr|A0A0C2JK99|A
tr|A0A1L3JJ54|A
tr|A0A101XSQ9|A
tr|W2UU88|W2UU8
tr|F4AWD4|F4AWD
tr|A0A0G3WJP2|A
tr|A0A1A7R4M2|A
tr|D3PBG4|D3PBG
tr|A0A1I7G7N2|A
tr|A9E1P1|A9E1P
tr|A0A176QBW9|A
tr|A0A0H4VI23|A
tr|A0A1B7XGK2|A
tr|A0A0P0CPG6|A
tr|A0A135L4V9|A
tr|A0A074LRM0|A
tr|A0A1K1RMS0|A
tr|R6EDE4|R6EDE
tr|C7QCC0|C7QCC
tr|A8UGK0|A8UGK
tr|M7MZH0|M7MZH
tr|A0A1M5JYT9|A
tr|A0A1W2G5J9|A
tr|A0A084TNW4|A
tr|H2BZP1|H2BZP
tr|A0A0M4D4F2|A
tr|A0A0N7K0B0|A
tr|A0A0F0ER12|A
tr|A0A1M5ZB79|A
tr|A0A1M6H7P0|A
tr|A3U7Z8|A3U7Z
tr|A0A1M7I8V5|A
tr|G2LKX2|G2LKX
tr|A3XR52|A3XR5
tr|A0A1G3KN19|A
tr|K1L6P2|K1L6P
tr|A0A0W8EFD5|A
tr|B5YJI9|B5YJI
tr|U7USQ7|U7USQ
tr|A0A150WZX2|A
tr|A0A1M5L0N6|A
tr|C8XBQ5|C8XBQ
tr|A0A1M4TVT2|A
tr|A0A1J0LNK4|A
tr|V7HZ75|V7HZ7
tr|A0A062XWU3|A
tr|A0A0C1XFB1|A
tr|L0G166|L0G16
tr|A0A0R2TNM4|A
tr|A0A0C5WI83|A
tr|W0RKQ2|W0RKQ
tr|R9JNB8|R9JNB
tr|A0A1K0FKN4|A
tr|K6V4Y2|K6V4Y
tr|A0A069RI41|A
tr|F3ZZC6|F3ZZC
tr|A0A1D7XRI1|A
tr|A0A1M5PEY0|A
tr|A0A0N8WFU5|A
tr|A0A1B1N8A2|A
tr|A0A1T4L2W0|A
tr|F4FHM4|F4FHM
tr|A0A1M5LHN3|A
tr|A0A1W1Y668|A
tr|K4IFJ2|K4IFJ
tr|A0A1G0N4I9|A
tr|A0A1F2Q9V4|A
tr|A0A1W1VZ04|A
tr|A0A1Q7WZ42|A
tr|A0A1T5JB80|A
tr|A0A1G9WXP5|A
tr|A0A101HWV0|A
tr|A0A1E5T168|A
tr|A0A1M6SLS1|A
tr|S2D8B6|S2D8B
tr|A0A151BWV3|A
tr|A0A075JG98|A
tr|A0A0J7HR08|A
tr|A0A1M3G9J2|A
tr|A0A1T5MFL1|A
tr|A0A0C1KUS6|A
tr|F0T053|F0T05
tr|A0A0D3LCV4|A
tr|I0WH01|I0WH0
tr|A0A1F8V8C5|A
tr|A0A0M0BQQ2|A
tr|W0F5V8|W0F5V
tr|A0A1Y2RD17|A
tr|A0A0D5YU11|A
tr|D1C4Y9|D1C4Y
tr|A0A1M5BFH0|A
tr|A0A1Q2HM41|A
tr|A0A0Q7JM90|A
tr|A0A098LC74|A
tr|A0A1M4Y9W1|A
tr|D5BH06|D5BH0
tr|C0BJ67|C0BJ6
tr|A0A1W2H5A1|A
tr|A0A173ML09|A
tr|A0A0S1S7W2|A
sp|Q9CC54|TRPB_
tr|A0A1W2BBW0|A
tr|I3C7W1|I3C7W
tr|A4X9N1|A4X9N
tr|M7Y8H4|M7Y8H
tr|A0A1H2L450|A
tr|A0A1Q7LVA9|A
tr|F4C5I8|F4C5I
tr|G0L9Q3|G0L9Q
tr|A4CP81|A4CP8
tr|J4TDU2|J4TDU
tr|A0A0P7YV30|A
tr|A0A0S8HSB8|A
tr|A0A0K1FBE3|A
tr|A0A1U7MND3|A
tr|R7ZVL3|R7ZVL
tr|A0A1S2VE21|A
tr|L8JTM6|L8JTM
tr|A1ZFH1|A1ZFH
tr|A0A1M6JZ68|A
tr|A0A077EEA2|A
tr|A0A1Q6UWU8|A
tr|I4AMZ3|I4AMZ
tr|A0A1M6IGF5|A
tr|D6ZBW4|D6ZBW
tr|E8WZS1|E8WZS
tr|A0A1T5CSI2|A
tr|A0A094PNL6|A
tr|A0A1B1Y283|A
tr|A0A0G3EFD1|A
tr|A0A0P7AJ51|A
tr|A0A0M8K9G1|A
tr|A0A1Q9K270|A
tr|A0A098S2P0|A
tr|E3HDJ0|E3HDJ
tr|A0A1T4JPW0|A
tr|A0A0S2W4B3|A
tr|H8KVI2|H8KVI
tr|D2Q305|D2Q30
tr|U5C7L5|U5C7L
tr|A0A1W1YJ03|A
tr|A0A1E5UD30|A
tr|C1F7N8|C1F7N
tr|A0A1M6ADV3|A
tr|H2CI72|H2CI7
tr|Q01NI8|Q01NI
tr|F0P1L6|F0P1L
tr|B1GZC2|B1GZC
tr|A0A0Q6FJA6|A
tr|A0A074KV89|A
tr|E6MDX3|E6MDX
sp|Q8RGH8|TRPB_
tr|A0A1M6T3I1|A
tr|B8FA38|B8FA3
tr|A0A1J4ZT58|A
tr|G4KWQ5|G4KWQ
tr|J9R7G4|J9R7G
tr|D3Q617|D3Q61
tr|A0A0M2NH53|A
tr|K2QJU8|K2QJU
tr|A0A136Q6G7|A
tr|I4A143|I4A14
tr|A0A0K1F3W2|A
tr|E4U7W1|E4U7W
tr|A0A1Q3QVL6|A
tr|I2EU73|I2EU7
tr|F8EF44|F8EF4
tr|F0S4H1|F0S4H
tr|A0A101V8T5|A
tr|A0A180EPP1|A
tr|A0A1J5CYU1|A
tr|A0A1Q6ZWW5|A
tr|A0A1Q9TLD1|A
tr|Q11PX8|Q11PX
tr|A0A1Q6EJN3|A
tr|A0A0P7BZP5|A
tr|F4L186|F4L18
tr|R5BR29|R5BR2
tr|A0A1E4A782|A
sp|Q1ISI9|TRPB_
tr|A0A1W1ZHD4|A
tr|A5UW95|A5UW9
tr|C4ZI67|C4ZI6
tr|D3FAW5|D3FAW
tr|A0A1B1FXR3|A
tr|M5ANG7|M5ANG
tr|A0A1M3BN49|A
tr|A0A0F7IGC8|A
tr|A0A1B9F853|A
tr|A0A1B6BC86|A
tr|D0MHI3|D0MHI
tr|A0A126Z2Z6|A
tr|A0A1M4TEY2|A
tr|A0A1W1V1Z4|A
tr|A0A1Q6X0R8|A
tr|A0LTT6|A0LTT
tr|A0A1T5CD40|A
tr|D3S073|D3S07
tr|A0A1J0LT85|A
tr|R6H974|R6H97
tr|C0CSW4|C0CSW
tr|A0A0R2PZ70|A
tr|A0A1M4SYC5|A
tr|B3QYY5|B3QYY
tr|A0A1Q4AZW9|A
tr|A9B6H1|A9B6H
tr|A0A1B6YD24|A
tr|A0A143PP72|A
tr|E3PTA5|E3PTA
tr|V6KPG0|V6KPG
