# Supplementary material for: Inter-protein residue covariation information unravels physically interacting protein dimers
Source: BMC Bioinformatics. 2020 Dec 17;21:584. doi: 10.1186/s12859-020-03930-7 (PMC7745481; doi:10.1186/s12859-020-03930-7)
Supplement: Supplementary file 5 — Additional file 5. Final ER-MSAs at different ASA thresholds. Available on Mendeley data (http://dx.doi.org/10.17632/9bk2r55286.1). [file 12859_2020_3930_MOESM5_ESM.zip › Additional file 2/Final ER-MSAs/Negative ER-MSA dataset/ASA0.0/single_MSAs/1efp-B-1qop-B/1qop-B-chain/MSA_ready_for_MI.txt]

MTTLLNPYFGEFGGMYVPQILMPALNQLEEAFVSAQKDPEFQAQFADLLKNYAGRPTALTKCQNITAGTRTTLYLKREDLLHGGAHKTNQVLGQALLAKRMGKSEIIAETGAGQHGVASALASALLGLKCRIYMGAKDVERQSPNVFRMRLMGAEVIPVHSGSATLKDACNEALRDWSGSYETAHYMLGTAAGPHPYPTIVREFQRMIGEETKAQILDKEGRLPDAVIACVGGGSNAIGMFADFINDTSVGLIGVEPGGHGIETGEHGAPLKHGRVGIYFGMKAPMMQTADGQIEESYSISAGLDFPSVGPQHAYLNSIGRADYVSITDDEALEAFKTLCRHEGIIPALESSHALAHALKMMREQPEKEQLLVVNLSGRGDKDIFTVHDILKARGEI
MAPDENGRFGIFGGRFVSETLMPLILSLEEEYEKAKVDPDFWAEMDDLWKNYVGRPSPLYFAERLTNHLGAKVYMKRDELNHTGAHKVNNVLGQILLARRMGKTRIIAETGAGQHGVATATVCAKFGLKCVVYMGAHDVRRQAPNVFRMRLLGAEVIPVTSGRGTLKDAMNDALRDWVTNVRDTFYCIGTVAGPHPYPAMVRDFQSVIGKEVRWQLQEGEGRLPDTVIAAIGGGSNAMGLFHPFLDDPSVNIIGVEAGGKGVDEKEHCASLTGGRPGVLHGNRTYLLQDDDGQILEGFSISAGLDYPGIGPEHAWLHETGRAQYVSITDKEALEAFQLSCAMEGIIPALEPSHALAHVTKIAPE-LPKDHIIVMNMCGRGDKDIFTVARHLGF--DM
MAPDEQGRFGNFGGRFVAETLMPLILDLQAEYEKAKTDATFWAEMDDLWKHYVGRPSPLYFASRMTEELGAKIYLKRDELNHTGAHKINNVLGQIILARRMGKSRIIAETGAGQHGVATATVCAKFGLKCVVYMGAHDVERQQPNVFRMKLLGAEVIPVTSGRGTLKDAMNDALRDWVTNVEDTFYCIGTVAGPHPYPAMVRDFQSIIGKEVRWQLQEGEGRLPDTVIAAIGGGSNAMGLFYPFLDDPSVNIIGVEAGGKGVNEKEHCASLTGGRPGVLHGNRTYLLQDEDGQILEGFSISAGLDYPGIGPEHAWLHDIGRAKYVSITDKEALEAFQFSCRTEGIIPALEPSHALAHVMKIAPT-LPKDHIIVMNMCGRGDKDIFTVARHLGV--DM
MSPDERGHFGIFGGRFVAETLMPLILDLEKAYNDAKADPAFHAELSHLNTHYSGRPSPLYYAERLTEHLGAKIYFKRDELNHTGSHKINNCLGQILLAKRMGKTRIIAETGAGQHGVAVATVCARFGLPCEIFMGATDVERQKPNVARMHMLKAKINPVTSGAGTLKDAMNEALRDWVTNVDNTYYIIGTAAGPHPYPELVRDFQSIIGKEVREQMQAAEGRLPDTLVACIGGGSNAIGLFHPFLDDDSVKIYGVEAGGHGIEVEGHAASMTGGTPGVLHGNRTFLLQDSEGQILEGHSISAGLDYPGVGPEHAWLKDTGRVNYVPATDSEALQAFQLCAQLEGIIPALEPSHALAFVTKLAPT-LPKDNLLVMNMCGRGDKDVFAVAGYLGI--DI
M-PDARGHFGPYGGVYVAETLVPALEALAQAYEEAKRDASFRAEFEYELEHYVGRPSPIYHAKRWSEILGAQIYLKREDLNHTGAHKINNCIGQALLARRMGKPRVIAETGAGQHGVATATVAARYGMRCVVYMGEEDVRRQAANVYRMKLLGAEVVPVASGSRTLKDALNEAMRDWVTNVHDTFYILGTVAGPHPYPEMVRDFQTVIGKECLWQMPKLIGRQPDYVIACVGGGSNAIGIFYPYLQHESVRLIGVEAAGEGIETGRHAATLVAGRPGVLHGNRTYLLQDEGGQIRETHSISAGLDYPGVGPEHALLKDLGLAEYVAVTDEEALAAFHALCRYEGIIPALESSHALAYAAKLAPS-LPRDTVLLVNLSGRGDKDMHTVAERSGI--RL
MSPDERGRFGIYGGRFVSETLMPLILDLEARYEHAKTDPSFWAEMDDLWKHYVGRPSPLYFAERLTEQLGAKIYMKRDELNHTGAHKINNVLGQIILARRMGKTRIIAETGAGQHGVATATVCAKFGLKCVVYMGATDVERQKPNVFRMKLLGAEVVPVTSGRGTLKDAMNEALRDWVTYVDDTFYCIGTVAGPHPYPAMVRDFQSIIGRETRAQMLEREGRLPDTLVACIGGGSNAMGLFHPFLDDESVRIIGVEAGGHGVDAREHAASLTGGRPGVLHGNRTYLLQDEDGQILEGHSISAGLDYPGIGPEHAWLHDAGRVEYVAVTDDEALEAFQACCRAEGIIPALEPSHALAHVMKIAPE-LPKDHLLVMNMCGRGDKDIFTVAEALGA--KI
MTPDLSGHFGAFGGRYVAETLMPILLDLDRAYRAARQDPTFARQLDELMTHYVGRPSPLYHAERLTAAFGPKIYFKREELNHTGAHKINNCIGQVLLAMRMGKTRIIAETGAGQHGVATATVAARFGLPCTIFMGARDIARQQPNVFRMKLLGADVVPVTSGAQTLKDAMNEALRDWVSNVDDTFYIIGTAAGPHPYPEMVRDFQSVIGFEARAQILAAEGRLPDLLVASVGGGSNAIGLFHPFLDDAEVAMLGIEAAGHGLHTAQHAASLSGGLPGILHGNRTYLLQDEDGQISEAHSISAGLDYPGIGPEHSWLHDVGRVHYAGVTDVEALAGFQLCCRTEGIIPALECAHAIAGLSDVAGD-YRQDQIAILNLSGRGDKDIFTVAEALGE--TL
MPPDENGRFGKFGGRFVSETLMPLILDLEKEYEHAKTDDSFWAEMNDLWTHYVGRPSPMYFAERLTDYLGAKIYLKRDELNHTGAHKINNVLGQILLARRMGKTRIIAETGAGQHGVATATVCARFGLKCVVYMGAHDVERQKPNVFRMKLLGAEVIPVTSGRGTLKDAMNDALRDWVTNVRDTFYCIGTVAGPHPYPAMVRDFQSIIGKEAKAQLMEQEGRLPDTIIAAIGGGSNAMGLFYPFLDDKSVNIIGVEAGGKGVNEKEHCASLTGGRPGVLHGNRTYLLQDEDGQILEGFSISAGLDYPGIGPEHSWLHEIGRAKYVSITDREALDAFQVCCQQEGIIPALEPSHALAHVMKIAPS-LPADHLICMNMCGRGDKDIFTVAAALGV--EM
MAPDDSGHFGIFGGRFVAETLMPLVLEVEAAYKAAKADPDFKAEFDYYLKHYVGRPSPLYYAERLTAHFGAKLYFKRDELNHTGAHKINNCLGQALVAKRMGKTEIIAETGAGQHGVATATVCALFGMKCKVFMGAEDIERQQPNVERMRLLGAEVVPVTSGTSTLKDAMNEALRYWVAKAETHFYIIGTVAGPHPYPAMVRDFQSIIGTETREQMMEAEGRLPDSLVACIGGGSNAIGLFHPFLDDASVKMYGVEAAGSGIDSGKHAASLTGGRPGVLHGNRTYLLQNEDGQITDAHSISAGLDYPGIGPEHSWLHEQGRVTYVSATDEEALDAFKLCAEKEGIIPALEPSHALAYVGKLAPT-LPKDHLLVMNLCGRGDKDLAAVLKHLKA--KL
MAPDEQGRFGIYGGRFVSETLMPLILDLEARYEFAKTDPSFWAEMDDLWKHYVGRPSPLYFAPRLTAHLGAKVYMKRDELNHTGAHKINNVLGQIILARRMGKTRIIAETGAGQHGVATATVCAKFGLQCVVYMGAHDVQRQAPNVFRMRLLGAEVIPVTSGRGTLKDAMNDALRDWVTNVRDTFYCIGTVAGPHPYPAMVRDFQSIIGKEVRWQLQEGAGRLPDTLVAAIGGGSNAMGLFYPFLDDKSVALIGVEAGGKGVDSRQHCASLTGGRPGVLHGNRTYLLQDGDGQIQEGFSISAGLDYPGVGPEHSWLHDTGRASYVSITDVEALAAFQLSCQLEGIIPALEPSHALAHVIKIAPK-LPHDHIIVMNMCGRGDKDIFTVAKHLGF--DM
MSPDARGHFGQFGGRFVAETLMPNILELEKAYAAAKTDPGFKAEMDLFLKDYVGKPSPIYFAERLTEEFGAKIWFKRDELNHTGSHKINNCLGQVLLAKRMGKTRIIAETGAGQHGVATATVAARFGIPCTVFMGATDVERQAPNVFRMKLLGAEVIPVTAGTGTLKDAMNEALRDWVTNVTDTFYVIGTVAGPHPYPAMVRDFQSIIGREARAQMMDRLGRLPDACVACIGGGSNAMGLFHPFIEDEEVRLIGVEAAGLGVETGKHAASLKGGRPGILHGNKTYLLQDDDGQIIDAHSISAGLDYPGIGPEHAFLHDMKRAEYVSATDEEAMEMFQLCTKLEGIIPALEPAHALARVRDLAKE-LGPDGVILMNMCGRGDKDVPQVARMLGV--EL
MNPDNRGRFGDFGGRFVAETLMPNITEVQEAYEAARKDPEFEREWRRLLKDYVGRPSPLWFAGRLTERLGAKVYFKREELNHTGAHKINAVLAQIMLAKRMGKTRIIAETGAGQHGVATATACALFDLPCTVFMGATDVERQKPNVFRMKLLGAEVNAVTSGAATLKDAMNEALRYWVANVHDTYYCIGTVAGPAPYPQMVRDFQCVIGEETKEQCLAIEGRLPDVVVCAVGGGSSAMGIFHPFLDDSEVKLVGVEAAGHGIESGQHAAAINGGAPGVLHGNKTYLLQDRNGQITEAHSISAGLDYPGIGPEHSWLHEIGRVEYTAATDNEALDAFLLCSKLEGIIPALESAHGLAEVIKRAPT-MPKDSIIVLNLSGRGDKDIFTVAHHMGV--EL
MPPDEKGRFGDFGGRFVSETLMPLILELEEQYEHAKTDQSFWDEMNDLWTNYVGRPSPLYYAERLTKHLGAKIYLKRDELNHTGAHKINNVLGQIILARRMGKTRIIAETGAGQHGVATATVCAKFGLKCVVYMGAHDVERQAPNVFRMKLLGAEVVPVTSGRGTLKDAMNDALRDWVTNVRDTFYCIGTVAGPHPYPAMVRDFQAIIGKEAREQMMAAEGRLPDTLIAAIGGGSNAMGLFYPFLDDKDVRIIGVEAGGKGVNAKEHCASLTGGRPGVLHGNRTYLLQDDDGQILEGYSISAGLDYPGIGPEHSWLHDTKRAEYVAITDVEALKAFQLCCELEGIIPALEPSHALAHVMKIAPE-LPADHLICMNLCGRGDKDIFTVAKALDV--NM
MQPDENGRFGNYGGRFVSETLMPLILSLEAEYERAKHDPEFWAEMNDLWTHYVGRPSPLYYAERLSETLGAKIYLKREELNHTGAHKINNVLGQILLARRMGKTRIIAETGAGQHGVATATVCAKFGLKCIVYMGAHDVQRQAPNVFRMRLLGAEVVAVTSGRGTLKDAMNDAMRDWVTNVRDTFYCIGTVAGPHPYPAMVRDFQNIIGNETRAQMEAQEGRLPDTIIAAIGGGSNAMGIFHPFLDDPTVRIIGVEAGGKGVDEREHCASLTGGRPGVLHGNRTYLLQDADGQILEGFSISAGLDYPGIGPEHAWLHDTGRVEYVSITDAEALSAFQDLCKYEGIIPALESSHALAHAVKIAPD-LPKDHLIVVNLSGRGDKDIFTVARALGV--EV
MAPDESGRFGIFGGRFVSETLMPLILELERQYDIAKTDPTFWAEMEDLWKNFVGRPSPLYFAERLTNHLGAKVYFKREELNHTGAHKINNVLGQIILARRMGKQRIIAETGAGQHGVATATVCAKFGLKCIVYMGAHDVERQAPNVFRMRLLGAEVVPVTSGRGTLKDAMNDALRDWVTNVRDTFYCIGTVAGPHPYPAMVRDFQSVIGKETRWQLEEHEGRLPDVLVAAVGGGSNAMGLFHPFLDDSSVRIVGVEAGGKGVDDREHCASLTGGRPGVLHGNRTYLLQDADGQILEGYSISAGLDYPGIGPEHSWLHDIGRVEYVSITDAEALEAFQLCCEQEGIIPALESSHALAQVTKLAPT-LPKDQIIVINLSGRGDKDIFTVAKHLGF--DM
MDPDAQGRFGQFGGRFVAETLMPNILALQQAYEDAKADPSFQETLDVFLRDYVGRPSPLYFAERLTDHFGAKIYFKRDELNHTGAHKINNCMGQIFLAMRMGKTRIIAETGAGQHGVATATVCARFGLPCIVYMGATDVERQSPNVFRMKLLGAEVRPVDAGTATLKDAMNEALRDWVTNVKDTFYIIGTVAGPHPYPQLVRDFQSVIGRETKQQMLEREGRLPDALVACIGGGSNAIGLFHPFLEDESVKIYGVEAAGHGIETGQHAAALTGGRPGVLHGNRTYLLQNDDGQIIDAHSISAGLDYPGVGPEHAFLKDTGRATYLSATDDEALEAFQLCARLEGILPALEPSHALARVGEIAKD-VGKGGIVVMNLCGRGDKDIFTIANALGA--KI
MSPDDNGRFGIYGGRFVAETLMPLILDVERFYNEARNDPAFAAELGDYLTHYVGRPSPLYFARRLTEHLGAKIYFKREDLNHTGAHKVNNCLGQALLARRMGKKRIIAETGAGMHGVATATVCALFDIKCAVYMGAVDIDRQQPNVQRMKMLGAEVIPVTSGSGTLKDAMNEALRDWVTNVRSTYYLIGTVAGPHPYPSMVRDFQRVIGEETRSQMLKAEGRLPDTLVACIGGGSNALGLFHPFLDDKDVRIIAVEAAGKGLDTNQHAASLSAGAPGILHGNRTYLLQDGDGQIEEAHSISAGLDYPGIGPEHSWLNDTGRVEYVSATDDEAVAAFHLCTRLEGIIPALESAHAVAHVTRIAGK-MPTDNLMVVGLSGRGDKDMAIISAYDEG--KR
MAPDERGRFGDFGGRFVSETLMPLILSLEKEYETAKSDDSFWAEMHDLWTHYVGRPSPLYHAERLSEHLGARIYFKRDELNHTGAHKINNVLGQIILARRMGKTRIIAETGAGQHGVATATVCAKFGMKCIVYMGAHDVKRQAPNVFRMRLLGAEVVPVTAGRGTLKDAMNEALRDWVTNVRDTYYCIGTVAGPHPYPAMVRDFQSIIGKEVREQMQAAEGRLPDTVIAAIGGGSNAMGLFHPFLDDTSVRIIGVEAGGKGVDEREHCASLTGGRPGVLHGNRTYLLQDDDGQILEGFSISAGLDYPGVGPEHSWLHETGRAEYVYATDAEALESFQICCKLEGIIPALEPCHALAHVIKIAPD-LPKDHLICMNMCGRGDKDIFTVARALGF--DM
MAPDENGRFGIFGGRFVSETLMPLILDLEAEYERAKKDPDFWAEMDYLRKYYIGRPSPLYFAPRLTEHLGAKIYLKREELNHTGSHKINNVIGQILLARRMGKTRIIAETGAGQHGVATATACARFGLKCVVYMGATDVERQAPNVFRMRLLGAEVHAVTSGSGTLKDAMNEALRDWVTNVRDTFYCIGTVAGPHPYPAMVRDFQSIIGDETRWQLEEQEGRLPDTLVAAIGGGSNAMGLFHPFLDDKSVKIIGVEAGGKGVDEREHCASLNGGRPGVLHGNRTYLLQDEDGQILEGYSISAGLDYPGIGPEHAWLYETGRAEYVSVTDVEALAAFQLLCKTEGIIPALEPSHALAHVTKIAPG-LPKDHIIVVNLSGRGDKDIFAVAKHLGV--EM
MAPDEAGRFGIFGGRFVSETLMPLILELEERYDFAKTDPTFWAEMDDLWKHYVGRPSPLYLAQRLTDHLGAKIYMKRDELNHTGAHKINNVLGQIILARRMGKTRIIAETGAGQHGVATATVCAKFGLKCVVYMGAHDVERQAPNVFRMKLLGAEVIPVTSGRGTLKDAMNDALRDWVTNVRDTFYCIGTVAGPHPYPAMVRDFQSIIGKEVRWQLQEGEGRLPDTIIAAIGGGSNAMGLFYPFLDDPSVNIIGVEAGGKGVDDRQHCASLTGGRPGVLHGNRTYLLQDNDGQILEGFSISAGLDYPGIGPEHAWLHDVGRAKYVSITDAEALEAFQLCCKLEGIIPALEPSHALAHVMKIAPD-LPKDHIIVMNMCGRGDKDIFTVAKHLGF--DM
MSPDEKGRFGNYGGRFVSETLMPLILSLEEEYEKAKTDQSFWDEMDHLWKHYVGRPSPLYFAEGLTERLGAKVYLKRDELNHTGAHKINNVLGQILLARRMGKTRIIAETGAGQHGVATATVCAKFGLKCVVYMGAHDVERQKPNVFRMRLLGAEVVPVTSGRGTLKDAMNDALRDWVTNVRDTFYCIGTVAGPHPYPAMVRDFQAIIGKEAKEQILEAEGRLPDTIIAAIGGGSNAMGLFYPFLDDKDVRIIGVEAGGKGVTEKEHCASLTGGRPGVLHGNRTYLLQDDDGQILEGYSISAGLDYPGIGPEHSWLHDTKRAEYVAITDKEALAAFQLCCAAEGIIPALEPSHALAHVMKIAPE-LPRDHLIVMNMCGRGDKDIFAVAKHLGF--DM
MAPDEQGRFGMFGGRFVSETLMPLILDLEERYEFAKTDPTFWAEMDWLWKHYVGRPSPLYYAERLTQHLGAKIYMKRDELNHTGAHKINNVLGQIILARRMGKTRIIAETGAGQHGVATATVCAKFGLQCVVYMGAHDVERQAPNVFRMRLLGAEVIPVTSGRGTLKDAMNDALRDWVTNVRDTFYCIGTVAGPHPYPAMVRDFQSIIGKEVRWQLQEGEGRLPDTVIAAIGGGSNAMGLFYPFLDDPSVNIIGVEAGGKGVDDRQHCASLTGGRPGVLHGNRTYLLQDPDGQILEGFSISAGLDYPGIGPEHSWLHDTGRAQYVSITDAEALEAFQLSCKLEGIIPALEPSHALAHVMKIAPT-LPADHIIVMNMCGRGDKDIFTVAKHLDF--DM
MAPDEKGRFGKFGGRFVSETLMPLILDLEAEYEKAKTDDTFWAEMQDLWTHYVGRPSPLYFAERMTETLGAKIYLKRDELNHTGAHKINNVLGQIILARRMGKTRIIAETGAGQHGVATATVCAKFGLKCVVYMGAHDVQRQAPNVFRMRLLGAEVVPVTSGRGTLKDAMNDALRDWVTNVRDTFYCIGTVAGPHPYPAMVRDFQSIIGKEVREQLFEGEGALPDTIIASIGGGSNAMGLFYPFLDDDSVNIIGVEAGGKGVDENEHCASLTGGRPGVLHGNRTYLLQDDDGQILEGYSISAGLDYPGIGPEHSWLHDTGRAKYVSITDKEALEAFQFSCAQEGIIPALEPCHALAHVMKIAPT-LPKDHVLVMNMCGRGDKDVQTVARYLGF--DM
MAPDDNGRFGIFGGRFVSETLMPLILDLEAHYEAAKTDASFWVEMDDLWKHYVGRPSPLYHAPRMTEELGAKIYLKRDELNHTGAHKINNVLGQLILAKRMGKTRILAETGAGQHGVATATVCAKMGLKCVVYMGATDVERQAPNVFRMRLLGAEVVPVTSGRGTLKDAMNDALRDWVTNVHDTFYCIGTVAGPHPYPAMVRDFQSIIGKEVRWQLQEGEGRLPDTVIAAIGGGSNAMGLFYPFLDDPSVNIVGVEAGGHGVDEKEHCASLTGGRPGVLHGNRTYLLQDADGQILEGHSISAGLDYPGIGPEHAWLHDIGRAKYVSITDNEALEAFQFSCKTEGIIPALEPSHALAHVMKLAPT-LPKDHIIVMNMCGRGDKDIFAVAKHLGF--DM
MAPDEQGRFGIFGGRFVSETLMPLILSLEEEYNKAKDDPSFWAEMDSLWKHYVGRPSPLYHAERLSAHLGAKVYMKRDELNHTGAHKVNNVLGQILLARRMGKTRIIAETGAGQHGVATATVCAKFGLKCVVYMGAHDVKRQAPNVFRMRLLGAEVIPVTSGRGTLKDAMNDALRDWVTNVRDTFYCIGTAAGPHPYPALVRDFQSIIGKEVRWQLQEGEGRLPDTVIAAIGGGSNAIGLFHPFLDDSSVKIIGVEAGGKGVDDRQHCASLTGGRPGVLHGNRTYLLQDEDGQIQEGFSISAGLDYPGIGPEHSWLHETGRAEYVSITDKEALEAFQLCCAMEGIIPALEPSHALAHVMKIAPE-LPNDHIIVMNMCGRGDKDVFTVARHLGF--DM
MAPDEKGRFGDFGGRFVSETLMPLILELEAQYEHAKTDQSFWDEMDFLWTHYVGRPSPLYFAERLTERLGAKVYFKRDELNHTGAHKINNVLGQIILARRMGKTRIIAETGAGQHGVATATVCAKFGLKCVVYMGATDVERQAPNVFRMKLLGAEVVPVTSGRGTLKDAMNDALRDWVTNVRDTFYCIGTVAGPHPYPAMVRDFQAIIGKETREQMMAAEGRLPDTIIAAIGGGSNAMGLFYPFLDDKDVRIIGVEAGGHGVNEKEHCASLTGGRPGVLHGNRTYLLQDDDGQILEGHSISAGLDYPGIGPEHSWLHDIGRAEYVSITDAEALEAFQLSCETEGIIPALEPSHALAHVAKIAPE-LPSDHLIVMNMCGRGDKDIFTVARALGW--EM
MPPDENGRFGDFGGRFVSETLMPLILELEAQYEHAKTDDSFWAEMHDLWTHYVGRPSPMYFAERLTEKFGAKIYLKRDELNHTGAHKINNVLGQIILARRMGKTRIIAETGAGQHGVATATVCAKFGLKCIVYMGAHDVERQSPNVFRMKLLGAEVVPVTSGRGTLKDAMNDALRDWVTNVDDTFYCIGTVAGPHPYPAMVRDFQAIIGKEAKEQMQAAEGRLPDTIIAAIGGGSNAMGLFFPFLDDKDVNIIGVEAGGKGVNDREHCASLTGGRPGVLHGNRTYLLQDDDGQILEGFSISAGLDYPGIGPEHSWLHEIGRAKYVSITDVEALEAFQLCCELEGIIPALEPSHALAHVMKIAGD-LPADHIIVMNMCGRGDKDIFTVARALGW--EM
MAPDEQGRFGIFGGRFVSETLMPLILSLEEEYNRAKDDPAFWAEMKDLWTHYVGRPSPLYHAERLSTELGAKIYMKRDELNHTGAHKVNNVLGQILLARRMGKTRIIAETGAGQHGVATATVCAKFGLKCIVYMGAHDVKRQAPNVFRMRLLGAEVIPVTSGRGTLKDAMNDALRDWVTNVRDTFYCIGTAAGPHPYPAMVRDFQSIIGKEVRWQLQEGEGRLPDTVIAAIGGGSNAIGLFHPFLDDPSVKIIGVEAGGKGVDDRQHCASLTGGRPGVLHGNRTYLLQDDDGQIQEGYSISAGLDYPGIGPEHSWLHESGRAEYVSITDKEALEAFQVSCRTEGIIPALEPSHALAHVMKIAPK-LPSDHIIVMNMCGRGDKDVFTVAKHLGF--DM
MTPDARGRFGQFGGRYVAETLMPLLLEVEQAYEAAKKDAAFMAEWRWLLKDYVGRPSPLWHAKRLSDHLGAKVYFKREELNHTGAHKINAVLGQILLARRMGRKRILAETGAGQHGVATATACALFGLQCVVYMGATDVERQAPNVFRMKLLGAEVVPVTSGAGTLKDAMNEALRDWVANVADTYYCIGTVAGPHPYPQMVRDFQCVVGEETREQILEAEGRLPDALVCAVGGGSSAMGLFHPFLDDKDVALWGVEAAGRGMDTHEHACSLNRGRPGVLHGNLTYLLQDRHGQIQEAHSISAGLDYPGIGPEHSWLHETGRATYVGITDDEALEAFQICTKLEGIIPALESSHGLAQVMKLAPT-MGKDKIIVLNLSGRGDKDIFTVAKHLGV--EL
M-PDRAGHFGAYGGSFVSETLTHAIAQLRDAYERFRQDPEFLAEFNDELAHFVGRPSPVYHAARMSREQGAQIYLKREDLNHTGAHKINNVIGQALLARRMGKPRVIAETGAGQHGVATATICARYGLECVVYMGSEDVKRQSPNVYRMNLLGASVVPVESGSKTLKDALNEAMRDWVTNVENTFYIIGTVAGPHPYPMMVRDFQCVIGNECLTQMPEMTGRQPDVVVACVGGGSNAMGIFHPYIPFENTRLVGVEAAGEGLDSGKHAASLQRGSAGVLHGNRTYILQDENGQITETHSVSAGLDYPGVGPEHAWLKDTGRAEYVGITDREALEAFHYLCRTEGIIPALESSHAVAYAMKLART-MKPEQSILVNLSGRGDKDIGTVADLAGV--DF
M-PDAQGHFGPYGGSFVSETLTHAIAELRTAYDRYRQDPDFQREFRYELAHFVGRPSPIYHAQRLSRELGAQIFLKREDLNHTGAHKINNVVGQAMLARRMGKPRVIAETGAGQHGVATATICARYGLECVVYMGSEDVKRQSPNVYRMKLLGATVVPVESGSKTLKDALNEALRDWVTNVENTFYIIGTVAGPHPYPMMVRDFQSVIGEECLRQMPEMAQAQPDAVIACVGGGSNAMGIFYPYIPHERVRLIGVEAAGSGLDSGRHAASLQRGVPGVLHGNRTYVLQNADGQITETHSVSAGLDYPGVGPEHAWLKDSGRAEYVGVTDGEALEAFHRLCRTEGIIPALESSHAVAYAMKLAPA-MRPDQSLLVNLSGRGDKDIGTVADLSQA--DF
MSPDERGHFGIFGGRFVAETLMPLILDLEQAYKDAKNDPAFHAELDDLARHYAGRPSPLYYAERLTEHLGAKIYFKRDELNHTGSHKINNCLGQIQLARRMGKTRIIAETGAGQHGVATATVAARFGLPCVVYMGATDIERQKPNVFRMKLLGAEVVPVTSGTGTLKDAMNEALRDWVTNVADTFYIIGTAAGPHPYPQMVRDFQSVIGKEAKEQMQEREGRLPDTLVACIGGGSNAIGLFHPFLDDKSVEILGVEAAGKGIETGEHCASLAGGEPGVLHGNRTYLLQTDDGQIKDGHSISAGLDYPGIGPEHSWLKEIGRAKYVSIRDDEALDAFQLCTRLEGIIPALEPAHALAHVVKIAPK-LPKDHIILMNMCGRGDKDVFSVAEHLGV--SL
MTPDARGHFGIYGGRYVAETLMPLILDLEQAYADAKADPAFRAELDDLNTHYTGRPSPLYFAERLTEHLGAKIYFKRDELNHTGSHKINNCLGQILLAKRMGKTRIIAETGAGQHGVATATVCARFGLPCVVYMGATDVERQKPNVFRMKLLGAEIVPVTAGAGTLKDAMNEALRDWVTNVDSTYYLIGTAAGPHPYPELVRDFQSVIGQEVREQMLAAEGRLPDALVAAVGGGSNAIGLFHPFLDDASVAIYGVEAGGKGLDGHEHCASLNAGRPGVLHGNRTYLLQDGDGQILEGHSISAGLDYPGIGPEHAWLKDTGRVTYVPATDDEALAAFQMLTRVEGIIPALEPAHALAQVIKLAPT-MDRDKIIVMNLCGRGDKDVFTVGKILGF--DL
MPPDENGRFGIFGGRFVSETLMPLILQLEAEYERAKTDETFWTQMDDLWKNYVGRPSPLYFAERLTEELGAKIYMKRDELNHTGAHKINNVLGQILLAMRMGKSRIIAETGAGQHGVATATVCARFGLKCVVYMGAHDVERQAPNVFRMRLLGAEVIPVTSGRGTLKDAMNDALRDWVTNVRDTFYCIGTVAGPHPYPAMVRDFQSIIGKETRWQLHEGKGRLPDTVIAAIGGGSNAMGLFYPFLDDASVRIIGVEAGGKGVDDREHCASLTGGRPGVLHGNRTYLLQDEDGQILEGYSISAGLDYPGIGPEHAWLHEIGRAEYVSITDAEALSAFQTCCRLEGIIPALEPSHALAHVIKIAPT-LPTDHIIVMNMCGRGDKDIFTVAKHLGF--DM
MTPDAQGHFGQFGGRYVAETLMPLVLDLEKHYRAAQADPAFKAQFDDLLEHYVGRPSPLYYAERLTEELGPQIWFKRDELNHTGAHKINNCIGQILLAMRMGKTRIIAETGAGQHGVATATVCARFGLPCVIYMGATDVARQQPNVFRMKLLGAEVIPVTSGAATLKDAMNEGLRDWVANVHDTFYIIGTAAGPHPYPELVRDFQSVIGKEARAQMLARINRLPDLLVAAIGGGSNALGLFHPFLDDPDVKMLGVEAAGYGLDGNEHAASLLGGFPGILHGNKTYLLQDEDGQITEGHSISAGLDYPGIGPEHAWLKDMGRVEYTAITDDEALDAFQLLCRTEGIIPALEPAHAIAAVAKVAPT-MDRDAIILANLCGRGDKDIFTVAEKLGV--EM
MNPDGRGRFGDYGGRFVAETLMPCVLELEAAWEAARADPAWRTELDGYLKSYIGRPSPLWHAQRLSAQLGAKIYFKRDELNHTGSHKANNCMGQILLARRMGKTRIIAETGAGSHGVATATVCALFGLPCTIYMGTTDIERQQPNVFRMKLLGAEVKPVKSGAGTLKDAMNEALRDWVANVRDTYYLIGTVAGPHPYPAMVRDLQSIIGEEARAQMLEAEGRLPDAAVASVGGGSNAIGLFHAFLDDPDVRLIGVEAAGRGLDTHEHAAALSGGRPGVLHGNRTYLLQTDDGQIEEAHSISAGLDYPGVGPEHAWLHDIGRVEYVAATDDEVVAAFQLCTRAEGIIPALEPAHALAHVVKLAPT-MPKDGIILMNLCGRGDKDMATVARHLGV--AL
MNPDERGRFGAFGGRFVAETLMPLILELEAAYEAAKADPAFQTEFDYYMKHYVGRPSPLWFAERLTRKLGAKIYFKRDELNHTGAHKINNCIGQILLAKRMGKTRIIAETGAGQHGVATATVAALFGLPCVIYMGAVDVERQQPNVFRMRLLGAEVVPVTSGAATLKDAMNDAMRDWVANVRDTFYIIGTAAGPHPYPAMVRDFQSVIGTEARAQMIEAEGRLPDVAIAAIGGGSNAIGLFHPMLDD-EVKLIGVEAAGRGLDSGEHAASLSRGRPGVLHGNRTYLLQDADGQILEAHSISAGLDYPGIGPEHSHLHDIGRVEYVAVTDDEALEAFQLCCATEGIIPALEPAHALAHVAKIAPA-MEPSQIILMNLCGRGDKDIFTVAKHLGA--KL
MSPDERGRFGDFGGRFVSETLMPLILDLEAEYEKAKTEASFWAEMDYLWKHYVGRPSPLYFAEGLTRHLGAKVYMKRDELNHTGAHKINNVLGQILLARRMGKTRIIAETGAGQHGVATATVCAKFGLKCVVYMGAHDVRRQAPNVFRMRLLGAEVIAVESGRGTLKDAMNDALRDWVTNVHDTFYCIGTAAGPHPYPAMVRDFQSIIGKEAKAQMQEAEGRLPDTVIAAIGGGSNAIGLFYPFLDDESVQIIGVEAGGKGVDENEHCASLTGGRPGVLHGNRTYLLQDDDGQILDGYSISAGLDYPGIGPEHSWLHEIGRAEYVSITDKEALEAFQLSCSTEGIIPALEPCHALAHVMKIAPK-LPEDHIICMNMCGRGDKDIFTVAKYLGF--DM
MNPDENGRFGIFGGRFVAETLMPLVLDLEAAYENAKNDPAFHEELAGLHKYYVGRPSPLYFAERITDYVGAKVYFKRDELNHTGAHKINNVLGQILLARRMGKKRIIAETGAGQHGVATATACARFGLDCVVYMGAVDVERQKPNVFRMKMLGAEVIPVQSGARTLKDAMNEALRDWVTNVADTFYCIGTAAGPHPYPAMVRDFQSIIGNETRVQMQEMEGRLPDSLVACIGGGSNAIGLFHPFLDDASVEIYGVEAAGHGVDVPGHAASLIGGRPGVLHGNRTYLLMDDDGQILEGHSISAGLDYPGIGPEHSWLHEIGRVKYLNATDKEALNAFQLCSKLEGIIPALEPSHALAKVFELAAQ-KPRDHLMVMNMCGRGDKDIFTVAEHLG---GM
MNPDETGLFGIFGGRFVAETLMPLILDLEGEWEKAKTDPAFQAELKSLGKHYIGRPSPIYYAERLTEHLGAKIYFKREELNHTGSHKINNCIGQILLAKRMGKTRIIAETGAGQHGVASATVAARFGLPCVVYMGATDVERQAPNVFRMKLLGAEVKPVTAGHGTLKDAMNEALRDWVTNVEDTYYLIGTAAGPHPYPEMVRDFQAVIGTEAREQMMEAEGRLPDLVIAAVGGGSNAIGIFHPFLDDADVKIVGVEAGGKGLSGEEHCASITAGAPGVLHGNRTYLLQDGDGQIKEGHSISAGLDYPGIGPEHSWLNDIGRVSYVPIMDDEALEAFQLMTRLEGIIPALEASHAIAEIMKRAPK-MGKDEIILANLSGRGDKDVHTVGKILGM--EM
----------------MAETLMPLILEVEKAYAAAKADPAFQAEFRRLLSQYVGRPNPLYFAPRLTQAFGAKVFLKREDLNHTGAHKINNCIGQILLARRMGKQRIIAETGAGQHGVATATVCALFGMQCVIYMGSTDIERQMPNVYRMKLLGAEVRPVTSGAATLKDAMNDALRDWVSNVADTYYLIGTVAGPHPYPAMVRDFQSVIGEEAREQMQAQEGRLPDSLVACIGGGSNAMGLFHPFLDDSSVRIIGVEAAGHGLDK-LHAASLTGGKPGVLHGNRTYLLQDADGQIAEAHSISAGLDYPGIGPEHSWLHESGRVEYVSVTDDEAVAAFQQCTRLEGIIPALESSHAIAYASKIAPA-LPKDHLMVVNLSGRGDKDVSTIAKALGD--EV
MPPDSRGRFGNFGGRFVSETLMPLILELERQYEHAKTDDSFWAEMHDLWTNYVGRPSPLYHAARLTERLGAKIYLKRDELNHTGAHKINNVLGQIILARRMGKTRIIAETGAGQHGVATATVCAKFGLKCVVYMGAHDVERQQPNVFRMRLLGAEVIPVTSGRGTLKDAMNDAMRDWVTNVRDTFYCIGTVAGPHPYPAMVRDFQAIIGTEAKAQMQEAEGRLPDTLIAAIGGGSNAMGLFYPFLDDPSVRIIGVEAGGKGVSDEQHCASLTGGRPGVLHGNRTYLLQDDDGQILEGFSISAGLDYPGIGPEHAWLHDIGRAEYVSITDREALDAFQLCCETEGIIPALEPSHALAHVAKIAPE-LPADHIICMNLCGRGDKDIFTVARALGI--DI
M-PDEKGRFGDFGGRFVSETLMPLILELEERYEHAKTDPEFWAEMEFLWKHYVGRPSPLYHAERLSERLGAKVYFKRDELNHTGAHKINNVLGQIILARRMGKTRIIAETGAGQHGVATATVCAKFGLQCVVYMGAHDVERQAPNVFRMRLLGAEVVPVTSGRGTLKDAMNDALRDWVTNVRDTFYCIGTVAGPHPYPAMVRDFQAIIGKETREQMQEAEGRLPDSLVAAIGGGSNAMGLFFPFLDDKDVEIIGVEAGGKGVDDREHCASLSGGRPGVLHGNRTYLLQDEDGQILEGSSISAGLDYPGIGPEHSWLHETGRAKYVSITDQEALEAFQLCCETEGIIPALEPCHALAHVMKYAPT-LPADHLLVMNMCGRGDKDIFTVAKHLGV--DM
M-PDEDGRFGIFGGRFVSETLMPNILELEAAYALARNDPAYHAEMGGYLKHYVGRPSPLYFADRLTEHLGARIYLKREDLNHTGSHKVNNVLGQILLARRMGKRRIIAETGAGQHGVATATLCARFGLECVIYMGAVDIERQKPNVDRMRLLGATVVPAMSGSMTLKDAMNEALRDWVTNVRETFYCIGTVAGPHPYPMMVRDFQTVIGDEVREQVREAEGRLPDSVIACLGGGSNAMGLFHPFLDDREVLIYGVEAAGLGLESGKHAASLTGGRPGVLHGNRTYLLMDEDGQIQEGHSISAGLDYPGIGPEHSWLHQIGRVKYISATDQEALSAFHLLTRLEGIIPALEPAHALAKVVEMAPS-LPADHVMVMSLSGRGDKDVPQVAEMMAG--QP
MTPDANGLFGAYGGRFVAETLMPNVLALEKAYAKWKDDPAFVAELEEFARDFVGRPSPLYFAERLTEEFGAQIWFKRDELNHTGAHKINNCLGQVLLARLMGKTRIIAETGAGQHGVATATVAARFGIPCEVYMGATDVERQKPNVFRMKLLGAKVHAVTSGRGTLKDAMNEALRDWVTNPDDTFYVIGTVAGPHPYPMMVRDFQSVIGREARAQMLERIGRLPDAAVACIGGGSNAMGLFYPFLEDDAVRLIGVEAAGKGVDTPDHAASLNGGRPGILHGNRTYLLQDDDGQIVEGHSISAGLDYPGIGPEHAFLHDAGRAEYRHATDAEALEMFQVCSKLEGIIPALEPAHALARVRDLAKE-LGPDGVILMNMCGRGDKDVFSVAQALGV--EL
M-PNEQGRFGDFGGRFVSETLMPLILALEAEYEKAKTDDTFWAEMDDLWKHYVGRPSPLYFASRMTEELGAKIYLKRDELNHTGAHKINNVLGQIILARRMGKTRIIAETGAGQHGVATATVCAKFGLKCVVYMGAHDVERQQPNVFRMRLLGAEVVPVTSGRGTLKDAMNDAMRDWVTNVRDTFYCIGTAAGPHPYPAMVRDFQSIIGKEVRWQLQEGEGRLPDTLVAAIGGGSNAIGLFHPFLDDPSVNIIGVEAGGKGVNAKEHCASLTGGRPGVLHGNRTYLLQDDDGQILEGFSISAGLDYPGIGPEHAWLHDTGRAKYVSITDKEALEAFQFSCRTEGIIPALEPSHALAHVMKLAPT-LPSDHILVMNMCGRGDKDIYTVAKHLGQ--DM
MAPDENGRFGDFGGRFVSETLMPLILELEAQYEHAKTDDSFWAEMHHLWTHYVGRPSPLYHAERLTEMLGAKIYLKRDELNHTGAHKINNVLGQIILARRMGKTRIIAETGAGQHGVATATVCAKFGLKCVVYMGAHDVERQAPNVFRMRLLGAEVIPVTSGRGTLKDAMNDALRDWVTNVADTFYCIGTVAGPHPYPAMVRDFQAIIGQETREQIMQAEGRLPDTIIAAIGGGSNAMGLFYPFLDDKDVAIIGVEAGGKGVNEKEHCASLTGGRPGVLHGNRTYLLQDDDGQILEGFSISAGLDYPGIGPEHAWLHDIGRAQYVSITDVEALDAFQVCCAQEGIIPALEPSHALAHVLKIAPT-LPKDHLLVMNMCGRGDKDIFTVAAALGM--EM
MAPDESGRFGIFGGRFVSETLMPLILELEAQYEHAKTDQSFWDEMNHLWTHYVGRPSPLYFAERLTDRLGAKIYFKRDELNHTGAHKINNVLGQLLLARRMGKTRIIAETGAGQHGVATATVCAKFGMKCVVYMGAHDVERQKPNVFRMRLLGAEVIPVTSGRGTLKDAMNDALRDWVTNVRDTFYCIGTVAGPHPYPAMVRDFQSIIGKEAKEQMMAAEDRLPDTIIAAIGGGSNAMGLFYPFLDDPSVRIIGVEAGGKGVDEKEHCASLTGGRPGVLHGNRTYLLQDEDGQILEGHSISAGLDYPGIGPEHSWLHETGRAEYVSITDKEALAAFQLSCETEGIIPALEPSHALAHVAKIAPD-LPADHLICMNMCGRGDKDIFTVAQHLGF--DI
MNPDDRGHFGEFGGRYVAETLMPLVLDLEKHYRAAQADPAFAEQFDDLLQNYVGRPSPLYYAESLTGEVGAQIWFKRDELNHTGAHKINNCIGQILLAMRMGKTRIIAETGAGQHGVATATVCARFGLPCTIFMGATDVARQKPNLFRMKLLGAEVVSVTSGAATLKDAMNEALRDWVANVHDTFYIIGTAAGPHPYPELVRDFQSVIGKEARAQMLERVGRLPDMLVAAIGGGSNAIGLFHPFLDDPDVKMLGIEAAGHGLDK-EHAASLAGGGPGILHGNKTYLLQDEDGQITEAHSISAGLDYPGIGPEHSWLKESGRVDYDSATDVEALDAFQLLCRTEGIIPALEPSHAIAAVVREAVK-MDRDQIILANLCGRGDKDIFTVAEALGT--EI
M-PDAQGHFGPYGGVFVAETLMHALDELRASYDHYRVDPAFLEEFNYELKHFVGRPSPVYHARRWSEMLGAQIWFKREDLNHTGAHKVNNCIGQALLARRMGKPRVIAETGAGQHGVATATVAARYGMECVVYMGSEDIRRQASNVYRMKLLGATVVPVTSGSRTLKDALNEAMRDWVTNIENTFYIIGTVAGPDPYPRMVRDFQTVIGNECLTQMPEAIGRQPDYVVAAVGGGSNAMGIFHPYIPYENVRLIGVEAAGEGMETGRHAASLAAGQVGVLHGNRTYVMQNADGQVQETHSVSAGLDYPGVGPEHAWLKDSARAEYVGITDEEALKAFHDCCRTEGIMPALESSHAIAQAVKMAPT-LPRDAVILVNLSGRGDKDMHTVAERAGI--EL
MNPDEDGRFGIFGGRFVAETLMPLILDLQEEWNKAKTDPAFQAELKELGAHYIGRPSPLYYAERLTQHLGAKIYFKREELNHTGSHKINNCIGQILLAKRMGKTRIIAETGAGQHGVASATVAARFGFPCVVYMGATDVERQAPNVFRMKLLGADVRPVTAGHGTLKDAMNEALRDWVTNVEDTYYLIGTAAGPHPYPELVRDFQAVIGTEAREQLLQAEGRLPDMVIAAVGGGSNAIGIFHPFLDDKNVQIVGVEAGGKGLDGDEHCASLTAGSPGVLHGNRTYLLQDADGQIKEGHSISAGLDYPGIGPEHAWLHQIGRAEYVPIMDDEALEAFQLLTKLEGIIPALEPSHAIAEVIKRAPK-MGKDQIILMNLSGRGDKDIFTVGKILGM--EL
MNPDEDGRFGIFGGRFVAETLMPLILDLQAEWEKAKTDPEFQAELQYLNTHYTGRPSPLYFAERLTAELGAKIYFKRDELNHTGSHKINNCLGQILLAKRMGKTRIIAETGAGQHGVASATVAARFGLPCVVYMGATDVERQAPNVFRMKLLGAEVRPVTSGHGTLKDAMNEALRDWVTNVDDTYYLIGTAAGPHPYPELVREFQSVIGKETKEQMMAAEGRLPDMLVAAVGGGSNAIGLFHPFLDDDSVQIVGVEAGGKGLDGEEHCASLTAGSPGVLHGNRTYLLQDGDGQIKEGHSISAGLDYPGIGPEHSWLKDVGRVEYVPIMDDEALAAFQMLTRTEGIIPALEPSHALAEVIKRAPK-MGKDQIIVMNLCGRGDKDIFTVGKILGM--GL
M-PDEKGRFGIYGGRFVSETLMPLILELEEQYERAKTDQSFWDEMDHLWKHYVGRPSPLYFAERMTEELGAKIYLKRDELNHTGAHKINNVLGQIILAKRMGKTRILAETGAGQHGVATATVCAKFGLKCVVYMGAHDVERQQPNVFRMRLLGAEVVPVTSGRGTLKDAMNDALRDWVTNVHDTFYCIGTVAGPHPYPAMVRDFQAVIGKEVRWQLHEGEGRLPDTVIAAIGGGSNAMGLFYPFLDDPSVNIIGVEAGGKGVDEKEHCASLTGGRPGVLHGNRTYLLQDDDGQILEGFSISAGLDYPGIGPEHSWLHDTGRAKYVSITDKEALEAFQFSCRTEGIIPALEPSHALAHVMKIAPT-LPKDHVIVSNMCGRGDKDIFAVAKHLGQ--DL
MNPDEDGRFGIYGGRFVAETLMPLILELEEAWKTARQDPAFEAELGALNTHYTGRPSPLYFAERLSEELGARIYFKREELNHTGSHKINNCLGQILLARRMGKTRIIAETGAGQHGVATATVCARFGLPCVVFMGATDVERQKPNVFRMRLLGAEVRPVTAGAGTLKDAMNEALRDWVTNVDTTYYLIGTAAGPHPYPALVRDFQGIIGREAREQMLAQTGSLPSAVVACVGGGSNAIGMFDAFLDDPEVKIFGAEAGGHGMDVEGHAASMNGGRPGVLHGNRTYLLQDENGQILEGHSISAGLDYPGVGPQHAWLRDTGRVTYDPITDKEALDAFHLCTRTEGIIPALESAHGLAEVAKLAPK-MGKDETIVLCLSGRGDKDVHTVAQSMGL--EL
MDPDARGHFGIYGGSFVSETLTHAINELKDAYAKYQHDPAFLAEFRKELAHFVGRPSPVYHAERMSREVGAQIFLKREDLNHTGAHKINNVIGQAMLAKRMGKPRVIAETGAGQHGVATATICARYGLECVVYMGSEDVKRQSPNVYRMKLLGATVVPVESGSKTLKDALNEAMRDWVANVDNTFYIIGTVAGPHPYPMMVRDFQSVIGNECLVQMPQMVGEQPDAVVACVGGGSNAMGIFYPYINHTATRLIGVEAAGEGLDSGKHSASLQKGSPGVLHGNRTYVLQDDNGQVTETHSVSAGLDYPGVGPEHAFLKDIGRAEYVGITDQEALEAFHYLCRTEGIIPALESSHAVAYGMKLAKT-MKPTQSVLVNLSGRGDKDIGTVADLSNA--DF
MNPDDRGHFGIFGGRYVAETLMPLILDLEAHYKAAKNDPDFLAEVKNLNTHYTGRPSPLYFAERLTEELGAKIYFKRDELNHTGSHKINNCLGQILLAKRMGKTRIIAETGAGQHGVATATVCARFGLPCVVYMGATDVERQKPNVFRMKLLGAEIVPVTAGAGTLKDAMNEALRDWVTNVDDTYYLIGTAAGPHPYPELVRDFQSVIGKELREQILEAEGRLPDVLVAAVGGGSNAIGLFHPFLDDKDVKIVGVEAGGRGLTGEEHCASLNAGKPGVLHGNRTYLMQDDDGQILEGHSISAGLDYPGIGPEHSWLKEIGRAEYIPIMDDEALAAFQMLTRVEGIIPALEPAHALAQVAKMAPQ-MDKDQIIVMNLCGRGDKDVFAVGEMLGF--DL
MPPDENGRFGDFGGRFVSETLMPLILELERQYEFAKTDQAFWDEMHHLWTHYVGRPSPLYFAERLTERLGAKVYLKRDELNHTGAHKINNVLGQIILARRMGKTRIIAETGAGQHGVATATVCAKFGLKCVVYMGAHDVERQAPNVFRMKLLGAEVVPVTSGRGTLKDAMNDALRDWVTNVRETFYCIGTVAGPHPYPAMVRDFQAIIGQEAREQMMEAEGRLPDTLIAAIGGGSNAMGLFYPFLDDKEVAIIGVEAGGKGVNEKEHCASLTGGRPGVLHGNRTYLLQDDDGQILEGFSISAGLDYPGIGPEHAWLHDIGRAKYVSITDAEALDAFQLCCETEGIIPALEPSHALAHVAKIAPD-LPRDHIICMNMCGRGDKDIFTVAKALGQ--DM
M-PDENGRFGDFGGRFVSETLMPLILELEAQYENAKTDDSFWAEMHDLWTHYVGRPSPLYFAERMTEALGAKIYLKRDELNHTGAHKINNVLGQIILARRMGKTRIIAETGAGQHGVATATVCAKFGLKCVVYMGAHDVERQAPNVFRMRLLGAEVVPVTSGRGTLKDAMNDALRDWVTNVRDTFYCIGTVAGPHPYPAMVRDFQSIIGKETREQMDAAEGRLPDTVIASIGGGSNAMGLFYPFLDDESVNIIGVEAGGKGVNAKEHCASLTGGRPGVLHGNRTYLLQDDDGQILEGFSISAGLDYPGIGPEHAWLHDIGRAQYVSITDKEALEAFKFSCEREGIIPALEPSHALAHVMKIAPE-LPKDHLLVMNMCGRGDKDIFTVARAFGF--DM
MPPDEQGRFGQFGGRFVSETLMPLILELERRYEHAKTDPDFWAEMQDLWTHYVGRPSPLYFAERLTDRLGAKVYLKRDELNHTGAHKINNVLGQIILARRMGKSRIIAETGAGQHGVATATVCAKFGLQCVVYMGAHDVERQAPNVFRMRLLGAEVIPVTSGRGTLKDAMNDALRDWVTNVRDTFYCIGTVAGPHPYPAMVRDFQSIIGKEVRDQMQAAEGRLPDTLVAAIGGGSNAMGLFYPFLDDKDVAIVGVEAGGKGVDDTQHCASLTGGRPGVLHGNRTYLLQDSHGQILEGHSISAGLDYPGIGPEHSWLHDTGRAKYVSITDAEALEAFQLCCAMEGIIPALEPSHALAHVMKIAPD-LPRDHLLVMNLCGRGDKDIFTVAKHLGF--DM
MSPDEHGHFGIYGGRFVAETLMPLILDLEKAYTAAKDDPAFKAEMGYYLNQYVGRPSKLYFAERLTNELGAKIYLKREELNHTGAHKINNCIGQILLAKRMGKTRIIAETGAGQHGVATATVCALFGLPCTIYMGEVDIARQQPNVFRMKLLGAEVKPVTSGSRTLKDAMNEALRDWVTNVGDTFYIIGTTAGPHPYPALVRDFQSIIGHEVREQMVAMEGRLPDTLVACIGGGSNALGLFHPFLDDADVAMVAVEAAGHGIETGAHAASLTGGRPGVLHGNRTYLLQDEDGQILEGHSISAGLDYPGIGPEHSWLHDVGRVTYVSATDKEALDAFQRLSKVEGIIPALESSHALAEVIRRAPT-LPKDHLMVVNLSGRGDKDIFTVARELGV--SL
M-PDEKGRFGIYGGRFVSETLMPLILELEEQYERAKTDQSFWDEMDFLWKHYVGRPSPLYHAERLSEQLGAKVYFKRDELNHTGAHKINNVLGQIILAKRMGKTRIIAETGAGQHGVATATVCAKFGLKCVVYMGAHDVERQQPNVFRMRLLGAEVVPVTSGRGTLKDAMNDALRDWVTNVRDTFYCIGTVAGPHPYPAMVRDFQSIIGKETKEQIMEAEGRLPDTIIAAIGGGSNAMGLFYPFLDDKDVKIIGVEAGGKGVNEKEHCASLTGGRPGVLHGNRTYLLQDDDGQILEGFSISAGLDYPGIGPEHAWLHDTGRAEYVAITDKEALEAFQLSCSAEGIIPALEPSHALAHVMKIAPD-LPKDHIIVMNMCGRGDKDIFAVAKHLGV--DI
MAPDENGRFGDFGGRFVSETLMPLILSLEEQYEKAKTDDAFWAEMHDLWTHYVGRPSPLYFAERLTDHLGAKIYLKRDELNHTGAHKINNVLGQIILARRMGKTRIIAETGAGQHGVATATVCAKFGLKCVVYMGAHDVERQKPNVFRMRLLGAEVIPVTSGRGTLKDAMNDALRDWVTNVRDTFYCIGTVAGPHPYPAMVRDFQAIIGKEAKEQMLTAEGRLPDTLVAAIGGGSNAMGLFFPFLDDASVNIIGVEAGGKGVNEKEHCASLTGGRPGVLHGNRTYLLQDDDGQILEGFSISAGLDYPGIGPEHSWLHDIGRAQYVSITDVEALEAFQLCCLQEGIIPALEPSHALAHVMKIAPT-LPEDHLICMNMCGRGDKDIFTVAKALGF--TM
M-PDEKGRFGNYGGRFVSETLMPLILSLEEEYEKAKVDPEFWAEMEDLWKHYVGRPSPLYYAQKMTEELGAKIYLKRDELNHTGAHKINNVLGQIILARRMGKTRIIAETGAGQHGVATATVCAKFGLKCVVYMGAHDVERQMPNVFRMQLLGAEVVPVKSGRGTLKDAMNDALRDWVTNVRDTFYCIGTVAGPHPYPAMVRDFQSIIGKEVRWQLQEGEGRLPDTVIAAIGGGSNAMGLFFPFLDDESVNIIGVEAGGKGVNEKEHCASLTGGRPGVLHGNRTYLLQDDDGQILEGFSISAGLDYPGIGPEHAWLNDIGRAKYVSITDTEALEAFQFSCRTEGIIPALEPSHALAHVMKLAPT-LPKDHIIVMNMCGRGDKDIFTVARHLGV--NI
MTPDDRGHFGLHGGRYVAETLMPLILDLEKAWEATRDDPAFKAELGGYLATYVGRPSPLYFARRLTEALGAKIYFKREDLNHTGAHKINNCMGQILLARRMGKTRIIAETGAGQHGVATATVCALFGMPCVIYMGATDIERQAPNVFRMKLLGAEVRPVTSGAGTLKDAMNDAMRDWVANVADTYYLIGTAAGPHPYPAMVRDLQKVIGEEARAQVLEAEGRLPDTLIACIGGGSNAIGLFHPFLDDPDVRIIGVEAAGEGLDK-RHAASMAGGRLGVLHGNRTYLLQDGAGQITEAHSISAGLDYPGVGPEHAWLKDSGRVEYVPITDDEAVHAFQETTKLEGIIPALESSHAIAHAMKIAPT-LPADHLMVVSLSGRGDKDVGTIAKVLGS--DF
MNPDEDGRFGIFGGRFVAETLMPLILDLQDEWNKAKSDPAFKAELEELGAHYIGRPSPLYFAERLTAELGAKIYFKREELNHTGSHKINNCIGQILLAKRMGKTRIIAETGAGQHGVASATVAARFGLPCVVYMGATDVERQAPNVFRMKLLGAEVKPVTAGHGTLKDAMNEALRDWVTNVDSTYYLIGTAAGPHPYPEMVRDFQAVIGQEAKEQMIKAEGRLPDLVVAAVGGGSNAIGIFHPFLDDDGVRIVGVEAGGKGLGGDEHCASITAGSPGVLHGNRTYLLQDGDGQIKEGHSISAGLDYPGIGPEHAWLNDIGRVEYVPIMDHEALEAFQTLTRLEGIIPALEPSHALAEVIKRAPK-MGKDEIILMNLSGRGDKDIFTVGKLLGM--GQ
MTPDERGHFGVYGGRFVAETLMPLILDVEKAYHEARADPAFEGEMRQQLKQYVGRPNPLYYAERLTQHLGAKIYFKREELNHTGAHKINNCIGQILLARRMGKTRIIAETGAGQHGVATATVCALYDMPCVIYMGETDIARQAPNVFRMKLLGAEVRAVTSGAKTLKDAMNEALRDWVTNVADTFYIIGTAAGPHPYPTIVRDFQSIIGDEVRTQMQELEGRLPDSLIACVGGGSNAIGLFHPFLDEPTVKMVGVEAAGRGIDKGDHAASINGGRPGVLHGNRTYLLQDEDGQILEGHSISAGLDYPGVGPEHSWLHDAGRVEYSAATDAEALEAFQLCAKTEGIIPALESAHGLAEVIKRAPT-LPKDHLMVLCLSGRGDKDIFSVAQHLGV--SL
MNPDDRGHFGEFGGRYVAETLMPLILDLEKHYRAAQADPAFGEQFNDLLQNYVGRPSPLYYAESLTEEVGAQIWFKRDELNHTGAHKINNCVGQILLAMRMGKTRIIAETGAGQHGVATATVCARFGLPCTIFMGATDVARQKPNLFRMKLLGAEVVPVTSGAATLKDAMNEALRDWVANVHDTFYIIGTAAGPHPYPELVRDFQSVIGKEARAQMLDRVGRLPDMLVAAIGGGSNAIGLFHPFLDDPDVKMLGIEAAGHGLDK-EHAASLAGGGPGILHGNKTYLLQDEDGQITEAHSISAGLDYPGIGPEHSWLKESGRVDYDSATDKEALDAFQLLCRTEGIIPALEPSHAIAAVVREAVK-MDRDKIILANLCGRGDKDIFTVAEALGT--EI
MTPDERGHFGIFGGRYVAETLMPLILDLEKAYDDSKKDPAFHAEVENLNTHYTGRPSPLYFAERLTEHLGAKIYFKRDELNHTGSHKINNCLGQILLAKRMGKTRIIAETGAGQHGVATATVCARFGLPCVVYMGATDVERQKPNVFRMKLLGAEIVPVTAGAGTLKDAMNEALRDWVTNVDSTYYLIGTAAGPHPYPEMVRDFQSVIGQELREQIMEAEGRLPDALVAAVGGGSNAIGMFHPFLDDKGVEIYGVEAGGHGLDGDEHCASLAAGKPGVLHGNRTFLLQDDDGQILEGHSISAGLDYPGIGPEHSWLKDIGRVNYVPIMDDEALEAFQMLTKVEGIIPALEPSHALAHVAKLAPK-MDKDQIIVMNLCGRGDKDVFAVGNMLGF--DL
M-PDERGHFGIFGGRYVAETLMPLILDLEKAYSDAKADPAFKAELDNLNTHYTGRPSPLYFAERLTEHLGAKVYFKRDELNHTGSHKINNCLGQILLAKRMGKTRIIAETGAGQHGVATATVCARFGLPCVVYMGATDVERQKPNVFRMKLLGAEIVPVTAGAGTLKDAMNEALRDWVTNVDDTYYLIGTAAGPHPYPELVRDFQSVIGKETREQILAAEGRLPDAIVAAVGGGSNAIGLFHPFLDDKSVEIWGVEAGGRGLNGHEHCASLNAGKPGVLHGNRTYLLQDDDGQILEGHSISAGLDYPGIGPEHSWLKEIGRANYVPITDDEAMAAFQLLTRVEGIIPALEPAHALAQVVKMAPK-MGKDQIIVMNLCGRGDKDVFTVGKMLGF--DL
MSPDEKGRFGDFGGRFVSETLMPLILDLEAEYEKAKTDDSFWAEMDNLWKYYVGRPSPLYFAERMTEALGAKIYLKRDELNHTGAHKINNVLGQILLARRMGKTRIIAETGAGQHGVATATVCARFGLKCIVYMGAHDVERQAPNVFRMRLLGAEVVPVTSGRGTLKDAMNDALRDWVTNVRDTFYCIGTVAGPHPYPAMVRDFQSIIGKEVIDQLHEGEGALPDTLIAAIGGGSNAMGLFFPFLDHESVNIIGVEAGGKGVNEKEHCASLTGGRPGVLHGNRTYLLQDDDGQILEGFSISAGLDYPGIGPEHSWLHDTGRAQYVSITDKEALEAFQFCCAQEGIIPALEPSHALAHVIKIAPD-LPKDHVLVMNMCGRGDKDIFTVARHLGF--DM
MSPDEKGHFGKFGGRYVSETLMPLVHQVEKAYRDAIKDPDYLAELDELNRQYIGRPNPLYYAERLTEHLGAKIYMKREDLNHTGAHKINHAIGQVLLAKRMGKTRVIAETGAGQHGVATATVAARFGLECTVFMGAVDIERQKPNVFRMKLLGAEVKPVTSGSATLKDAMNDALRDWVTNVHDTFYIIGTVAGPHPYPMLVRDFQSIIGRETREQLQAQEGRLPDSLVACVGGGSNAMGLFHPFLDDPDVKMYAVEASGHGLDTDKHAASIAGGTPGVLHGNRTYLLQNADGQITEAHSISAGLDYPGIGPEHVWLHEAGRVNYVSATDDEALEAFQLLCRTEGIIPALESSHALAQVMRMAPD-LPKDHIIVMNLSGRGDKDIFTVADALGA--EI
MQPDAGGHFGPYGGVFVAETLMPALAELRAAYAAAQADPEFRAEYEYDLKHYVGRPSPIYHAKRWSGLLGAQIYLKREDLNHTGAHKINNCIGQALLARRMGKPRVIAETGAGQHGVATATVAARYGMECVVYMGSEDVRRQAANVYRMKLLGAKVVPVESGSKTLKDALNEAMRDWVTNIGNTFYIIGTVAGPHPYPMMVRDFQAVIGEECKTQMPELAGRQPDAVIACVGGGSNAMGIFYPYIPVAGVKLIGVEAAGHGLDSGKHSASLTAGRSGVLHGNRTYLLQDENGQVIETHSISAGLDYPGVGPEHAWLKDSARADYVTITDGEALQAFHDLCHFEGIIPALESSHALAYAAKLAPT-LPKDKLLLVNLSGRGDKDMHTVADASGI--KF
MQPDSRGHFGPYGGVFVAETLIPALDELKAAYEACRNNPAFMAEFEYELKHYVGRPSPIYHAKRMSDSLGAQIYLKREDLNHTGAHKVNNCIGQALVARYMGKPRVIAETGAGQHGVATATVAARYGMECVVYMGAEDMKRQAANVYRMKLLGAKVVPVESGSKTLKDALNEAMRDWVTNIHNTFYIIGTVAGPHPYPMMVRDFQSVIGKECLVQMPEMAGRQPDYVIACVGGGSNAMGIFHPYIDVAGVRLIGVEAYGEGLESGRHAASLTGGTPGVLHGNRTYLLQSDDGQIIETHSISAGLDYPGVGPEHAWLKDSDRAEYVGVTDEEALAAFHNLCHLEGIIPALESSHALAYAAKLAPT-LPRDKILLVNLSGRGDKDMHTVAEKSGI--QF
MDPDVNGRFGEFGGRYVAETLMPLILELEAEYRKAKEDPAFKAQMDDLWTHYVGRPSPLYFAERMTEHFGAKIYFKRDELNHTGAHKINNCLGQVLLAMRMGKTRIIAETGAGQHGVATATICARFGLKCVVFMGETDVERQKPNVFRMRLLGAEIVPVSSGTGTLKDAMNEALRDWVTNVEDTFYCIGTAAGPHPYPELVRDFQSVIGKEARAQILEREGRLPDAVMACIGGGSNAIGLFHPFLEDESVRLLGVEAAGHGIETGEHAAALNGGKPGILHGNKTYLLQTDDGQIVDAHSISAGLDYPGIGPEHAFLRDTGRAEYLSCTDAEALEAFQLCTRLEGIIPALEPSHAIARVGEAAKE-LGPDGLIILNMCGRGDKDVFSVAKALGV--DM
MTPDADGHFGIFGGRYVAETLMPLILEVEKAYATAKADPEFKRQMDYYLADYVGRPSPLYFAERLTEKLGAKVYFKRDELNHTGAHKINNCLGQVLLAKRMGRTRIIAETGAGQHGVATAAVSALFGLPCTVYMGAVDIERQQPNVFRMRLLGAEVRAVESGSRTLKDAMNEALRDWVTNVDDTFYVIGTAAGPHPYPMMVRDFQSVIGIETREQLMAKEGRLPDLLVAAIGGGSNALGLFHPFLDDTDVAMIGVEAAGEGVDTGRHAASLTGGRPGVLHGNRTYLLQDDDGQIIDAHSISAGLDYPGIGPEHSYLHDIGRVQYHSVTDAEALDAFQMLSKLEGIIPALEPAHALAEVVKIAPT-MARDKIIVMNLCGRGDKDIFTVARALGV--SL
MNPDEDGRFGIFGGRFVAETLMPLILDLQAEWDKAKTDPEFQAELKNLGAHYIGRPSPLYFAERLTEHLGAKIYFKREELNHTGSHKINNCIGQILLAKRMGKTRIIAETGAGQHGVASATVAARFGLPCVVYMGATDVERQAPNVFRMKLLGAEVKPVTAGSGTLKDAMNEALRDWVTNVDDTYYLIGTAAGPHPYPEMVRDFQAVIGIEAKQQMLEAEGRLPDLVIAAVGGGSNAIGIFHPFLDDESVKIVGVEAGGKGLEGDEHCASITAGSPGVLHGNRTYLLQDGDGQIKEGHSISAGLDYPGIGPEHSWLADIGRAEYVPIMDHEALEAFQLLTRLEGIIPALEPSHAIAEVIKRAPK-MGKDEIILMNLSGRGDKDIFTVGKLLGM--GL
MDPDAEGRFGPYGGRFVAETLMPLVLDLERAYRAAQADPGFAATMADFWTHYVGRPSPLYFAERLTAHFAAKIYFKRDELNHTGAHKINNCLGQVLLALRMGKTRIIAETGAGQHGVATATVCARFGLPCVVFMGATDIERQKPNVFRMKLLGAEVRPVTSGAATLKDAMNEALRDWVTNVADTFYCIGTAAGPHPYPEMVRDFQSIIGREARAQILEREARLPDAVMACIGGGSNAIGLFHPFIADESVRLIGVEAAGRGIDEREHSAAINGGRPGVLHGNRTYLLQNADGQILEGHSISAGLDYPGVGPEHSYLADIGRAQYLSATDDEALEAFKLCARLEGILPALEPSHALARLGDVARE-IGKGGVVIMNLCGRGDKDVFTVADALGV--SL
MPPDEQGRFGIYGGRFVSETLMPLILSLDAEYERAKTDPSFWAEMDDLWTHYVGRPSPLYFAERLTEYCGAKIYLKRDELNHTGAHKINNVLGQILLARRMGKTRIIAETGAGQHGVATATVCARFGLQCIVYMGAHDVERQAPNVFRMRLLGAEVVPVRSGRGTLKDAMNDALRDWVTNVHDTFYCIGTVAGPHPYPAMVRDFQSIIGKETKQQIMEREGRLPDTLVAAIGGGSNAMGLFYPFLDDKDVAIIGVEAGGRGVNDKEHCASLTGGRPGVLHGNRTYLLQDDDGQILEGHSISAGLDYPGIGPEHAWLKDVGRAEYVSITDDEALAAFQTCCAQEGIIPALEPSHALAHVLKIAPS-LPADHLLVMNMCGRGDKDIFTVAKHLGF--EM
M-PDEKGRFGIYGGRFVSETLMPLILELEEQYERAKTDQSFWDEMDFLWTHYVGRPSPLYFAERLTEELGAKVYFKRDELNHTGAHKINNVLGQIILAKRMGKDRIIAETGAGQHGVATATVCAKFGLKCVVYMGAHDVERQQPNVFRMRLLGAEVVPVTSGRGTLKDAMNDALRDWVTNVRDTFYCIGTVAGPHPYPAMVRDFQSIIGKETKEQMQAAEGRLPDTIIAAIGGGSNAMGLFYPFLDDKSVRIIGVEAGGKGVDEKEHCASLTGGRPGVLHGNRTYLLQDDDGQILEGFSISAGLDYPGIGPEHSWLHDTGRAEYVAITDKEALEAFQVSCRTEGIIPALEPCHALAHVMKIAPD-LPKDHVIVMNMCGRGDKDIFAVAKHLGV--EL
MSPDASGHFGPYGGVFVAETLFGALDELKAAYAAAQADPAFRAEYEYELKHFVGRPSPIYHAKRWSEMLGAQIYLKREDLNHTGAHKVNNCIGQAMLARRMGKPRVIAETGAGQHGVATATVAARYGMECVVYMGSEDVKRQAANVYRMKLLGATVVPVESGSKTLKDALNEAMRDWVTNIHNTFYIIGTVAGPHPYPMLVRDFQKIIGEECLEQMPEMTGRQPDAVIACVGGGSNAMGIFYPYINVDGVRLIGVEAAGDGMETGRHSASLTAGVPGVLHGNRTYLLQDEDGQIIETHSVSAGLDYPGVGPEHAWLKDIGRAEYQPVTDSEALEAFHTLCRIEGIIPALESSHALAYAAKLAPT-LAKDKILLVNLSGRGDKDMHTVAEKSGI--VF
MKPNTLGRFGEYGGMYVSETLMPLLIDLDQSYQKIQKDKKFQKELKDLFKNYVGRPSALHHAKNLSAYLGPKVYFKRDELNHTGAHKINNCLGQILLAKKMGKTRIIAETGAGQHGVATATVCALFGLPCYIYMGSKDIERQKPNVFRMKLLGANIIPVESGSKSLKDAMNEALRDWIKNVRDTFYIIGSTAGPHPYPKMVRDFQSVIGKEAREQILKIEKKLPDYLIACVGGGSNAMGLFYPFLNDKKVQIIGVEAAGKGPKTNQTAATMTSGTPGILHGSYSYVLQDHDGQIKEAHSISAGLDYPGVGPEHSYLKDIKRAKYFGVTDKEALNAFQLCSKLEGIIPALEPSHALAYLIKAFKN-KAKGKTIILNLCGRGDKDLFTAAKAIGF--DE
M-PDARGHFGPYGGSFVAETLVHALDELKAAYDKYRNDPEFVAEFRSELTHYVGRPSPVYHAARTSREMGAQIYLKREDLNHTGAHKVNNTIGQALLAKRMGKPRVIAETGAGQHGVATATICARYGLECVVYMGSEDVKRQSPNVYRMNLLGATVVPVESGSKTLKDALNEALRDWVTNVENTFYIIGTVAGPHPYPAMVRDFQSVIGEECLQQMPEMIGRQPDAVVACVGGGSNAMGIFYPYIGHAATRLIGVEAAGHGLDTGRHAASLSAGSPGVLHGNRTYLLQDDNGQVIETHSVSAGLDYPGVGPEHAYLKDIGRAEYVGITDDEALHAFHYLCRTEGIIPALESSHAVAYAMKLAKT-MRPDQSILVCLSGRGDKDIATVAGLLEA--S-
--PDEKGRFGIHGGRFVSETLMPLILALEAEYDHAKTDDSFWAEMDGLWKHYVGRPSPLYFAERMTQELGAKVYLKRDELNHTGAHKINNVLGQIILARRMGKTRIIAETGAGQHGVATATVCAKFGLKCVVYMGAHDVERQKPNVFRMKLLGAEVIPVTSGRGTLKDAMNDALRDWVTNVRDTFYCIGTVAGPHPYPAMVRDFQSIIGKEVRWQLQEGEGRLPDTVIAAIGGGSNAMGLFYPFLDDKSVKIIGVEAGGKGVNDEQHCASLTGGRPGVLHGNRTYLLQDDDGQILEGFSISAGLDYPGIGPEHAWLHDVGRAEYVSITDAEALEAFQFSCRTEGIIPALEPSHALAHVMKIAPT-LPRDHIVVMNMCGRGDKDIFAVAEHLGQ--KL
M-PDSSGHFGPYGGSFASETLTFALRELCDAYARYQNDPEFIAEFNYELAHFVGRPSPVYHAARTSREMGAQIFLKREDLNHTGAHKINNVIGQAMLARRMGKKRIIAETGAGQHGVATATICARYGLECVVYMGSEDVKRQSPNVFRMKLLGATVVPVESGSKTLKDALNEAMRDWVANVDDTFYIIGTVAGPHPYPMMVRDFQSVIGTECLTQMPPMAAEQPDVVVACVGGGSNAMGIFYPYIPFEKTRLIGVEAAGEGLDSGKHSASLQRGSSGVLHGNRTFILQDENGQITETHSISAGLDYPGVGPEHAWLQEIQRAQYVGITDSEALDAFHYLCRTEGIIPALESSHAFAYAMKLAKE-MRPDQSILVNLSGRGDKDIGTVADLSGE--DF
M-PDEKGRFGIFGGRFVSETLMPLILSLEEEYEKAKTDDSFWAEMDFLWKHYVGRPSPLYYAERLTERLGAKVYMKRDELNHTGAHKINNVLGQIILARRMGKTRIIAETGAGQHGVATATVCAKFGLKCVVYMGAHDVERQQPNVFRMKLLGAEVVPVTSGRGTLKDAMNDALRDWVTNVRDTFYCIGTVAGPHPYPAMVRDFQAIIGKEAREQMMEAEGRLPDTIIAAIGGGSNAMGLFYPFLDDKEVSIIGVEAGGKGVNDKEHCASLTGGRPGVLHGNRTYLLQDDDGQILEGFSISAGLDYPGIGPEHAWLHEIGRAQYVAITDKEALEAFQLCCETEGIIPALEPSHALAHVMKIAPE-LPKDHIICMNLCGRGDKDIFTVAKHLGV--DM
MHPDLRGRFGDYGGIYVSETLMAALDELRREYELAKQDPAFMAEYRHELKHYVGRPSPIYHAQRWSEQLGAQIYLKREDLNHTGAHKINNTIGQALLARRMGKKRVIAETGAGQHGVASATVAARYGMECVVYMGAEDIQRQAANVFRMKLLGATVVPVTSGSRTLKDALNEAMRDWVTNVDSTFYILGTAAGPHPYPMLVRDFQAVIGEESKVQMAEMAGRQPDAVVACVGGGSNAIGMFYPYITVPGVRMIGVEAGGDGVETGRHAAPLTAGRPGVLHGNRTYLMQDEHGQIIETHSVSAGLDYPGVGPEHSYLKDIGRVEYTAANDDESLAAFHALCRTEGIIPALESSHALAYAARLAPT-MRKDQIILVNLSGRGDKDIPTVARIAGL--EL
MPPDEKGRFGDFGGRFVSETLMPLILELEEQYEHAKTDDAFWAEMHDLWTHYVGRPSPLYFAERLTEHLGAKIYLKRDELNHTGAHKINNVLGQIILARRMGKTRIIAETGAGQHGVATATVCAKFGLKCVVYMGAHDVERQAPNVFRMKLLGAEVIPVTSGRGTLKDAMNDALRDWVTNVRDTFYCIGTVAGPHPYPAMVRDFQAIIGKEAKEQMQAAEGRLPDTIIAAIGGGSNAMGLFFPFLDDKEVNIIGVEAGGKGVNAKEHCASLTGGRPGVLHGNRTYLLQDDDGQILEGYSISAGLDYPGIGPEHSWLNDIGRAQYVSITDKEALEAFQLCCTTEGIIPALEPSHALAHVMKIAPE-LPADHIICMNMCGRGDKDIFTVARHLGF--DM
MAPDEKGRFGKFGGRFVSETLMPLILQLEQEYERAKTDDSFWAEMHDLWTHYVGRPSPLYYCERLTERLGAKIYMKRDELNHTGAHKINNVLGQIILARRMGKTRIIAETGAGQHGVATATVCAKFGLKCVVYMGAHDVERQAPNVFRMKLLGAEVIPVTSGRGTLKDAMNDALRDWVTNVRDTFYCIGTVAGPHPYPAMVRDFQSIIGKEAKEQMQAAEGRLPDTIIAAIGGGSNAMGLFYPFLDDKEVSIIGVEAGGKGVNEKEHCASLTGGRPGVLHGNRTYLLQDDDGQILEGFSISAGLDYPGIGPEHSWLHDIGRAQYVAITDAEALEAFQLCCEAEGIIPALEPSHALAHVMKIAPD-LPKDHIVCMNMCGRGDKDIFTVAKALGF--EM
MAPDEKGRFGDFGGRFVSETLMPLILELEEQYEHAKTDQSFWDEMDFLWKHYVGRPSPMYHAERLSEHLGAKIYMKRDELNHTGAHKINNVLGQIILARRMGKTRIIAETGAGQHGVATATVCAKFGLKCVVYMGAHDVERQAPNVFRMRLLGAEVIPVTSGRGTLKDAMNDALRDWVTNVRDTFYCIGTVAGPHPYPAMVRDFQAIIGKEAKEQLQEAEGRLPDTIIAAIGGGSNAMGLFFPFLDDKDVNIIGVEAGGKGVNSKEHCASLTGGRPGVLHGNRTYLLQDDDGQILEGFSISAGLDYPGIGPEHSWLHEIGRAKYVAITDKEALEAFQLCCSLEGIIPALEPSHALAHVMKIAPD-LPKDHIICMNMCGRGDKDIFTVARALGF--EM
MNPDEQGMFGIFGGRFVAETLMPLILDLEEKWNEAKTDPAFRAELQALSTFYAGRPSKLYFAEGLTRHLGAKIYFKREDLNHTGSHKINNCLGQILLAKRMGKTRIIAETGAGQHGVASATVAARFGLPCVVYMGATDVARQSPNVFRMKLLGAEVKPVSAGHGTLKDAMNEALRDWVTNVEDTYYLIGTAAGPHPYPEMVREFQSPIGTEARAQILEQEGRLPDVIIAAVGGGSNAIGLFHPFLDDKDVRIVGIEAGGRGLDGIEHCASMNAGRPGVLHGNRTYLLQNEDGQILDGHSISAGLDYPGVGPEHSWLRDTGRVDYVPVLDDEALEAFQLCTRTEGIIPALESAHAIAHAVKIAPS-MGKDEVIIVNLSGRGDKDVHTVASMMGM--EI
MSPDERGRFGIFGGRFVAETLMPLILDLEKAWDDARKDPAFAAQIADLGTHYIGRPSPLYYAERLSDELGARIYLKRDELNHTGSHKINNCIGQILLAMRMGKTRIIAETGAGQHGVATATVCARFGLPCVVYMGAKDIERQAPNVFRMRLLGAEVVPVTAGAGTLKDAMNEALRDWVANVENTYYLIGTAAGPHPYPAMVRDFQSVIGTETRTQILEMAGRLPDLVVAAVGGGSNAIGLFHPFLDDPSVAITGVEAGGEGLEGNLHCASLTAGSPGVLHGNRTYLLQDGDGQILEGHSISAGLDYPGIGPEHSWLKETGRVSYVPIGDEDALAAFQLLARTEGILPALEPAHALAHVADVAPT-MGRDQIIVMNLCGRGDKDVHTVAAALDA--RV
M-PDASGHFGPYGGSFASETLTHALTELREAYARYQHDPAFLAEFQYELAHFVGRPSPVYHAARMSREMGAQIYLKREDLNHTGAHKINNVIGQAMLARRMGKPRIIAETGAGQHGVATATICARYGLQCVVYMGAEDVKRQSPNVYRMKLLGATVVPVESGSRTLKDALNEAMRDWVANVDDTFYIIGTVAGPHPYPVMVRDFQSVIGKECLEQMPAMAAEQPDAVVACVGGGSNAMGIFHPYIPFENTRLIGVEAAGEGLDSGKHSASLQRGSSGVLHGNRTYILQDENGQITETHSISAGLDYPGVGPEHAWLQEIGRAEYVGITDKEALDAFHYLCRTEGIIPALESSHAVAHAMKLAKT-MTPQQSILVNLSGRGDKDIGTVADLSGA--DF
MSPDERGRFGIFGGRFVAETLMPLVLELDKAYAAAKADPAFQAEIDFMQRDYVGRPSPLYLAARLTEHFGAKIYFKRDELNHTGSHKINNCLGQILLARRMGKTRIIAETGAGQHGVATATVCARFGLPCVIYMGTTDIERQKPNVFRMKLLGAEVVPVTSGTGTLKDAMNEALRDWVTNVENTYYLIGTVAGPHPYPAMVRDFQSVIGEETKKQMLEREGRLPDSLVACIGGGSNAMGLFHPFLDDPSVKIYGVEAAGHGLETGEHCASLKGGAPGVLHGNRTYLLQDDDGQIKDGHSISAGLDYPGIGPEHAWLHETGRAEYVSATDREALAAFQLCSKLEGIIPALEPAHALAFVTKIASA-LPKDHLMVMNMCGRGDKDVFAVADHLGV--TL
MSPDEQGHFGIYGGRFVAETLMPLILDLERAYNDAKADASFQAEMDSHLATYVGRPSPLYFAERLTQHCGAKIYFKREDLNHTGAHKVNNVLGQIMLALRMGKTRVIAETGAAMHGVATATLCAKFGLPCVVYMGAVDVARQKPNVLRMQMLGAEVRPVESGSKTLKDAMNDALRDWVANVHDTFYCIGTVAGPHPYPAMVRDFRVVIGRETREQMLEAEGRLPDSLIACIGGGSNAMGLFHPFLDEPEIEIYGVEAAGHGLDSGQHAASIAGGKPGVLHGNRTYLLMDEDGQIEEAHSISAGLDYPGIGPEHAWLNDVNRVKFLSATDDEAVAAFQLCSKLEGIIPALEPAHALARMFDIAAT-KPKDHVMVINLSGRGDKDLDSVASYLSA--RE
MTPDERGHFGIFGGRFVAETLMPLILSLEEAYRAAQKDPEFERELDSLSKHYAGRPSPLYLAERLTEHLGAKVYFKRDELNHTGSHKINNTLGQILLARRMGKTRIIAETGAGQHGVATATVCARFGLPCVVYMGATDVERQKPNVFRMKLLGAEVVPVTAGAGTLKDAMNEALRDWVTNVESTYYLIGTAAGPHPYPEMVRDFQSVIGNEVREQVQAAEGRLPDALVAAVGGGSNAIGLFHPFLDDKDVRIWGVEAGGHGIEGDEHCASLTAGRPGVLHGNRTYLLQDDDGQILEGHSISAGLDYPGVGPEHSYLRETGRVTYVPITDDEAMEAFQLCTRLEGIIPALEPAHALAQVMKLAPE-MPEDEIIVMNMCGRGDKDVFTVGKMMGW--DL
----------------MPETLTPALDALERTYREIRHDEAFWQAYRGLLADYVGRPTPLFHAQAISEETGARIFLKREDLNHTGAHKINNCLGQILLARRMGRSRIIAETGAGQHGVATATVCALYGLRCEIYMGAVDAARQASNVARMKMLGATVHPVHDGNATLKDAMNAAIRDWIAHPDDTYYLLGTGAGPHPYPWIVREFQKVIGEETRAQILAHTGRLPDAMIACIGGGSNALGFFHPFLADSAVHLIGVEAGGHGLGTARHAASLNAGRPGVLHGCRSYFLQDDDGQILNAHSISAGLDYPGVGPEHALLHDAGRVRYVSVTDEEAIDAFHWLTRRQGIVPALESAHALAFARKLAPG-LGPDKVVVVCLSGRGDKDIGTVLHAEGA--RA
M-PDQNGHFGPYGGTFVAETLIEALDELKEMYNQFKDDKEFLNEFHHDLKHFVGRPSPIYFAERLTYKIGAKIYFKREDLNHTGAHKVNNTVGQALLAKKMGKPRVIAETGAGQHGVATATIAARLGLECVVYMGAEDVKRQSPNVYRMKLLGAKVVPVESGSKTLKDALNEALRDWVTNVSNTFYIIGTVAGPHPYPMMVRDFNSVVGKEAIGQMDDLEGKQPDAVIACVGGGSNAMGIFYPYIPYKETRLIGVEAAGHGIDTGKHAAPLTANSPGVLHGNRTYMMQNEEGQIIETHSVSAGLDYPGVGPEHSWLKDTGRAEYVAVNDDEALAAFHNLCKTEGIIPALETSHAIAYAEKLAKE-LPKDKTILVNLSGRGDKDINTVANIAGI--KI
MPPDEKGRFGDFGGRFVSETLMPLILELEERYEFAKTDDAFWAEMHDLWTHYVGRPSPLYYAERLTQHLGAKIYLKRDELNHTGAHKINNVLGQIILARRMGKTRIIAETGAGQHGVATATVCAKFGLKCVVYMGATDVERQAPNVFRMKLLGAEVIPVTSGRGTLKDAMNDALRDWVTNVRDTFYCIGTVAGPHPYPAMVRDFQAIIGQETKVQMHEAEGRLPDTLIAAIGGGSNAMGLFFPFLDDKDVNIIGVEAGGKGVNSKEHCASLTGGRPGVLHGNRTYLLQDDDGQILEGHSISAGLDYPGIGPEHSWLHEIGRATYVSITDVEALEAFQLSCELEGIIPALEPSHALAHVMKIAPD-LPSDHLLVMNMCGRGDKDIFTVAKALGW--DM
M-PDEKGRFGQFGGRFVSETLMPLILELEEQYERSKTDKSFWDEMDFLWKHYVGRPSPLYHAERLTEHLGAKVYMKRDELNHTGAHKINNVLGQIILARRMGKTRIIAETGAGQHGVATATVCAKFGLKCVVYMGAHDVERQQPNVFRMRLLGAEVIPVTSGRGTLKDAMNDALRDWVTNVRDTFYCIGTVAGPHPYPAMVRDFQAIIGKETKEQMHEAEGRLPDTLVAAIGGGSNAMGLFFPFLDDKDVQIIGVEAGGKGVNAKEHCASLTGGRPGVLHGNRTYLLQDDDGQILEGFSISAGLDYPGIGPEHSWLHDIGRAEYVAITDVEALEAFQLCCAMEGIIPALEPSHALAHVMKIAPT-LPRDHIICMNMCGRGDKDIYTVAKALGF--DM
MTPDFRGHFGIHGGRFVAETLMPLILELEQAYEAAKADPAYHAEMAGYLTHYVGRPSPLYFAERLTEHLGAKVYLKREELNHTGSHKVNNVLGQILLARRMGKERIIAETGAGQHGVATATMCARFGLKCVVYMGAVDVERQAPNVFRMKMLGAEVVAVQSGSRTLKDAMNEALRDWVTNVHDTFYCIGTVAGPHPYPAMVRDFQSIIGRETREQMQEMEGRLPDSLIACVGGGSNAMGLFHPFLDDPTVAIYGVEAAGRGLDTHEHAASIAGGRPGVLHGNRTYLLMDGDGQITEAHSISAGLDYPGIGPEHSWLNDVGRVTYLSCTDQEALDAFQLLTRLEGIIPALESAHAIAKVVELAPK-LPKDHLMVVNLSGRGDKDVPQVAEILGT--SL
MNPDEDGRFGIFGGRFVAETLMPLILDLQDEWNKAKNDPVFKAELEKLGAHYIGRPSPLYFAERLTAELGAKIYFKREELNHTGSHKINNCIGQILLAKRMGKTRIIAETGAGQHGVASATVAARFGLPCVVYMGATDVERQAPNVFRMKLLGAEVKPVTAGHGTLKDAMNEALRDWVTNVDSTYYLIGTAAGPHPYPEMVRDFQAVIGQEAKEQLLAAEGRLPDLVVAAVGGGSNAIGIFHPFLDDDGVRIVGVEAGGKGLDGDEHCASITAGSPGVLHGNRTYLLQDGDGQIKEGHSISAGLDYPGIGPEHAWLNDIGRVEYVPIMDHEALEAFQTLTRLEGIIPALEPSHALAEVIKRAPK-MGKDEIILMNLSGRGDKDIFTVGKILGM--GQ
M-PDEKGRFGIFGGRFVSETLMPLILELEEQYERAKTDDSFWSEMDFLWKHYVGRPSPLYHAERLTEHLGAKVYMKRDELNHTGAHKINNVLGQIILARRMGKTRIIAETGAGQHGVATATVCAKFGLKCVVYMGAHDVERQAPNVFRMKLLGAEVIPVTSGRGTLKDAMNDALRDWVTNVRDTFYCIGTVAGPHPYPAMVRDFQAIIGKEAKEQMHEAEGRLPDTIIAAIGGGSNAMGLFYPFLDDKEVNIIGVEAGGKGVNEKEHCASLTGGRPGVLHGNRTYLLQDEDGQILEGFSISAGLDYPGIGPEHAWLHDIGRAQYVSITDKEALGAFQLCCELEGIIPALEPSHALAHVMKIAPE-LPKDHIICMNMCGRGDKDIFTVAKHLGF--DM
M-PDERGHFGQFGGVFVAETLVHALHELRTSYEKFQKDPSFIAEYERELKYFVGRPSPIYHAQRWSELLGAQIFLKREDLNHTGAHKINNVIGQALLAKRMGKPRVIAETGAGQHGVATATIAARFGMECVVYMGAEDVRRQAANVYRMKLLGATVVPVESGSRTLKDALNEAMRDWVTNVENTFYIIGTVAGPHPYPMMVRDFQRVIGDECKVQMPELIGRQPDAVIACVGGGSNAIGIFYPYIDDTSVQLIGVEAAGDGIESGRHAASLIGGSPGVLHGNRTYLLQDENGQIIETHSVSAGLDYPGVGPEHAWLKESNRAQYVGITDEEALKAFHDCCRIEGIIPALESSHALAYATKLAPT-LAKDKHLLVNLSGRGDKDMHTVAERSGI--QF
MSPDDRGHYGIHGGRFVAETLMPLILDVEKAYAAAQADPAFHAELKHYLTHYVGRPSPLYLAQRLTDKLGAKVYLKREDLNHTGAHKINNCMGQILLAMRMGKKRIIAETGAGQHGVATATVCALFGLECVIYMGATDIERQAPNVFRMKLLGATVKPVTSGAGTLKDAMNDALRDWVANVDTTYYLIGTVAGPHPYPMIVRDFQCVIGEEVKVQLQDQEGRAPDSLVACIGGGSNAMGLFHPYLDAPDVRIIGVEAAGHGIKTGKHAASLTGGKPGVLHGNRTYLLQDDNGQIAEAHSISAGLDYPGIGPEHSWLHDIGRVEYVSVTDDEAMEAFQTLTRLEGIIPALESSHAIAHVMKLAPT-LPKDHIMVINLSGRGDKDVGTVARSMGV--EL
M-PDVSGHFGIYGGSFVSETLTHAINELKAAYAKYQHDPEFIAEFHSELAHFVGRPSPIYHAARMSREQGAQIYLKREDLNHTGAHKINNTIGQAMLARRMGKPRVIAETGAGQHGVATATICARYGLECVVYMGSEDVKRQSPNVYRMNLLGATVVPVESGSKTLKDALNEAMRDWVANVDNTFYIIGTVAGPHPYPMMVRDFQSVIGAECLQQMPEFIGKQPDAVIACVGGGSNAMGIFHPYIQHAKTRLIGVEAAGEGLESGKHSASLQRGLPGVLHGNRTYVLQNEDGQVTETHSISAGLDYPGVGPEHAFLKDIGRAEYVGITDKEALEAFHYLCRTEGIIPALESSHAVACAMKMARS-MRSDQSLLVCLSGRGDKDIGTVADLSGA--DF
M-PDAAGHFGPYGGSFVSETLTHAIAELREAYDRYREDPDFLAEFAYELKHFVGRPSPIYHAARTSRELGAQIYLKREDLNHTGAHKINNVIGQAMLARRMGKPRIIAETGAGQHGVATATICARYGLECVVYMGSEDVKRQSPNVYRMNLLGATVVPVESGSRTLKDALNEAMRDWVTNVENTFYIIGTVAGPHPYPAMVRDFQSVIGKECLEQMPSMEGSQPDVVVACVGGGSNAMGIFHPYIPYEQVKLVGVEAAGEGLDSGKHSASIQRGSPGVLHGNRTYILQNEDGQITETHSISAGLDYPGVGPEHAYLADIRRAEYVGVTDGEALAAFHHLCRAEGIIPALESSHAVAYAMKLART-MRPDQSILVNLSGRGDKDIGTVADLSGV--DF
M-PDATGHFPTYGGSFVSETLVHALDQLKDAYAHYRNDPEFIAEFQKELKHFVGRPSPIYHAERLSRELGAQIYLKREDLNHTGAHKINNVIGQALLAKRMGKPRVIAETGAGQHGVATATICARYGLECVVYMGSEDVKRQSPNVYRMKLLGATVVPVESGSKTLKDALNEAMRDWVTNVENTFYIIGTVAGPHPYPMMVRDFQRVIGLECLEQMPELAGRQPDAVIACVGGGSNAIGIFHPYIPHENVRLIGVEAEGQGVASGKHAATLTAGSPGVLHGNRTYLLQDEDGQIIETHSISAGLDYPGVGPEHAHLKDIGRAEYVGITDADALSAFHRLCRTEGIIPALESSHAVAYAIKLAPT-LGQDKVLLINLSGRGDKDIGTVADLSGA--AY
MAPDEQGRFGDFGGRFVSETLMPLILELEEQYEKAKIDDSFWAEMHDLWTHYVGRPSPLYHAERLTEHLGAKVYMKRDELNHTGAHKINNVLGQIILARRMGKKRIIAETGAGQHGVATATVCAKFGLKCVVYMGAHDVERQAPNVFRMRLLGAEVVPVTSGRGTLKDAMNDALRDWVTNVRDTFYCIGTVAGPHPYPAMVRDFQSIIGKEVREQMQEAEGRLPDTLIAAIGGGSNAMGLFYPFLDDKSVNIIGVEAGGKGVNEKEHCASLTGGRPGVLHGNRTYLLQDDDGQILEGFSISAGLDYPGIGPEHSWLHDIGRAKYVSITDREALEAFQLSCALEGIIPALEPSHALAHVMKIAPE-LPKDHLLVMNMCGRGDKDIFTVARALDF--DM
MNPDETGHFGMYGGRFVAETLMPLILELEEAYEAAQADPSFQAELDDYLAHYVGRPSPLYFAERLTEHLGAKIYMKRDELNHTGAHKINNCMGQILLARRMGKRRIIAETGAGQHGVATATVAARFGLPCVIYMGETDIERQKPNVFRMRLLGAEVRSVTSGSRTLKDAMNEALRDWVTNVDDTFYIIGTVAGPHPYPAMVRDFQAVIGNETREQMQAREGRLPDSLVACIGGGSNAMGLFHPFLDDPDVAIYGVEAAGHGLESGAHAASLTGGRPGVLHGNRTYLLQDDDGQIAEAHSISAGLDYPGIGPEHAWLHDTGRVTYVSATDKEALEAFQLLSRLEGILPALEPSHALAHVIKLAPT-LPGDHLMVMNLCGRGDKDIFTIAEALGT--TI
MSPDEHGRFGLFGGRFVAETLMPLILELERAYEAARQDPGFAAEMALFQRDYVGRPSPLYLAERLTEHLGAKIYFKRDELNHTGAHKINNVLGQLLVAKRMGKKRIIAETGAGQHGVATATMCARLGMDCVVYMGETDIVRQKPNVFRMRLLGAEVRGVSSGTATLKDAMNEALRDWVSNVDDTFYCIGTAAGPHPYPMMVRDFQSIIGEETKAQVLEREGRLPDMLVACIGGGSNAIGLFHPFLDDDGVRMIGVEAAGHGIETGEHAASLAGGRPGVLHGNRTYLLQDADGQILNAHSISAGLDYPGIGPEHSWLRDIGRVEYAAVTDREALDAFQLCARLEGILPALEPAHAVAQVVKTAPT-LARDAILVMNMCGRGDKDVFTVAEALGV--DL
MGPDALGHFGPYGGVFVAETLIAALDELREAYEKLKDDPAFRAEYEYELKHYVGRPSPVYHARRLSEHCGAQIYLKREDLNHTGAHKINNVIGQAMVAKHMGKPRVIAETGAGQHGVATATIAARLGMECVVYMGSEDVKRQAANVYRMKLLGATVVPVECGSKTLKDALNEAMRDWVTNVGNTFYIIGTVAGPHPYPMMVRDFQKIIGEECLWQMPEMIQRQPDAVVACVGGGSNAMGIFYPYIPYPNVRLIGVEAGGHGVATGQHSASLSAGRPGVLHGNRTYLLQDENGQIIETHSVSAGLDYPGVGPEHAWLKDTGRAEYVTINDDEALAAFHRMCRTEGIIPALESSHAVAYAMKLAAE-MPKDAAILVNLSGRGDKDMHTVAEKSGI--QF
MAPDENGRFGDFGGRFVSETLMPLILSLEEEYERAKTDDSFWAEMQDLWTHYVGRPSPLYYAERLTERLGAKIYLKRDELNHTGAHKINNVLGQIILARRMGKTRIIAETGAGQHGVATATVCAKFGLKCVVYMGAHDVERQAPNVFRMKLLGAEVIPVTSGRGTLKDAMNDALRDWVTNVHETFYCIGTVAGPHPYPAMVRDFQAIIGKEAKEQMMLAEGRLPDTIIAAIGGGSNAMGLFYPFLDDKSVGIIGVEAGGKGVNDKEHCASLTGGRPGVLHGNRTYLLQDDDGQILEGFSISAGLDYPGIGPEHSWLHDIGRAEYVSITDAEALEAFQLCCETEGIIPALEPSHALAHVAKIAPN-LPADHLICMNMCGRGDKDIFTVARALGW--EM
MRPDDRGHFGEFGGRYVAETLMPNILALEQAYDEAKKDPAFTDQFEDLLEHYVGRPSPLYFAERLTEALGAQVWFKRDELNHTGAHKINNCIGQILLAIRMGKTRIIAETGAGQHGVATATVCARFGLPCVVYMGAEDVRRQSPNVFRMKLLGAEIVPVTSGRGTLKDAMNEALRDWVANVDDTFYIIGTAAGPHPYPAMVRDFQSVIGTEARAQIQQRTSRLPDLLVACIGGGSNALGLFHPFLDDPDVKMLGVEAAGLGLDGDQHAASLTGGAPGILHGNKTFLLQDEDGQITEGHSISAGLDYPGIGPEHAWLKDIGRVEYTAVTDDEALEAFQLLCRTEGIIPALEPSHAIAAVAKRAKE-MDKDAIILANLCGRGDKDIFTVAEKLGV--EI
MNPDERGHFGQFGGRYVSETLMPLILDLEKEYNKAKTDPAFKAEFEDLLEHYVGRPSPLYYAERLTEELGAQVWFKRDELNHTGAHKINNCIGQILLAVRMGKTRIIAETGAGQHGVATATVAARFGLPCVVYMGAKDVERQQPNVFRMKLLGAEVKPVKAGAATLKDAMNEALRDWVANVHDTFYIIGTAAGPHPYPELVRDFQSVIGREAREQMLARTGRLPDLLVAAIGGGSNAIGLFHPFLDDAEVKMLGVEAAGHGLDK-EHAASLAGGSPGVLHGNKTYLLQDEDGQITEGHSISAGLDYPGIGPEHSWLKETGRVDYTSATDKEALDAFQLLCRTEGIIPALEPSHAIAAVVKVARE-MPQDAIICANLCGRGDKDIFTVADALGV--AL
MNPDDRGHFGDFGGRFVAETLMPLILDLEKAYNEAKADPAYAAELKNLNTHYTGRPSALYFAERLTEELGAKIYFKRDELNHTGSHKINNCIGQILLAKRMGKTRIIAETGAGQHGVATATVCARFGLPCVVYMGATDVERQKPNVFRMKLLGAEIVPVTAGAGTLKDAMNEALRDWVTNVEDTYYLIGTAAGPHPYPEMVRDFQSVIGEETKKQLMEVEGRLPDALVAAVGGGSNAIGLFHPFLDDPSVEIYGVEAGGKGLEGEEHCASLNAGKPGVLHGNRTYLLQDDDGQILEGHSVSAGLDYPGIGPEHSWLKDTGRVNYVPATDTEALDAFQMLTRVEGIIPALEPSHALAQVIKMAPQ-MDKDQIIVMNLCGRGDKDVFTVGKLLGF--DL
MTPDENGRFGLYGGRFVAETLMPLILEVEKAYASARKDAEFASELRYYLTHYVGRPSPLYFAERITEHLGARVYFKREELNHTGAHKINNCMGQVLLARRMGKTRIIAETGAGQHGVATATVCALFGLPCTIYMGEVDIERQKPNVFRMKLLGAEVVPVVSGSRTLKDAMNEALRDWVTNVEDTFYIIGTVAGPHPYPAMVRDFQSVIGNETREQIMQAEGRMPDTLVAAVGGGSNAIGLFHPFLDMPEIAIHGVEAAGHGVETGKHAASLTGGRPGVLHGNRTYLLQTEDGQIEEAHSISAGLDYPGIGPEHAWLNDIGRVKYAAVTDQEALEAFQLCARLEGIIPALESAHALAHVIKIAPG-LPQDNLLVMCLSGRGDKDIFTVADALGV--QI
M-PDEQGRFGIYGGRFVSETLMPLILELQEQYERAKTDQSFWDEMDYLWKHYVGRPSPLYHAERLSERLGAKIYMKRDELNHTGAHKINNVLGQIILARRMGKTRIIAETGAGQHGVATATVCAKFGLKCVVYMGAHDVERQQPNVFRMKLLGAEVVPVTSGRGTLKDAMNDALRDWVTNVRDTFYCIGTVAGPHPYPAMVRDFQSIIGKETREQMEEAEGRLPDTIIAAIGGGSNAMGLFYPFLDDKEVSIIGVEAGGKGVNDKEHCASLTGGRPGVLHGNRTYLLQDDDGQILEGFSISAGLDYPGIGPEHSWLHDTGRAQYVSITDAEALEAFQLCCETEGIIPALEPSHALAHVMKIAPQ-LPADHIICMNMCGRGDKDIYTVAKHLGA--DM
MAPDEHGHFGIFGGRFVAETLMPLILDLEKAYADAKADPTFREEMNAHLKDYVGRPSPLYYAERLSKELGAKIYLKREELNHTGSHKVNNVLGQIMLAQRMGKKRILAETGAGQHGVATATLCARFGLECIVYMGAVDVARQAPNVFRMEMLGAKVVAVQSGSRTLKDAMNEALRDWVTNVHDTYYCIGTVAGPHPYPAMVRDFQAIIGRETREQMMAVEGRLPDSLVACIGGGSNAMGLFHPFLDDPGVEIFGVEAAGHGLDK-LHAASLSGGRPGVLHGNRTYLLMDDDGQIQDAHSISAGLDYPGIGPEHSWLHESGRVTYLSATDKEALDAFQLLTRLEGIIPALESAHAIAKVVELAPK-RRKEHLMVVNLSGRGDKDIPQVAEILRG--KP
M-PDARGHFGPYGGVFVSETLIYALDELRAAYEKCQQDPAFQEEFHYELKHYVGRPSPVYHAKRWSQELGAQIYLKREDLNHTGAHKINNVIGQAILARRMGKPRVIAETGAGQHGVATATIAARFGMECVVYMGSEDVKRQAANVYRMQLLGARVVPVESGSKTLKDALNEAMRDWVTNVDNTFYIIGTVAGPHPYPMLVRDFQSVIGQECKLQMPELTGRQPDYVLACVGGGSNAMGIFHPYLDHAGVKLIGVEAAGEGIATGHHAAALVGGTPGVLHGNRTYLLQDANGQILETHSISAGLDYPGVGPEHAWLKDSHRAEYVAVTDAEALQAFHDCCRIEGIIPALESSHALAYACKLAPT-LPKDKLVLVNLSGRGDKDMHTVMAVAGK--DA
MSPDERGHFGIYGGRFVAETLMPLILDLEKAYNEAKADPNFKKEMDHTLAHYVGRPSPLYFAERLTEKLGAKIYFKREDLNHTGAHKVNNVTGQIMLAQRMGKKRIIAETGAGMHGVATATLCAKFGLPCIVYMGAVDVERQQPNVLRMKMLGAEVRAVESGSKTLKDAMNEALRDWVTNVTDTFYCIGTVAGPHPYPAMVRDFQCIIGNETREQMQKAEGRLPDSLVACIGGGSNAMGLFHPFLDDRSVDIYGVEAAGHGIPSGQHAASVTGGRPGVLHGNRTYLLMDDDGQIIEAHSISAGLDYPGIGPEHSWLGDMGRIKFLSATDQEAVAAFQLCSQLEGIIPALEPAHALARVFDLAPK-MPKDHLMVVNLSGRGDKDLASVQTWLEA--HK
MTPDDRGFFGLYGGRFVAETLMPLILELEKAYDEARNDPAFHAELAHLGKHYTGRPSPLYFAERLTEHLGAKIYFKRDELNHTGSHKINNCLGQILLARRMGKTRIIAETGAGQHGVASATVSARFGYPCTVYMGATDVERQKPNVFRMKLLGATVNPVTSGAGTLKDAMNEALRDWVTNVEDTYYIIGTAAGPHPYPAMVRDFQSVIGTEAKEQMLAAEGRLPDALVAAIGGGSNAIGLFHPFLDDRDVQIFGVEAGGHGLDVPGHAASMAGGRPGVLHGNRTYLLQDGDGQILEGHSISAGLDYPGVGPEHSWLKDTGRVSYVPATDREALDAFQVCTRLEGIIPALEPSHALAHVIKLAPT-MAKDQIILMNMCGRGDKDVFTVAKHLGQ--DM
MTPDVRGHFGPYGGSFVSETLTHALDELKAAYARYSNDPEFLAEFEDDLNHFVGRPSPIYHAKRWSEKMGAQIYFKREDLNHTGAHKINNVIGQALLAKRMGKPRIIAETGAGQHGVATATICARFGLECIVYMGSEDIKRQAQNVYRMKLLGATVVPVESGSKTLKDALNEAMRDWVTNIENTFYIIGTVAGPHPYPMMVRDFQSVIGNECLEQMPVMTGRQPDYVMACVGGGSNAMGIFYPYIDHHDVQLIGVEAAGEGMASGKHSASLQLGTPGVLHGNRTYLLQDENGQVTETHSVSAGLDYPGVGPEHAWLKDIGRAQYVGITDDEALQAFHDCCLIEGIIPALESAHALAYAAKLAAT-LPKDKTILVNLSGRGDKDMHTVAERMGM--NF
MSPDAQGRFGPYGGRFVAETLIHALDELNEAYARYSQDPEFIREFQYELAHFVGRPSPIYHAKRLSSELGAQIFLKREDLNHTGAHKVNNTIGQALLARRMGKKRVIAETGAGQHGVATATICARYGMECVVYMGSEDVKRQSPNVYRMNLLGARVVPVESGSKTLKDALNEAMRDWVTNIESTFYIIGTVAGPHPYPMMVRDFQRVIGDECLVQMPEMTGRQPDAVIACVGGGSNSIGIFYPYIPHQDVRLIGVEPAGQGVETGKHAATLTAGSPGVLHGNRTYLLQDDAGQIIETHSISAGLDYPGVGPEHAYLKDTGRAEYVVASDAEALAAFHRLCRTEGIIPALESSHALAHALKLAPT-MRPDQHLLVNLSGRGDKDIGTVADLSGA--EY
MAPDENGRFGDFGGRFVSETLMPLILSLEEEYEKAKTDDSFWAEMDHLWKHYVGRPSPLYFAERLTEHLGAKIYMKRDELNHTGAHKINNVLGQIILARRMGKTRIIAETGAGQHGVATATVCAKFGLKCVVYMGAHDVERQAPNVFRMKLLGAEVIPVTSGRGTLKDAMNDALRDWVTNVRDTFYCIGTVAGPHPYPAMVRDFQSIIGKEVREQMTEAEGRFPDTVIAAIGGGSNAMGLFYPFLDDKEVAIIGVEAGGKGVNAKEHCASLTGGRPGVLHGNRTYLLQDDDGQILEGFSISAGLDYPGIGPEHAWLHDIGRAEYVSITDVEALEAFQLCCTTEGIIPALEPSHALAHVMKIAPT-LPSDHIICMNMCGRGDKDIFTVARHLGF--DM
M-PDENGRFGDFGGRFVSETLMPLILELEEQYEHAKTDDTFWDEMNDLWTNYVGRPSPLYHASRLTEHLGAKIYLKRDELNHTGAHKINNVLGQIILARRMGKTRIIAETGAGQHGVATATVCAKFGLKCVVYMGAHDVERQAPNVFRMRLLGAEVVPVTSGRGTLKDAMNDALRDWVTNVRDTFYCIGTVAGPHPYPAMVRDFQAIIGKETKEQMMAAEGRFPDTIIAAIGGGSNAMGLFFPFLDDKDVGIIGVEAGGKGVNAKEHCASLTGGRPGVLHGNRTYLLQDDDGQILEGFSISAGLDYPGIGPEHAWLHEIGRAQYVSITDVEALEAFQLSCELEGIIPALEPSHALAHVMKIAPT-LPKDHIIVMNMCGRGDKDIFTVAKALGI--EM
M-PDAKGHFGPYGGTFVSETLIHALNQLKDVYEHYRHDEAFKAEFRRELAHFVGRPSPIYHADRLSREVGAQIHFKREDLNHTGAHKVNNTIGQALLAKRMGKPRVIAETGAGQHGVATATICARYGMECVVYMGAEDVKRQSPNVYRMHLLGAKVVPVESGSKTLKDALNEAMRDWVTNVENTFYIIGTVAGPSPYPAMVRDFQSVIGEECLKQMPDQIGRQPDAVIACVGGGSNAMGIFYPYIPHEGVRLIGVEAAGEGADSGKHSMSLQKGVPGVLHGNRTYLLQDANGQITETHSISAGLDYPGVGPEHAYLKDIGRAEYVGITDKEALEAFHRLCRTEGIIPALESSHAVAYGMKLAAT-MRPDQHVLINLSGRGDKDIGTVADLTGA--EF
MTPDETGHFGIYGGRFVAETLMPLILEVEKAYAAARQDPSFQEEFDWYAKHYIGRPSPLYFAERLTEHLGAKVYFKRDELNHTGAHKINNTLGQILLARRMGKTRIIAETGAGQHGVATATVCARFNLPCVVYMGATDIERQAPNVFRMKLLGAEVVPVTSGTGTLKDAMNDALRDWVANVESTFYIIGTVAGPHPYPAMVRDFQSVIGREVREQLAEFEGRLPDTLVASIGGGSNAMGLFHPFLDEPSVRMVGVEAAGHGIETGEHAASLNGGRPGVLHGNRTYLLQTDDGQIIDAYSISAGLDYPGIGPEHAWLHDTGRVDYVAITDREALDAFQLCTRLEGIIPALEPSHALAQVAKLAPE-LPKDHVLVVNLCGRGDKDVFSVAKILGV--EL
MGPDEAGRFGIHGGRFVAETLMPLILEVEKAYYTAKSDPSFESELLYYQKHYIGRPSPLYFASRLTEHFGAKLYLKRDELNHTGAHKINNVLGQALLAKRMGKTKIIAETGAGQHGVATATACALFNLECEVFMGAEDVRRQKPNVDRMRLLGAKVHPVTSGTSTLKDAMNEALRYWVANPETHFYIIGTVAGPHPYPEMVRDFQSVIGIETKEQIREAEGRLPDALIACIGGGSNAMGLFHPFLDDEAVDIYGVEAAGHGIDTGEHAASLTGGRPGVLHGNRTYLLQTDEGQIKDAHSISAGLDYPGIGPEHAWLHDIGRVNYVSATDEEALEMFHLCSRLEGIIPALEPSHALAFASTFLPS-LGKDKIVVLNMCGRGDKDLEAVLPMLDA--KL
M-PDASGHFGIYGGSFVSETLTHAIEELKHAYARYQHDPAFIAEFESELAHFVGRPSPIYHAARSSQEHGAQIFLKREDLNHTGAHKINNVIGQAMLAKRMGKPRIIAETGAGQHGVATATICARYGLECVVYMGSEDVKRQSPNVFRMKLLGATVVPVESGSKTLKDALNEAMRDWVANVDNTFYIIGTVAGPHPYPMMVRDFQSVIGNECLVQMPEMKSEQPDAVLACVGGGSNAIGIFYPYIKHAGTRLFGVEATGEGLESGKHAASLQRGSAGVLHGNRTYLLQDENGQVTETHSISAGLDYPGVGPEHAFLKDIGRAEYVGATDAEALDAFHYLCRTEGIIPALESAHAFAYARKLAPT-MRPDQSILVNLSGRGDKDIGTVADLSGE--DF
M-PDASGHFGRFGGSFASETLTHALTELRDAYAKYQNDPEFVAEFQSELAHFVGRPSPVYHAARMSREMGAQIYLKREDLNHTGAHKINNVIGQAMLARRMGKPRIIAETGAGQHGVATATICARYGLECIVYMGAEDVKRQSPNVYRMRLLGATVVPVESGSRTLKDALNEAMRDWVANVDNTFYIIGTVAGPHPYPAMVRDFQKVIGEECLTQMPEFADRQPDAVVACVGGGSNAMGIFHPYIPFENTRLIGVEAAGEGLDSGKHSASLQRGSSGVLHGNRTFILQDENGQITETHSISAGLDYPGVGPEHAWLQELGRAQYVGITDQEALDAFHYLCRTEGIIPALESSHAVAYAMQLAKT-MRADQSILVNLSGRGDKDIGTVADLSGA--DY
MNPDENGHFGIFGGRFVAETLMPLILDLEKAYEDAKKDPAFEAELTQLNTHYTGRPSPLYFAERLTEELGAKIYFKRDELNHTGSHKINNCLGQILLAKRMGKTRIIAETGAGQHGVATATVCARFGLPCVVYMGATDVERQKPNVFRMKLLGAEIIPVTAGAGTLKDAMNEALRDWVTNVDSTYYLIGTAAGPHPYPEMVRDFQSIIGEETRSQIQDAEGRLPDAIVAAVGGGSNAIGLFHPFLDDTSVKIYGVEAGGNGLDGDEHCASLNAGKPGVLHGNRTYLLQDDDGQILEGHSISAGLDYPGIGPEHSWLRDTGRVTYVPITDNEALDAFQMLTRVEGIIPALEPSHALAQVIKMAPQ-MDKDQIIVMNLCGRGDKDIFTVGNLLGF--DL
MQPDATGHFGNYGGTFASETLTHAIAELRDAYAKFKDDPAFLAEFHYELKHFVGRPSPVYHAARTSQEMGAQIYLKREDLNHTGAHKINNVIGQAMLARRMGKPRVIAETGAGQHGVATATICARYGLECVVYMGSQDVKRQSPNVYRMNLLGATVVPVESGSKTLKDALNEAMRDWVTNVENTFYIIGTVAGPHPYPMMVRDFQSVIGNECIDQMPAMEGKQPDVVVACVGGGSNAMGIFHPYIPFANTRLIGVEAAGEGLDSGKHSASILRGTPGVLHGNRTYLLQNEDGQVTETHSISAGLDYPGVGPEHAFLADIGRAEYVGCTDTEALEAFHYLCRTEGIIPALESAHAVAYAMKLAKT-MRPDQSILVNLSGRGDKDIGTVADLSGV--DF
MKPDAKGHFGPYGGAFAAETLTFALAELNAAYEHYSKDPIFLDEFRYELKHFVGRPSPIYHAKRWSGQAGAQIYFKREDLNHTGAHKINNVIGQALLARRMGKQRIIAETGAGQHGVATATICARFGLECVVYMGSEDVKRQAQNVYRMKLLGATVVPVESGSKTLKDALNEAMRDWVTNIENTFYIIGTVAGPHPYPMLVRDFQSVIGEECLVQMPEMTGRQPDYVVACIGGGSNAMGIFYPYIDQQQVQLVGVEAAGEGLDSGKHAASLTKGYPGVLHGNRTYLLQDQNGQIIETHSVSAGLDYPGVGPEHAYLKDSGRAQYVSITDEEALQAFHDCCHIEGIIPALESSHALAYAAKLAAT-LPKDKIVLANLSGRGDKDMHTVAERMGL--KF
MAPDENGRFGDFGGRFVSETLMPLILSLEEEYEKAKTDESFWAEMHDLWTHYVGRPSPLYYAERLTEHLGAKIYLKRDELNHTGAHKINNVLGQIILARRMGKTRIIAETGAGQHGVATATVCAKFGLKCIVYMGAHDVERQAPNVFRMRLLGAEVIPVTSGRGTLKDAMNDALRDWVTNVRDTFYCIGTVAGPHPYPAMVRDFQSIIGKEVREQMHEAEGRLPDTLIAAIGGGSNAMGLFFPFLDDKSVNIIGVEAGGKGVNMKEHCASLTGGRPGVLHGNRTYLLQDDDGQILEGYSISAGLDYPGIGPEHAWLHEIGRAQYVSITDKEALEAFQLSCQLEGIIPALEPSHALAHVMKIAGD-LPSDHLLVMNMCGRGDKDIFSVAKHLGF--DM
MSPDARGHFGRFGGSFVSETLMGALDELTAMYERLKDDPQFRADFDYDLAHYVGRPSPLYLAERWSKQLGAKIWLKREDLNHTGAHKVNNTIGQALLAKHMGKPRVIAETGAGQHGVATATVAARLGLECQVYMGAEDVERQKLNVYRMKLLGAEVIPVTSGSRTLKDAMNEAMRDWVTNVDNTFYIIGTVAGPHPYPQLVRDFQCIIGREAREQSLKQAGQLPDALVACVGGGSNAIGLFHPFLNDEDVLMYGVEAAGDGIETGRHAAPLNAGRPGVLHGNRTYLMEDDNGQIIETHSVSAGLDYPGVGPEHSWLKDIGRVNYVAADDQEALSAFRELTQVEGIMPALESAHALAYARKLAPT-MSADQNIVVNLSGRGDKDILTVAAIDGI--DF
MTGDSRGHFGIYGGRYVAETLMPLILEVEEAYNTLRRDPAFRAELNQLLSAYVGRPSPLYLARSLSDELGARIYLKREDLNHTGAHKINSCLGQILLARRMGKTRIIAETGAGQHGVATATVCALFGLSCVIYMGATDIARQQPNVFRMKLLGADVRAVQSGAATLKDAMNEALRDWVAHVRDTYYLIGTVAGPHPYPTMVRDFQCVIGEETRAQMQDECGALPDSLVACVGGGSNAMGLFHPFLDDRDVRIIGVEAAGHGLETGKHAASLAGGRPGVLHGNCTSILQDDDGQIAEAHSISAGLDYPGIGPEHAWLHDTGRVEYVSVTDEEALEAFHRLTRREGIIPALESAHALAHAIRVAPD-LPQDHRMVVCLSGRGDKDMNTVAAAMGI--AL
M-PDARGHFGRFGGRFMPEALIAPLDELERSWREAQADPTFTGELERMMHEYAGVPSLLYDATRLSQRAGARILLKREDLNHTGAHKVRNVLGQALLTKRMGKHRVIAETGAGQHGVATATACAYLDLECIVYMGEVDTERQALNVARMQMLGATVVPVTTGSRTLKDAINEALRDWVANVESTHYLLGTAAGAHPFPTLVRDLTRGIGDEARAQCLELTGALPDAAVACVGGGSNAIGLFAGFVDDPSVRLYGFEAGGDGFETGRHAATITAGDVGVLHGTRSYLLQDADGQTIESHSISAGLDYPGVGPEHAWLAETGRATYAPITDDEAMAAFDLLCKTEGIIPAIESAHAIAGALKVAAD-LGPDATIVVNLSGRGDKDVHTAAEYFGLLGEA
M-PDTRGHFGPYGGSFVSETLVSALDELRDAYARYQHDPEFLAEFHRELKHFVGRPSPVYHAERWSRELGAQIYLKREDLNHTGAHKINNVIGQAMLARRMGKPRVIAETGAGQHGVATATIAARYGMECVVYMGAEDVRRQAQNVYRMNLLGAKVVPVESGSKTLKDALNEAMRDWVTNVENTFYIIGTVAGPHPYPMMVRDFQCVIGEECKVQMPELAGRQPDAVIACVGGGSNAMGIFHPYIDLPDVRLIGVEAAGDGLGTGRHSASLTMGSPGVLHGNRTYLLQDENGQVIETHSVSAGLDYPGVGPEHAWLKDSKRAEYVCIDDEEALQAFHDCCRIEGIIPALESSHALAYARKYAPT-LPKDQILLVNLSGRGDKDMHTVAQRAGV--AW
M-PDAKGHFGKYGGSFVSETLTHAINELKDAYAKYQHDPEFLAEFQSELAHFVGRPSPVYHAARMSREMGAQIFLKREDLNHTGAHKINNTIGQAMLAKRMGKPRVIAETGAGQHGVATATICARYGLECVVYMGSEDVKRQSPNVYRMKLLGATVVPVTSGSKTLKDALNEAMRDWVANVDNTFYIIGTVAGPHPYPMMVRDFQSVIGNECLVQMPEMKTKQPDAVIACVGGGSNAMGIFHPYIQHDQTRLIGVEAAGEGLESGKHSASIQKGSPGVLHGNRTYVLQDDNGQVTETHSISAGLDYPGVGPEHAFLADIGRAEYVGITDKEALDAFHYLCRTEGIIPALESSHAVAYGMKLAKT-MRPDQSVLVNLSGRGDKDIGTVADLSGD--DV
M-PDASGHFGPYGGIFVSETLIAALEELKAAYAHACTDPAFQAEFDYELKHYVGRPSPIYHAKRWSELLGAQIYLKREDLNHTGAHKVNNCIGQALLAKRMGKPRVIAETGAGQHGVATATVAARYGFECVVYMGSEDVKRQAANVYRMKLLGATVVPVESGSKTLKDALNEAMRDWVTNIENTFYIIGTVAGPHPYPMMVRDFQTVIGKEALVQMPEMAGRQPDAVIAAVGGGSNAMGIFHPYIPHESVKLIGVEAAGEGMDTNRHSASLQKGRPGVLHGNRTYLLQDENGQITETHSISAGLDYPGVGPEHAWLKDSGRAEYVGISDSEALQAFHDLCRFEGIIPALESSHALAYAAKLAPS-LAKDKILLVNLSGRGDKDMHTVAEKSGI--QF
M-PDPRGHFGIYGGSFASETLTHAINELKAAYAKYQFDPEFVAEFEYELAHFVGRPSPVYHAARMSREQGAQIFLKREDLNHTGAHKINNTIGQAMLATRMGKKRIIAETGAGQHGVATATICARYGLECVVYMGSEDVKRQSPNVYRMKLLGATVVPVTSGSCTLKDALNEAMRDWVANVDNTFYIIGTVAGPHPYPMMVRDFQSVIGKECLVQMPEMKTEQPDVVMACVGGGSNAMGIFHPYIAHEATQLIGVEAAGEGMDSGKHSASIQRGSPGVLHGNRTYVLQDDNGQVTETHSISAGLDYPGVGPEHAFLNDIGRAQYVGITDVDALAAFHYLCRTEGIIPALESSHAVAYAMKLAKT-MRVDQSILVNLSGRGDKDIGTVADLSHA--DF
MNPDASGRFGDYGGRYVPETLMPLVHDLDAAYTAAKNDPAYQAELSSFLTHYVGRPSPLYFAERLTKHYGAKIYLKREELNHTGSHKINNCMGQILLAMRMGKTRIIAETGAGQHGVATATVCARFGLPCVVYMGAVDVERQKPNVFRMNLLGAQVEAVTAGSATLKDAMNEALRDWVTNVHDTYYLIGTAAGMHPYPAMVRDFQAVIGNEVKQQILELEGRLPDAVVACVGGGSNAIGLFHPFLNDEGVQLFGVEAAGDGMGTGRHAAAINGGRPGVLHGNMTYLLQDDEGQITEAHSISAGLDYPGIGPEHSWLHDVGRAKYLTCTDQEALDAFKLLAELEGILPAIESSHALARLPDVVKE-VGKDGIVVLNLSGRGDKDVQTVADHLGR--QI
M-PDPDGHFGQFGGSFVAETLVHALDELKAAYEQYRNDPEFLREFHYELKHFVGRPSPVYHARRWSEQLGAQIWFKREDLNHTGAHKINNCIGQILLARRMGKPRIIAETGAGQHGVATATVAARYGLECVVYMGSEDVRRQASNVYRMKLLGATVVPVESGSRTLKDALNEAMRDWVTNISNTFYIIGTVAGPHPYPMMVRDFQCVIGDECVEQMPQDAGRQPDYVLASVGGGSNAMGIFYPYIEHKDVELIGVEAAGRGLDTLEHSASLNKGMVGVLHGNRTYVLQDDDGNVMPTHSVSAGLDYPGVGPEHAWLKDCGRAQYATCTDEDALKAFHDCCRIEGIMPALESSHALAHAARIAPT-LPKDKIILVSLSGRGDKDMHTVAEYGGL--TL
M-PDASGHFGPYGGSFVAETLIHALDELKRSYAEVQADAAFMAEFRSELKHFVGRPSPIYHAARLSRELGAQIYLKREDLNHTGAHKVNNTIGQAMLARRMGKPRVIAETGAGQHGVATATICARYGLECVVYMGSEDIKRQSPNVYRMHLLGATVVPVESGSKTLKDALNEALRDWVTNVENTFYIIGTVAGPHPYPTMVRDFQRVIGDESRAQMHEMVGRQPDAVIACVGGGSNAMGLFYPYIELEGTRLIGVEAAGQGLASGKHAASLSAGSPGVLHGNRTYLLQDANGQITETHSISAGLDYPGVGPEHAYLKDIGRAEYVGVTDTEALDAFHRLCRTEGIIPALESSHAVAHAMKIAPS-MRTDQHLLVNLSGRGDKDIGTVADLSGA--EF
MTPDEEGMFGIFGGRFVAETLMPLILELQQAYDDAKNDPSFKAELQELSTHYAGRPSKLYYAEGLTKHVGAKIYFKREDLNHTGSHKINNCLGQILLAKRMGKTRIIAETGAGQHGVASATVSARFGLPCVVYMGATDVERQKPNVFRMKLLGAEVKPVSSGHGTLKDAMNEALRDWVSNVDDTYYLIGTAAGPHPYPELVRDFQSVIGTEAREQILEREGRLPDTIIAAVGGGSNAIGLFHPFLDDKSVEIIGIEAGGRGLEGEEHCASMSAGSPGVLHGNRTYLLQNADGQILDGHSVSAGLDYPGVGPEHSWLRDTGRVSYVPILDDEALEAFTLTTRTEGIIPALESAHAIAHAVKIAPQ-MAQDKIMIVNLSGRGDKDVHTVGQLLGM--DI
M-PDLKGHFGIYGGSFVSETLTHAINELKAAYAQYQHDPAFIAEFKSELAHFVGRPSPVYHAARMSREMGAQIFLKREDLNHTGAHKINNTIGQAMLAKRMGKPRIIAETGAGQHGVATATICARYGLECVVYMGAEDVKRQSPNVYRMKLLGATVVPVESGSKTLKDALNEAMRDWVANVDNTFYIIGTVAGPHPYPMMVRDFQSVIGEECLTQMPEMAEQQPDAVIACVGGGSNAMGIFYPYIPHDKTRLIGVEAAGEGLDTGKHSASLQLGTPGVLHGNRTYILQDENGQITETHSVSAGLDYPGVGPEHAYLKDIGRAEYVGITDKEALEAFHYLCRTEGIIPALESSHAVAYAMNLAKT-MRPDQSILVNLSGRGDKDIGTVADLSNA--DF
MNPDERGHFGIFGGRYVAETLMPLILDLEKAYADAKADPAFQKEMNGYLKDYVGRPSPLYFAERLTEHLGAKIYFKREELNHTGSHKVNNVLGQIMVARRMGKKRIIAETGAGQHGVATATLCARFGLECIVYMGAVDVERQQPNVIRMEMLGAKVVPVQSGSRTLKDAMNDALRDWVTNVADTFYCIGTVAGPHPYPMMVRDFQSIIGTETRAQMMEAEGRLPDSLVACIGGGSNAMGLFHPFLDDPSVEIFGVEAAGHGL-TNLHAASIAGGRPGVLHGNRTYLLMDDDGQIQDAHSISAGLDYPGIGPEHSWLHETGRVTYLSATDEEALAAFQLLSRLEGIIPALEPAHAIAKVLELAPK-RPKDHLMVVNLSGRGDKDVPQVGDILDK--KK
MQPDPSGHFGPYGGVFVAETLMPALTELREAYAACQADAAFVAEFEHELKHYVGRPSPIYHARRWSTLLGAQIYLKREDLNHTGAHKINNCIGQAMVARRMGKPRVIAETGAGQHGVATATVAARYGMECVVYMGAEDVKRQAANVYRMKLLGATVVPVESGSRTLKDALNEAMRDWVTNVADTFYIIGTVAGPHPYPMMVRDFQTVIGKECLVQMPEMAGRQPDYVLACVGGGSNAMGIFHPYIGMPGVKLVGVEAAGEGLETGRHSASLTAGRAGVLHGNRTYLLQDEDGQIIETHSISAGLDYPGVGPEHAWLKDTALADYVGITDAEALQAFHDLCRLEGIIPALESAHALAYAAKLAPT-LPADKILLVNLSGRGDKDMHTVAERSGL--QF
MNPDARGFFGMFGGRFVAETLMPLILDLEAAWNAARTDPAFEAEHAALRTSYVGRPSPLTFAPRLTEHLGAKIYLKREELNHTGSHKINNCLGQILLAKRMGKTRIIAETGAGQHGVASATVCARFGLPCVVYMGATDIERQKPNVFRMRLLGAEVVPVTSGAGTLKDAMNEALRDWVTNVESTYYLIGTAAGPHPYPAMVRDLQSVIGEETRAQILEAEGRLPDVLVACVGGGSNAIGLFHPFLDDPDVKMVGVEAGGHGLDGDEHCASLNKGRPGVLHGNRTYLLQDADGQILEGHSISAGLDYPGIGPEHSYLHATGRVKYVPATDEETLEAFKLLSRLEGILPALESAHALAEVIKLAPT-MGKDEIIVMNLSGRGDKDVFSVASHLGL--DI
MPPDWRGRFGTFGGQFVAETLIPLVKDLETAYEAARNDPSFHETLAYYFRDYVGRPSPLWFAERLTQELGAKIYLKREELNHTGSHKLNNVMGQILLARRMGKTRIVAETGAGQHGVATATVCALFGLKCVIYMGATDVERQKPNVFRMHLLGAEVKPVTAGAGTLKDAMNEAMRDWVANVADTYFLVGTVAGPHPYPRMVRDFQSIIGEETREQILEAEGRLPDYIVAAIGGGSNAMGIFHPFLDEPSVKLIGVEAAGLGLESGKTAASISRGRSGVLHGNRTYLLQDGNGQIEEAHSISAGLDYPGIGPEHSWLHEIGRATYVGATDQEALDAFQLLTRTEGIIPALECAHGLAHVMTLAPK-LPQDRIIVLNLSGRGDKDIFTVAQHLGV--TL
MTPDSLGHFGQFGGIFVAETLIPALDELRIEYEKALQDPDFIAEYHSELKHYVGRPSPIYHAKRWSEVLGAQIYLKREDLNHTGAHKVNNTIGQALLARRMGKKRVIAETGAGQHGVASATVAARYGLECIVYMGAEDVKRQAPNVYRMKLLGAKVVAVESGTKTLKDAMNEAMRDWVTNVDSTYYIIGTCAGPHPYPQLVRDFQRVIGDECKVQMPEMIGRQPDAVVACVGGGSNAIGIFYPYVDDLGVRLIGVEAGGDGVETGRHAAPLTSNAKGVLHGNRTFLMQDENGQIADTHSISAGLDYPGVGPEHSYLKDIGRAEYVAINDDEAIAAFHDLCHFEGIIPALESSHALAHAAKMAKT-MSKDQVILVNLSGRGDKDIPTLARLSGI--EL
MTPDERGHFGMFGGRFVAETLMPVILEVEKAYAAVKDDPAFQAEMDGYLAHYVGRPSPLYYAERLTEHLGAKIYLKREELNHTGSHKVNNVLGQILLARRMGKKRIIAETGAGQHGVATATLCARFGLECVIYMGAVDVERQKPNVFRMQMLGATVVPVQSGSRTLKDAMNEALRDWVTNVATTYYCIGTVAGPHPYPAMVRDFQAIIGKETREQVLAAEGRLPDSLVACIGGGSNAMGLFYPFLDDKDVEIYGVEAAGHGLASGQHAASLTGGRPGVLHGNRTYLLMDDDGQIAEAHSISAGLDYPGIGPEHAFLHETGRVTYISATDKEALEAFMLLSKLEGIIPALEPSHAIAKVVELAPQ-KPQDHIMVVNLSGRGDKDVPQVADILGG--QF
MNPDEQGMFGIFGGRFVAETLMPLILELEQHWNEAKDDPEFKAELSALSTFYAGRPSKLYFAEGLARHLGAKIYFKREDLNHTGSHKINNCLGQILLAKRMGKKRIIAETGAGQHGVASATVAARFGYPCVVYMGATDVARQSPNVFRMKLLGAEVRPVSAGHGTLKDAMNEALRDWVTNVEDTYYLIGTAAGPHPYPEMVREFQSVIGTEARQQIVEQEGRLPDVIIAAVGGGSNAIGLFHPFLDDKDVRIVGVEAGGHGLDGIEHCASMNAGKPGVLHGNRTYLLQNDDGQILDGHSISAGLDYPGVGPEHSWLRDTGRVEYVPILDNEALEAFQLCTRTEGIIPALESAHAIAQAVKMAPT-MGKDQVMIVNLSGRGDKDVHTVAKTMGM--EI
M-PDARGHFGIYGGSFVAETLSHALDELNAAYERYRHDPEFIAEFRNELAHFVGRPSPVYHAARMSREVGAQIYLKREDLNHTGAHKINNTIGQALLARRMGKPRVIAETGAGQHGVATATICARYGMECVVYMGSEDVKRQSPNVYRMNLLGARVVPVESGSKTLKDALNEAMRDWVTNVENTFYIIGTVAGPHPYPAMVRDFQRVIGDECLVQMPALAGRQPDAVVACVGGGSNAMGIFYPYIPHEGVRLIGVEAAGEGMESGKHSASLQRGSPGVLHGNRTYVLQDANGQITETHSVSAGLDYPGVGPEHAYLKDIGRAEYVGITDAEALQAFHYLCRAEGIIPALESSHAVAYAMKLAKT-MRPDQHVLVNLSGRGDKDIGTVADLSGA--DF
MSPDLRGRFGIFGGQFVAETLMPLVLELDAAYAQAKADPAFRRELDYYLKDYVGRPSPLWFARRLTRELGAKIYMKREELNHTGSHKLNNVMGQILLARRMGRTRIVAETGAGQHGVATATVCALFGLKCVIYMGATDVERQKPNVFRMRLLGAEVVPVTSGAGTLKDAMNEAMRDWVTNVRDTYFLVGTVAGPHPYPQMVRDFQSVIGEETKVQMQEAEGRLPDIIVAAIGGGSNAMGIFHPFLDDPSVRLIGVEAAGRGLDSGETAASILRGRPGVLHGNRTYLLQDADGQIDEAHSISAGLDYPGIGPEHSWLNDIGRAEYVGATDDEALAAFQLCTRTEGIIPALECAHGLAHVAKIAPT-LDPETLVVLNVSGRGDKDIFTVAAHLGV--TL
M-PDNRGHFGRYGGIFVAETLMHAVSELNEAYEKYKEDPDFVAEYRYELAHFVGRPSPVYHARRWSEQLGAQIWFKREDLNHTGAHKINNCIGQILLARKMGKKRIIAETGAGQHGVATATVAARYGMECVIYMGAEDVRRQASNVYRMKLLGAAVVPVESGSRTLKDALNEAMRDWVTHIDDTYYIIGTVAGPHPYPAMVRDFQQIIGQECIEQMPACAGRQPDAVIACVGGGSNAMGIFYPYLSHTKVRLIGVEAAGEGLDTPRHAASISGGQVGVLHGNRTYVLQSRNGQIQETHSVSAGLDYPGVGPEHAWLHDSKRATYVAVDDNTALEAFGQCCRLEGIMPALESAHALAYAATLAPT-LSRESILLVCLSGRGDKDMHTVAEYTGI--AL
MTPDTRGHFGAFGGRYVAETLMPLILELEREYRRAQADPAFKAEFEDLLRHYVGRPSPLYYAERMTEAVGAKIYLKRDELNHTGAHKINNCIGQILLARRMGKTRIIAETGAGQHGVATATVCARFGLPCTIYMGARDMERQQPNVFRMRLLGAEVRGVTAGRATLKDAMNEALRDWVASVSDTYYLIGTSAGPHPYPELVRDFQSVIGTEAKAQLQEAEGRLPDLLVAAIGGGSNAIGLFHPFLDDESVRIIGVEAAGKGLDGADHAASLSGGRPGVLHGNKTYLLQDEDGQITEGHSISAGLDYPGIGPEHSWLHEIGRVEYRSATDQDALDAFQFLCRTEGIIPALEPSHALAVVRKEAAA-MSRDDIIIANLCGRGDKDIFTVAEALGV--EL
MNPDEEGMFGIFGGRFVAETLMPLILELQDAYDSAKDDPEFKAELQNLSTHYAGRPSKLYYAEGLTKHLGAKIYFKREDLNHTGSHKINNCLGQILLAKRMGKTRIIAETGAGQHGVASATVAARFGLPCVVYMGATDVERQKPNVFRMKLLGAEVKPVTAGNGTLKDAMNEALRDWVTNVEDTYYLIGTAAGPHPYPELVRDFQAVIGTEARQQILEQEGRLPDALIAAVGGGSNAIGLFHPFLDDKDVKIYGVEAGGHGLDGNEHCASMNAGRPGVLHGNRTYLLQDEDGQILEGHSVSAGLDYPGVGPEHSWLRDTGRVSYVPILDNEALDAFQLTTRVEGIIPALESAHAIAYAVKLAPT-MGKDQVMIVNLSGRGDKDVHTVGKLLGM--DI
M-PDAQGHFGRYGGTYVAETLMAALDELKREYARYKDDPDFLAEYQNELKHYVGRPSPIYHARRLSEACGAQIYLKREDLNHTGAHKINNAIGQALLAKRMGKKRVIAETGAGQHGVATATVAARYGMECVVYMGAEDVKRQAPNVFRMKLLGASVVPVESGSKTLKDALNEAMRDWVTNVDSTFYILGTAAGPHPYPMMVRDFVSVIGEESKVQMPEMIGRQPDAVVACVGGGSNAIGIFYPYIPVEGVRLIGVEAGGDGLDTGRHAAPLSAGRPGVLHGTRSYLMQDANGQIIETHSVSAGLDYPGVGPEHSHLKDSGRAEYVAVTDSEALVAFHDLCRYEGIIPALESSHALAYAAKLAPT-LSQDQVILVNLSGRGDKDINTVAGLVGM--TL
MLPDERGHFGIFGGRYVAETLMPLILDVERSYAAAKADPAFQAEFRQLLAQYVGRPNPLYHAKRLTEAFGAKIFLKREDLNHTGAHKINNCIGQILLARRMGKKRIIAETGAGQHGVATATVCALFGMDCVIYMGATDIERQQPNVYRMKLLGAEVRPVQSGAATLKDAMNDALRDWVTNVHDTYYLIGTVAGPHPYPAMVRDFQAVIGEEVRNQILAQEGRLPDSLVACIGGGSNAMGLFHPFLDEPDLRIIGVEAAGHGLDK-AHAASLSGGRPGVLHGNRTYLLQDGDGQIAEAHSISAGLDYPGIGPEHAWLHESGRVEYVSVTDTEAVEAFQRCTRLEGIIPALESSHAIAYAGKIAGS-LPADHLMVISLSGRGDKDVATIARALGD--IV
MTPDDGGHFGIHGGQFVAETLMPLIKELEQAFEDSKTDDAFKAELGGYLKHYVGRPSPLYFAKRMSEHLGARIYFKREDLNHTGAHKVNNCMGQILLARRMGKGRIIAETGAGMHGVATATVCALFDLPCTIYMGCKDIERQAPNVYRMKMLGATVIPVTAGAGTLKDAMNEAMRDWVANVESTYYLIGTVAGMHPFPEMVRDFQCIIGDETRDQIMELEGRLPDSLVACIGGGSNAMGLFHPFLDDGDVRIVGVEAAGHGIDTGEHAASLNAGKPGVLHGNRTYLLMDDDGQITEAHSISAGLDYPGIGPEHAWLHDIGRAEYVAITDDEALEAFRLCSRMEGIIPALESSHAVAQAMKMAPD-LPGDHIMVINMSGRGDKDLNTVAAIDGV--TL
MTPDAEGRFGQYGGRFVAETLMPLVLELNEAYEAAKADPSFQAELDGFLTDYVGRPSPMYLAERLSAHYAADIWFKRDELNHTGAHKVNNCMGQILLAMRMGKTRIIAETGAGQHGVATATVCARFGLPCVIYMGATDVERQSPNVFRMKLLGAEVVPVTSGRATLKDAMNEAMRDWVTNVADTYYLIGTAAGPHPYPAMVRDFQSVIGREARASMLARKSKLPDACVAAIGGGSNAIGLFHPFIDDAGVRLIGVEAAGRGLDGPDHAASLQGGRPGVLHGNRTYLLQDDDGQILEGHSISAGLDYPGIGPEHAWLKDIGRAEYRAATDAEALEAFKLCSQLEGIIPALEPSHALARVGEIAEE-VGKGGDVVLNMCGRGDKDIPQVARMFGV--QL
M-PDAQGHFGKFGGSFVAETLVHALDALREAYARYRDDPEFQREFAYELEHFVGRPSPVYHARRWSEQLGAQIWFKREDLNHTGAHKVNNCIGQALLARRMGKPRVIAETGAGQHGVATATVAARYGMECVVYMGSEDVRRQASNVYRMKLLGARVVPVESGSRTLKDALNEAMRDWVTNVEDTFYIIGTVAGPDPYPRMVRDFQTIIGRECREQMPRDAGRQPDYVIAAVGGGSNAIGIFHPYIEDESVRLIGVEAAGEGLDSGRHAASLNRGVVGVLHGNRTYLLQDEHGQITETHSVSAGLDYPGVGPEHAWLHDSGRAQYVGVTDQEALAAFHDCCRIEGIMPALESSHAIAQAVKLAPT-LSRDRIILVNLSGRGDKDMHTVAEYSGI--TL
MPPDAQGRFGIHGGRFVAETLMPLILDLEQQYLAAQADPAFHAELNHYLKHYVGRPSPLYFAERLTKVLGAKIYLKREDLNHTGAHKINNCMGQILLAKRMGKTRIIAETGAGQHGVATATVCALMGLDCVIYMGATDIERQMPNVFRMKLLGAEVKPVTSGAGTLKDAMNDALRDWVSNVHNTYYLIGTAAGPHPYPSMVRDFQCIIGEEVKEQLLEQEGRLPDSLVACVGGGSNAIGLFHPFLDDPSVRIIGVEAGGHGVDTPAHAASLTGGRPGVLHGNRTYLLQDADGQILEAHSISAGLDYPGIGPEHSWLHDIKRVEYVPINDDEAVEAFQRMTKLEGIIPALESSHAIAHAMKLAPT-LPGDHVMVVNLSGRGDKDVNTIARAMGE--QL
M-PDEKGRFGDFGGRFVSETLMPLILELEAQYEHAKTDQTFWDEMDYLWKHYVGRPSPLYFAERLTDHLGAKIYLKRDELNHTGAHKINNVLGQIILARRMGKTRIIAETGAGQHGVATATVCAKFGLKCVVYMGAHDVERQKPNVFRMRLLGAEVVPVTSGRGTLKDAMNDALRDWVTNVRDTFYCIGTVAGPHPYPAMVRDFQAIIGKEAKEQMMEAEGRLPDTIIAAIGGGSNAMGLFFPFLDDKEVNIIGVEAGGKGVNAKEHCASLTGGRPGVLHGNRTYLLQDDDGQILEGYSISAGLDYPGIGPEHSWLHEIGRAKYVAITDKEALEAFQLCCMQEGIIPALEPSHALAHVMKIAPE-LPADHLICMNMCGRGDKDIFTVAKHLGF--GM
MTPDQRGRFGIFGGRFVAETLMPLILSVERAYEEAKADPDFQATIDRYARDYVGRPSPLFEAERLTAHVGARIFFKRDELNHTGAHKINNCLGQVLLAHRMGKTRIIAETGAGQHGVATATVCALFGLPCTVFMGATDVERQKPNVFRMKLLGAEIVPVTSGRGTLKDAMNEALRDWVTNVDNTFYVIGTAAGPHPYPAMVRDFQSVIGREARAQILEREGRLPDTIMACIGGGSNAIGLFHPFLDDQDVEIIGVEAAGRGLETSDHAASLAGGAPGVLHGNRTFLLQDEDGQIAEGHSISAGLDYPGIGPEHAWLHTTGRVTYQNATDREALDMFALLSRLEGIIPALEPAHALARAVDKAAQ-LPQSALLLLNLCGRGDKDIFSVAAHLGV--DI
MNPDEEGMFGIFGGRFVAETLMPLILELQQAYETARNDPEFKAELNALSTFYAGRPSKLYYAEGLSKHLGAKIYFKREDLNHTGSHKINNCLGQILLAKRMGKTRIIAETGAGQHGVASATVAARFGLPCIVYVGATDVERQKPNVFRMKLLGAEVKPVSAGNGTLKDAMNEALRDWVTNVEDTYYLIGTAAGPHPYPELVRDFQSVIGTEARQQILEQEGRLPDVIVAAVGGGSNAIGLFHPFLDDASVKIVGVEAGGRGLEGEEHCASMSAGRPGVLHGNRTYLLQNADGQILEGHSVSAGLDYPGVGPEHSWLKDSGRVDYVPILDNEALDAFQLCTRTEGIIPALESAHAIAQAVKMAPT-MGKDKVMIVNLSGRGDKDVHTVGKLLGM--DI
MTPDDTGHFGIFGGRFVAETLMPLILDLQKAYEDAKADPAFRKEMDGYLKAYVGRPSPLYFAERLTEHLGAKIYLKREELNHTGSHKVNNVLGQIMVARRMGKKRIIAETGAGQHGVATATLCARFGLECIVYMGAVDVARQQPNVIRMEMLGAKVVAVQVGARTLKDAMNEALRDWVTNVHNTFYCIGTVAGPHPYPMMVRDFQSIIGEETRVQMQELEGRLPDSLIACIGGGSNAMGLFHPFLDDPSVDIYGVEAAGHGL-TNLHAASIAGGRPGVLHGNRTYLLMDEDGQIQEGHSISAGLDYPGIGPEHSWLHTIGRVKYLSATDEEALAAFQLLSKLEGIIPALEPAHALAKVGELAPT-LPKDHLMVVNLSGRGDKDVPQVGDILGR--QS
MAPDPSGHFGPYGGVFVAETLIPALDELRAAYEACRDDPAFITEFEYELKHYVGRPSPIYHARRWSDLLGAQIYLKREDLNHTGAHKVNNCIGQAMVARRMGKPRVIAETGAGQHGVATATVAARYGMECVVYMGSEDVRRQAANVYRMKLLGATVVPVESGSKTLKDALNEAMRDWVTNVHNTFYIIGTVAGPHPYPLMVRDFQTVIGKECLLQMPEMTGRQPDCVIACVGGGSNAMGIFHPYIDVPDVRLIGVEAAGEGMESGRHAASLTAGKPGVLHGNRTYLLQDDDGQIIETHSISAGLDYPGVGPEHAWLKDSGRAEYVTVTDQEALKAFHDLCRLEGIIPALESSHALAYAARLAPT-LPKDKILLVNLSGRGDKDMHTVAEKSGI--QF
MNPDETGHFGIFGGRFVAETLMPLVLDVAKAYEEAKADPEFAREKAYYLAQYVGRPSPLYFAERLTAKLGAKVYLKREDLNHTGAHKVNNTVGQILLAKRMGKTRIIAETGAGQHGVATATVCALFDIPCTIYMGTKDIERQAPNVFRMKMLGAEVKPVTVGSCSLKDAMNEAIRDWVANVENTYFLVGTAAGMHPFPMMVRDFQCVIGEEVREQCLKAEGRLPDTLVACIGGGSNAIGLFHPFLDDADVRIIGTEAAGRGIETGKHAASLTAGSPGVLHGNRMYLLQDEDGQVKEADSISAGLDYPGIGPEHCWLHDIGRVEYVPVTDDEALAAFHTLTRLEGIIPALESAHALAHVIKLAPT-LPKDNILVMNLSGRGDKDLNTVAAHMGV--EL
MKPDARGHFGQYGGSFASETLTHALTELREAYAHYQNDEQFLAEFHTELKHFVGRPSPVYHAKRWSELAGAQIYFKREDLNHTGAHKINNVIGQALLAKRMGKKRIIAETGAGQHGVATATICARFGMECIVYMGSEDVKRQLQNVYRMNLLGAKVVPVESGSKTLKDALNEAMRDWVTNVESTFYIIGTVAGPHPYPMMVRDFQSVIGNECIVQMPEIASRQPDYVVAAVGGGSNAMGIFYPYIDYQDVKLVGVEAAGDGLDTGRHSASLTLGSPGVLHGNRTYLLQDENGQIMETHSVSAGLDYPGVGPEHSWLKDSGRASYECITDDEALAAFNTCCRIEGIIPALESSHALAYAAKLAAT-LPKDKIVLANLSGRGDKDMHTVQQRQG-----
----------------MSETLAQAVTELGEAYRHYRRDPAFIAEFRNELAHYVGRPSPVYHAKRLSDETGAQIFLKREDLNHTGAHKINNVIGQALLARRMGKPRIIAETGAGQHGVATATICARYGLECVVYMGSEDIRRQMPNVQRMQLLGATVTSVDSGSRTLKDAMNEAIRDWVANVDRTFYLIGTVAGMHPYPMMVRDFQSVIGKECRVQMPDMLGRQPDAVVACVGGGSNAIGIFHPYISEESVRLIGVEAAGLGLDSGKHAASLQRGRPGVLHGNRTYIIQNEDGQVMETHSISAGLDYPGVGPEHALLHDIGRVEYVGITDEEALHAFHYLCRAEGIIPALESSHAVAYALKLARD-MRPDQAVLVNLSGRGDKDMGTVMEYMAA--AP
M-PDLEGHFGQYGGSFVAETLVHALDELRAAYDKYHADPDFLREFAYELKHFVGRPSPVYHARRWSEQLGAQIWFKREDLNHTGAHKINNCIGQILLARRMGKPRIIAETGAGQHGVATATVAARYGLECVVYMGSEDVRRQASNVYRMKLLGATVVPVDSGSRTLKDALNEAMRDWVTNVENTFYIIGTVAGPHPYPMMVRDFQSVIGTECIEQMPLDAGRQPDYVVASVGGGSNAMGIFYPYLDHADVQLVGVEAAGEGLETGRHAASLNAGVVGVLHGNRTYVMQDEDGQVMETHSISAGLDYPGVGPEHAWLKDSGRAQYACVDDQEALAAFHGCCRTEGIMPALESSHAIAYALRLAPT-LPKDKIILVNLSGRGDKDMHTVADFSGI--SL
M-PDARGHFGPYGGLFVSETLMEPLEELRAAYEKYMQDATFLAELDADLANYVGRPSPVYYAQRLSRENGAQIYLKREDLNHTGAHKVNNTIGQALLAKRMGKTRIIAETGAGQHGVATATVAARLGLECVVYMGEVDIARQEANVYRMKLLGARVESVKSGSRTLKDALNEAMRDWVTNIDDTFYIIGTVAGPHPYPAMVRDFQAVIGREAKLQMQEQTGDLPDALVACVGGGSNAIGLFYPFLNDSSVAIYGVEAAGDGLDSGRHAAPLCAGTPGVLHGNRTYLMEDPNGQIIETHSISAGLDYPGVGPEHAWLKDVGRAKYVAATDQEALAAFHTLTRVEGIIPALESSHAIAYALKLARE-MDQQRTILVNLSGRGDKDMHTVAALDGL--KL
MAPDEQGRFGIFGGRFVSETLMPLILELEERYEFAKTDPTFWAEMDYLWKHYVGRPSPLYYAERLTKHLGAKIYMKRDELNHTGAHKINNVLGQIILARRMGKTRIIAETGAGQHGVATATVCAKFGLKCVVYMGAHDVERQAPNVFRMRLLGAEVIPVTSGRGTLKDAMNDALRDWVTNVRDTFYCIGTVAGPAPYPAMVRDFQSIIGKETRWQLQEGKGRLPDTLIAAIGGGSNAMGLFYPFLDDPTVNIIGVEAGGKGVDDREHCASLTGGRPGVLHGNRTYLLQDDDGQILEGFSISAGLDYPGIGPEHAWLHDTGRAKYVSITDMEALEAFKLSCALEGIIPALEPSHALAHVMKIAPS-LPSDHIMVMNMCGRGDKDIFTVAKHLGF--DM
MKPDAKGHFGMYGGSFVSETLTLALSELQQAYAKYQNEPQFLAEFHSELKHYVGRPSPIYHAKRWSEQMGAQIYFKREDLNHTGAHKINNVIGQALLAKRMGKPRVIAETGAGQHGVATATICARFGLECVVYMGSEDVKRQMQNVYRMNLLGAKVVPVESGSKTLKDALNEAMRDWVTNVEDTFYIIGTVAGPHPYPMMVRDFQSVIGNECLVQMPEMTGRQPDHVVACVGGGSNAMGIFYPYINHHDVALVGVEAAGEGLASGKHSASLTLGSPGVLHGNRTYLLQDANGQIIETHSISAGLDYPGVGPEHAWLKDCGRATYETVTDDEALAAFHTCCRIEGIIPALESSHALAYAAKLAAT-LPKDKIVLANLSGRGDKDMHTVAER--L--KL
M-PDENGRFGDFGGRFVSETLMPLILSLEEEYERAKTDESFWAQMDDLWKHYVGRPSPLYFAERMTEDLGAKIYLKRDELNHTGAHKINNVLGQILLARRMGKTRIIAETGAGQHGVATATVCARFGLKCIVYMGAHDVKRQAPNVFRMRLLGAEVIAVTSGRGTLKDAMNDALRDWVTNVNDTFYCIGTAAGPHPYPAMVRDFQSIIGKETREQLHEGEGRLPDTLIAAIGGGSNAIGLFYPFLDDESVNIIGVEAGGKGVNDKEHCASLTGGRPGVLHGNRTYLLQDDDGQILEGFSISAGLDYPGIGPEHSWLHEIGRAKYVAITDKEALEAFQYCCTQEGIIPALEPSHALAHVMKIAPN-LPKDHIIVMNMCGRGDKDIFTVAKALGF--DM
MNPDENGRFGLFGGRFVAETLMPLILDLERAYGEAKADPAYQSELDSLLKHYVGRPSPLYYAERMTEHLGAKIYFKRDELNHTGAHKINNVLGQILLARRMGKKRIIAETGAGQHGVATATACARFGLECVVYMGAVDVERQKPNVFRMKMLGAEVRPVQAGARTLKDAMNEALRDWVTNVADTFYCIGTAAGPHPYPAMVRDFQSVIGNEAKAQMLEAEGRLPDSLVACIGGGSNAIGLFHPFLDDASVEIYGVEAAGHGLDVEGHAASLAGGRPGVLHGNRTYLLMDDDGQILEGHSISAGLDYPGIGPEHSWLRDIGRVTYLSATDKEALAAFQLCSKLEGIIPALEPSHALAKVMQLAPQ-KPQDHLMVMNLCGRGDKDIFAVAEHLG---GM
MNPDENGHFGIHGGRFVAETLMPNILELQAAYEAAKADPAYQSEMAGYLAHYVGRPSPLYYAERLSEHLGAKIYLKREELNHTGSHKVNNVLGQILLALRMGKKRIIAETGAGQHGVATATLCARFGLKCIVYMGAVDVERQKPNVFRMNMLGAEVVPVQSGSRTLKDAMNEALRDWVTNVHDTFYCIGTVAGPHPYPSMVRDFQSIIGRETREQLMEAEGRGPDSLIAAVGGGSNAIGLFHEFLDDSGVEIYGVEAAGHGISSGMHAASITGGKPGVLHGNRTYLLMDDDGQIIEAHSISAGLDYPGIGPEHSWLHDTGRVTYIPCTDKEALEGFQLLSRLEGIIPALECAHAIGKVMEIAPT-KPKDHLMVVNLSGRGDKDIFTVAEHLGG--QI
M-PDQRGHFGPYGGVFVSETLMYALEELKETYAKFQHDPEFIAEFNSELKHFVGRPSPIYHAKRWSDEIGAQIYFKREDLNHTGAHKINNVIGQALLAKRMGKPRIIAETGAGQHGVATATICARFGLECIIYMGSVDVERQAQNIYRMRLLGATVVPVESGSKTLKDALNEAMRDWVTNVENTFYIIGTVAGPHPYPAMVRDFQSVIGTECITQMPEMTGRQPDYVLACVGGGSNAMGIFYPYINYPDVKLIGVEAAGDGIATGRHAAALCAGTPGVLHGNRTYLIQDANGQIMETHSVSAGLDYPGVGPEHAWLKDINRAQYTAVTDDDALEAFHNCCRIEGIIPALETSHAIAYACQLAKT-LPKDQTILVNLSGRGDKDMHTVAQHTKV--KL
M-PDEKGRFGIYGGRFVSETLMPLILDLEAEYEKAKTDQSFWDEMDFLWKHYVGRPSPLYFAERLTERLGAKVYMKRDELNHTGAHKINNVLGQIILARRMGKTRIIAETGAGQHGVATATVCAKFGLKCVVYMGAHDVERQQPNVFRMKLLGAEVVPVTSGRGTLKDAMNDALRDWVTNVRDTFYCIGTVAGPHPYPAMVRDFQSIIGKEAKEQMHEAEGRNPDTIIAAIGGGSNAMGLFFPFLDDKEVNIIGVEAGGKGVDEKEHCASLTGGRPGVLHGNRTYLLQDDDGQILEGFSISAGLDYPGIGPEHSWLHDVGRAKYVSITDKEALEAFKLCCETEGIIPALEPCHALAHVAKIAPE-LPRDHIICMNMCGRGDKDIFTVAKHLGV--DM
M-PDARGHFGIYGGSFVAETLSHALDELRQAYDRYRDDAEFLAEFRRELKYFVGRPSPVYHAARMSREMGAQIFLKREDLNHTGAHKINNVIGQALLARRMGKPRVIAETGAGQHGVATATICARYGLECVVYMGAEDVKRQSPNVYRMHLLGAKVIPVESGSKTLKDALNEAMRDWVTNVENTFYIIGTVAGPHPYPAMVRDFQAIIGQECLTQMPEMAERQPDAVVACVGGGSNAMGIFHPYIPFEGTRLIGVEAAGEGMDTAKHSASLQLGRPGVLHGNRTYILQDANGQITETHSVSAGLDYPGVGPEHAYLKDIGRAEYVGITDKEALEAFHYLCRTEGIIPALESSHAVAYAMKLAKT-MRPDQHILVNLSGRGDKDIGTVADLSGA--EF
MDPDESGRFGEFGGRYVAETLMPLILDLEKEYEAAKADPEFEKLYRGLMQDYVGRPSAMYFAERLTEHFGAKIYFKRDELNHTGSHKVNNCLGQVLLALRMGKTRIIAETGAGQHGVATATICARFGLPCTVFMGATDVERQKPNVFRMKLLGAEIVPVSSGTGTLKDAMNEALRDWVTNVHDTFYCIGTAAGPHPYPAMVRDFQSVIGREAKAQIMEREGRLPDVVMACIGGGSNAIGLFHPFLEDENVRMIGVEASGHGIETGEHAAALNGGEPGILHGNRTYLLQDGDGQIIDAHSISAGLDYPGIGPEHSFLKDTGRAEYLTCTDKEALDAFQLCTKLEGIIPALEPAHAIARVGDVARE-LGKDGLIIMNLCGRGDKDVFSVAGHLGI--DI
MQPNATGHFGPYGGAFVAETLTYALAELNAAYERYSKDQDFLQEFRYELKHFVGRPSPIYHARRWSEIAGAQIYFKREDLNHTGAHKINNVIGQALLARRMGKRRIIAETGAGQHGVATATICARFGLECVVYMGSEDVKRQAQNVYRMKLLGATVVPVESGSKTLKDALNEAMRDWVTNIENTFYIIGTVAGPHPYPMLVRDFQSVIGEECLVQMPEMTGRQPDVVTACIGGGSNAMGIFYPYIDQQQVRLVGVEAAGEGLDGVKHAASLTKGYPGVLHGNRTYLLQDENGQIIETHSVSAGLDYPGVGPEHAHLKDIGRAEYVSITDEEALQAFHDCCHIEGIIPALESAHALAYAVKLAAT-LPRDQIILANLSGRGDKDMHTVAERMGL--NF
MNPDERGHFGIYGGRFVAETLMPLILDLEKAYAEAKADPAFRAEMDNHLKHYVGRPSALYFAERLTEHFGAKIYFKREDLNHTGAHKVNNVLGQIMLAKRMGKPRVIAETGAGMHGVATATMCAKFGLECVVFMGAVDVERQQPNVLRMKALGAEVRPVTSGANTLKDAMNEALRDWVTNVHDTFYCIGTVAGPHPYPMMVRDFQAVIGQEVREQIMQAEGRLPDSLVACIGGGSNAMGLFHPFLDDPGVAIYGVEAAGHGLDK-LHAASIAGGKPGVLHGNRTYLLMDADGQIEEAHSISAGLDYPGVGPEHSWLHDVGRVNFLSATDTEALDAFKLCCRLEGIIPALEPSHALAKVADLAPK-LPKDHLMVVNMSGRGDKDLASVAEHLGG--KF
MSPDEQGMFGIFGGRFVAETLMPLILELQRHWDEAKNDPAFKEELRDLSTHYAGRPSKLYYAEGLTRHLGAKIYFKREDLNHTGSHKINNCLGQILLAKRMGKTRIIAETGAGQHGVASATVAARFGFPCFVYMGATDVERQKPNVFRMKLLGAEVRPVNAGHGTLKDAMNEALRDWVTNVHDTYYLIGTAAGPHPYPELVRDFQSVIGTEARQQILEQEGRLPDVIVAAVGGGSNAIGLFHPFLDDRSVKIVGIEAGGRGLDGIEHCASMNAGSPGVLHGNRTYLLQNDDGQILDGHSISAGLDYPGVGPEHSWLRDSGRVEYVPILDDEALEAFQLTTKVEGIIPALESAHAIAHAVKVAPT-MGKDKVMIVNLSGRGDKDVHTVAQMLGM--EI
M-PDANGHFGPYGGCFISETLTYAINELKNAYAKYQNDPDFLAEFQNELAHYVGRPSPVYHAARTSRELGAQIYLKREDLNHTGAHKINNVIGQAMLARRMGKPRIIAETGAGQHGVATATICARYGLQCVVYMGAEDVKRQSPNVYRMKLLGATVTPVESGSKTLKDALNEAMRDWVANVDNTFYIIGTVAGPHPYPMMVRDFQSVIGKECLTQMPKMLGKQPDAVIACVGGGSNAIGIFHPYIPFEKTRLIGVEAAGRGLDSGQHAASLERGSPGVLHGNRTYVLQNDDGQIIETHSISAGLDYPGVGPEHAWLKDTGRAEYVGITDTEALAAFHHLCRTEGIIPALESSHAFAHAMKIAPA-MRPDQSILVCLSGRGDKDIGTVADLDGV--DF
MSPDERGHFGTFGGRFVAETLMPLILDLEKAYAAAKADPSFQKEMNGYLKDYVGRPSPLYFAERLTEHLGAKIYLKREELNHTGSHKVNNVLGQIMVARRMGKKRIIAETGAGQHGVATATLCARFGLECIVYMGAVDVARQEPNVIRMEMLGAKVVPVQSGTRTLKDAMNDALRDWVTNVATTFYCIGTVAGPHPYPAMVRDFQSVIGHETREQMMAAEGRLPDSLVACIGGGSNAMGLFHPFLDEPAVEIFGVEAAGHGL-TNLHAASLAGGRPGVLHGNRTYLLMNEDGQIQDAHSISAGLDYPGIGPEHAWLHETGRVTYLSATDEEALAAFQLLSRLEGIIPALESAHAIAKLSQLAPK-RPRDHLMVVNLSGRGDKDVPQVGDILGR--KS
MTPDEKGLFGRFGGQYVAETLMPLILDLAEEYERAKVDPAFLEELAYFQRDYVGRPSPLYFAERLTEHCGAKIYLKREELNHTGAHKINNCIGQILLARRMGKQRIIAETGAGMHGVATATVAARFGLQCVIYMGTTDIDRQQANVFRMKLLGAEVIPVTAGTGTLKDAMNEALRDWVTNVETTFYLIGTVAGPHPYPAMVRDFQAVIGKETREQLIEKEGRLPDSLVACIGGGSNAMGLFHPFLDEPGVKIVGVEAAGHGIETGKHAASLNGGVPGVLHGNRTFLLQDADGQIIDAHSISAGLDYPGIGPEHAWLHDIGRVEYSSITDHEALQAFHTCCRLEGIIPALESSHALAEVFKRAPR-LPKDHLMVVNLSGRGDKDMQTVMHHMQE--KL
MTPDDRGRFGIFGGRFVAETLMPLLLELDEAYRAAQADPEFRKELDYYLKDYVGRPSPLWFAQHLTEELGAKVYFKREELNHTGSHKLNNVMGQILVARRMGKTRIVAETGAGQHGVATATVCALFGLKCTIYMGATDVERQKPNVFRMHLLGAEVKPVTAGAGTLKDAMNEAMRDWVANVADTYFLVGTVAGPHPYPEMVRDFQSVIGVEVKEQITQAEGRLPDVIVAAIGGGSNAMGIFHPFLDDASVRLIGVEAAGRGLDSGKTAASISRGRPGVLHGNRTYLLQDKHGQIEEAHSISAGLDYPGIGPEHSWLNDIGRAEYVGVTDEEALEAFQVCTRTEGIIPALECAHGLAHVMKIAPT-MAKDQIIVLNVSGRGDKDIFTVAHHLGV--KL
MNPDESGHFGIFGGRFVAETLMPLILDLEKAYNEAKADPAYKAEMDAGLKHYVGRPSPLYYAERLTEHLGAKIYFKREELNHTGSHKVNNVLGQILLARRMGKKRIIAETGAGQHGVATATLCARYGLECVVYMGAVDVSRQAPNVFRMKMLGATVVPVQSGSKTLKDAMNEALRDWVTNVDSTFYCIGTVAGPHPYPGMVRDFQSVIGNETREQMLEAEGRLPDSLIACIGGGSNAMGLFHPFLDDPSVKIFGVEAAGHGIPTGEHAASLTGGRPGVLHGNRTYLLMDDDGQIAEAHSISAGLDYPGIGPEHSWLHDIGRATYISATDEEALAAFQLVAKLEGIIPALEPAHALAKVADLAPT-FPQDHLMVVNLSGRGDKDIPQVADILGT--RL
M-PDASGHFGPYGGTFASETLTHAIQELRAAYARYQHDPEFLAEFQYELAHFVGRPSPVYHAARTSSDIGAQIYLKREDLNHTGAHKINNVIGQAMLAKRMGKPRIIAETGAGQHGVATATICARYGLECVVYMGSEDVKRQSPNVYRMKLLGATVVPVDSGSKTLKDALNEAMRDWVTNVENTFYIIGTVAGPHPYPMMVRDFQRVIGTECIEQMPAFNGGQPDAVVACVGGGSNAMGIFHPYIPFENTRLIGVEAAGEGLDSGRHSASILRGSPGVLHGNRTYLLQSDDGQVTETHSISAGLDYPGVGPEHAHLSDIGRAEYVGITDKEALAAFHHLCRTEGIIPALESSHAVAHAMKLAAT-MRPDQSILVNLSGRGDKDIGTVADLSGA--DF
MHPDERGRFGDFGGRFVAETLMPLILDLEAAYAAAKADPAYRQEMDGYLSHYVGRPSPLYFAERLTDHFGAKIYLKREELNHTGSHKVNNVLGQILLARRMGKKRIIAETGAGQHGVATATLCARFGLECVVYMGAVDVERQKPNVFRMKLLGATVVPVQSGSKTLKDAMNEALRDWVTNVATTFYCIGTVAGPHPYPMMVRDFQSIIGRETREQMLATEGRLPDSLVACIGGGSNAMGLFHPFLDDPAVEIFGVEAAGHGISSGLHAASLSGGKPGVLHGNRTFLLMSEDGQIDEAHSISAGLDYPGIGPEHAFLHETGRVSYLSATDEEALAAFQLLSKLEGIIPALEPAHALAKVAELAPA-RPKDHLMVVSLSGRGDKDVPQVSEMLES--RL
M-PDVRGHFGPYGGIYVAETLMAALAELNEEYARAKADPAFWEEFHYELKHYVGRPSPIYHAKRWSELLGAQIYLKREDLNHTGAHKVNNTIGQALLARRMGKKRVIAETGAGQHGVASATVAARYGLECVVYMGAEDVKRQSPNVYRMKLLGATVVPVESGSKTLKDALNEAMRDWVTNVDSTFYILGTAAGPHPYPMLVRDFQTVIGEECKVQMPEMIGRQPDVVVACVGGGSNAIGLFYPYIGVDGVRMVGVEAGGDGVETGRHAAPLSIGKPGVLHGFKSYLMQDEDGQIIETHSVSAGLDYPGVGPEHSYLKDIGRAEYTAINDDEALKAFHDLCRYEGIIPALESSHALAWAAKTAPT-MSKDQVILVNLSGRGDKDINTVASLSGL--TL
MTPDENGHFGIFGGRFVAETLMPLILELEKAYAEAKRDPAFQKEMDYYLAHYVGRPSPLYYAERLTQHLGAKIYFKREELNHTGAHKVNNVLGQIMVARRMGKTRIIAETGAGMHGVATATLCARFGLPCVVYMGAVDVERQKQNVFRMKMMGAEVVPVQSGSKTLKDAMNEALRDWVTNVTDTFYCIGTVAGPHPYPMMVRDFQCVIGNETRTQMMQAEGRLPDSLVACIGGGSNAMGLFHPFLDDKDIEIYGVEASGHGIPSGLHAASVSGGRPGVLHGNRTYLLMNDDGQINEAHSISAGLDYPGIGPEHAWLADMGRVKFLSATDGEAVAAFQLCSKLEGIIPALETAHALAKVTEIAPK-KPKDHLMVVNLSGRGDKDLASVAEHLGT--AI
MAPDEQGRFGDFGGRFVSETLMPLILDLEAQYEYAKTDDSFWAEMNDLWTNYVGRPSPLYYAERLTEHLGAKVYLKRDELNHTGAHKINNVLGQIILARRMGKNRIIAETGAGQHGVATATVCAKFGLKCVVYMGAHDVERQAPNVFRMKLLGAEVVPVTSGRGTLKDAMNDALRDWVTNVEDTFYCIGTVAGPHPYPAMVRDFQAIIGKEARAQMLEKEGRLPDTLIAAIGGGSNAMGLFFPFLDDKDVGIIGVEAGGKGVNAKEHCASLTGGRPGVLHGNRTYLLQDDDGQILEGFSISAGLDYPGIGPEHAWLHDIGRAQYVSITDVEALEAFQLCCELEGIIPALEPSHALAHVMKIAPE-LPADHLICMNMCGRGDKDIFTVAAALGI--EM
MKPDARGHFGQYGGSFVAETLSHALAELRDAYAHYSKDPAFLAEFHYDLKHFVGRPSPIYHAKRWSEKMGAQIYFKREDLNHTGAHKINNVIGQALLARRMGKKRIIAETGAGQHGVATATICARFGLECVVYMGSEDVKRQAQNVYRMKLLGATVVPVESGSKTLKDALNEAMRDWVTNIENTFYIIGTVAGPHPYPMMVRDFQSVIGNECLTQMPEMTSRQPDYVIACIGGGSNAMGIFYPYIEHKNVQLIGVEAAGEGLESGKHSASLMAGSPGVLHGNRTYLLQDENGQIMETHSISAGLDYPGVGPEHAWLKDSGRAQYVSITDEDALQAFHDCCHIEGIIPALESSHALSYAAKLAAT-LPKEQVVLVNLSGRGDKDMHTVAQRMGL--QF
M-PDAQGHFGPHGGVYVAETLMAALDELKNEYARVKADPSFWEEFRHELKHYVGRPSPVYHAKRWSEQLGAQIYLKREDLNHTGAHKINNAIGQALLARRMGKKRVIAETGAGQHGVASATVAARYGMECVVYMGAEDIKRQSPNVFRMKLLGATVVPVESGSKTLKDALNEAMRDWVTNIDSTFYILGTAAGPHPYPMLVRDFVSVIGEEAKVQMPEVIGRQPDVVVACVGGGSNAIGMFYPYIGVDGVRMVGVEAGGLGLASGKHAAPISGGAPGVLHGAKSYLMQDENGQVVETHSVSAGLDYPGVGPEHSYLKDIGRADYVAINDDEALRAFHDCCHFEGIIPALESSHALAWAIKEAPK-MAKDQVILVNLSGRGDKDINTVAGLAGI--TL
MSPDQRGRFGSFGGQFVAETLMPLVQDLSDAYQTAKADPEFRRELDYYFRDYVGRPSPLWHAKRLSDELGAKIYLKREELNHTGSHKLNNVMGQILLARRMGKTRIVAETGAGQHGVATATVCALFGLKCTIYMGAVDVERQKPNVFRMHLLGAEVHPVTAGSGTLKDAMNEAMRDWVANVHDTYFLVGTVAGPHPYPEMVRDFQSIIGIETREQMMAVEGRLPDVLVAAIGGGSNAMGLFHPFLDDESVRLIGVEAAGHGLDSGFTAASISRGRSGVLHGNRTYLLQDEFGQIAEAHSISAGLDYPGIGPEHSWLNDIGRAEYVGVTDKEALEAFQLLTRTEGIIPALECAHGLAHVMKIAPS-MSPDQIIVLNLSGRGDKDIFTVAEHLGV--AL
MNPDARGRFGEFGGRYVAETLMPLILELESAYRASKSDPEFQKELDYYLTHYVGRPSPLWHAQRLSAHLGAKIYFKREELNHTGAHKINNCVGQILLARRMGKTRIIAETGAGQHGVATATVCALFGLPCTVYMGATDVERQQPNVFRMKLLGAEVVPVKSGAGTLKDAMNDALRDWVANVHDTFYIIGTAAGPHPYPELVRDFQTIIGTEAREQLMQAEGRLPDIAIASVGGGSNAIGLFHTFLDEPNVRLIGVEAAGKGMHSHEHAASLNMGRPGVLHGNRTYLLQDDDGQIQEAHSISAGLDYPGIGPEHSWLHDIKRVEYVGITDSEALDAFQLCARTEGIIPALECAHALAHISKIAPE-MGKEQIILLNLSGRGDKDIFTVAKHLGT--SL
MTPDATGHFGQYGGVFVAETLIGALDELKEAYAAAQRDPQFVAEFDYDLRHYVGRPSPLYHARRWSEVLGAQIYLKREDLNHTGAHKINNCIGQAMLARRMHKPRVIAETGAGQHGVATATVAARYGMECVVYMGSEDIRRQAANVYRMKLLGATVVPVESGSRTLKDALNEAMRDWVTNVSNTFYIIGTVAGPHPYPMMVRDFQSVIGREAIAQMQEQCGRQPDAVIACVGGGSNAMGIFHPYIPVAGVRLIGVEAAGEGIATGRHAASLTAGRPGVLHGNRTYLLQDQDGQIIETHSISAGLDYPGVGPEHAWLKDSGRAEYVGVSDSEALQAFHDLCRLEGIIPALESSHALAYASRLAPT-LPQDRILLVNLSGRGDKDMHTVAEKSGI--TF
MTLNLNPYFGDFGGMFVPELLVPALVQLEQAFVDAQQDPAFIAEFQALLKDYAGRPTPLTLCRNLTSNPLAKIYLKREDLLHGGAHKTNQVLGQALLAKRMGKKDIIAETGAGQHGVATALACALLGLNCKIYMGAKDIDRQQPNVFRMKLMGATVIPVTAGSGTLKDAVNEAMRDWSGSYATSHYLLGTAAGPHPFPTIVREFQKMIGEEAKQQILAAEGKLPDAVLACVGGGSNAIGMFADFIKEEGVRLIGIEPGGMGIETHQHGAALSTGSFGILHGAYTAIMQTKDGQIEESYSVSAGLDYPAVGPQHTYLQSIGRAEYVAINDDEALAAFQHLAKSEGIIPALESSHALAHALKMAAA-ATEPLVLLV-----------------------
MPPDDGGRFGIHGGRFVAETLMPLILEVEKSYNESRQDDSFARELLYYQQHYVGRPSPLYFAERLTAHFGAKLYLKRDELNHTGAHKINNVLGQALLAKRMGKKKIIAETGAGQHGVATATACALFDMECEVFMGEEDVRRQKPNVDRMRLLGAKIHPVTSGTGTLKDAMNEALRFWVTNAETHFYIIGTVAGPHPYPQMVRDFQSVIGIEARTQIQEAEGRLPDALIACIGGGSNALGLFHPFLDDEDVDIYGVEAAGKGISSGLHAASLTGGTPGILHGNRTYLLQNDDGQIIDAHSISAGLDYPGIGPEHSWLHDIKRVNYVSATDDEALIAFQLCSRLEGIIPALEPSHALAFTGTMIGD-MDKDSIVILNMCGRGDKDLGAVLPILEE--RL
M-PDARGHFGPYGGIYVAETLMAALDELKAEYERAKNDPAFWEEYRYELKHYVGRPSPVYHARRLSEKLGAQIYLKREDLNHTGAHKVNNTIGQALLARRMGKKRVIAETGAGQHGVASATVAARYGMECVVYMGAEDVKRQAPNVYRMKLLGATVVPVESGSKTLKDALNEAMRDWVTNVDSTFYILGTAAGPHPYPMLVRDFQCVIGDEAKVQMPEMIGRQPDVVVACVGGGSNAIGMFYPYIDVSGVRIVGVEAGGDGVASGRHAAPLSAGKPGVLHGFKSYLMQDENGQIVETHSVSAGLDYPGVGPEHSYLKDIGRAEYDAINDDEALAAFHELCRSEGIIPALESSHALAWAIKHAPT-MGKDQVILVNLSGRGDKDINTVAGLSGI--QL
MDPDERGHFGLYGGRFVAETLMPLILELEAAYEAAKVDPAFHAELADLNAHYAGRPSPLYFAERLTQHLGAKVYFKREELNHTGSHKVNNCLGQILLAKRMGKKRIIAETGAGQHGVATATVAARFGLPCVIYMGATDIERQKPNVFRMRLLGAEVRPVISGTGTLKDAMNEALRDWVSNVEDTFYIIGTVAGPHPYPAMVRDFQAVIGQETREQMLAAEGRLPDTLVAAIGGGSNAMGIFHPFLDDPSVKMFGVEAAGRGLDVPGHCASLNGGKPGVLHGNRTYLLQDGDGQILEGHSISAGLDYPGIGPEHSWLRDTGRVTYVSATDREALDAFQLCTRIEGIIPALEPAHALAYVTKLAPT-LPPDDLLVMNMSGRGDKDIFAVAGHLGM--DI
MNEFDGTYIGQYGGQFVPQLLMPALQQLDKAFEASLVDDEFQTELSRLLKEYAGRPTPVTECSSYARINQSRIFLKREDLLHGGAHKTNQVLAQALLAKKMGKHRIIAETGAGQHGVATALACALLGLKATIYMGKKDCDRQAPNVFRMQLMGAEVIPVDNGSASLKDAINEALRDWASSYETTHYLLGTVAGPAPFPKMVRTFQKIIGEEAKQQMMQLIGQLPDAVVACVGGGSNAIGIFADFIKDEEVRLIGVEPAGKGLDTKAHGATLLKGREGILHGSRTYVLQDGEGQVQESHSVSAGLDYPGIGPEHVHLMTSGRAEYVSVTDDEALKAFQELSKTEGIIPALESSHALAYAKKLAAE-SSEPLNILVNLSGRGDKDLAHVMSILQE--TA
M-PDARGHFGPYGGVYVAETLMAALDELNAEYARAKADPAFWQEYHYELKHFVGRPSPIYHAKRWSEQLGAQIYFKREDLNHTGAHKVNNTIGQALLARRMGKKRVIAETGAGQHGVASATVAARYGMECVVYMGSEDVKRQAPNVFRMKLLGATVVPVESGSKTLKDALNEAMRDWVTNIDSTFYILGTAAGPHPYPMLVRDFQRIIGIEAKEQMQEMVGRQPDMVVACVGGGSNAIGIFHPYVEVDGVRLVGVEAGGDGVATGRHAAPLSAGKPGVLHGFRSYLMQDENGQIIETHSVSAGLDYPGVGPEHSLLKDIGRAEYVAINDDEALKAFEDCCHLEGIIPALESSHALAYAAKIAPT-MAKDQIILVNLSGRGDKDINTVAGLMGL--TL
MEPDAKGRFGEFGGRFVSETLIHALDELDAMYRQLKVDPDFQAEFDRDLAHYVGRPSPLYFAEHLTRHVGAQIYLKREDLNHTGAHKVNNTIGQALLAKHSGKKRVIAETGAGQHGVATATVAARLGLKCQVYMGAEDVRRQALNVYRMKLLGAEVIAVKSGSKTLKDAMNEAMRDWATNVDDTFYIIGTVAGPAPYPELVRDFQCVIGREARAQSLAQIGRLPDALVACVGGGSNAIGLFHPFLKDQDVAIYGVEAGGDGVETGRHAAPLNDGIPGVLHGNRTYLMEDENGQIIETHSVSAGLDYPGVGPEHAFLKDTGRANYVAINDAEALAAFRTLTRVEGIMPALESSHAVAYAMKLAKQ-MDKDKVIVVNLSGRGDKDILTVADIDGI--EV
MRPDHRGHFGHYGGRFVSETLMSSLLELERHYEKLRIDPKFQEEFDADLADYVGRPSPLYFAERLTKQVGAKIYLKREDLNHTGAHKVNNTIGQALLAKYLGKPRIIAETGAGQHGVATATVAARLGLKCVVYMGEEDVHRQSLNVYRMKLLGAEVRPVTSGTKTLKDAMNEALRDWVTYVDDTFYIIGTVAGPHPYPKLVREFQSIIGREARLQCMEKEGRLPDALVACVGGGSNAIGLFYPFIADEQIKMYGVEAGGLGLETGQHAAPLCAGRPGVLHGNRTYLMEDENGQISATHSISAGLDYPGVGPEHAWLKDIKRADYVAATDEEALRAFHTLTRVEGIMPALESSHAVAYAMKLAKT-MDKDQIIIVNLSGRGDKDIHTVAKLDGI--EI
MTPDERGLFADFGGQYVAETLMPLVRWLADEYQKAKADSAFAEELGALCRDFIGRPSPLYFAERLSAHCGAKIYLKREDLNHTGAHKINNCVGQILLARRMGKRRIIAETGAGMHGVAVATVAARFGMPCVIFMGTTDIDRQQANVFRMKLLGAEVIPVTSGTGTLKDAMNEALRDWVTQVADTFYLIGSVAGPHPYPQMVRDFQCVIGNETREQIQAKEGRLPDSLIACVGGGSNAMGLFHPFLDEPSVQIIGVEAAGHGIETGLHAASLNGGSPGVLHGNRSFFLQTGDGQIIDAHSISAGLDYPGIGPEHAFLHQIGRAEYSAVTDQEALAAFHLCSRLEGIIPALESAHALAEAFKRAPK-LPKEHLMVVNLSGRGDKDMQTVMQHLSA--SQ
MSPDARGRFGTFGGRFVAETLMPLVQDLEAAYDAAQADPMFHVKLSYYFRDYVGRPSPLWFAERLTETLGAKVYLKREELNHTGSHKLNNVMGQILLAQRMGKTRIVAETGAGQHGVATATVCALFGMKCVIYMGATDVERQKPNVFRMHLLGAEVKPVTAGAGTLKDAMNEAMRDWVANVSDTYFLVGTVAGPHPYPRMVRDFQSVIGEETRTQMMEAEGRLPDYIVAAIGGGSNAMGIFHPFLDEPEVKLIGVEAAGLGLDSGKTAASISRGRSGVLHGNRTYLLQDENGQIEEAHSISAGLDYPGIGPEHSWLNDIGRAEYVGVTDSEALEAFQLLTRTEGIIPALECAHGLAHVMKLAPT-LDKDKIIVLNVSGRGDKDIFTVAKHLGV--DL
MNPDATGHFGPYGGTFVSETLVHALEELKSVYAHYQNDPEFLAEFESELKHFVGRPSPIYHAKRWSDLVGAQIYFKREDLNHTGAHKVNNCIGQAMLAKRMGKPRVIAETGAGQHGVATATVAARYGMKCVVYMGQEDVARQAQNVFRMKLLGAEVIPVTSGSKTLKDALNEAMRDWVTNVEDTFYIIGTVAGPHPYPMLVRDFQSVIGRECIQQMPTMVGKQPDYVLACVGGGSNAMGIFHPYLNVDGVKLVGVEAAGEGIETGKHAASLSAGTPGVLHGNRTYLLQSEDGQIIETHSVSAGLDYPGVGPEHAWLKDSGRAEYVGVTDNEALEAFHQCCRIEGIIPALESSHALAHAAKLAKT-LPKDKVILVNLSGRGDKDMHTVARLSGA--EF
M-PDAAGHFGPYGGSFVSETLTLAIAQLRTAYARYQNDPEFLAEFGDELKHFVGRPAPIYHAARSSREIGAQIYLKREDLNHTGAHKINNVIGQAMLARRMGKPRVIAETGAGQHGVAAATICARYGLECVVYMGAHDVRRQSPNVYRMKLLGATVVPVESGSRTLKDALNEAMRDWVTHVDDTFYIIGSVAGPHPYPMMVRDFQSIIGKECIEQMPAMAGQQPDAVIACVGGGSNAMGIFHPYIPFAGTRLIGVEAAGLGLESGQHSASLQKGSPGVLHGSRTFVLQDANGQITETHSISAGLDYPGVGPEHAWLQQIGRAEYVGITDQEALDAFHFLCRTEGIIPALESSHAVAHALKLAKT-MRPDQSILVNLSGRGDKDIGTVADLSGA--DF
M-PDQKGRFGPFGGSFVAETLVHALAELREAYDTYRNDPEFLREFHYELKHFVGRPSPIYHAKRWSEQLGAQIWFKREDLNHTGAHKVNNCIGQILLAKRMGKTRIIAETGAGQHGVATATVAARYGLECIVYMGSEDVKRQASNVYRMKLLGATVVAVDSGSRTLKDALNEAMRDWVTNVENTFYIIGTVAGPHPYPAMVRDFQSVIGTECLEQMPEETGRQPDYILAAVGGGSNAMGIFYPYLDHPNVKLVGVEAGGEGLTSLKHSASLNAGRIGVLHGNRTYVLQDEFGQVQATHSISAGLDYPGVGPEHAWLKDSNRAHYEVITDDEALQAFHNCCRIEGIMPALESSHAIAQAAKMAPG-LDKDKIILVSLSGRGDKDMHTVAEHSGI--SL
MNPDSSGHFGRFGGRYVAETLMFALEELDKTYKELWRDETFQADFDRDLADFVGRPSPLYYAERWSKELGAKIYLKREDLNHTGAHKINHAVGQALLAKHMGKKRIIAETGAGQHGVASATVAARLGLECVVYMGAKDVKRQALNVYRMKLLGATVIPVESGSQTLKDAINEALRDWVARPEDTFYLLGTVCGPAPYPEMVRNMQSIIGREARRQIMAQEGRLPDALVACVGGGSNAIGLFHDFIQDEQIKIYGVEAGGLGVDSGKHAARMSSGRAGVLQGARTYLMTDDHGQIIESHSVSAGLDYPGVGPEHSYLKEIGRAEYPYATDDEALAAFRKLTRMEGIMPALESAHALAYVEKLAPT-MGKDQIIICNLSGRGDKDIHTVAAIDGL--TV
M-PDAKGHFGPYGGVYVAETLMAALDELKNEYERVKADPTFWEEFRQELKHYVGRPSPIYHAKRWSEQLGAQIFFKREDLNHTGAHKISNAIGQALLARRMGKKRVIAETGAGQHGVATATVAARYGMECFVYMGSEDIKRQSPNVFRMKLLGATVVPVESGSKTLKDALNEAMRDWVTNVDSTFYILGTAAGPHPYPMMVRDFLSVIGEESKEQMPELTGRQPDVVVACVGGGSNAIGMFYPYINVDGVRMVGVEAGGHGIDSGMHAAPLSGGAGGVLHGAKSYLMQDANGQVVETHSVSAGLDYPGVGPEHSYLKDIGRAEYVAIDDKEALAAFHDCCHLEGIIPALESSHALAWAAKVAPT-MGKDKVILVNLSGRGDKDINTVAGLAGI--TL
MSPDPRGRFGTFGGQFVAETLMPLVQELDAAYQKAKADPAFHEELDYYFRDYVGRPSPLWHASRLSQELGARIYLKREELNHTGSHKLNNVMGQILLAKRMGKTRIVAETGAGQHGVATATVCALFGLKCVIYMGATDVERQKPNVFRMHLLGAEVKPVTAGAGTLKDAMNEAMRDWVANVADTYFLVGTVAGPHPYPQMVRDFQSIIGIETREQIMKAEGRLPDAIVAAIGGGSNAMGIFHPFLDDADVRLIGVEAAGHGLDSGKTAASISRGRSGVLHGNRTYLLQDENGQIDEAHSISAGLDYPGIGPEHSWLNDIGRAEYVGVTDQEALDAFQLLTRTEGIIPALECAHGLAYVQKLAPT-LRPDQIVVLNLSGRGDKDIFTVAKHLGA--DL
M-PDESGHFGRFGGRFVAETLVHALDELKEAYAKYKDDPDFLAEFHYELKHFVGRPSPVYHAKRWSEILGAQIWFKREDLNHTGAHKINNCIGQILLARRMGKTRIIAETGAGQHGVATATVAARYGLECVVYMGAEDVRRQALNVYRMKLLGATVVPVDSGSKTLKDALNEAMRDWVTNVDNTFYIIGTVAGPMPYPEMVRDFQCVIGREAIEQMQEAAGRQPDVVTAAVGGGSNAIGIFHPYLSNEHVRLVGVEAGGKGVDTKLHSASINAGQVGVLHGNRTMVIQDENGQVQGTHSISAGLDYPGVGPEHALLKELGLASYEIVNDDEAIQAFHDCCAIEGIIPALESSHALAYAARIAPQ-MAQNQIILVNLSGRGDKDIHTVADYGNI--QL
MTPDERGHFGIYGGRFVAETLMPLILQLEKAYAEAKSDPAFKREMDSHLKHYVGRPSPLYFAERLTSHFGAKIYFKREDLNHTGAHKVNNVLGQIMLAKRMGKPRVIAETGAGMHGVATATMCAKFGLECVVFMGAVDVARQQPNVLRMRALGAEVRPVEAGAKTLKDAMNEALRDWVTNVSNTFYCIGTVAGPHPYPMMVRDFQCVIGDEVRVQMQEAEGQLPDSLIACIGGGSNAMGLFHPFLDDRQVDIYGVEAAGHGLDK-KHAASVAGGRPGVLHGNRTYLLMDNDGQIEEAHSISAGLDYPGIGPEHAWLADLGRVKFLSATDKEALTAFQLCSRLEGIIPALEPCHALAKLPEIAPN-KPKDHLIVVNLSGRGDKDLESVAHHLKG--KL
MTPDADGFFGDFGGRFVAETLMPLILQLEQAYEASKTDPEFRRELAYFQRDYVGRPSPLYHAERLSEALGAKIYFKREDLNHTGAHKINNCIGQILLAKKMGKQRIIAETGAGMHGVATATVAARFGMQCVVYMGATDIERQQPNVFRMKLLGAQVIPVTAGTGTLKDAMNEALRDWVTNVDDTFYIIGTVAGPHPYPAMVRDFQAVIGRETREQIIDKEGRLPDSLVACIGGGSNAMGLFHPMLEDEAIRMIGVEAGGHGIETGEHAASLNGGVPGVLHGNRTYLLQDEDGQIKDAHSVSAGLDYPGIGPEHAFLFSSGRVEYVSITDDEAVDAFKTCCHLEGIIPALESAHAIAHAVKLAPR-LPRDHLMVINLSGRGDKDMASVAAYLGE--TH
MSDELNAYFGEFGGCFVAETLIKAHHDLIDEYVKATQDPKFREELEQLGRDYIGRPTPMYHAKRLTEHAGAQIWLKREDLAHTGAHKINNALGQAVLAKRLGKPRIIAETGAGQHGVATATACALLGLDCTVYMGYEDTQRQSLNVFRMKMLGAKVIAVKSGSMTLKDAVSEAIRDWVTNVENTHYIIGSAIGPHPFPTIVRDFQSIIGREIKAQLEEEIGRLPDAIVACVGGGSNAIGMFHPFIKDNDVAIYGVEAGGEGVETPRHSSTLLGGRPGVLHGTKTYVMQDDAGQVIGTHSVSAGLDYAGVGPEHAFLKDSGRAQYVSVNDDQALAAFQLISRQEGIIPALESAHAVYYGVELAKT-LDPSKVVVVNISGRGDKDMLQVAKELGVNLDN
MPPDERGHFGIHGGRFVAETLMPLMLELEKAYNHAKTDPQFQEELDYYLRHYVGRPSPLWHARRLSETLGAQIYLKREELNHTGSHKLNNVMGQILLARRMGKTRIVAETGAGQHGVATATVCALFGLDCEIYMGATDVERQKPNVFRMHLLGAKVHPVTAGAGTLKDAMNEAMRDWVANVENTYFLVGTVAGPHPYPAMVRDFQSVIGTEAREQIQEQTGRLPDAVIAAIGGGSNAMGIFHPFLDDADVPLYGVEAAGLGLDSGKTAASIARGRPGVLHGNRTYLLQDEHGQITEAHSISAGLDYPGIGPEHSWLKDIGRVNYVSATDDQALDAFQTLTKLEGIIPALESAHAVAHAIVMAPT-MTRDQTIIVNLSGRGDKDVPTVAAHLGV--KL
MSPDQRGYFGPFGGRFSPETLIPAVQELEEAFETYIKDPAFLEEMDKDFAHYVGRPSPLYHAERWSDLLGAQIYLKREDLNHTGAHKINHAIGQALLARRMGKTRIIAETGAGQHGVATATVAARLGLECVVYMGAEDVRRQALNVYRMKLLGAEVVPVEAGAKTLKDAINEAMRDWVTNIDNTFYLLGTVVGPHPYPKMVRTFQSIIGREARKQCLDMTGRLPDALVACVGGGSNAMGLFHPFIDDTDIKIYGVEAGGEGIESGRHAARLSAGRRGVLHGNRTYIMSDDAGQIIESHSVSAGLDYPGVGPEHAWLKESARAEYVHVNDDEALSAFRDLTRYEGIMPALESSHALAWVKKLAPA-MSPEQSILVNLSGRGDKDIHTVAEIDGI--EL
MDPDAEGRFGPYGGRFVAETLMPLVLDLERAYREAQADPAFAAIMADLWTHYVGRPSPLYFAERLTEHHGAKIYFKRDELNHTGAHKINNCLGQVQLALRMGKTRIIAETGAGQHGVATATVCARFGLPCVVFMGATDIERQKPNVFRMKLLGAEVRPVTSGAATLKDAMNEALRDWVTNVSDTFYCIGTAAGPHPYPEMVRDFQSVIGRESRAQILEREGRLPDAVMACIGGGSNAIGLFHPFIADEGVRLIGVEAAGHGIDDREHSAAIGGGRPGVLHGNRTYLLQNEDGQILEGHSISAGLDYPGVGPEHSYLNDIGRAQYLSATDTEALEAFKLCARLEGILPALEPSHALARVGDVARE-IGKGGVLIMNLCGRGDKDVFTVADALGV--KL
MSPDEHGFFGGYGGRYVAETLMPLIGEIEAAYDEARADPAFQVRLDELRRDYIGRATPLYFAERLTGHFGAKLYLKREDLNHTGAHKINNALGQALLAQRMGRQRLIAETGAGMHGVAVATVAARLDMTCVIYMGATDIERQQPNVQRMRLLGAEIVPVHAGTATLKDAMNEALRDWVANVDDTFYIIGTVAGPAPYPRMVRDFQSVIGRETREQLLATQHRLPDTLVACVGGGSNAMGLFHAFLDDTDVAMIGVEAAGEGLESGRHAASLNGGTPGILHGNRTYLLQDDDGQIQDAHSISAGLDYPGIGPEHAYLHDSGRASYVAVPDDEALEAVALCCRLEGILPALESAHALYHAGRLAAT-QGPDQAIVVCLSGRGDKDMDTITRHLMPE-DS
M-PDELGHFGPYGGRFASETLMSALQDLSELYEKLSKSPEFQKEFDADLAHYVGRPSPLYFAERLTKEVGARIYLKREDLNHTGAHKINNTIGQALLAKSMGKPRIIAETGAGQHGVASATVAARLGLECVVYMGAEDIRRQALNVYRMKLLGAKVVSVESGTKTLKDALNEAMRDWVTNVDNTFYIIGTAAGPHPYPKLVRDFQAVIGREARQQCLAQAGKLPDALVACVGGGSNAIGLFYPFIPDKNVQMYGVEAGGHGLETGLHAAPLCKGRPGVLHGNRTYLMEDESGQIAGTHSVSAGLDYPGVGPEHAWLKDCGRANYVAINDDEALNAFRDLTRVEGIMPALESSHAIAYGMKLART-MDKDQVLIVNLSGRGDKDIHTVAEIDGI--GI
M-PDEKGRFGNYGGRFVSETLMPLILSLEEEFEKAKTDPTFWAEMDDLWKHYVGRPSPLYFAENMTNELGAKIYLKRDELNHTGAHKINNVLGQIILARRMGKTRIIAETGAGQHGVATATVCAKFGLECVIYMGAHDVERQAPNVFRMKLLGAEVVPVTSGRGTLKDAMNDGLRDWVTNVHNTFYCIGTVAGPHPYPEMVRDFQSIIGKEVRWQLHEGEGRLPDTVIAAIGGGSNAMGLFYPFLDDKSVRIIGVEAGGKGVNDKEHCASLTGGRPGVLHGNRTYLLQDDDGQILEGFSISAGLDYPGIGPEHAWLNDTKRAEYVSITDVEALEAFQFSCRTEGIIPALEPSHALAHVMKIAPT-LPKDHIIVMNMCGRGDKDIFTVARHLGM--KM
MQPDARGHFGPYGGVFVGETLMPALTELREAYAAAQADPAFQAEFADDLKHYVGRPSPIYHAKRWSNLLGAQIFLKREDLNHTGAHKINNCIGQALLARRMGKPRVIAETGAGQHGVATATVAARYGMECVVYMGSEDVKRQAANVYRMKLLGATVVPVESGSKTLKDALNEAMRDWVTNVANTFYIIGTVAGPHPYPMMVRDFQQVIGEECKVQMPELIGRQPDAVIACVGGGSNAMGIFYPYIAHADVQLIGVEAEGFGLATGKHSASLTAGRPGVLHGNRTYLLQDENGQVIETHSISAGLDYPGVGPEHAWLKDTGRASYVTIDDAAALAAFHDLCHIEGIIPALESSHALAYAAKLAPT-LGKDKMLLVNLSGRGDKDMHTVAEKSGI--QF
MNPDEQGMFGIFGGRFVAETLMPLILELEEHWNAAKNDPAFKAELQQLGAHYTGRPSPLYFAERLTEHLGAKVYFKREELNHTGSHKVNNCLGQILLAKRMGKTRIIAETGAGQHGVASATVAARFGLPCVVYMGATDVERQAPNVFRMRLLGAEVKPVTSGHGTLKDAMNEALRDWVTNVEDTYYLIGTAAGPHPYPELVRDFQSVIGQETKEQILAAEGRLPDMLVAAVGGGSNAIGLFHPFLDDKGVAMVGVEAGGKGLEGDEHCASLTAGSPGVLHGNRTYLLQDSDGQIKEGHSISAGLDYPGIGPEHSWLKEAGRVEYVPIMDHEALEAFQLLTRLEGIIPALEPSHALAEVIKRAPK-MGKDQIIVMNLSGRGDKDIFAVAKHLKM--DV
MSPDAKGFFGDFGGRFVAETLMPLILHLQREYEAAKQDPAFAEELAGLSADYVGRQSPLYFAERLTEQLGAKIYLKREDLMHTGAHKINNALGQVLLARRMGKQRIIAETGAGMHGVATATVAARFGLDCVIYMGSTDIHRQQPNVQRMQLLGAKVVPVTAGDGTLKDAMNEALRDWVTNVDDTFYIIGTVAGPHPYPQLVRDFQSIIGQETRVQLQEKEGRLPDSLVACIGGGSNAMGLFHPFLDEESVEIIGVEAAGEGLETPRHAASLKGGLPGVLHGNRTFLLQDEEGQIGDAHSISAGLDYPGIGPEHAWLHDIKRAEYVAATDQEALDAFKMLCRLEGIIPALESSHALAEVIKRAPG-LPKDHLMVVNLSGRGDKDMATVTHHLAD--EL
MS-NTSPYFGDFGGMFVPEILVPALEQLEQAFIDSQTDADFQKEFTDLLKNYAGRPTALTLTSRFSPNPLVKIYLKREDLLHGGAHKTNQVLGQALLAKRMGKNHIIAETGAGQHGVATALACALLGLKARIYMGAKDCERQQPNVFRMKLMGAEVIPVTAGSGTLKDAVNEALRDWSASYEESHYLLGTAAGPHPFPTLVREFQKMIGEEAKQQIIAAEGTLPDAVIACVGGGSNAIGMFADFIDEKDVALIGVEPAGKGLDSGHHGATIGKGRKGIIHGTYTYLMQDGDGQIEESYSVSAGLDYPGVGPQHAHLAATGRASYESVTDDEALEAFQRLARTEGIIPALESSHALAYAYKLAES-ATQETTLLVNLSGRGDKDLAHVTSILEERGND
MPPDERGHFGPYGGRFVSETLMGALQDLERVYEQLSKDAAFQKEFDRDLAHYVGRPSPLYFAERLTKQVGAKIYLKREDLNHTGAHKINNTIGQALLAKFMGKPRIIAETGAGQHGVASATVAARLGLECKVYMGVDDVQRQSLNVYRMKLLGAEVVAVKSGTRTLKDAMNEAMRDWVTNVDNTFYIIGTAAGPHPYPKLVRDFQCVIGREARQQCFEHEGRLPDVLIACVGGGSNAIGLFHPFIEDANVRMIGVEAGGYGIETGQHAAPLCAGRPGVLHGNRSYLMSDDAGQIMGTHSVSAGLDYPGVGPEHAWLKDSGRAEYASITDEEALSAFRTLTQIEGIMPALESSHAVAHAMKVAKE-MDKDQIIVVNLSGRGDKDIHTVAGIDGI--EL
---------------------MAALDELEEIFTRLWRDPDFQAAFDRDLAHYVGRPSPLYFAERWTRETGANLYLKREDLNHTGAHKINNTIGQALLAKHTGKQRLIAETGAGQHGVATATIAARLGLECEIFMGAEDIQRQSLNVYRMKLLGAKVRAVTSGTRTLKDAMNEAMRDWVTNVDTTFYIIGTVAGPHPYPLLVREFQSVIGREARQQCLEQIGHLPDALVACVGGGSNAIGLFHPFLADKGVAMYGVEAAGRGLETGEHAAPLNAGKPGVLHGNRTYLMQDADGQILPTHSVSAGLDYPGVGPEHSWLKDCGRAEYVPITDQEALHAFRELTRIEGIMPALESSHAVAYASKLAKT-LGKGKDIIVNLSGRGDKDIHTIARIDGI--SL
MSPDNTGHFGPYGGRFVSETLMFALDELSEAFERLRKEPSFQQEFDLDLAHYVGRPSPLYHAKRWSSEVGAQIYLKREDLNHTGAHKVNNTIGQALLAKYMGKNRIIAETGAGQHGVASATVAARLGMECHVFMGEEDIRRQALNVYRMKLLGAHVVSVKSGTKTLKDAMNEAMRDWVSNVDDTFYIIGTAAGPHPYPKLVREFQSVIGREARAQCLDQTGKLPDALVACVGGGSNAIGLFHPFLGDDGVAMYGVEAGGHGVQTGEHAAPLSDGIPGILHGNRTYLMQDAAGQIMHTHSVSAGLDYPGVGPEHSWLKDIGRVNYVAINDDEALAAFRKLTLVEGIMPALESSHAVAYAEKLAKT-MSPEQSIVINLSGRGDKDIHTVATLDGI--GI
MTEHLDSKFGQYGGMYVPELLIPALDQLEQAFVDAQKDPEFQQEFMALLKDYAGRPTAMTLTRNLVSNPKVKLYLKREDLLHGGAHKTNQVLGQALLTKRMGKKEVIAETGAGQHGVATALACALLGLKARIYMGAKDVERQAPNVFRMRLMGAEVIPVEAGSGTLKDAVNEAMRDWSATYDKAHYLLGTAAGPHPFPTIVREFHRMIGEEVRQQILEKEGRLPDAIVACVGGGSNAIGIFADFIDEPEVKLIGVEPAGKGLHTHEHGAAIANGTKGILHGAYSYIMQTGDGQIEESYSVSAGLDYPAVGPQHAYLNDIGRAQYASVTDDEALNAFQLLARKEGIIPALESSHALAHALNMADE-AEEETLIVVNLSGRGDKDLAHVHQILTGEKDG
MTPDARGHFGPYGGRFVSETLSFALEELEKAYQSLRDDPDFQAEFDRDLATYVGRPSPLYHAERWSRQLGAQIWLKREDLNHTGAHKVNNTIGQALLAKKSGKPRVIAETGAGQHGVATATVAARLGLQCDVYMGAEDVERQKLNVYRMRLLGANVIPVESGSRTLKDAMNEALRDWVTNVDDTFYIIGTVAGPHPYPMLVRDFNAVVGREAREQSLVQIGRLPDALVACVGGGSNAMGLFYPFVEDEDVVMYGVEAGGDGVETGRHAAPLTANAPGVLHGNRTYLMSDEGGQVTDTHSISAGLDYPGVGPEHALWKDVGRVQYVAANDDKVLEAFRELTRMEGIMPALESAHALAHAKVLAPT-MRPDQHIVVNLSGRGDKDILTVAKIDGV--EF
MTPDERGHFGIFGGRYVAETLMPLILEVEKAYDAAKADPSFQKDYDYYAKHYVGRPSPLYFAERLTNELGAKIYFKRDELNHTGSHKANNVLGQILLAKRMGKKRIIAETGAGQHGVATATFCALFNLPCVVYMGATDIARQAPNVFRMKLLGAEVIGVESGTGTLKDAMNDALRDWVTNVEETFYIIGTAAGPHPYPMMVRDFQSIIGREAKEQMREAEGRLPDQLVACIGGGSNAIGLFHPFLDDKEVAITGVEAAGFGVKTDKHAASLTGGKPGVLHGNRTFLLQDEDGQIQDAHSISAGLDYPGIGPEHSWLHDIGRVNYASASDSEALEAFQMLSKIEGIIPALEPAHALAHVTKIAPD-MDKDKIILMNLCGRGDKDIFTVAEALGV--KI
MSPDSQGHFGRYGGRFVAETLMQPLEELRLAYERYLNDSAFLAELNDDLHHYVGRPSPLYHAVRWSRQLGAKIYLKREDLNHTGAHKINNALGQALLARRMGKTRLIAETGAGQHGVAAATVAARFGMECVVYMGTEDMQRQSVNVYRMCLLGAEVRPVESGSKTLKDALNEAMRDWVTNVDNTFYVIGTVAGPHPYPAMVRDFQAIIGREARQQIKIQAGRLPDALVACVGGGSNALGLFYPFINDKEVAIYGVEAAGDGLETGRHAASLTGGRVGVLHGNRTYLLTDSNGQIIETHSISAGLDYPGVGPEHAWLKDTGRAQYVAITDIEALAAFHDLTRIEGILPALESSHALAYCKKLAPT-LSKDKIIVVCLSGRGDKDIHTVATREGL--KF
MSPDERGHFGVFGGRFVAETLMPLILDLERHYEAARSDPAFKAELDNLLTHYVGRPSPLYYAERMTEFFGAKIYFKREDLNHTGAHKINNVLGQILLARRMGKTRIIAETGAGQHGVATATACARFGLDCVVYMGSVDVERQKPNVFRMKLLGAKVVPVESGARTLKDAMNEALRDWVTNVADTFYCIGTAAGPHPYPAMVRDFQCIIGDETRRQMREAEGRLPDSLLACIGGGSNAIGLFHPFLDDPSVEIYGVEAAGFGLDD-KHAASLAGGRPGVLHGNRTYLLMNADGQIEEGHSISAGLDYPGIGPEHSWLKESGRVTYLSATDAEALAAFEQCSKLEGIIPALEPAHALAKVGDIAPL-KPQDHLMVVNISGRGDKDIFTVAEHLG---GM
MSPDAKGLFGQFGGQYVAETLMPLILELGKEYEAAKQDPAFAQELAYFQRDYVGRPSPLYFAERLTEFCGAKIYLKREELNHTGAHKINNCIGQILLARRMGKKRIIAETGAGMHGVATATVAARFGLQCVIYMGSTDIERQQANVFRMKLLGADVIPVTAGTGTLKDAMNEALRDWVTNVDSTFYLIGTVAGPHPYPAMVRDFQAVIGKETRQQLQEQEGRLPDSLIACIGGGSNAMGLFHEFLDDSSVHIIGVEAAGKGVETGLHAASLKGGKPGVLHGNKTYLLQDEDGQIVDAHSISAGLDYPGIGPEHSWLNDIGRVEYTAVKDDEALAAFQECCRLEGIIPALESSHALAEMFKRAPK-LPTDHLMVVNLSGRGDKDMQSVMHYLNL--EA
MSPDASGRFGRFGGKYVPETLIVALAELETEFEAAMKDPEFQRELDETLTSYVGRPSPLYYAERLTEHYGPEIWLKREDLNHTGAHKINNALGQVLLCKRMGKRRIVAETGAGQHGVATATACARAGLQCVVYMGAKDMERQALNVFRMRLLGAEVRGVSAGTATLKDATSEAIRDWVTNVEGTHYILGSAAGPHPFPALVRGLQAVIGREVRAQSEAAWGGKPDVLLACVGGGSNAIGLFHDFVDDAEVRLVGVEAAGEGLHTIKHAATLTKGRPGVLHGAYSYMLQTEEGQVQDPHSISAGLDYPGIGPEHSFLMEARRAEYVSATDQEALDAFVRLSRLEGIIPALESAHALAHLERLAPA-LPRGARVVVCCSGRGDKDVQQVTGLLGDLEQP
MGPSDTGHFGPYGGRFVSETLFAALNELEAKYRELKNDPEFVKEFDKDLADYVGRPSPLYFAERLTKEVGAKIYFKREDLNHTGAHKVNNTIGQALLAKYLGKPRVIAETGAGQHGVASATVAARMNLDCKVFMGAEDVQRQALNVYRMKLLGAEVEAVTSGTNTLKDAMNEALRDWVTNVDNTFYIIGTCAGPHPYPMLVRDFQSIIGREARAQCLEKEGRLPDALVACVGGGSNAIGLFYPFICDEGVEMYGVEAGGFGIETGQHAAPLCAGQPGVLHGNRTYLMSDQNGQIQGTHSVSAGLDYPGVGPEHSWLKDEKRANYVSVTDDEALEAFRRLTLVEGIMPALETSHAIAYAIKKAAT-MKSDQILIVNLSGRGDKDILTVAGIDGI--SI
MSPDVNGHFGPYGGRFVSETLMHALDELEEIYTRVKNDPSFQDEFDQDLAHYVGRPSPLYFAKRWTDKVGAKLYLKREDLNHTGAHKVNNTIGQALLAKYTGKTRVIAETGAGQHGVATATVAARLGLECVVYMGAEDVQRQALNVYRMKLLGAKVVPVTSGSRTLKDAMNEAMRDWVTNVDNTFYIIGTVAGPHPYPQLVRDFQCVIGREARKQCLEQTGNLPDALVACVGGGSNAIGLFHPFLEDETVKMYGVEAGGDGVETGRHAAPLNDGIPGILHGNRTYLMEDENGQIIETHSISAGLDYPGVGPEHSWLKDIGRVDYVPINDDEAMAAFRNLTLVEGIMPALESSHAIAYAEKLAKT-MSEDKVIIVNLSGRGDKDILTVAKMDGI--SV
MTPDTRGHFGPYGGRFVSETLSFALEQLDEQYTRLSADPAFQAEFDRDLAHYVGRPSPLYHAERWSKHLGAQIWLKREDLNHTGAHKVNNTIGQALLAKYSGKPRVIAETGAGQHGVATATVAARLGLKCQVYMGAEDVQRQAPNVYRMKLLGAEVIPVTSGSKTLKDAMNEALRDWVTNVDDTFYIIGTVAGPHPYPKLVRDFNSVAGREAREQSLKQIGRLPDALIACVGGGSNAMGLFYPFLTDDDVAMYGVEAGGDGLETGRHAAPLNAGRPGVLHGNRTYLMEDDAGQIIETHSISAGLDYPGVGPEHAYLKDIGRVKYEVATDVQVMDAFNDLCAYEGIIPALESSHALAFAKRLAPT-LKPDQHLVVNLSGRGDKDIMTVARLQGI--TL
MSEELNAYFGQFGGCFVAETLIAAHHQLIDEYVKATQDPSFREELEKLGRDYIGRPTPLYLAKRLTALAGADIYLKREDLAHTGAHKINNAIGQAVLARRLGKRRIIAETGAGQHGVATATACALLDLDCTVYMGYEDTQRQSLNVFRMKMLGAKVVAVKSGSMTLKDAVNEALRDWVANVDSTHYIIGSAIGPHPFPTIVRDFQTIIGREIKAQLNEEIGRLPDAIVACVGGGSNAIGMFHPFAKDNDVAIYGVEAGGEGVDTGRHSSTIVGGRIGVLHGTKTYVMQDAAGQVIETHSVSAGLDYAGVGPEHAFLKDSGRATYVSITDKEALEGFQICCKQEGIIPALESSHAISYGLKLAAE-LGPGKVIVINVSGRGDKDMLQVAKELHVNLHA
MSPDDRGFFGRFGGRFVAETLMPLILELQAEYERAQQDPDFYDELQALQADYVGRASPLYYAERLTEHLGAKIYLKREDLMHTGAHKINNCLGQILLAKRMGKQRIIAETGAGMHGVATATVAARFGMDCVIYMGSTDIHRQQPNVDRMRLLGAQVIPVESGTGTLKDAMNEALRDWVTNVDSTFYIIGTVAGPHPYPAMVRDFQSIIGQEVRVQMQAKEGRLPDSLVACIGGGSNAMGLFHPFLDDADVAMIGVEAGGEGVETGHHAASLNGGVPGVLHGNRTFLLQSDDGQIQDAHSISAGLDYPGIGPEHAWLHDIQRVEYISITDTEALEGFKVLCRLEGIIPALESSHALAEVMRRAPS-LPKDHLMVVNLSGRGDKDMATVTHYLAD--EL
MAPDSDGRFGRFGGKYVPETLIGALKELEEEYAKAMADPGFQAEFAAILKDYVGRESPLYHAERLSERYRPEIYLKREDLNHTGAHKINNSLGQALLCLRMKKRRIIAETGAGQHGVATATVCAKFGLPCIIYMGAKDMERQALNVFRMRLLGAEVRPVHSGTATLKDATSEAIRDWVTNVETTHYILGSAAGPHPYPMMVRDFQAVIGRETRRQCQAAFGGKPDVLLACVGGGSNAIGLFHEFVDDEDIRMIGIEAGGEGVDTEKHAATLTKGSPGVLHGSFSYLLQDDEGQIIDPHSISAGLDYPGIGPEHSYLKDLGRAEYYAVTDAEALEAFVLVSRLEGIIPALETSHAFAYLEKLCPD-LPNGTRVVINLSGRGDKDVNTAAKFLDI--GE
MDDELNAYFGQFGGCFVAETLIQAHHDLIDAYVKATQDPSFREELEHLGRDYIGRPTPLYHAKRLTDHAGAQIWLKREDLAHTGAHKINNALGQAVLAKRLGKSRIIAETGAGQHGVATATACALLGLECVIYMGYVDTQRQSLNVFRMKMLGAKVIAVKSGSQTLKDAVNDAIRDWVTNVNDTHYIIGSAIGPHPFPTIVRDFQAIIGREIKRQLQEEIGRLPDAIVACVGGGSNAIGMFHPFVKDNGVAIYGVEAGGDGVDTPRHSSTLLGGRPGVLHGTKTYIMQDAAGQVVETHSVSAGLDYAGVGPEHAFLKDSGRAQYVSVTDKEALEAFQLISLHEGIIPALESAHAVHFGVHLAST-LSPDQVVVINISGRGDKDMLQVAKELGVNLDN
---------GRFGGKYVPETLMHALTELENAFHALATDDEFQKELDGILKDYVGRESPLYFAERLTEHYGPLIYLKREDLNHRGAHKINNAVAQALLAKRLGKQRIIAETGAGQHGVATATVCARFGLQCIIYMGAQDMERQALNVFRMKLLGAEVRAVHSGTATLKDATSEAIRDWVTNVETTHYILGSVAGPHPYPMMVREFHKVIGKETRRQAMHKWGGKPDVLVACVGGGSNAMGLFHEFVEDQDVRLIGVEAAGHGVDTDKHAATLTKGQVGVLHGSMSYLLQDDDGQVIEPHSISAGLDYPGVGPEHSFLKDIGRAEYDSVTDQEALDAFKRVSRLEGIIPALETSHALAYLEKLCPT-LPDGVRVVLNCSGRGDKDVHTASKYL----DV
MDPDEHGRFGIYGGRFVAETLMPLILDLEKEYRAAKVDEAYLAQIKDLATHYVGRPSPLYFAQRVTEHLGAKVYLKREELNHTGSHKINNCLGQILLAKRMGKTRVIAETGAGQHGVATATVCAKFDLPCTIFMGATDVERQMPNVLRMRMLGAEVRPVTAGAGTLKDAMNEALRDWVTNVESTYYLIGTAAGPHPYPEMVRDFQSVIGTEIKEQFLALKGKLPDAVVACVGGGSNAIGTFHAFLDDADVALYGAEAGGLGIAVEGHAASMTGGRPGVLHGNRTYLLQDDDGQILEGHSISAGLDYPGVGPEHSYLHDTKRVTYAPITDTEALEAFQLLTKLEGIIPALESAHGLAQLMKIAPT-MGKDQSIVLCLSGRGDKDVESVGKYLGL--KA
MLKTLPAYFGEFGGMFVGELLVPALEQLEQAFIESQSDEAFLQEFNKLLTSYAGRPTPLTLCRNIVKNPLAKIYLKREDLLHGGAHKTNQVLGQALLAKRMGKTEVIAETGAGQHGVATAIACSLLGLKCKVYMGAVDCQRQQPNVFRMQLMGAEVIPVTAGSGTLKDAVNEALRDWSANYENAHYLLGTAAGPHPFPTIVREFQKMIGEEAKQQLLAEEGRLPDYVIACVGGGSNAIGMFNDFIGDEGVKLIGVEAGGKGINTDHHGATLVAGTKGMLHGNYTYIMQDKAGQIEESYSVSAGLDYPAVGPQHAQLKDSGRAQYVPINDDEALAAFQLLARNEGIIPALESSHALAHALKMADK-VTEETIFLVNLSGRGDKDLAHVNAIISPETEA
MTDELNAYFGEFGGCFVAETLIQVHHDLIQEYVKATQDPSFREELEQLGRDYIGRPTPLYHAKRLTEHAGAQIWLKREDLAHTGAHKINNALGQAVLAKRLGKTRIIAETGAGQHGVATATACALLGLDCVVYMGYVDTQRQSLNVFRMKMLGAKVIAVKSGSQTLKDAVNEAIRDWVTNVNDTHYIIGSAIGPHPFPTIVRDFQAIIGREIKAQLQEEIGRLPDAIVACVGGGSNAIGMFHPFVKDNEVAIYGVEAGGDGVDTPRHSSTLLGGRLGVLHGTKTYVMQDLAGQVIETHSVSAGLDYAGVGPEHAFLKDSGRAKYVSVTDKEALEAFQLISQREGIIPALESAHAVHFGVKLAST-LSPDQVIVINVSGRGDKDMLQVAKELSVNLDN
MADELQAYFGKFGGCFVAETLIEAHHQLIEEYVKATQDPSFRLELEQLGRDYIGRPTPLYFARRLTEHAGADIYLKREDLAHTGAHKINNALGQAVLAKRLGKNRIIAETGAGQHGVATATACALMGMDCTVYMGYEDTQRQSLNVFRMKMLGAKVVAVKSGSQTLKDAVNEALRDWVTNVDTTHYIIGSAIGPHPFPTIVRDFQAIIGNEIKAQLEEEIGRLPDAIVACVGGGSNAIGMFHPFIKDNSVDIFGVEAGGDGVETGRHSSTLVGGRIGVLHGTKTYVMQDAAGQVIETHSVSAGLDYAGVGPEHAFLKDSGRAKYVSVTDAQALEGFKLLCRVEGIIPALESSHAIHFGVELAKE-LGPGKTIVINVSGRGDKDMIQVAKVLGVNLTP
MDPDKRGHFGPFGGTFVAETLMYAIQELKEAFDQYKNDPDFMEEFAHEMKHYVGRPSPIYHAKRWSDILGAQIWFKREDLNHTGAHKVNNCIGQILLAKRMGKKRIIAETGAGQHGVATATVAARYGLECVIFMGEEDVRRQALNVYRMKLLGAKVIAVTSGSRTLKDAMNEALRDWVTNIDHTYYLIGTVAGPHPYPELVRHFQKIIGEECLEQMPKDAGKQPDYVVAAVGGGSNAMGIFAPYIPHQSVALIGVEAAGAGIETGKHAAAIGAGKIGVLHGNRTYLLYDENGQITEAHSISAGLDYPGVGPEHAWLNYSGRAKYESIRDDEALQAFHDCCRYEGIMPALESSHALAYASKLAPT-LDKDKIILVCLSGRGDKDIHTVAEHSHI--KL
M-PDEKGFFGEHGGVYVAETLIPALQELAAAYQAAKNDPVFWEAFRHDLKHYVGRPSPVYHAARLSEHLGAQIWLKREDLNHTGAHKVNNTIGQALLARRMGKKRVIAETGAGQHGVASATVAARFGMECHVYMGADDIIRQAPNVFRMKLLGANVISVDSGSRTLKDAMNEAMREWVARVDDTFYIIGTAAGPAPYPEMVRDFQCVIGNEAKAQMQEAIGRQPDVAVACVGGGSNAIGLFHPYISEENVRLVGVEAGGLGVDTPDHAAPITSKAPGVLHGFRSYLMQDENGQVLGTHSVSAGLDYPGIGPEHSHLADIGRVEYHAANDDAALEAFDLLCRFEGIIPALESSHAVAWAVENAPK-MGKDQVILVNLSGRGDKDINTVAKLKGI--EL
MT-QFSPYFGEFGGQFVPEILLPALDQLEQAFYDAQKDPEFQKEFQNLLSTYLGRPTPLSLARNLTAGSPVKLYLKREDLLHGGAHKTNQVLGQALLAKRMGKHRIIAETGAGQHGTATALACALLGLECVIYMGKKDAERQQPNVFRMELMGAKVIPVDTGSGTLKDAVNEAMRDWTASYPTTHYLLGTAAGPHPFPTIVREFHRMIGAEAKAQILEVEGRLPDEVIACVGGGSNAIGMFAEFIDEPSVRLTGVEPAGHGVNSGEHGATLSAGHPGVLHGCRSYLMQTDEGQVEESYSVSAGLDYPGVGPQHAYLSSIGRATYTSVTDEEALEAFKLVSEKEGIIPALESAHAVAYALKRIAA-ATKPEILVLNLSGRGDKDIDHVRKIFSQEGQK
MKPDPFGRFGRFGGKYVPETLMYALSELEAAFWAVSKDEDFQKELDGILKDYVGRESPLYFAERLTDHYGPHIYLKREDLNHTGAHKINNAVAQALLAKKLGKKRIIAETGAGQHGVATATVCARFGLECIVYMGAQDMERQALNVFRMRLLGAEVRAVHSGTATLKDATSEAIRDWVTNVETTHYILGSVAGPHPYPMMVREFHAVIGKETRKQALEKWGGKPDVLVACVGGGSNAMGLFHEFIDDTDVRLVGVEAAGFGLDSGKHAATLTKGEVGVLHGAMSYLLQDDDGQIIEPHSISAGLDYPGVGPEHSYLKDLGRAEYNSVTDQEALEAFKRVSRLEGIIPALETSHALAHLEVLCPT-LPNGTKVVVCCSGRGDKDVQTAIKHL----QL
MNPDDRGRFGPFGGRFVAETLMPLVLDLEAAYARAKEDPGFRTDLDFHLTHYVGRPSPLWFARRLTEHLGARIYLKREELNHTGSHKLNNVMGQILLARRMGKTRIVAETGAGQHGVATATVCALFGLKCVIYMGATDVERQKPNVFRMHLLGAEVKPVTAGAGTLKDAMNEAMRDWVANVHDTYFLVGTVAGPHPYPEMVRDFQSIIGTETKEQILQAEGRLPDAIVAAIGGGSNAMGIFHPFLDDPDVALIGVEAAGHGLDSGKTAASISRGRSGVLHGNRTYLLQDANGQIDEAHSISAGLDYPGIGPEHSWLHEIGRAQYVGVTDNEALDAFTLLTRLEGIIPALECAHGLGHVMKIAPT-MRPDQIIVLNVSGRGDKDVNTVAKHLGV--EL
MSPDARGHFGVHGGRFVSETLMAALEELETLYNKVKVDPKFWEEYHNDLVNYVGRPTPLYHAKRLSDEIGAQIYFKREDLNHTGAHKVNNTIGQALLAKMSGKKRIIAETGAGQHGVATATIAARLGLECIVYMGADDVERQKMNVYRMRLLGATVVPVTSGSRTLKDAMNEAMRDWVTNVDSTYYIIGTVAGPHPYPLLVRDFQAIIGKEARIQHLQMTGKLPDALVACVGGGSNAIGLFFDFLNDTEVKMYGVEATGDGIETGRHSAPLAAGRIGVLHGNRTYLMADDEGQIQETHSISAGLDYPGVGPEHSFLKDMKRVEYVGCTDKESLEGFHEVTRKEGIIPALESAHAVAYALKLAKT-MTPDQTIIVNMSGRGDKDLHSVMKAEGI--EL
MTPDAQGHFGPHGGRFVSETLSFALEELEKAYMSLRDDADFQAEFDRDLAHYVGRPSPLYHAQRWSQQLGAQIWLKREDLNHTGAHKVNNTIGQALLAKKSGKPRVIAETGAGQHGVATATVAARLGLKCEIYMGAEDVERQKLNVYRMRLLGAEVHPVESGSRTLKDAMNEALRDWVTNVDDTFYIIGTVAGPHPYPAMVRDFTSVIGREAREQSFAQIGRLPDALVACVGGGSNAIGLFYPFLEDEDVAMYGVEAGGDGVETGRHAAPLTANAPGVLHGNRTYLMSDEGGQVSDTHSISAGLDYPGVGPEHALWKDVGRVQYVAANDDAVLAAFRELTRVEGIMPALESAHALAHAKVLAPT-MRPDQHIIVNLSGRGDKDIHTVAKIDGL--EF
MSPDAKGHFGIYGGRFVSETLSAALDELEALYSKLSKDPAFQAEFDNDLAHYVGRPSPLYFAEQLTKHCGAKIYLKREDLNHTGAHKINNTIGQALLAKYSGKKKIIAETGAGQHGVATATVAARLGMECKVFMGSTDIERQKLNVYRMQLLGAEVISVESGTKTLKDAMNDAMRHWVTNVDDTFYILGTAAGPHPYPMLVRDFQSIIGRETIRQCEAQVGRQPDALIACIGGGSNAIGMFYPYLNMHDVRMIGVEAGGLGLLGNDHAAPLCKGRPGVLHGNRTYLMEDDNGQIMGTHSISAGLDYPGVGPEHSWLKDIGRAEYVAATDEEALDAFRALTRIEGIMPALESSHAIAHAMKMAKD-MRPDQVLVVNLSGRGDKDIHTVAGIDGLD-DA
MTPDADGRFGAYGGRFVSETLIAALAELDSVYRELSADPAFQRELDEDLAHYVGRPSPLYEARRLSDEIGGRIHFKREDLNHTGAHKVNNTVGQALLAKHMGKPRVIAETGAGQHGVASATIAARLGLECHVFMGAEDVKRQSLNVYRMKLLGATVVPVTSGSRTLKDAMNEAMRDWVTNVDDTFYIIGTVAGPHPYPMLVRDFQCVIGREARAQCLAQTGQLPDALVACVGGGSNAIGLFHPFLQDEGVSMYGVEAGGEGLASGRHAAPLSAGTPGVLHGNRTYLMQDDDGQISETHSVSAGLDYPGVGPEHAWLKDIGRVNYVAVDDREALASFHRVTRTEGIMPALETAHALAYAEKLAAS-MRPDQHIVVNLSGRGDKDILTVADLDGI--EL
MNPDASGHFGIHGGRFVSETLMAALEQLEHIYNTAKADPEFWKAFQDDLVNYVGRPTPLYHAKRLSDDIGAQIYLKREDLNHTGAHKVNNTIGQALLAKMVGKKRIIAETGAGQHGVATATIAARLGLECVVYMGADDVERQAMNVYRMRLLGATVVPVTSGTRTLKDAMNEAMRDWVTNVDSTYYVIGTVAGPHPYPMLVRDFQAIIGKEAKLQHYQKTGKLPDALVACVGGGSNAIGLFYDFLNDKDVKMYGIEAGGDGVDTGNHAAPLTVGRVGVLHGNRTYLMADDDGQILGTHSISAGLDYPGVGPEHSFLKDIDRVQYVPCTDEEAMVGFRECTQKEGIIPALESSHAIAYALKLAKT-MSKDQSIIVNLSGRGDKDLHTVMKRDGI--EI
MS-RFSPYFGEFGGTYVPEILVPALDQLTEAFESALDDPEFHQELGKLLKHYAGRPTPLFEATHLSPNPLVRIFLKREDLVHGGAHKTNQVLAQGLLTQRMGKKEIIAETGAGQHGVATAMVAAMLGLKARIYMGAKDCERQQPNVYRMKLMGAEVIPVHSGSGTLKDAVNEALRDWAANYDSAHYLLGTAAGPHPFPHLVREFQRIIGKEAKAQMLEAIGRLPDAAIACVGGGSNAIGLFADFIEEKDVELVGVEPGGEGLDTGKHGAPIHLARTGILHGMKSYLMQDSDGQVEESHSISAGLDYPAVGPQHAYLAQTGRAQYVAVTDDEAIEAFKTLCRAEGIIPAIESSHALAYALKRAAE-ATKEEVLLVNLSGRGDKDLNTIMTLEG---LQ
MDPDERGHFGIHGGRFVSETLTSALDELNSTYEKLRNDPDFQAAFDTDLAHYVGRPSPLYFAERLTQASGAKIYLKREDLNHTGAHKVNNTIGQALLAKFMGKKKIIAETGAGQHGVASATVAARFGLECKVFMGSTDVERQKLNVYRMKLLGSEVEAVESGTKTLKDAMNEAMRHWVTNVDDTFYVIGTAAGPHPYPMLVRDFQSVIGRECIRQCDEQLGRQPDALVACVGGGSNAIGLFHPYLGYEDVAMYGVEAGGLGLDGDDHAAPLCKGRPGVLHGNRTYLMEDDNGQIMGTHSISAGLDYPGVGPEHSWLKDVERVNYVAATDDEALDGFYKLTQLEGIMPALESSHAIAYAMKLAAT-MDKDQVIVVNLSGRGDKDIHTIASLDGI--TA
MSLKLNPYFGQYGGMFVPQLLVPALKQLEQAFVDALQDPAFDAEFQHLLTEYAGRPTPLTLCRNLSPNPLVKIYMKREDLLHGGAHKTNQVLGQALLTKRMGKKEVIAETGAGQHGVATALACALLGLKCRIYMGAKDIERQQPNVFRMKLMGATVIPVTAGSGTLKDAVNEAMRDWSGSYDTSHYMLGTAAGPHPFPTIVREFQKMIGEESKQQILKAEGKLPDAIIACVGGGSNAIGIFADFIKEEGVRLIGVEPGGKGITTHQHGAALSTGSYGILHGAYTAIMQTSDGQIEESYSVSAGLDYPAVGPQHTHLQQIGRAEYVAINDDEALAAFQHLAMAEGIIPALESSHALAHALKMAAA-ATEPMVLLVNLSGRGDKDLSHVHSILEQQAAH
MSPDEKGHFGIFGGRFVSETLMHALDELQEIYSRVKDDPEFLAEFDKDLAHYVGRPSPLYLAEHLSEKLGAQVYLKREDLNHTGAHKINNTIGQALLAKHTGKTRVIAETGAGQHGVATATVAARLGLECVVYMGAEDVQRQALNVYRMKLLGATVVPVTSGSKTLKDAMNEAMRDWVTNVDDTFYIIGTVAGPHPYPQLVRDFQCVIGREARAQCLAQAGRLPDALVACVGGGSNAIGLFHPFLNDQSVKMYGVEAGGYGVETGKHAAPLNDGVPGILHGNRTYLMEDENGQIIETHSVSAGLDYPGVGPEHSWLKDTGRVDYVAINDDEAMASFRSLTKIEGIMPALESSHAVAYAEKLAPT-MGKDEIIVVNLSGRGDKDILTVAKIDGI--EV
MTPDADGRFGSYGGKYVAETLMSALAELESVYRQLSQDAAFQAEFDHDLAHYVGRPSPLYEARRWSDEIGARIFFKREDLNHTGAHKVNNTVGQALLAKHMGKPRVIAETGAGQHGVATATIAARLGLDCHVFMGAEDVQRQSLNVYRMKLLGATVVPVTSGSATLKDAMNEAMRDWVTNVDDTFYIIGTVAGPHPYPMLVRDFQCVIGREARAQCLAQNGKLPDALVACVGGGSNAIGLFHPFLNDESVAMYGVEAGGLGIDSGQHAAPLSAGSPGVLHGNRTYLMQDDDGQITHTHSVSAGLDYPGVGPEHSWLKDIGRVNYVSANDEEALAAFHKTTRVEGIMPALETAHALAYAERLAAT-MTPDQHIVVNLSGRGDKDILTVARLEGI--EV
MSLKLNPYFGEYGGMFVPQLLVPALKQLEAAFVEAQQDPAFLAEFQQLLTEYAGRPTPLTLTRNLSPNPLVKIYLKREDLLHGGAHKTNQVLGQALLTKRMGKKEVIAETGAGQHGVATALACALLGLKCRIYMGAKDIERQQPNVFRMKLMGATVIPVTAGSGTLKDAVNEAMRDWSATYETTHYMLGTAAGPHPFPTIVRDFQRMIGEEAKQQILKAEGKLPDAVIACVGGGSNAIGIFADFIAEAGVKLIGVEPGGLGINTHQHGAALSTGSYGILHGAYTAIMQTSDGQIEESYSISAGLDYPAVGPQHTYLQQSGRAQYVAINDDEALAAFQHLAKAEGIIPALESSHAVAQALKIAAE-ATEPMVLLVNLSGRGDKDLAHVHSVLAAQ-GV
MTPDEQGRYGPYGGRYVSETLISALDELEASYKKLSADPAFQAEFDKDMAHYVGRPSPLYHAERWSKEVGAQIYLKREDLNHTGAHKVNNTIGQALLAKYSGKKRVIAETGAGQHGVASATVAARLGMECQVFMGEDDVKRQSLNVYRMKLLGAEVIPVTSGSKTLKDAMNEAMRDWVTNVDDTFYIIGTVAGPHPYPQLVRDFQSIIGREARAQHLEMTGKLPDALVACVGGGSNAIGLFHPFLEDADVTMYGVEAGGHGVETGQHAAPLSAGEPGILHGNRTYLMQDEDGQISHTHSVSAGLDYPGVGPEHSWLKDIDRVNYVAINDDEALHAFRQLTLIEGIMPALESSHALAYAEKLAKT-MSPDQSIVVNLSGRGDKDIHTVAALDGI--TV
MTLNLNPYFGDFGGMFVPELLVPALVQLEQAFVDAQQDPAFIAEFQALLKDYAGRPTPLTLCRNVSPNPLAKIYLKREDLLHGGAHKTNQVLGQALLAKRMGKKDIIAETGAGQHGVATALACALLGLNCKIYMGAKDIDRQQPNVFRMKLMGATVIPVTAGSGTLKDAVNEAMRDWSGSYATSHYLLGTAAGPHPFPTIVREFQKMIGEEAKQQILEAEGKLPDAVLACVGGGSNAIGMFADFIKEDGVRLIGIEPGGMGIETHQHGAALSTGSFGILHGAYTAIMQTKDGQIEESYSVSAGLDYPAVGPQHTYLQSIGRAEYVAINDDEALAAFQHLAKSEGIIPALESSHALAHALKMAAA-ATEPLVLLVNLSGRGDKDLNHVYSIIGEAHRS
MTPDERGHFGIYGGRFVSETLMHALDELQEIYDRVKDDPDFQAEFDRDLAHYVGRPSPLYHAERLSQQMGAQIYLKREDLNHTGAHKVNNTIGQALLAKFTGKKRVIAETGAGQHGVATATVAARLGLECVVFMGAEDVKRQALNVYRMKLLGATVVPVTSGSKTLKDAMNEAMRDWVTNVDDTFYIIGTVAGPHPYPQLVRDFQCVIGREARRQSLEMTGKLPDALVACVGGGSNAIGLFHPMLEDESVAMYGVEAGGYGVETGKHAAPLNDGIPGVLHGNRTYLMEDENGQIIETHSVSAGLDYPGVGPEHSWLKDVGRVNYVAINDDEAMDAFRKLTRVEGIMPALESSHAVAYAMKLAPQ-MAQDQVIVVNLSGRGDKDILTVAQIDGI--EV
MGPDSLGHFGPYGGTFVGETLIAAVEELSRVYEEVSKDPEFWAEYDYDLKYYVGRPSPLYLAERLTAAAGARIYLKREDLNHTGAHKVNNTIGQALLAKRMGKTRIIAETGAGQHGVASATVAARLGLECFVYMGAEDIQRQAPNVYRMKLLGATVVSVESGSRTLKDAMNEALRDWATNVDSTYYIIGTVAGPHPYPQIVRDFQCIIGRETREQSLEQIGQLPDALVACVGGGSNAIGMFHPFLSDSSVAMYGVEAGGDGVETGRHAAPLSAGVPGVLHGNRTYLMTDSGGQIMETHSVSAGLDYPGVGPEHAWLKDLKRVNYVNATDAEAMKAFHQLTRLEGIIPALESAHAVAYAMRLAAT-MAPEQSIVINLSGRGDKDIQTVAKLEGL--TL
MAPDDNGRFGDFGGRFVSETLMPVVLALQAEYEKAKTDQTFWDEMDDLWFNYVGRPSPLYFAERLTTALGAKIYMKREDLNHTGAHKINNVLGQIILARRMGKTRIIAETGAGQHGVATATVCAKFGLKCIVYMGATDVERQAPNVFRMKLLGAEVIPVKSGRGTLKDAMNDAMRDWVTNVHDTFYCIGTVAGPHPYPAMVRDFQAVIGKETREQILKHEGRLPDTLVAAVGGGSNAMGLFHPFLDDEAVKIVGVEAGGHGVDDREHCASLTGGRPGVLHGNRTFLLQDEDGQILEGHSISAGLDYPGIGPEHAWLHSIGRVKYESITDAEALDAFQKCCEYEGIIPALESSHALAQVIKMAPG-LPQDHIIVMNLSGRGDKDIFTVARHLGV--DI
MN-QLDAKFGEYGGMYVPELLIPALDQLEQAFLEAKDDPAFNAEFMSLLKDYAGRPTSMTLTRNLVSNPKVKLYLKREDLLHGGAHKTNQVLGQALLTKRMGKTEVIAETGAGQHGVATALACALLGLKARIYMGAKDVERQAPNVFRMRLMGAEVIPVDSGSGTLKDAVNEALRDWSANYDKAHYLLGTAAGPHPFPTIVREYHRMIGEETRAQMLEKEGRLPDAVVACVGGGSNAIGMFADFIDEPSVRLVGVEPAGKGVHTKDHGAAIGKGTKGILHGAYTYIMQDQDGQIEESYSVSAGLDYPAVGPQHAYLSDIGRAEYVSVTDDEALNAFQLLARKEGIIPALESSHALAYALNMADE-AEDDTIIVVNLSGRGDKDLGHVISILGDQVNG
MKPDAGGHFGTFGGQYVPETLMPLILELNQEYRRALKDPSFIAERDDLLEHYVGRPSPLYFAPRLTEAWGAKIYLKREDLNHTGAHKINNCIGQVLLAKRMGKTRVIAETGAGQHGVATATVAARFGLSCTVFMGELDTERQQPNVFRMKLLGAEVRPVKAGSRTLKDAMNEALRDWVAHIDDTFYILGTAAGPHPYPEMVRDFQSVIGREAREQIQKAEKRLPDLLIAAVGGGSNAMGLFHPFLDDTDVAMIGVEAAGEGMETGRHAASLTGGAPGIVHGNRTYLLYDENGQIKDAHSISAGLDYPGIGPEHSWLKDIKRVRYETITDNEALAAFQQLCRLEGIIPALESSHALAEAAKIAPT-MGKDKVIIVNLSGRGDKDIYTVASHLGV--AL
MEPDSFGRFGRFGGKYVPETLMHALTELETSFHSLASDEHFQQELDGILRDYVGRESPLYFAERLTEHYGPHVYLKREDLNHTGAHKINNAVAQALLAKKLGKKRVIAETGAGQHGVATATVCARFGLECVVYMGALDMERQALNVFRMRLLGAEVRAVHSGTATLKDATSEAIRDWVTNVETTYYILGSVCGPHPYPMMVREFQAVIGKETRKQALEKWGGKPDILVACVGGGSNAMGLFHEFIDDKDVRLIGVEASGLGLESGRHAATLTKGEVGVLHGAMSYLLQDDDGQIVEPHSISAGLDYPGVGPEHSFLKDVGRAEYYSITDEEALEAFKRVSQLEGIIPALETSHALAYLEKLCPT-LPNGTKVVVNCSGRGDKDVQTAIKYL----KV
MSMQLDPFFGEFGGAYAPQILMPALKQLEAAFVEARQDPEFIQEFSDLLSNYAGRPTPLTLTRNLSPTPKVKIYLKREDLLHGGAHKTNQVIGQALLAQRMGKTEIIAETGAGQHGVATALVCALLGLKCRIYMGAKDVERQSPNVFRMRLMGAEVIPVTSGSSTLKDACNEAMRDWSGSYERAHYLLGTAAGPHPFPTIVREFQKMIGEEAKQQVLEKEGRLPDAVIACVGGGSNAIGMFADFIKEESVKLIGVEPAGKGIETGHHGAPLRHGKQGIYLGMRAPLMQDPDGQIEESYSISAGLDFPSVGPQHAYLHSIGRAQYESATDDEALAAFEKLAHCEGIIPALESSHALAYALKYAEE-CTEDTILVVNLSGRGDKDIFTVSDILEQRQAK
MAPDEAGHFGPYGGLFVAETLMESIEELNEAYVKFMQDPEFLAELDADLQDYVGRPSPIYHAQRLSKEIGAQVYLKREDLNHTGAHKINNTVGQALLAKRMGKTRIIAETGAGQHGVATATVAARLGLECVVYMGAEDIQRQSPNVYRMRLLGATVVPVVSGSQTLKDALSEALRDWVTNIDNTYYIIGTVAGPHPYPAMVRDFQTIIGREGREQMLNKTGALPNALVACVGGGSNAIGLFHPFIEDDGVKIYGVEAAGLGVETGKHSAPLCAGKPGVLHGNRTYLMADEDGAIIETHSISAGLDYPAVGPEHSWLKDIGRAQYVNITDDEALAAFHQLTRVEGIIPALESSHAVAYATKLAKT-MDKEETILVCLSGRGDKDIFTIAKIEGI--EL
MN-HLNSKFGEYGGMYVPELLIPALDQLEQAFIDAQNDPSFIEEFNGLLKDYAGRPTSMTLTKNLVSNPNVKLYLKREDLLHGGAHKTNQVLGQAILTKRMGKTEVIAETGAGQHGVATALACALMGLKARIYMGAKDVERQAPNVFRMRLMGAEVIPVNAGSGTLKDAVNEAMRDWSATYDKAHYLLGTAAGPHPFPTIVREFHRMIGEETRAQIMEKEGRLPDAVVACVGGGSNAIGMFADFIDEPSVKLIGVEPAGKGIHTPDHGAAICTGSKGVLHGAYSYIMQDSDGQIEESYSVSAGLDYPAVGPQHAHLHDIGRAEYAAVTDEEALNAFQLLARKEGIIPALESSHALAHALNMADE-ADKETIIVVNLSGRGDKDLAHVYNILGEQ--K
MKPDAKGHFGIYGGRFVSETLIHALDELNEAYARYKDDPDFLAEFRHELKHYVGRPSPVYHASRWSDILGAQIYLKREDLNHTGAHKVNNVIGQALLARRMGKKRIIAETGAGQHGVATATICARFGLECHVYMGSEDVERQAQNVYRMKLLGANVIPVESGSKTLKDALNEAMRDWVANVETTFYIIGTVAGPHPYPMMVRDFQSVIGEECLVQMPELTGRQPDVVVACVGGGSNAMGIFYPYIDHKDVRLVGAEAAGDGMETGRHAASLSGGIPGVLHGNRTYLLQDGDGQIIDTHSVSAGLDYPGVGPEHAWLKDIGRAEYVGINDEEALAAFHDCCRIEGIIPALESSHALAYAAKLAPT-LPKDKLILVNLSGRGDKDMHTVARRAGI--QW
MDPNPDGFFGNYGGKFVPETLMYALKELDEIYAKLKNDPKFLKEIDQDLVQFVGRPSPLYFAKRLTDHYGPQIWLKREDLNHTGAHKINNTVGQILLAKAMGKKRIIAETGAGQHGVATATVAARLGLECHIYMGAADVKRQSLNVYRIKLLGAKVHAVDSGTATLKDALNEAMRDWVTNIEDTYYIIGSVTGPHPYPMIVRDFNAIVGRELKEQSLSLFSQYPDAIIACVGGGSNAMGIFYPFLQDEDVDLIGVEAAGRGLQSGEHAAPLNDGKPGILHGAKSYLMQDTNGQVVDTHSISAGLDYPGVGPEHSNLKDAGRANYIAVDDDEVLTSFHQVTKLEGIMPALETAHAFAALDHIVKN-YSSNQYLVINVSGRGDKDINTVATMDGI--LD
M-PDAMGRFGKFGGKYVPETLMHALTELENAFHALATDDEFQKELDGILKDYVGRESPLYFAERLTEHYGPLIYLKREDLNHTGAHKINNAVAQALLAKRLGKKRIIAETGAGQHGVATATVCARFGLQCIIYMGAQDMERQALNVFRMRLLGAEVRAVHSGTATLKDATSEAIRDWVTNVETTHYILGSVAGPHPYPMMVREFHKVIGQETRRQAMDKWGGKPDVLVACVGGGSNAMGLFHEFVDDQDVRLIGVEAAGHGVDTDKHAATLTKGQVGVLHGSMSYLLQDDDGQVIEPHSISAGLDYPGVGPEHSFLKDLGRAEYDSVTDQEALDAFKRVSRLEGIIPALETSHALAYLEKLCPT-LPNGVRVVVNCSGRGDKDVHTASKYL----DV
MPPDERGHFGIFGGRFVAETLMPLILDLEKHYALARVDPAFKAELDGLLTHYVGRPSPLYYAERLTEHVGAKVYFKREELNHTGAHKINNVLGQILLARRMGKTRIIAETGAGQHGVATATACARFGLECVIYMGAVDVERQKPNVFRMNLLGAKVVPVQSGARTLKDAMNEALRDWVTNVTDTFYCIGTAAGPHPYPAMVRDFQCVIGEETRTQMLEREGRLPDSLFACIGGGSNAIGLFHPFLDEPNVEIYGVEAAGFGLDK-QHAASLAGGRPGVLHGNRTYLLMDADGQIEEGHSISAGLDYPGIGPEHAWLKETGRVTYLSARDDEALDAFQLCAKLEGIIPALEPAHALAKVVEVAPS-KPRDHLLVVNISGRGDKDIFTVADYLAP--VG
MTPDEHGRFGQYGGKFVAETLMTALSELEALYRELANDADFQREFDYDLAHYVGRPSPLYEAQRLSDEIGARIYLKREDLNHTGAHKVNNTIGQALLAKHMGKKRVIAETGAGQHGVASATVAARLGLECSVFMGEEDIQRQALNVYRMKLLGATVVPVTSGSRTLKDAMNEAMRDWVTNVDETFYIIGSVAGPHPYPMLVRDFQSVIGREARQQSLAMTGKLPDALVACVGGGSNAIGLFHPFLGDESVRIYGVEAGGHGVASGEHAAPLNAGTPGVLHGTRTYLMQDENGQIMHTHSVSAGLDYPGVGPEHAWLKDIGRADYVSANDDEALAAFHRLTRIEGIMPALETAHAMAYAEKLAAT-MTPEQHIIVNLSGRGDKDILTVAALDGI--EL
MSPDGDGRFGVYGGKFVAETLMSALDELEALYDKLKDDDAFIAELDADLAHYVGRPSPLYEASRLSDKVGARIWLKREDLNHTGAHKVNNTVGQALLAKHMGKKRVIAETGAGQHGVATATIAARLGLECQVFMGEEDVRRQALNVYRMKLLGAEVIPVTSGSRTLKDAMNEAMRDWVTYVDETFYIIGTVAGPHPYPMLVRDFQCVIGREARAQSLEQIGRLPDALVACVGGGSNAIGLFHPFLDDKDVAIYGVEAGGHGVASQQHAAPLTAGTPGVLHGNRTYLMQDADGQIMHTHSVSAGLDYPGVGPEHSWLKDVGRVEYVVADDDEALEAFHALTRVEGIMPALESSHAIAYATKLARE-LGPDKHIVVNLSGRGDKDIHTVAQIDGI--EF
MNPDFFGRYGVYGGMYVPETLMTALSNLETAYRSTINDTEFKKELNEVLRDYVGRETPLYFAERLTEHYGPLIFLKRGDLNHTGAHLINNAIAQALLAKRIGKKRIIAETGAGQHGVATATVCARFGMECIVYMGAQDMERQALNVFRMRLLGAEVRPVNSGTATLKDATSEAIRDWVTNVETTHYILGSVAGPHPYPMIVRDFHSMIGAEVRLQAMEKWGGKPDVLLACVGGGSNAMGLFHEFIEDDSVRLIGVEAAGLGADTDNHTATLTMGAVGVLHGAMSYLLQDADGQIIEPHSISASLDYPGIGPEHSFLKDVGRAEYYSVTDDEALEAFQRLSKLEGIIPALETSHALAYLDKLCPT-LEDGARVVLNCSGRGDKDVSSVIGYLNG--KH
L-PDAFGRFGRYGGKYVPETLMHALTELEAAFKSLASDEDFQRELESILRDYVGRETPLYFCERLTEHYGPHIYLKREDLNHTGAHKINNAVGQALLAKRLGKQRIIAETGAGQHGVATATVCARFGLQCVIYMGAQDMERQSLNVFRMKLLGAEVRAVHSGTATLKDATSEAIRDWVTNVESTHYILGSVAGPHPYPMMVREFHAVIGKETRKQAFEKWGGKPDVLVACVGGGSNAMGLFHEFVDDREIRLIGVEAAGFGLDSGKHAATLTKGEVGVLHGAMSYLLQDEDGQIIEPHSISAGLDYPGVGPEHSFLKDIGRAEYYSITDSEALEAFRRLSRLEGIIPALETSHALAYLETLCPS-LPDGTKVVLNCSGRGDKDVHTAIKHL----RL
---------------------MAALEDLEKLYFRMKDDAQFLAEFDRDLAYYVGRPSPLYYAERWSKELGAQIYLKREDLNHTGSHKVNNTIGQALLAKLSGKKRIIAETGAGQHGVATATIAARLGLECVVFMGAEDVKRQAMNVYRMRLLGATVVPVESGSKTLKDAMNEAMRDWVTNVDSTYYVIGTVAGPHPYPQLVRDFQSIIGREARKQIQEQAGRLPDALVACVGGGSNAMGLFYPFLNDQDVKMYGVEAAGLGIETGKHSAPLNAGHVGVLHGNRTYLMSDEQGQIIETHSISAGLDYPGVGPEHSFLKDMHRVNYVPINDTEALQGFRDLTHIEGIIPALESSHAMAYVTKLAPT-MSKDQIIIATVSGRGDKDLMTVARIDGV--EM
MQPDKDGRFGPYGGRFVAETLMAALQDLEGLYEKLSADPAFQAEFDQDLAHYVGRPSPLYFAERLTREVGAKIYLKREDLNHTGAHKINNTIGQALLAKHMGKPRIIAETGAGQHGVASATVAARLGLECCIYMGIDDIKRQALNVYRMKLLGATVVPVTSGTRTLKDALNEAMRDWVTNVDNTFYILGTAAGPHPYPKLVRDFQSVIGREARAQCLAQTGQLPDTLIACVGGGSNAIGLFHPFIEDSEVEMIGVEAGGLGIATGQHAAPLNDGCPGVLHGNRTYVMSDDAGQIIGTHSVSAGLDYPGVGPEHAWLKDTGRAQYTAINDDEALDAFRRLTRVEGIMPALESSHAIAQAIKTAAG-MGKEQIIVVNLSGRGDKDIHTVADIDGI--KL
M-PDQNGHFGKFGGRFVSETLMAALQDLEQLYNRMKDDPEFLREFDHDMAHYVGRPSPLYHATRWSKELGAQIYLKREDLNHTGAHKVNNTIGQALLAKLSGKNRIIAETGAGQHGVATATIAARLGMECVVYMGAEDVKRQAMNVYRMRLLGATVVPVTSGSKTLKDAMNEAMRDWVTNVDNTYYVIGTVAGPHPYPQLVRDFQSIIGREARQQILDMTGKLPDALVACVGGGSNAMGLFYPFLNDADVKMYGIEASGFGVESGKHSAPLNAGRVGVLHGNRTYLMSDDEGQIIETHSISAGLDYPGVGPEHSFLKDMKRVQYEPISDDEALRGFRDLTRIEGIIPALESSHAMAYVTKLAPT-MSPEQSIIVCLSGRGDKDLMTVAKIDGM--EI
MSPDDHGHFGIYGGRYASETLMFALEQLEKTYNTLKETAEFREEFDRDLAHYVGRPSPLYFARRLSETWGADIYLKREDLNHTGAHKVNNTIGQALLAKYTGKPRVIAETGAGQHGVASATVAARLGLKCVVYMGAEDIERQKLNVYRMKLLGAEVVSVKSGTRTLKDAMNEAMRDWVTNVDDTFYIIGTVAGPHPYPQLVRDFQAVIGREAKRQILEQTGALPDALVACVGGGSNAIGLFHEFLNDEEVDIYGVEAGGLGIESGQHAAPLSVGRPGVLHGNKTYLMADENGQIMGTHSVSAGLDYPGVGPEHSWLKDIGRVTYVDATDQEALAAFRELTLVEGIMPALESSHAVAYAKKLARK-MGKGKRIIVNLSGRGDKDVHTVAAIDGL--EI
MSPDSSGRYGRFGGKYVPETLMHALTQLESAFHSLASDAHFQKELAETLRDYVGRESPLYFAERLTRHYGPEVYLKREDLNHTGAHKINNAVAQALLARKLGKRRVVAETGAGQHGVATATVCARFGLECVVYMGAQDMERQALNVFRMRLLGAEVRAVHSGTATLKDATSEAIRDWVTNVETTHYILGSVAGPHPYPMMVREFQAVIGKETRKQALEKWGGKPDVLVACVGGGSNAMGLFHEFIDDKDVRLIGVEAAGLGLESGKHAATLTKGEIGVLHGAMSYLLQDDDGQIIEPHSISAGLDYPGVGPEHSFLKDVGRAEYYSVTDEEALEAFKRVSQLEGIIPALETSHALAYLEKLCPT-LPNGTKVVVNCSGRGDKDVQTALKYL----NV
M-PNEQGFFGEHGGVYVAETLIPALQELAQAYAAAKQDPQFWADFERDLKHYVGRPSPVYHAERLSKHLGAQIWLKREDLNHTGAHKINNTIGQALLARRMGKKRVIAETGAGQHGVASATVAARFGMECHVYMGADDIIRQAPNVFRMKLLGANVVSVESGSRTLKDAMNEAMREWVARVDDTFYIIGTAAGPAPYPEMVRDFQCVIGREAQAQMQEAIGRQPDVAVACVGGGSNAIGLFHPYIAETQTRLVGVEAGGLGIHTASHAAPISSHAPGVLHGFRSYLMQDDNGQILGTHSVSAGLDYPGIGPEHSHLHDIKRVEYTVANDEAALQAFDLLCLYEGIIPALESSHALAWAVENAPK-MGKDQVILVNLSGRGDKDINTVAKLKGI--EI
-------MFGIFGGRFVAETLMPLILELQQAYDDAKNDPAFKAELRELSTNYAGRPSKLYYAEGLTRHVGAKIYFKREDLNHTGSHKINNCLGQILLAKRMGKTRIIAETGAGQHGVASATVSARFGLPCVVYMGATDVERQAPNVFRMKLLGAEVKPVASGHGTLKDAMNEALRDWVSNVDDTYYLIGTAAGPHPYPELVRDFQSVIGEEARAQILEREGRLPDTIIAAVGGGSNAIGLFHPFLDDKSVEIIGVEAGGRGLDGEEHCASMSAGSPGVLHGNRTYLLQNKDGQILDGHSVSAGLDYPGVGPEHSWLRDTGRVSYVPILDDEALDAFQLTTRVEGIIPALESAHAIAQAVKIAPE-MAQDKIMIVNLSGRGDKDVHTVGKLMGM--EI
MPPDARGRFGAYGGRFVPETLIPALDELERSWKEARADPRYREELTELLRTYAGRPTPLFRADRLAKALSGRVYLKREDLLHTGAHKLNNTLGQALLAKRMGKRRVIAETGAGQHGVATATVCALLGLECIVYMGTEDVRRQSPNVVRMKLLGAEVRSVDAGSRTLKDAMNEAIRDWVTNVRTTYYCIGSAAGPHPYPVMVRELQKIIGEEVAEQIAGAEGRLPDAVVACVGGGSNAIGALHRFVREPSVTLYGVEAAGHGLESGKHGASLAKGRPGVLHGSRSYVLQTEDGQIAEAHSISAGLDYPGVGPELSHLRDQGRLTVLSATDTEALQAFQTLARSEGILCALESAHAIAALPRV------RGGLIVVNLSGRGDKDLGTVIEAL-----K
MSPNANGFFGEHGGVYVAETLIPALQELAQAYQQAKNDPEFWAEFRHDLKHYVGRPSPVYHAKRLSKYLGAQIWLKREDLNHTGAHKINNTIGQALLAKRMGKKRVIAETGAGQHGVASATVAARFGMQCHVYMGADDIQRQAPNVFRMKLLGANVVSVDSGSRTLKDAMNEAMREWVARVDDTFYIIGTAAGPAPYPEMVRDFQCVIGNEAKEQMIEAIGRQPDVAVACVGGGSNAIGLFYPYIQEDNVRLIGVEAGGLGVNTPDHAAPITSKAPGVLHGFRSYLMQDENGQILGTHSVSAGLDYPGIGPEHSHLHDIGRVEYHATNDNQALLAFDLLCQLEGIIPALESSHALAWAIENAPH-MNQDQVILVNLSGRGDKDINTVAKLKNI--EL
MNTGLPARFGAFGGQYVPEALVDCLVELEEAHKAALADPEFWKEFEGLY-GYMNRPSKLYLAERLTEATGARIWFKREDLNHTGSHKINNAIGQILLAKRIGKKRIIAETGAGQHGVATATVCARFGMECVVYMGAEDVRRQALNVFRMSL--GSVIPVHSGSKTLKDAINDAMRDWVTNLSTTHYLVGSAIGPHPFPTIVRDFQRIIGREIKSQMAEVCGKLPDVVIACVGGGSNAIGTFYDFINEPGVRLVGVEAGGQGVDTKFHSATLALGVPGVLHGVRTYLLQSESGQIIETHSISAGLDYPGVGPEHAWLKDSGRAEYIVATGEDALRGFRMCTQLEGIIPALESSHAVWGTVQIAKT-LPKDQDVVMCLSGRGDKDVEQISELLPGKWIS
MAPDANGHFGPYGGMFVAETLMYPLEELLKAYEGCMADPLFQSELDADLRDYVGRPSPLYHAERWSREVGAQIYLKREDLNHTGAHKVNNTIGQALLAKRMGKTRIIAETGAGQHGVATATVAARLGLECVVYMGEVDVARQEANVYRMRLLGAQVVAVKSGSRTLKDAMNEAMRDWVTNVDNTFYIIGTVAGPHPYPMLVRDFQAVIGREARAQILERTGRLPDALVACVGGGSNALGLFYPFIGDTEVAIYGVEAAGDGLETGRHAAPLTAGRPGVLHGNRTYLMEDDNGQIMETHSISAGLDYPGVGPEHSWLKDSGRATYGAVSDDEALAAFHHLTRTEGIIPALESSHALAYAHTLAAT-MRPDQSILVNLSGRGDKDMHTVAHHDGL--VL
MNPDERGHFGQHGGIFVAETLMPALDELRVEYEKAIVDPDFMAEYRYELKHYVGRPSPVYHAKRWSEQLGAQIYLKREDLNHTGAHKVNNTIGQALLARRMGKKRVIAETGAGQHGVASATVAARYGLECVVYMGAEDVARQSPNVYRMKLLGATVVPVSSGSKTLKDAMNEAMRDWVTNVDSTYYIIGTCAGPHPYPMLVRDFQCVIGDEAKLQMVDLIGRQPDAVIACVGGGSNAIGIFHPYVEVPGVRLIGVEAGGDGVETGRHAAPLTANAKGVLHGNRTYLMQDADGQIIETHSISAGLDYPGVGPEHSYLKDIGRAEYVAATDKEALQAFHDLCRFEGIIPALESSHALAYAARLAPT-LSKDQVLLVNLSGRGDKDIPTIAKLEGI--QL
M-PDARGHFGQFGGVFVAETLVEALEELRLMYEKYRHDPEFLAEFAYDLKHFVGRPSPIYHAKRLSDKIGAQIYLKREDLNHTGAHKVNNTIGQALLAKRMGKPRVIAETGAGQHGVATATIAARLGLECVVYMGAEDVKRQAPNVFRMKLLGATVVPVESGSKTLKDALNEAMRDWVTNISDTFYIIGTVAGPHPYPMMVRDFQSVIGIEAKDQMIEMLGRQPDAIVACVGGGSNAMGIFYPYIDVPNVRLIGVEAAGHGLETGMHAAPLTANSPGVLHGNRTYLMQDADGNIIETHSVSAGLDYPGVGPEHAWLKDIKRAEYVAITDDEAMAAFHQLCRTEGIIPALESSHALAYAEKLAKT-MPKDQVILVNLSGRGDKDINTVAKLANI--TL
M-PSKDGHFGPYGGTFVSETLIAAIESLKKEYLFVRDDAAFQQELAYELKHYVGRPSPIYHAKRMSEHLGAQIYLKREDLNHTGAHKINNTVGQAMLAKRMGKPRVIAETGAGQHGVATATVAARYGMECVVYMGAEDVKRQAQNVYRMKLLGAEVIPVTSGSRTLKDALNEAMRDWVTNVHNTFYIIGTVAGPHPYPMMARDFNAVVGRECLLQMPDMIGRQPDAVLACVGGGSNAMGIFYPYINETNVALIGVEAGGEGIESGRHSASLSAGTPGVLHGNRTYLLQDDNGQIVETHSISAGLDYPGVGPEHAWLKDSGRAQYVAVNDDEALQAFHDLCRMEGIIPALESSHALAHAMKIAPG-MSRDKVLLVNLSGRGDKDMATVAERSGI--TL
M-PDAQGHFGQFGGIYMAETLIPAVDELRRQYLHFRDDPDFKAEFAYELKHYVGRPSPVYHAKRLSEHFGAQIYLKREDLNHTGAHKINNAIGQALLAKRMGKKRVIAETGAGMHGVATATVAARFGMECVVYMGAEDVQRQAPNVFRMKLLGATVVPVESGSKTLKDACNEAIRDWVTNCESTFYIFGTAAGPHPYPMMVRDFQCVIGNEAKVQMPEMIGRQPDVIIACVGGGSNAIGMFYPYIEEENVQLIGVEAGGHGLATGQHAAPLTANAKGVLHGNKVYLMQDENGQIIETHSISAGLDYPGVGPEHCLLKDIHRAQYVAINDDEAIDGFDALCRFEGIIPALESSHALAHAIKIAPT-MGKDKAILVNLSGRGDKDMNTVARIKGI--TL
MNPDALGHFGRHGGIFVAETLMPALDELRVEYEKAIADPAFMAEYRYELAHYVGRPSPVYHARRWSELLGAQIYLKREDLNHTGAHKVNNTIGQALLARRMGKKRVIAETGAGQHGVASATVAARYGLECVVYMGAEDVARQSPNVYRMKLLGATVVPVSSGSKTLKDAMNEAMRDWVTNVDSTYYIIGTCAGPHPYPTLVRDFQCVIGEEAKVQMQDLIGRQPDAVIACVGGGSNAIGIFHPYVDVPGVRLIGVEAGGHGVETGQHAAPLTTNAKGVLHGQRSYLMQDENGQIVETHSVSAGLDYPGVGPEHSYLKDIGRAEYVAINDDEALRAFHDLCRFEGIIPALESSHALAHAAKIAPT-MSKDQVLLVNLSGRGDKDIPTIAKLDGI--QL
MAPDVNGHFGRYGGIFVPETLMYPLEGLNEAYEKYLRDPQFLAELDQDLRDYVGRPSPLYFAERWTRELGAKIYLKREDLNHTGAHKVNNTVGQALLAKRMGKKRVIAETGAGQHGVATATVAARLGLECVVYMGEVDVERQKLNVYRMSLLGAEVRPVSSGSKTLKDALNEALRDWVTNVDDTFYIIGTVAGPHPYPAMVRDFQSVIGREAKQQILKQAGRMPDALVACVGGGSNAIGLFYPFLEHEDVALYGVEAAGEGIETGRHSAPLCAGQPGVLHGNRTYLMEDEDGQIIETHSISAGLDYPGVGPEHAWLKDTGRANYVSITDTEALEAFHSLTRIEGIMPALESSHALAYAMKLAPQ-MEKDEIMIVNVSGRGDKDIHTVAKWEGL--NL
M-PDDRGHFGPYGGIFVAETLVEALEELRVMYERFRHDPEFLAEFAHDLKYFVGRPSPIYYAKRWSERVGARIYLKREDLNHTGAHKVNNTVGQALLAKRMGKPRVIAETGAGQHGVATATIAARMGLECVVYMGSEDVKRQAPNVYRMKLLGATVVPVESGSKTLKDALNEAMRDWVTNISNTFYIIGTVAGPHPYPMMVRDFQAVIGVEAKQQMQEMIGRQPDAVVACVGGGSNAMGIFYPYINEENVRLIGVEAAGLGLATGKHAAPLTANSSGVLHGNRTYLMQDEDGQIIETHSISAGLDYPGVGPEHAWLKDSKRAEYVAITDDEAMAAFHSLCRTEGIIPALESSHALAYAEKMAAT-MSPDQVILVNLSGRGDKDINTVAGLSGI--TL
MSPDARGHFGPYGGKFVAETLMAPLDELAQAYAEALRDPEFIATLDADLADYVGRPTPIYYAERLSNKIGARIWFKREDLNHTGAHKVNNTIGQALLAARMGKTRIIAETGAGQHGVATATVAARLGLSCVVYMGSEDMRRQATNVYRMRLLGAEVRPVESGSKTLKDAMNEALRDWVANVDDTFYIIGTVAGPAPYPAMVRDFQAVIGREARRQMLERTGRLPDALVACVGGGSNAIGLFYPFLDDEDVAIYGVEAGGDGIASGRHAAPLSAGRSGVLHGNRTYLMQDDNGQIQGTHSISAGLDYPGVGPEHSWLKDIGRARYVDVTDAEALDAFHECTRIEGIMPALESAHAVAYARKLAAE-MGPGTDILLNMSGRGDKDMASVAEAAGE--TL
MNTLLNPYFGEFGGMYVPQILMPALRQLEEAFVSAQKDPEFQAEFTDLLKNYAGRPTALTKCRNLTAGTKTTLYLKREDLLHGGAHKTNQVLGQALLAKRMGKTEIIAETGAGQHGVASALACSLLGLKCRVYMGAKDAARQSPNVFRMRLMGAEVIEVHSGSATLKDACNEALRDWSGSYEKSHYMLGTAAGPHPFPTIVREFQRMIGEETKAQIREHEGRLPDAVLACVGGGSNAIGMFADFIDETSVRLIGVEPGGHGIETGEHGAPLKHGRVGIYFGMKSPMMQTDEGQIEESYSVSAGLDFPSVGPQHAYLNSTGRADYVSITDDEALDAFKQLCRHEGIIPALESSHALAHALKMMRENPEKEQLLVVNLSGRGDKDIFTVHDILKARGEI
MAPDATGHFGAFGGRFVSETLMPALEELDEAWRKYLKDPDFLAELDRDLTHFVGRPSPLYVAENLTRQMGAKIVLKREDLNHTGAHKINNTIGQGLLARAMGKKRVIAETGAGQHGVASATVAARLGMDCVVYMGADDVKRQAINVYRMKLLGAEVVSVTAGSRTLKDALNEAMRDWVTNVDDTFYILGTVAGPHPYPAMVRDFNAVVGREARAQMLEEFGTLPKALVACVGGGSNAIGLFHPFIEDSEVEMIGVEAAGRGLSGLEHAASLCAGRVGVLHGSRTYLLDDDAGQIRHTHSVSAGLDYPGVGPEHAWLKDSGRARYVGISDEEALAAFHALTRSEGIMPALESAHAIAYGMKLAAE-LPSDEIVLVNLSGRGDKDIHTVADLEGI--EF
MSPDTRGRYGVHGGRFVSETLSFALEELERIYAGLKDDAEFQAAFDDDLTHYVGRPSPLYHASRWSNELGAQIWLKREDLNHTGAHKINNTIGQALLAKKSGKPRVIAETGAGQHGVATATVCARLGLKCEIYMGAEDVERQKLNVYRMRLLGAEVHAVESGSRTLKDAMNEALRDWVTNVDDTFYIIGTVAGPHPYPAMVRDFTAIIGREARRQSLEQIGRLPDALVACVGGGSNAIGLFYPFIEDEGVAMYGVEAGGEGIESGRHAAPLTANAPGVLHGNRTYIMSDEGGQVLDTHSISAGLDYPGVGPEHAHWKDTGRVNYVVANDDKVLEAFRELTRVEGIMPALESAHALAHAKVLARE-MSPDQHIVVNLSGRGDKDILTVAKIDGI--EF
MSPDARGHFGPYGGRFVAETLMGPLDELEQAFRSSWASPDFRAQFDRDLAHYVGRPSPLYLAERLSRELGAQIYFKREDLNHTGAHKVNNTIGQALLASQMGKTRIIAETGAGQHGVASATVAARLGLECVVYMGAEDIARQAPNVYRMKLLGAEVVPVTSGTRTLKDALNEALRDWVTNVDDTFYIIGTVAGPAPYPEMVREFQTVIGREARAQCLEMTGRLPDALIACVGGGSNAIGLFHPFIADKDVRMVGVEAAGDGLNTTRHAASLCAGRPGVLHGNRTYLLQDDNGQVSGTHSVSAGLDYPGVGPEHAWLKDCHRAEYVGIDDKEALAAFHRVTRTEGIIPALESSHALAQAIKMAPT-MSSDQILLVNLSGRGDKDVNTIAELENI--QL
MNSTEAGRFGRFGGRYVPETLIPALDELETAYARLSADSGFQTEIDQALRHYCGRPTPLYHAARLSAELGLKIYIKREDLLHTGAHKINNAVGQVFLARRMGKQRIIAETGAGQHGVATATAAAVVGLPCEVYMGSEDVERQSLNVFRMRLLGAKVISVESGTRTLKDAINEALRDWVTNVRTTFYVIGSVVGPHPYPTLVRDFQAIIGREARQQMLDQAGRLPDVAMACVGGGSNAIGLFHAFRDD-PVRLIGVEAGGDGIGTGRHAATLVAGAPGVLHGAMSYMLQDANGQVQETHSISAGLDYPGVGPEHAFLKESGRAEYVAADDRTALDGFQLLARTEGILSALEPAHAIGHLARTASS-LPRGATVLVGLSGRGDKDVHVIARALGE--RV
M-PDSRGHFGPYGGIFVSETLMAALDALRVEYDAACRDPGFMAEFEYELKHYVGRPSPVYHARRLSEEYGAQIYLKREDLNHTGAHKINNTIGQALLARRMGKKRVIAETGAGQHGVASATVAARYGMECVVYMGAEDVARQAPNVFRMKLLGATVVPVSSGSKTLKDALNEAMRDWVTNVESTFYILGTAAGPHPYPMLVRDFQCVIGRECIAQMPELVGRQPDAVVACVGGGSNAIGIFHPYIPHENVRLIGVEAGGSGVASGKHAAPLTAGTPGVLHGFRSYLMQDENGQIIETHSVSAGLDYPGVGPEHSYLKDAGRAEYVPINDDEALAAFHDLCRFEGIIPALESSHAVAQAKKLAPT-MKKDQVILVNLSGRGDKDINTVAKAAGI--TL
MS-LLNPFFGDFGGMYVPQILMPALLQLEQAFVDAQQDPEFDREFRELLTEYAGRPTPLTRVRNLAANTKTRIYLKREDLLHGGAHKTNQVLGQALLAKRMGKKRIIAETGAGQHGVATALACALMDMECIVYMGAKDCERQKPNVFRMELMGAKVIPVHSGAATLKDACNEAMRDWAANYETTHYMLGTAAGPHPFPTIVREFQRMIGEEAKVQIMEHEARLPDAVIACVGGGSNAIGLFADFIEEDSVKLIGVEPAGKGIDTGEHGATLGEGTKGVFFGMLSLMMHDEDGQVEESYSVSAGLDFPSVGPQHAYLATTGRAQYVSVTDDEALNAFQALARNEGIIPALESSHALAYALKMAEADPEKEQVLVVNLSGRGDKDIFTVAEILEHKGLK
M-PDERGHFGPYGGLFIAETLIPAVEELNDAYKKYMVDADFLAELDKDFQHYVGRPSPLYHAERWSRELGAQIYLKREDLNHTGAHKINNTIGQILLAKRMGKTRIIAETGAGQHGVATATVCARLGLECVVYMGAVDVARQIQNVYRMELLGAKVVAVESGSKTLKDALNEAIRDWVTNVDNTFYIIGTAAGPAPYPAMVRDFQSIIGREAKQQCLAQTGKLPNTLIACIGGGSNAIGLFYPFIDDADVKMIGVEAAGDGIETGRHSAPLCAGRPGILHGNRTYLMEDDDGEIIETHSISAGLDYPGVGPEHSWLKDIGRAQYVSITDKEALEGFYALTRMEGIIPALESSHALAYTMKLAPT-MQSDEILIVNLSGRGDKDMQTIANHEGV--QI
MPPDAQGRFGQFGGSFVAETLMAPLAELTEAYLRLRKDPAFVAELDRDLTHYVGRPSPVYFAERLTRHVGARILLKREDLNHTGAHKINNTVGQALVARHMGKTRIIAETGAGQHGVASATVA-------------TDIERQKINVYRMKLLGAEVVPVTSGSKTLKDALNEAMRDWVTNVADTFYIIGTVAGPHPYPLMVRDFNAIVGREARAQLLEQYGRLPDVLTACVGGGSNAIGLFHAFLNDRDVRIVGAEAAGEGIATGHHAASLAAGRPGVLHGNRTYVLCDDDGQITETHSVSAGLDYPGVGPEHAFLKDAGRAEYVGVTDDEALAAFHLLARTEGILAALESSHAVAQAIKLARE-YPPDGIVLCNLSGRGDKDVHTIAAREGV--QV
MSPDEHGHFGPYGGIFVADTLMYALEELKKAYQHYRFDPEFLAEFNKELSDYVGRPSPLYHAEHLSAKIGAQIFLKREDLNHTGAHKINNTVGQALLAKRMGKVRVIAETGAGQHGVATATVAAKYGLECVVYMGSEDIKRQASNVYRMKLLGAEVVPVTAGSKTLKDALNEAMRDWVANIDNTFYIIGTVAGPHPYPQMVRDFQSVIGRESRAQILEKTGQLPDALVACVGGGSNAIGLFYPFLKDKSVAIYGVEAAGKGIESGQHSASLIAGKPGILHGNRTYLLCDSYGQIKDTHSISAGLDYPGVGPEHAYLKDTGRVKYVPINDEEALHAFRTLTRVEGIIPALESSHAIAYAMKLAKT-MKTSQRIIVNLSGRGDKDMHTIASIDNL--SV
MAPDAAGHFGRYGGRFVAETLVGPLQELATAYDAARVDPDFVAAFERDLAHYVGRPSPIYFAERLSREVGARILLKREDLNHTGAHKINNTIGQALLASRMGKTRIIAETGAGQHGVASATVAARLGLECVVYMGATDIERQKINVYRMNLLGAKVVPVESGSATLKDALNEAMRDWVTNVEDTFYIIGTVAGPDPYPRMVRDFNAVVGREARAQMMAEYGRLPDAVTACVGGGSNAIGVFHAFLNDADVRLIGAEAAGDGIDTGRHAASLAAGRPGVLHGNRTYVICDDDGQITETHSVSAGLDYPGVGPEHAFLKDTGRAEYVGVSDDEALAAFHQLARTEGILPALESSHAIAQAVKLARE-LPADALVLCNLSGRGDKDVHTIAAREGL--VF
MTPDARGHFGPYGGRFVAETLMEPLRQLEEAYAKLKHDPAFLAELDKDLKHYVGRPSPLYHAERLSAAWGAQIWLKREDLNHTGAHKVNNTVGQALLAKHLGKTRIIAETGAGQHGVASATIAARLGLKCVVYMGADDVERQSPNVYRMKLLGAEVVPVTSGTRTLKDALNEAMRDWVTNVDDTFYVIGTVAGPHPYPMLVRDFNSVVGREVLVQAPAQIGRLPDALVACVGGGSNAIGLFYPFIPYTQVQMIGVEAGGDGVETGRHAAPLSAGKPGVLHGNRTYIMADDNGQILGTHSISAGLDYPGVGPEHSWLKDIGRVQYTAINDDEALAAFHELTRREGIIPALESSHAVAHAKKMAPT-MSRDQHIVVNLSGRGDKDIFTIAKREGI--SL
MTPDAQGRFGTYGGSFVAETLMAPLAELTAAYAQARVDPAFIAEFERDLKHYVGRPSPIYHAERLSRQVGAQILLKREDLNHTGAHKINNTIGQALLARRMGKRRIIAETGAGQHGVATATVCARFGLDCVVYMGAVDVERQAINVYRMKLLGAEVVPVTSGSKTLKDALNEAMRDWVTHVADTFYIIGTVAGPHPYPMMVRDFNAVVGREARAQMLEGYGRLPDALVACVGGGSNAIGLFHAFLNDEQVRIIGAEAAGDGIASGRHAASLAAGRPGILHGNRTYVLCDDNGQITETHSISAGLDYPGVGPEHAWLKDRGRAEYVGVTDEEALAAFHELARSEGILAALESSHAVAQGIKLARS-LPKDALILVNLSGRGDKDVHTIAAREGI--SL
MTPDTHGRFGAYGGVYVAETLMAPLAELTAAYERLRNDPDFIAEFDYDLKHYVGRPSPIYHAERLSRRVGAQILLKREDLNHTGAHKINNTIGQALIARRMGKRRIIAETGAGQHGVASATVCARLGIPCVVYMGAVDVERQAINVYRMKLLGAQVNPVHSGSKTLKDALNEALRDWVTNVDDTFYMIGTVAGPHPYPQMVRDFNAVVGREARAQMLEQYGRLPHALVACVGGGSNAIGLFHAFLNDADVAIYGAEAAGDGIATGRHAASLAAGRPGVLHGNRTYVLCDDAGQIIETHSVSAGLDYPGVGPEHAYLKDCGRAQYLGITDEEALAAFHELARSEGILAALESSHAVAQGMKLARE-LPKDQLVLVNLSGRGDKDVHTIAAREGL--SL
M-PDKHGHFGPFGGIFVAETLVEALEELRLMYEKYRHDPEFLAEFAYDLKHFVGRPSPIYHAKRLSDKIGAQIYLKREDLNHTGAHKINNTIGQALLAKRMGKPRVIAETGAGQHGVATATIAARLGLECVVYMGAEDVKRQAPNVFRMKLLGATVIPVESGSKTLKDALNEAMRDWVTNISNTFYIIGTVAGPHPYPMMVRDFQAVIGIEAKQQMQEMMGRQPDAVVACVGGGSNAMGIFYPYIDVEGVRLIGVEAAGHGLETGSHAAPLTANSPGVLHGNRTYLMQDEDGNIVETHSISAGLDYPGVGPEHAWLKDIKRAEYVAITDDEAMHAFHQLCRTEGIIPAMESSHALAYGEKLART-MSPDQVVLVNLSGRGDKDINTVAKLSNI--TL
MSPDAAGHFGRYGGRFVAETLMGPIAELAAAYDAAKADPAFQQAFDADLAHYVGRPSPIYHAQRLSDAVGARILLKREDLNHTGAHKINNTIGQALLASRMGKTRIIAETGAGQHGVASATVAARLGLECVVYMGATDIERQKINVYRMRLLGAQVVPVTSGSATLKDALNEAMRDWVTHIADTFYIIGTVAGPDPYPRMVRDFNAIVGREARAQMLAEYGRLPDAITACVGGGSNAIGLFHAFLNDPGVRIVGAEAAGFGLATGRHAASIAAGRPGVLHGNRTYVICDDDGQITETHSVSAGLDYPGVGPEHAFLADAGRAQYVGVTDDEALAAFHQLARTEGILAALESSHAIAQAIKLARD-LPKDAIVLANLSGRGDKDVHTIAGREGI--VL
MAPDADGHFGPYGGTFVPETLVYALDELREAYERFREDPEFLAELDADLRDYVGRPSALYHAKRWSRELGAQIYLKREDLNHTGAHKVNNTIGQALLARRMGKTRIIAETGAGQHGVATATVAARLGLECVVYMGEVDVARQEANVYRMRLLGAEVVPVKSGSRTLKDAMNEAMRDWVTNIDNTFYIIGTVAGPHPYPAMVRDFQTVIGREARAQMLERTGRLPDALVACVGGGSNAIGLFHPFLGDTSVAIYGVEAGGEGIASGRHAAPLCAGTPGVLHGNRTYLMEDADGQIIETHSISAGLDYPGVGPEHAWLKDCGRVSYDAVTDAEVIAAFHHLTRTEGIIPALESSHALAYVQKIAPG-MRPDQSILVNLSGRGDKDMHTVAKLDGL--TL
MS-TMNAFFGQYGGQYVPAELIPALNQLETEFCKAQKDPDFRKELKSLLCDYAGRPTPLTPCRNLTRGTKTKIYLKREDLLHGGAHKTNQVLGQALLAKRMGKTRIIAETGAGQHGVATALACALMGFECVIYMGAKDIERQKPNVFRMELMGAKVIAVTKGSATLKEACEAALDDWVENLDTTHYLLGTAAGPHPFPTIVREFQKVIGEEAKKQFLFAEQSLPDAVIACVGGGSNAIGLFNDFIDEENVKLIGVEPAGFGISSGKHGCVLQTGIEGIFFGANALNMQNEKGEIEESYSIAAGLDFPSVGPQHCYLQSIGRAQYVGITDVEALEAFMLLSLQEGIIPALESSHALAYALKMAKADPMREQKVIVNLSGRGDKDIFQVYDRLKAEGLI
MNPDLQGHFGQFGGIYVAETLMPALDELRIEYEKAKADPAFMAEYHHELKHYVGRPSPIYHAQRWSELLGAQIYLKREDLNHTGAHKVNNTIGQALLARRMGKKRVIAETGAGQHGVATATVAARYGLECVVYMGAEDVKRQSPNVFRMKLLGATVVPVESGSKTLKDAMNEAMRDWVTNVDSTYYIIGTCAGPHPYPKLVRDFQCVIGEEAKLQMPEMIGRQPDYVVACVGGGSNAIGIFHPYVPVEGVRLIGVEAGGDGVETGRHAAPLTANVGGVLHGNRMYLMQDEDGQVADTHSVSAGLDYPGVGPEHCYLKDIHRAEYVAVTDSEAIAAFHDLSRFEGIIPALESSHALAHAAKLAKT-LPKDQVILVNLSGRGDKDIPTMARLAGI--EL
MAPDAHGYFGRYGGRFVAETLMRPLQELEDAYRTAQADPAFRAELEQDLRDYVGRPSALYLAQRWTREVGARIYLKREDLNHTGAHKINNTVGQILLARRMGKTRVIAETGAGQHGVATATVAARLGVECVVYMGAEDIRRQSANVYRMRLLGAQVRAVESGSRTLKDALNEALRDWVANVENTFYIIGTVAGPHPYPQMVRDFQAIIGRETRTQMLEREGRLPDAVVACVGGGSNAIGIFHPFIDDPDVALYGVEAAGYGLASGHHAASISAGSPGVLHGNRTYLIQDEDGQIGSTHSISAGLDYPGVGPEHAWLHDCGRARYVTVGDDEALAAFHHLTRTEGIIPALESSHALAYAGKLAAG-MRADQSIVVNLSGRGDKDIHTVATIEGI--QV
MSETSTGRFGRYGGRYVPETLVPALLELESAYAAALADPAFGAEVARVLKEFVGRETPLTPARRLTESWGAHVWLKREDLAHTGAHKINNTIGQVLLARRMGKKRIIAETGAGQHGVATATACALFGFPCEVYMGALDVERQSLNVFRMRALGATVRPVEAGSKTLKDAMNEAIRTWVAQVEDTHYVIGSAAGPHPYPTIVRDFQSVIGREVREQSKAAFGKLPDAIMACIGGGSNAIGILHPFIGDKDVRLVGVEAGGHGLNSGQHGASLTLGTEGVLHGTRSLVLQDANGQIQEAHSISAGLDYPGVGPELAYLAKEGRLDVRTATDDEALRAFYEVARTEGILPALETSHAFARGAELARE-LGKGKHLVINCSGRGDKDVVAIAAK-GIPAKA
MKPDVQGRFGRYGGSFVAETLMAPLAELTEAYTRLRNDPEFVAELDRDLAHYVGRPSPLYYAERLSRDVGARIVLKREDLNHTGAHKINNTVGQALLARHMGKPRVIAETGAGQHGVATATVAARLGLKCVVYMGATDIERQKINVYRMKLLGAEVVPVTSGSKTLKDALNEALRDWVTNVADTFYIIGTVAGPHPYPMMVRDFNAIVGREARAQMQEQFGRLPDVVTACVGGGSNAMGIFHAFLNDRDVRLVGAEAAGEGLASGHHAASLAAGRPGVLHGNRTYVLCDDDGQITETHSISAGLDYPGVGPEHAFLKDTGRAEYLGISDDEAMEAFHRLCRTEGILPALESSHAVAQAIKLARE-LPEDGLVLCNLSGRGDKDVHTIAAREGI--EL
----------------MPETLVPALLELEQAYAEARKDPAFDEQVAQVLREFVGRETPLTPARRLTEKWGAEVWLKREDLAHTGAHKINNTIGQVLLARRMGKKRVIAETGAGQHGVATATACALFGLTCEVYMGALDVERQALNVFRMKALGATVRPVESGSRTLKDAMNEAMRVWVSQVEDTYYVIGSAAGPHPYPTIVRDFQSVIGREIRTQSLVAFGKLPDAIIACIGGGSNAIGALHPFLGDASVRLVGVEAGGHGLDSGQHGASLTLGTEGVLHGSRSLVLQDEHGQIIEAHSISAGLDYPGVGPELAHMAKTGRMEVRTATDDEALAAFYMVSRTEGILPALESSHAFARAGELARE-LGKGKYLVINCSGRGDKDVATIAAR-GMPPKA
M-PDEHGRFGNYGGIFVSETLIPLMLELQQAYADIQKDPEFQKELNYYLKHYVGRPTPLWFAKRLTEIGGARIYLKREDLNHTGAHKINNVLGQILLARRMGKTRIVAETGAGQHGVATATVCALFGLECVIYMGYVDVERQKPNVFRMKLLGAKVIPVHAGNGTLKDAVNEGMRDWVSNVHDSYYLMGTAAGPHPYPTMVRDFQCIIGDETREQILEAEGKLPDTIVAAIGGGSNAIGIFHPFLDDANIELIGVEAGGLGLDSGETAASIERGSSGVLHGNRTYLMQDEDGQIIEPYSISAGLDYPGVGPEHSWLHDIKRVQYVAINDDEAVEAFQTCTTKEGIIPALESSHALAHALKIAPT-MSSDKVIVVNLSGRGDKDINSVAKYLKV--EL
MA-KLNAFFGEFGGQYVSQILIPALDELEDAFIDSQNDPAFEAEFQQLLNEYAGRPTPLTLCRNITKGSKTKIYLKREDLLHGGAHKTNQVLGQALLAKRMGKTEIIAETGAGQHGTASALACALLGLKCRIYMGVKDMERQKPNVFRMKLMGAEVIGVDSGAGTLKDACNEALRDWSANYENAHYLLGTAAGPHPFPTIVREFQKMIGEEAKQQILKAEGRLPDAVIACVGGGSNAIGMFNDFIEEESVKLYGVEPAGKGISTGEHGAPIAEGTNGIFFGMHSLLMQDNYGQIQESYSVSAGLDFPSVGPQHAHLYTSGRAEYPSVTDEEALASFQLLSSQEGIIPALESSHALAYALQMMEQDMDKEQILVVNLSGRGDKDIFTVADILEGKGAL
MDKTAPGRFGRYGGRYVPETLVPAHQELELAYAEAQKDPSFGEQVAQVLREFVGRETPLTPARRLTALWGAEVWLKREDLAHTGAHKINNTIGQVLLAKRMGKKRIIAETGAGQHGVATATACALFGLPCEVYMGALDVERQSLNVFRMKALGATVHPVESGSRTLKDAMNEAMRVWVAQIHDTHYVIGSAAGPHPYPTIVRDFQSVIGKEVRTQSIVAFGQLPDAIIACIGGGSNAIGILHPFIGDKNVRLVGVEAGGHGLDSGQHGASLTLGTEGVLHGSRSLVLQDEHGQIIEAHSISAGLDYPGVGPELAYLAKTGRVEVRTATDDEALKAFYEVCRNEGILPALESSHAFARAGELARE-LGKGKYLVINCSGRGDKDVATIAAR-GVPPGA
MTDTAVGRFGRYGGRYVPETLVPALLELEEAYAKAQQDASFGEEVTRVLREYVGRPTTLTPAHRLTEAWGAQVWLKREDLAHTGAHKINNTVGQVLLARRMGKKRIIAETGAGQHGVATATACALFGLPCEVFMGALDVERQALNVFRMRALGAVVRPVESGSRTLKDAMNEAMRVWVSQVQDTYYVIGSAAGPHPYPTIVRDFQSVIGREIRAQTLATMGRLPDAIIACVGGGSNAIGALHPFIPDTAVRLVGVEAAGHGLDSGQHGASLTLGTEGVLHGSRSLVLQDEHGQIQEAHSISAGLDYPGVGPELAHLAKTGRMEVRTATDDDALTAFYEVARTEGILPALETSHAFAAARSLARD-MGKGKHLVINCSGRGDKDVATISAR-GVPPKS
MNQTAVGRFGRFGGRYVPETLVPALMELEEAYAAARADPTFDAEVAQVLREFVGRPTTLTPARRLTEAWGAHVWLKREDLAHTGAHKINNTVGQVLLARRMGKKRIIAETGAGQHGVATATACALFGLPCEVFMGALDVERQALNVFRMRALGAVVRPVESGSRTLKDAMNEAMRTWVSQVSDTHYVIGSAAGPHPYPTVVRDFQAIIGRELRTQAQAAFGKLPDAIVACVGGGSNAIGVLHPFIGDTGVRLIGVEAGGHGLDSGQYGASLTLGTEGVLHGSRSLVLQDADGQIQEAHSISAGLDYPGVGPELAHLAKTGRMEVRTATDDEALASFYEVARLEGILPALETSHAFARGRELARE-LGAGKYLVINCSGRGDKDVATISAR-GVPPKP
MKPDNSGHFGPYGGRFVPETLMPAITELDSAYRKARRDKVFKRDLAHILKHYVGRPTPLYEAKGLQKALQERVFLKREDLAHTGAHKINNTIGQVLLAKRMGKTRIIAETGAGQHGVATATAAALMGLKCEVYMGRKDMIRQVMNVFRMQLTGAKVIPVLSGTQTLKDAINETIRDWVTNVGDTHYVIGSVVGPHPYPMMVRNFQSIIGRETRRQIRQLAGRLPDVVMACVGGGSNAMGIFYPFIKDEEIRLIGVEAAGKGIGTDLHSATLSVGSPGVLHGAMSYLLQDHWGQIKGAHSLAPGLDYPGVGPEHSIFKDSGKVEYVAVDDEQAFQAFKLLSETDGIIPALESAHAVAYLMELAPS-LPPESIVVINLSGRGDKDVATVAELIRE--GK
MSSATIGRFGPFGGRYVPETLVPALLELEEAYTAARADPAFGKQVAQVLKEFVGRETPLTPAHRLTAAWGAQVWLKREDLAHTGAHKINNTIGQVLLALRMGKKRIIAETGAGQHGVATATACALFGLPCEVYMGALDVERQALNVFRMRALGATVRPVELGSKTLKDAMNEAMRTWVSQVQDTHYVIGSAAGPHPYPTIVRDFQAIIGQEVRKQSQALFGQLPDAIIACVGGGSNAIGVLHPFVGDKQVRLVGVEAGGHGLHTKQHGASLTLGTEGVLHGSRSLVLQDEHGQIQEAHSISAGLDYPGVGPELAFLVKTGRMEIRTATDDEALQAFYEVSRSEGILPALETSHAFARGAELARE-LGKGKHLVINCSGRGDKDVATIAAR-GIPAKS
MT-LLNPYFGEFGGMYVPQILMPALQQLEEAFVSAQRDPAFHSEFQELLTNYAGRPTPLTLCRNLTAGTKTKLYLKREDLLHGGAHKTNQVLGQALLAKRMGKTEIIAETGAGQHGVATALACALLDLKCRIYMGAKDVQRQSPNVFRMRLMGAEVIPVHSGSATLKDACNEALRDWSGSYEKAHYLLGTAAGPHPYPTMVREFQRMIGEETKAQMKEREDCLPDAVLACIGGGSNAIGMFADFIDESSVRLIGVEPAGLGIETGQHGATLKHGRVGIYFGMKSPMMQTNEGQIEESYSISAGLDFPSVGPQHAYLDSIGRAEYVSITDDEALEAFKLLSRREGIIPALESSHALAYALKMIAAEPEKEQILVVNLSGRGDKDIFTVHDILQARGEI
MKPDKRGHFGIFGGRYAAETLMPALIELEKAYRQARRDKVFREEYSRYLQDYSGRATPLYFAQRLTEALGAKIYLKREDLNHTGSHKINNTLGQALMARRLGKKKVIAETGAGQHGVATATVAALFGMECRIFMGEEDIRRQAPNVFRMKILGSEVIPVSSGTATLKDAMNEAMRYWVSAVQDTFYVIGTTAGPHPYPMMVRDFQSVIGREVKRQILRKEGRYPDILIACVGGGSNAMGLFYPFRGEENVAMFGVEAAGKGLDSPLHSASISAGRVGVLHGNRTFLLQDEHGQIRDAYSIAAGLDYPGVGPEHSYFSHIGRASYVAVTDEEAVEAFKTLSRYEGIIPAMESAHALAYAMKLVPT-LKREQLVVVNLSGRGDKDAEVIARQMEV--Q-
MSPDARGHFGRYGGRFVAETLIGPLQELAQAYDAARHDPDFIAAYNKDLKDYVGRPSPIYHAERLSRKVGAQILLKREDLNHTGAHKINNTIGQALLAARMGKTRIIAETGAGQHGVASATVAARLGLECVVYMGATDIERQQINVYRMKLLGATVVPVTSGSATLKDALNEAMRDWVTHVGHTFYIIGTVAGPDPYPRMVRDFNAIVGREARAQMIEDYGRLPDAMTACVGGGSNAIGLFHAFLNDASVRIYGAEAAGDGIATGRHAASIVAGRPGVLHGNRTYVVCDDDGQILETHSVSAGLDYPGVGPEHAFLADSGRVQYVGIRDEEALAAFHLLAHTEGILAALESSHAVAHAMTLARD-LPKDALVLCNLSGRGDKDVHTIAAREGV--RV
MRPDIKGYYGQFGGRFVPEILITPLLELEEVFLDIVHSPDFSQRLIRLLETYAGRETPLFQASRLAAKWKAKLYLKREDLLHTGAHKINNTLGQALLARHMGKRNVIAETGAGQHGVATAAAAALLGLECKVFMGEEDIRRQAPNVFRMKLMGAEVIPVASGTATLKDAMNEAMRHWATYIRDTFYVIGSVAGPHPYPLMVRHFQSVIGQETRRQILRAEGRLPDKIVACVGGGSNAAGMFHAFLEDESVKLIGVEAGGLGIESGKHGATICAGEPGVFHGSRSYVLQDENGQIKEAHSISAGLDYPGVGPEHSFLASKGRVKYVPINDDEALEAFSELCKTEGIIPALESSHALAQAKKEMAL-MQSGEICVVNLSGRGDKDMPIIEKVLA---GD
MSMKHNGRFGDYGGYYVPEVLIPALEELEEAFYRFRDDQAFVAELAQLLEHYAGRPSPLYHAKRFSEYVGFQVYLKREDLLHGGAHKINNSLGQGLLAKYMGKTRLIAETGAGQHGLATAMVGALLGMETKIFMGVTDIERQSVNVHKMKLCGAEVVPVEGGTGTLKDAINDALRYWTAHVTDTFYLFGSAAGPHPYPTIVRHFQSCIGKEARQQCLDQIGRLPHMVVACVGGGSNAIGMFAGFLDDRNVKLIGVEAGGKGLKTGKHAASLSAGKVGILHGAKAYLLQDENGQVLDTESISAGLDYAAVGPEHCYLKDTGRAEYVAAEDEQVLDTFELLTKLEGILPALESTHALAYIADQKGK-LAPATIAVVNLSGRGDKDVGIVEKARG---GK
MKPDKKGYFGKYGGQFVPETLVAPIDELTKAYLKYKKDKRFKEELNYYFKNFIGRPTPLYFAENLSRQFGCKIYLKREDLCHTGAHKLNNVIGQLLLAKRMGKKRIIAETGAGQHGVATATGTALFGLECTVYMGEEDIKRQALNVFRMELLGAKVIPVTSGTKTLKDAINETMRDWMANANDTFYCLGSCVGPHPYPMMVRDFQSVIGLEAKAQHFAAEKKQPNYLVACVGGGSNSIGLFYPFLDNPEVKIIGCEAKG--------AAPLSGGTIGVLHGSKSYILQSKSGQILNTHSISAGLDYSGVGPEHSYLKDTGRVKYLPVSDKEALYGFKLLSEKEGIIPALESSHAIGYLKKMK---LNKNDTVIVCLSGRGDKDVESIKDII-----L
MAPDERGRYGSFGGRYVPETLIPALDELSVAYEQAKHDPAFQQELDALLKDYVGRPTPLRRADRLSEKLGFDVYLKREDLNHTGAHKINNTMGQILLARRMGKSRIIAETGAGQHGVATATAAALFGLKAQVYMGEEDVKRQALNVYRMQLLGAEVIPVSSGSKTLKDATNEAIRDWVTNVRTTFYVIGSVVGPHPYPMMVRDFQSVIGKEARQQFQNLTGTLPTHIVAPVGGGSNSMGVFYAFRND-PVALIGVEAAGSGIETGKHAATITVGMKGILHGSLSYLLQDDDGQIMPAHSISAGLDYPGVGPEHAYFHDIGRARYDAITDKEALAAFHQLSELEGIIPALESAHAVAWVIKEQDQ-LREQQRVLINLSGRGDKDIDSVRDYEE---HD
MKPDRHGHFGIFGGRYAAETLMPALLELEAAYRAARKDAAFKKEFAFYLHEYAGRETPLYEARRLTEALGAKIYLKREDMNHTGSHKINNTLGQILLARRMGKKKVIAETGAGQHGVATATAAALFGMGCRIFMGEEDIRRQAHNVFRMKILGAEVVPVAAGTATLKDAMNEAMRAWVTSVRDTFYVIGTTAGPHPYPVMVRNFQSVIGREAKRQILKKEGRLPDLLIACIGGGSNALGLFYPFLDAAGVAMTGVEAAGKGLTTGLHAASITAGRIGVLHGNKTYLLQDGHGQVRDAYAIAAGLDYPGVGPEHAWLHDTGRARYVSVTDEEAVEAFVALSRQEGIIPALESAHAVAYAIKTAPT-MGKDKIVIINLSGRGDKDAETIAESREG--KE
MLPNERGRFGMFGGKFVPETLMRPLADIERQLYEALADPSFHAEYMHHLYEYSGRPTALTFAKNLTERLGAKMYFKREDLNHTGAHKINNAIGQALLAKRMGKRKIIAETGAGQHGVAAATVAARFGMECKVFMGEEDVKRQSLNVFRMKLLGAEVIPVTSGNRTLKDATNEAIRYWVEHCDDHFYMIGSVVGPHPYPMMVREFQRIIGEEAREQMLKAEGKLPNTIIACVGGGSNAIGMFHPFLDD-DVECIGVEAAGKGVHTTEHAATITKGTKGVIHGSLTYVLQDEHGQIVEPYSISAGLDYPGVGPEHAYLAHIGRVRYESVTDEEAIAALQMTAETEGIIPAIESAHALAKAFQIAPL-RSKHETILVCLSGRGDKDVQTVMNYLEG--RK
MHPDPQGRFGKLGGRFVPETLMPALEELTRAHEEARHDPEFQAELKELLADYVGRPTPLYEAKRLTQHLGARIYLKREDLAHTGAHKINNALGQVLLAKRMGKTKIIAETGAGQHGVATATAAALLGMECKVFMGTLDIERQALNVKRMHYLGSSVEPVKSGACSLKDAVNEALRYWVANVEDTHYIIGSVVGPHPYPMLVRDFQSIIGREAREQILAKTGRLPQSLVACVGAGSNAMGLFHAFLNDQEVGMVGVEAGGLGLDSGKHAASISAGLTGVLHGANSYLLQDEHGQVIEAHSVAAGLDYPGVGPEHGHLHDIGRVEYTYSTDEEALEGFHLLSATEGILPALESSHAIAHLKKLAPK-LNKDDMIIVCLSGRGDKDVVQISGME----EK
MPPDAQGRFGRFGGRFVPETLMPAIHELEAAYAAAKVDPTFQAELDQLLQDYVGRQTPLYEAKRLSAHYGARIFLKREDLAHTGSHKINNALGQALLARRMGKMRIVAETGAGQHGVATATACALLGMECVVCMGEVDIERQALNVTRMKLLGASVKPVSCGARTLKDAVSDAMRYWVTNLADTHYIIGSVVGPHPYPAMARDFQAVIGRETRAQIVEKTGKLPDVLLACVGGGSNAMGMFHPFIDEPGVRKIGVEAGGLGLDSGKHSACLGAGHDGVLHGALIRLLQDAWGQVLEAHSIAAGLDYPGTGPEHCHFQAAGLAEYASVTDQEALEAFKLLSRLEGIIPALESSHALAHLKHVAPR-MPQDSIIVVCLSGRGDKDGSQTAALI----EE
MT-RLNPYFGEFGGMYVPQILMPALIQLEDAFVSTQSDPVFQAEFIDLLTNYAGRPTPLTLCRNLTAGTQTKLYLKREDLLHGGAHKTNQVLGQVLLAKRMGKTEIIAETGAGQHGVASALSSTLLGLKCRIYMGAKDIERQSLNVFRMRLMGAEVIPVHSGSSTLKDACN-VLRDWSDSYEHAHYMLGTAAGPHPFPTIVREFQRMIGEETRAQLYEHEQRLPDAVIACVGGGSNAIGMFADFIDEQAVRLIGVEPGGLGIETGKHGASLKHGRTGIYFGMKSPMMQSAEGQIEESYSISACLDFPSVGPQHAYLDSIGRAEYVSVTDEEALDAFRRLSRHEGIIPALESSHALAHALRMIQAEPEKEQILVVNLSGRGDKDIFTVHDILKARGDI
MNPDAKGHFGAFGGRYVAETLMPALLELEQAYRTIVPTPEFQKELNYLMCHYVGRPTPLFYAKRLSEHLGADIYLKREDLAHTGAHKINNTLGQTLLAQRMGKRKVIAETGAGQHGVATATTAALFGMECKVFMGTEDIERQAPNVQRMKLLGAEVVPVSSGTGTLKDAMNEAMRYWVGAVQDTFYVIGSVAGPHPYPVMVREFQKIIGEEARAQIFAMCQRLPTTIIACVGGGSNSMGLFYPFLND-PVEILGVEAAGKGVKTGKHAATLTAGSVGVLHGSKSYLLQDVNGQIIEAHSISAGLDYPGVGPEHSMLKEAKRVRYESIEDGQALEAFQTLCALEGIIPALESSHALAQAMIEARK-RPKSDILLVCLSGRGDKDLGIVASALKK--SA
MS--DNGRYGQYGGQFVPETVMPALLELEDFYRTVKQDASFIAELNRYLAEYAGRPTRLYYAANLTRHYGAGIYLKREDLLHTGAHKINNALGQALLARRMGKKRIVAETGAGQHGVACATMAALFGMECKVFMGEEDIERQALNVFRMRLLGTEVVPVTSGSGTLKDATSEAIRYWVTNVRDTHYIIGSVVGPHPYPMLVRDFQTVIGQEIREQQAALNIKNIDFLLACVGGGSNAMGTFHPFHQEKFVRKIGVEAAGKGIFTGQHAASLTQGEPGALHGALSYLLQDEDGQVIPAFSISAGLDYPGVGPEHSYFKDAGLVEYVSVTDQQALQAFELLAKTEGIIPALESAHALAYLEILMPD-TKPDQTVVICLSGRGDKDVQQVAKVME---EK
MVEVKAGRYGRFGGQYVPETLMTALNELEQAYDEAIADPSFLEELNYYLKEYSGRETPLYFAERLTQSLGAKIYLKREDLNHTGAHKINNTIGQAILAKRMGKNKIVAETGAGQHGVATATVCALFDMDCVVFMGKEDVRRQELNVFRMELLGAKVVSVDQGSGTLKDAVNEALRYWVSNVEDTHYILGSALGPHPFPRIVRDFQRVIGVETRKQIFEKEGRLPDAVVACVGGGSNAIGMFHPFVEDDTVSLYGVEAGGSGIASGLHASATAEAKEGVLHGAYMYILQDENGFIQEAHSISAGLDYPAVGPEHSYLHDIGRVKYTSVTDSEALEGLQLLSKKEGIIPALESSHAVHFAAKLAKE-MNADQILVICLSGRGDKDVQTVRDALGG--GK
MEEMEKGYFGQYGGSFVPPQLQDALNQLDDAFETYKDEPAFNEELDYYLRQYVGRPNPLYFAEKLSKQLGAKIYFKREDLNHTGAHKINNVLGQALLAKRMGAKRVIAETGAGQHGVATATACALFDMECVIYMGEEDTKRQSLNGFRMELLGAKVISVTSGTRTLKDAVDAALGDFAVNYETTFYMLGSAVGPHPFPTLVKHFQSIISREARQQILEAEGKLPDAVMACVGGGSNAIGMFANFIPDSNVRLIGVEPAGLGLETGKHAAPLTAGAPGIVHGFKCYVMADEHGEPLATHSISAGLDYPGVGPEHSYLKDIGRAEYVSITDQESLDAFHRLSRTEGIIPALESAHAVAYALKLAPT-MNPDQILIVNLSGRGDKDVEQIFNM-----GH
M-PDKNGRYGRYGGRFVPETVMPALIELENYYLKLKDDAAFQQELAFYLGQYAGRPTRLYFAENLTAYYRGKIYLKREDLLHTGAHKINNAIGQALLARRMGKGRIIAETGAGQHGVATATVAALFGLKCRVYMGEEDMERQALNVFRMRLLGAEVVPVTSGTGTLKDATSEAIRDWVTNVRDTHYIIGSVVGPHPYPMLVRDFQAVIGEEVKEQMVKMAGRQPSYLIACVGGGSNAMGIFYPFHDQPEVKKIGVEAAGKGLATGQHAASLTQGRPGVLHGALSYLLQDDDGQVIPAYSVSAGLDYPGVGPEHAFFKDEGIVTYTAVTDEAALAAFQRLAKLEGIIPALESAHALAFLDELMPA-TNPDDIVVVCLSGRGDKDVQMAANILGGL-HV
MSPDARGYFGPYGGQFVPETLMAALEELIEAYEEVKNDRSFQAELTFYLQHYAGRPTPLYFAESLSRYVGAKIYLKREDLAHTGAHKINNTIGQVLLARRMGKKKVVAETGAGQHGVATATAAAKFGLECTIFMGAEDVRRQELNVYRMRLLGAQVESVTSGSRTLKDAMNEAIRYWVTHVRDTYYVLGSVGGPHPYPTIVRDFQKVIGEETKAQILAQEGRLPDLIVACVGGGSNAIGMFYPFLEE-DVRLVGVEAAGLGLESGRHAATLSRGKVGVLHGAKSYVLQDDRGQIVEAHSISAGLDYPGVGPEHAYLKDIGRVEYTAVTDEEALEAFKLLAKTEGILPALESAHAVAKGVELARE-LESEKIVVINLSGRGDKDVYTVARELGV--TL
MSPDERGHFGPFGGRFVPETLIPALDELVTEYHKAKADPDFQKELDLHLRDFVGRPTPLYFAQRLSEHYGARIYLKREDLCHTGAHKINNTLGQILLARRMRKPRIIAETGAGQHGVATATVCARFGLECEVYMGEEDVRRQELNVFRMRLLGAKVTPVSSGTGTLKDATNEAIRDWVTNVRTTHYIIGSVVGPHPYPMLVRDFQSVIGQETRSQILEKEGRLPDILLACVGGGSNSIGLFYPFLNDSGVRLIGVEAAGEGIETGRHCATLTAGTPGVFQGSASYLIQNEDGQVAPSHSISAGLDYPGVGPEHSYLKETGRAEYVAVTDEEAIQAVQQLARLEGIIAALETAHAFAYLNTLAQQ-LTKETIVVINCSGRGDKDMNTIARVLKL---Q
MKPDIQGHFGSFGGRFVPETLMPAVLELEKAYEAAMADPEFVDQVDYYFKQYVGRETPLYYAENFSNQLGPKIYLKREDLNHTGAHKINNAIGQALLTQRMGKKKVVAETGAGQHGVATATVCALLGLDCVIFMGKEDIRRQKLNVFRMELLGARVESVDQGSGTLKDAVNEALRYWVTNVEDTHYIIGSVVGPHPFPKIVRDFQSVIGIETRKQIIEQEGKLPEAVVACIGGGSNSMGMFYPFVEDERVELHGVEAGGSGIETGKHAATLTDGKAGVLHGTLSYLLQDENGQVTEAHSISAGLDYPGIGPEHSHLKETGRVLYDSITDTEALEALQLLTKTEGIMPALESAHAVAYSMKLAEK-MDASETIVVCLSGRGDKDVDTVRSAIGG--YE
MAPDERGRFGDFGGRYVPETVMAALEELQAGLDEALKSDAFHEELREVLRVYAGRPTPLTYADRLTEEVGAKIYLKREDLLHTGAHKINNALGQALLAQRMGKKKIVAETGAGQHGVATATVAAKYGLSCKIFMGAKDMERQKLNVFRMRLLGAEVIPATSGSQTLKDATNEAIRYWVANVEDTMYLIGSVVGPHPYPYMVREFQKVIGEEAKRQLQHR----PDAVCACVGGGSNAIGIFTQFLADKSVSLYGAEAGGKGIDTPHHAATLTKGDRGVIHGALTYLMQDDSGQIIEPYSISAGLDYPGIGA--CYLNDAGRVVYEAVTDEEAMDALLLLTRTEGILPAIESAHALALAIRKAKQ-MPNNETMLVCLSGRGDKDVETIQRAVDE--KE
MSPNTTGHYGRFGGRFVPETLMQAVIELEEAYDLAIKDEAFLEEFRYYLKDYVGRENPLYFAERLTKKMGAKIYLKREDLNHTGAHKINNTIGQALLAVRMGKRKVVAETGAGQHGVATATVCALLDLECVIFMGEEDVRRQQLNVFRMELLGAKVISVTQGSRTLKDAVNEALRYWVTNVEDTHYIMGSVLGPHPFPKIVRDFQRVIGDETRKQIVEKEGRLPDAIVACIGGGSNAMGMFYPFIEDKDVKLFGVEAAGAGLDTDKHAATLTKGSVGVLHGALMYLLQDDAGQIQEAHSISAGLDYPGIGPEHSYLHENGRVEYTSVTDEQALAGVQLLARTEGILPALESAHAIHFAAELAAD-LDKDEIVVICLSGRGDKDVVTVRDALGG--ND
MV-ARAGYFGNFGGRFVAETAIPALQELEQAFFAIKEDKAFWEELNYLLRDYVGRPSPLYYAANLTKLAGAKIYLKREDLNHTGSHKINNTLGQALLARKLGKKEVIAETGAGQHGVATATAAALLNLKCTVYMGAKDVERQQLNVLRMQLLGAEVVPVQSGSCTLKDATNEALRQWVTRIEHCHYIIGSVVGPHPYPTLVREFQKIIGEETKRQILDKEGRLPDAIVACVGGGSNAMGIFYPFLQDTQVALYGVEAAGKGLATGQHAATLNCGRPGVLHGARTFLLQDAHGQILEAHSVSAGLDYPGVGPEHAFLHKTGRARYLAVTDQEALQAAELLCRTEGILPALESAHAIAGALPLARE-LGPDRIMVICLSGRGDKDVHTLQQLGGV--DA
MSPSEDGHFGPYGGRFVSETLIYALDELQSIYSRLKDDPGFQAEFDKDLAYYVGRPSPLYLAERWTRELGAQIFLKREDLNHTGAHKVNNTIGQALLAKFTGKSRVIAETGAGQHGVATATVAARLGLKCRVYMGAEDVKRQALNVYRMKLLGAEVFPVTSGSRTLKDAMNEAMRDWATNVDDTFYIIGTVAGPHPYPQLVRDFQAVIGREARRQCLEQAGRLPDALVACVGGGSNAIGLFHPFLTDESVQMYGVEAGGLGIETGKHAAPLNKGIPGVLHGNRTYLMEDENGQIIETHSVSAGLDYPGVGPEHSWLKDIGRVNYVAINDDEALAAFRKVTRTEGIMPALESSHALAYVEKLAPT-LGKDKIIIANLSGRGDKDILTVAGLDGI--TV
MSETKQGYFGEFGGSFVPPGLQEALDYLADQFNTYKDDPEFIKEYKDYLKEYVGRENPLTYASHLTEKLGAKIYLKREDLNHTGSHKINNVMGQILLAKKMGAKRIIAETGAGQHGVATATVCAMFGMECVVYMGVEDTRRQALNVFRMELLGAEVVAVEKGQGRLKDAVDAALDDYVENYKNTFYLLGSAVGPHPYPTMVKHFHSVISEESKRQILEKEGRLPDAVLACVGGGSNAIGAFAHYIDEPSVRLIGAEP--------EKAPSLTQGKPGVLHGFKCLVLADEEGNPLPTYSIAAGLDYPGAGPEHSYLKETGRAEYYTVTNEEVLEAFQELSRTEGIIPALESSHAVAYAMKLAPT-MDKEQIIIVNISGRGDKDVEKVFEQLK---QS
MTPDNKGRYGEFGGQFVPELLMPALIELEKAYEEAMVDPSFTEELDYYLKQYIGRETPLYYAEQLSKQLGPKIFLKREDLNHTGAHKINNTIGQALLTIRMGKKKVVAETGAGQHGVATATVCALLGLDCIVFMGAEDMKRQKLNVFRMELLGAEVRSVSQGSSTLKDATNEALRYWASHVNDTHYILGSAVGPHPFPKMVRDLQSVIGKETKLQIIEQTGKLPDAVVACVGGGSNSIGMFHPFIEDEEVKLYGAEAAGLGVETKDHAASLTKGKLGIFHGTLSHLLEDENGQVKEAFSISAGLDYPGIGPEHSHLHVTKRATYKPITDEEALEAFQFLSKTEGIIPALESSHAVALAMKLAKE-MTSKETLVICLSGRGDKDVEQVKARLEA---E
MVQKQAGRYGKFGGQYVPETLMTALIELEDAYKEAQQDPAFYEELNYYLKDYVGRENPLYYAERLTKKLGAKIYLKREDLNHTGAHKINNALGQALLAMRMGKKKIVAETGAGQHGVATATVCALFDLECIIFMGKEDVRRQALNVFRMELLGAKVVSVDQGAGTLKDAVNEALRYWVANVEDTHYILGSALGPHPFPQIVRDFQRIIGLETRKQIVEREGRLPDAIVACIGGGSNAIGMFHPFVNDEDVKLYGVEAAGSGLETGLHAAAIADQKEGVLHGAYMYVLQDDNGFIQEAHSISAGLDYPAVGPEHCHLHDIGRVKYEAVTDQEALEGLQLLSRTEGIIPALESSHAIFYAAKLAKK-MKKDEILVICLSGRGDKDVQTVRDALGGI-GN
MTADSLGRFGKFGGRFVPETLMTALAELETGYRSALADAKFREELKTLLMEYSGRPTPLTLAQRLTELTGARIYLKREDLNHTGAHKINNTLGQGLLARRMGKRKLIAETGAGQHGVASATVAALLGMECKVFMGEEDVRRQQLNVFRMELLGAEVIPVTSGSRTLKDATNEAIRHWVSHVEDTFYLIGSVVGPHPYPEMVRNFQRVIGDETRSQVLEKEGRLPDEVVACVGGGSNAIGMFTAFLEDHSVRLHGVEAAGEGISTDRHAATLTKGSPGVIHGSLTYLLQDEHGQILPAHSISAGLDYPGVGPEHADLKEKGRVRYTTAEDGEALEAVRLLSRTEGILPALESAHAVAEAIKLAKK-GDPDSIVVICLSGRGDKDVDSIRQGLE---GL
MSQVDTGFFGEFGGSYVPEPLQPVLKRLDEAFQAYKDDPEFKRELEAYVKDFVGRPSPLYFAERLTQKLGAKIYLKREELNHTGSHKINNVLGQILLAKRMGAKRIIAETGAGQHGVATATGCAMFGMECVIYMGEEDTKRQALNVFRMELLGAKVVPVTRGTRTLKDAVDAALEDLVENYENTFYLLGSAVGPHPFPTIVRHFQSIIGREAREQILEQEGRLPDLVTACVGGGSNAIGLFYPFVSDETVKMVGVEPGGRGSGLGEHAAPINYGTPGVIHGFKCYVMQDDDGNIQPTHSVAAGLDYPGVGPEHSYYHSIGRAEYTTVTDEEALEAFQVLSKAEGIIPALESAHAVAYAMKVAPE-MERDQIIVVNLSGRGDKDVEQVFRLL----NT
MSTVEKGYFGQFGGSFVPKDLQRALDILEENFEKFKNDSTFNEELAYYLREYVGRENPLTYAKNFTEALGAKVYLKREDLNHTGAHKINNAIGQILLAKRMGATRIIAETGAGQHGVATATACAMFGMECTIYMGKLDTERQALNVFRMELLGAKVVPVEKGQGRLKDAVDAALADYVENYQNTFYLLGSAVGPHPYPTIVKHFQSVISEESKKQILEKEGKLPTAVIACAGGGSNAIGAFAHYLDEPNVRLIGVEP--------EEAPTLTKGVPAVIHGFKCLTLLDENNDPMPTYSIAAGLDYPGIGPEHSYLKETGRAEYVTVSGKEALEAFQQLSKLEGIIPALESSHAVAYAMKLAPQ-LSKEDIVIVNLSGRGDKDVEQVFEML----KK
MTPDERGKFGKYGGKFVPETLITPLQELEEVYLALKDDKDFNNELNLLHKNYSGRPTPLTFAENLTKFYKGKIYLKREDLCHTGAHKINNTLGQILLAKKLGKKRIIAETGAGQHGVAAATVCAKFGLQCVVYMGEVDMERQSLNVFRMNLLGAKIIPVTSGSKTLKDATNEAIRDWVTNVKDTHYIIGSVVGPHPYPMMVRDFQSIIGIETKEQIFAQENRLPNYILACVGGGSNAIGIFYPFIN-HGVKLIGIEAAGLGLHTNHHSATLSLGKEGIFHGMKTYLLQDENGQVSPVHSISAGLDYPGVGPEHSHLKDESIVNYASVTDDEAIRATKLLSTYEGIIPALETAHAVAYLEYLMPK-TKVEDLIVVNISGRGDKDLTTIREKLNE--NM
MKPDASGHFGMYGGKYVIETLMPALQELENEYMKAKADPAFQEQLKYYLRQYVGRPSPLYYAENLTLRLGAKIYLKREDLNHTGAHKINNTIGSALLTLRMNKKRVIAETGAGQHGVATATAAALFGLECDVFMGEEDIKRQALNVFRMRLLGAKVIPVSTGTRTLKDATSEALRNWITTVETSHYIIGSVVGPHPYPMIVRDFQKIIGEEAIEQIMAVEKRMPDACIACVGGGSNSMGLFYPFLDHKDVRLIGVEAAGFGIETGQHGATLSHGKPGVLHGMMSYLLYDEDGQIQEAHSISAGLDYPGVGCEHSYYRSIGRTEYASITDDEALEGFQLLSRTEGIIPALESAHAIAYAAKHAPT-MKKDAIIIVCLSGRGDKDVTQVADRIGG--KL
MLPNHKGRFGDFGGKYVPETLMAPLEELESALDEAMEDETFLKQYENDLKEYAGRPTPLTYADKLTAELGAHIYLKREDLLHTGAHKLNNALGQALLAKRMGKDKIIAETGAGQHGVASATVAAKLGLTCKVFMGEEDTRRQELNVFRMKLLGAEVVPVSSGNGTLKDATNEAIRYWVANCDDHFYLIGSVVGPHPYPRMVRNFQRIIGDETKEQMTRK----ADRIYACVGGGSNAIGMFYPYLEE-DVELIGIEAAGKGINTAEHAATLTKGTPGVIHGSLTYLMQDENGQITEPYSISAGLDYPGIGPEHANLFRTKRVRYESVTDEEALEAVKQLSRAEGIIPAIESAHAVAQAIKEAKE-MSVEDTIVINVSGRGDKDMATLMEHFTE--LQ
MT--VKGRFGEYGGQFVPETLMTPLLELERAYEKTKNDPEFLALFHYYLQQYVGRETPLYFAERLTAKCGAKIYLKREDLNHTGAHKINNAIGQALLAKRMGKKKVVAETGAGQHGVATATACALLDLECIVYMGAEDVKRQALNVFRMELLGAKVVAVDKGSATLKDAVNEALRHWVTNVEDTHYILGSALGPHPFPTIVRDFQRVIGDETRTQIIEQEGRLPDTVIACIGGGSNAIGMFYPFVEEQNVQLIGVEAAGAGLTTDKHAAAIYGAQKGVLHGAYMYLLQDDNGFIQEAHSISAGLDYPGVGPEHCYLNDIGRALYESVTDVEALEGVKLLAETEGILPALESAHAIYYAAQLARS-KSADEIIVVCLSGRGDKDVHTLIDAIGG--EA
MYDEKKGFFGDFGGQYVPDELTPILNELAAAFEECKSDPDFQNELEHYLKTYVGRPSLLYHAERFSEKLGAKIYLKREDLNHTGSHKINNAIGQALLAKKMGKKRVIAETGAGQHGVATATVAALFGMECKIFMGAEDVERQALNVFRMQMLGAEVIAVTSGTQTLKEAVDEAINYWVENCHDTFYVLGSAVGPHPYPSIVRYLQRYIGLEARQQILELERRLPDSVIACVGGGSNAIGLFQGFLDDASVNIYGVEAAGKGVDTDQHAATMTLGKVGVLHGFKSYVLQDDNNEVSPVYSISAGLDYPGVGPEHAYLRDKGRVNYVAVTDKQAVDAFYLLSQTEGIIPALESSHALAYAVELAPK-LPKDHIMIVNLSGRGDKDVQQIAALKK---FD
MAPDETGRFGEYGGRFVPETLMPALLELETAYREAKKDPAFVAQLDHYLKDYVGRENPLYFAERLTEAAGAKIYLKREDLNHTGAHKINNAIGQALLAKRMGKTKIIAETGAGQHGVATATACALLDMECLVFMGKEDIRRQELNVFRMELLGASVVSVDQGSGTLKDAVNEALRYWVANVSDTHYVIGSALGPHPFPEIVRDFQRVIGVETRRQILEKEGRLPDAVVACVGGGSNSIGMFHPFVDDAGVALHGVEAAGSGIETGKHAAALTGGRPGALHGAYMYLLQDEAGQINEAHSISAGLDYPGAGPEHSHFRDTGRVTYSSVTDEQALEALKMLSRKEGILPALESSHAVHYAVELASG-MSTDQIVVICLSGRGDKDVITVRDALKGG-NV
MLPDAEGRFGPYGGRFVPETLMAALEELEDAVRRIVPSPGFQAKLAALLQEYVGRPTPLTYAARLSEAYGVSIYLKREDLAHTGAHKINNALGQALLAREMGKSRLIAETGAGQHGVATATAAALLGMRCTIFMGEEDMARQALNVFRMRLLGAEVVAVRHGTRTLKEAVNEALRHWSAHVDETFYVLGSAVGPHPYPLLVRTLQRVIGDEARAQSLSLLGRLPEAVVASVGGGSNAIGIFYPFLSD-PVRLIGVEAAGEGIESGRHAAPLSAGSVGVLHGARTFLLQDDVGHIRPAHSVSAGLDYPGVGPEHAWLKDVGRAEYVAVRDEEALEALKDLSRLEGILPALESAHALAYVKKAAAS-LTG--PVIVSLSGRGDKDVETVARRLGAVLER
MT--VKGRFGRFGGQFVPETLMTSLEELELAYEEAKKDPSFQEELDYYLKQYVGRETPLYFAERLTKKVGAKIYLKREDLNHTGAHKINNAIGQALLAKRMGKKKIVAETGAGQHGVATATACALLDMECIVYMGAEDVRRQQLNVFRMELLGTKVVAVEKGSATLKDAVNEALRHWVTHIEDTHYILGSALGPHPFPTIVRDFQRVIGDETRAQILQQEGRLPDTVIACIGGGSNAIGMFFPFVEDQDVALYGVEAAGSGVNTDKHAAAIHVGKTGVLHGAFMYLLQDDNGFVQEAHSISAGLDYPGVGPEHCHLHETGRAAYPSVTDEQALEGVKLLCETEGILPALESAHAIYYASQFAKN-RPADEIVVVCLSGRGDKDVHTLMDKLGG--LK
M-PDKNGRFGSYGGRFVPETVMPALIELEESYRALQADAGFQAEVEFYFNEYAGRPTRLYHAAKLTQHYRGQIYLKREDLLHTGAHKINNAIGQALLARRMGKKRIVAETGAGQHGVACATVAALFGMECCVFMGQEDMERQALNVFRMRLLGTQVIPVTSGSGTLKDATSEAIRYWVTHIQDTHYIIGSVVGPHPYPMIVRDFQAVIGREVARQVEEI-GAELKYMVACVGGGSNAMGIFYPFRDNAAVRKIGVEAAGKGLNTGEHAASLTHGRPGVLHGALSYLRQDGEGQVIPAYSISAGLDYPGVGPEHACFKDSGQVTYTSVTDKQALAAFQQLARLEGIIPALESSHALAYLEELMPQ-TKETDAIVVCLSGRGDKDVQMVADVLEG--RI
MVPDAKGRYGEYGGRFVPETLMPALLELEAAYREAKDDPAFNAELESILTDYVGRETPLYFAERLTEAAGAKIYLKREDLNHTGAHKINNALGQALLAGRMGKRKIIAETGAGQHGVATATACALLGLECIVFMGREDIRRQELNVFRMELLGARVVSVGGGSGTLKDAVNEALRYWVANVQDTHYIIGSALGPHPFPEIVRDFQRVIGTETRRQILGKEGRLPDAVVACVGGGSNSIGMFHPFVDDEEVALYGVEAAGSGIETGKHAAALTGGRPGALHGAYMYLLQDDAGQIEEAHSISAGLDYPGAGPEHSHFRDTGRVTYGSVTDTEALSALRLLCRKEGILPALESSHAVAYATELAKE-MPPDSIVVVCLSGRGDKDVITVRKALEGGGDG
M-PDKQGHFGQYGGRFVPETLMPALLELEEAYGRIKRDPDFKKELAGLLKDYVGRPSPLYFAKHLTAELGPKVYLKREDLNHTGAHKINNTLGQGLLAQRMGKKRVIAETGAGQHGVATATIAALLGMECDIYMGTEDIRRQRLNVIRMKLLGARVIPVESGSCTLKDAMNEAIRDWVTNVRHTHYVIGSVAGPHPYPRLVRDFQSIIGQEAKAQIRQQEGRLPDCLVACVGGGSNSMGLFYPFLKD-PVRFIGVEAAGHGIETGRHSATLVAGSVGVLHGACSYLLQDPWGNICEAHSLAPGLDYPGVGPEHSYFKDTGRAQYVAIDDEETLQGFKLLSQTEGILPALESSHAVAYVQKAAKD-FKKDEIVIINLSGRGDKDVEAVAEILE---KI
MKPDTHGHFGIYGGRFVPETLIHALNELAEAYHAVRRNQSFKKELSHYLATYAGRPTPLYFARNLSQSLNLNVYLKREDLCHTGAHKINNTIGQGLLARYLGKNRIIAETGAGQHGVASATAARLLKLSCDVYMGTEDMKRQALNVYKMKLLGARVIPVTSGSKTLKDATNEAIRDWVTHVDSTHYLLGSAVGPHPYPAMVRDFQLVIGREARAQIRRCQRSKVDVLIACVGGGSNAIGFFYPFLKD-RVKLIGVEAAGEGLHTKHHAASLRKGSLGVLHGMKSLVLQDRDGQIQLAHSISAGLDYPSVGPEHAFLKQTGRAQYETATDADALRGFHALTQLEGIIPALEPAHAVGYLIKSARR-FKKGSTVMICLSGRGDKDLDVVRRAEHHL-MI
MTPDVRGHFGPYGGRYVAETLMPALLELEEAYLEVRTAESFQKEFRDLLEEYAGRPTPLFHARRLSEACGARIYLKREDLTHTGAHKINNTLGQVLLARYMGKRKVIAETGAGQHGVATATAAALFGMECKVFMGTEDVRRQAPNVRRMELLGAQVVPVASGTGTLKDAMNEAMRYWVGAVRDTFYVIGSVAGPHPYPQMVRDFQRVIGDEARRQILEREGRLPDALVACVGGGSNAMGLFFPFLDD-PVDLIGVEAAGEGVPTGKHAATLGAGSVGVLHGSKSYVLQDENGQIREAHSISAGLDYPGVGPEHAWLKESGRAAYVSVTDREALEAFRRLSLLEGIIPALESAHAVAHAMVEAAR-RDGHQILIVNLSGRGDKDLGIVFR-------E
MTPDARGKFGVFGGRYVPEALIPALDQVAAEYEKARNDPAFVAELDHLLRTYAGRPTPITEVPRFARHAGARILLKREDLTHTGAHKINNVLGQALLTKRLGKTRVIAETGAGQHGVATATAAALMGLECTIYMGAVDCERQALNVARMKLLGATVVPVTTGSQTLKDAINEAFRDWVTNVDHTHYVFGTVAGPHPFPEIVRDFARIIGVEARRQVLELTGRLPDAVAAAVGGGSNAIGIFHAFLDDEGVRLHGFEAAGRGADTDEHALTLTKGSVGVLHGARTYVLQDDEGQTLPSHSISAGLDYPGVGPEHAWLKETGRATYHGVTDDEAMEAFALLARTEGIIPALESAHALAGALRLGRE-LGPEATILVNLSGRGDKDMGTAMKYFNL----
MTPDAQGKFGIFGGRYVPEALIPALDEVAAEYDRARNDPAFLREFDHLLRTYAGRPTTLTEVPRFAEQAGARIILKREDLTHTGAHKINNVLGQALLTKRLGKTRVIAETGAGQHGVATATAAALMGLECVIYMGAVDCERQALNVARMKLLGATVVPVTNGSQTLKDAINEAFRDWVTNVDRTHYLFGTIAGPHPFPEIVRDFARIIGVEARRQMLELTGALPDAVCAAVGGGSNAIGVFHAFIEDSGVALHGYEAGGRGLETGEHALTLTAGSVGVLHGSRTYVLQDEEGQTIESHSISAGLDYPGVGPEHAWLKDSGRAVYHGVTDAEAMEAFALLARTEGIIPAIESSHALAGALKLGRE-LGPEATILVNLSGRGDKDMGTAMKYFDL----
M---EKGYFGEYGGSFVPPQLENALKQLDDAFEKYKDDPDFNQELDYYLRQYVGRPNPLYYAEKLSKELGAKIYLKREDLNHTGAHKINNVLGQALLAKRMGVKRVIAETGAGQHGVATATACALFDMDCVIYMGEEDTKRQALNVFRMELLGAKVISVTQGTRTLKDAVDAALGDFAQNYESTFYMLGSAVGPHPFPSVVKHFQAIISREARQQILEAEGKLPDAVMACVGGGSNAIGMFANFIVDSSVNLIGVEPAGLGLETGKHAAPLSAGAPGMVHGFKCYVMADEKGEPLPTHSISAGLDYPGVGPEHSYLKDIGRADYVSITDQESLDAFHRLSRFEGIIPALESAHAVAYALKLAPT-MKPDQIIIVNVSGRGDKDVEQIFNLTN---KY
MSPDERGHFGPWGGRFMPEALIAAVDELAAFYEKARVDPEFLDEFARLLRDFAGRPSLLTEAPKFAAHAGARVFLKREDLNHTGSHKINNVLGQALLTKRMGKKRVIAETGAGQHGVATATACALMGLECVVYMGEVDTERQALNVARMRLLGARVIPVTNGSRTLKDAINEALRDWVANVDDTHYLLGTAAGPHPFPVLVRDFHRIIGIEAREQILEKAGRLPDVVAACVGGGSNAIGIFHGFIDDPSVRLVGLEPGGDGIDTARHGATLTAGTPGSLHGAMSYVLQDSDGQIAEAHSISAGLDYPGVGPEHAHLKDTGRAEYRPVPDAQAMEAFALLSREEGIIPAVESAHALAGALVLGRE-LGPEGLILVNLSGRGDKDMDTAIKWFGLGVES
MTPDSAGRYGRFGGRFAPEALMAALDELTEQFQAAMADPAFTGELDRLLADYAGRPSLLTEARRFSEHAGARILLKREDLNHTGSHKINNVLGQALLTRRMGKKRIIAETGAGQHGVATATAAALLGLECTVYMGEVDTRRQALNVARMRMLGAEVVPVTTGSRTLKDAVNEAFRDWVATVDDTHYCIGSVMGPHPFPMMVRDFHRVIGTEARNQVLELTGRLPDAVAACVGGGSNAIGIFHAFIPDAQVRLYGFEAGGDGVQTGRHAATLTGGSLGVIHGMRTFLLQDEEGQTLETHSVSAGLDYPGVGPEHAWLHDTGRAVYQAVSDAEAMDAFALLCRTEGIIPAIESAHALAGALRIGAE-LDEEPVIVVCLSGRGDKDMHTAARWFGFVTAQ
MTPDALGQYGIYGGRYIPETLMQAVLELEQAYAEVKEDPAFRERMNDLLENYVGRQTPLYYAEHLTRTIGAKIYLKREDLNHTGAHKINNTIGQALLAERMGKRKIVAETGAGQHGVATATVCALLDLECVIFMGEEDIRRQELNVFRMELLGAKVVSVTQGSRTLKDAVNEALRYWVKHVDDTHYLMGSVLGPHPFPEIVRDFQAVIGQETRTQILEKEGKLPEAIVACVGGGSNAIGMFHPFIDDEEVALYGIEAAGSGLETEKHAATMSKGEVGVLHGSMMYLLQDEHGQVTEAHSISAGLDYPGVGPEHSLLKDIGRVQYEAVTDQQALDALQLLCQKEGIIPALESAHAVAHAKELARG-MQPEEVVVICLSGRGDKDVMTVRNALKG--EA
MT--QKGRYGRFGGQFVPETLMTALQELEVAYNDAKQDESFQQELAYYLKDYVGRETPLYYAEGLTKELGAKIYLKREDLNHTGAHKINNAIGQALLAKRMGKQKIVAETGAGQHGVATATACALLNLECVVFMGAEDVRRQQLNVFRMELLGTKVIPVEKGSATLKDAVNEALRYWVTNIDDTHYILGSALGPHPFPEIVRDFQRIIGDETRAQILEKEQRLPDAVVACVGGGSNAIGMFYPFVDDEAVRMYGIEAAGSGVDTQKHAAAIHDGKVGVLHGALMYLLQDENGFVQEAHSISAGLDYPGVGPEHCYLHDIGRVQYPHISDAEALEGVKLLCRTEGILPALESAHAIAYTAKLAKT-MSTDELLVVCLSGRGDKDVHTLIEALGG--GQ
M----KGRFGRFGGQYVPETVMNALIELEREFEEAKKDEKFMEEYRYYLKEYSGRPTPLYYAENLTKRLGAKIYLKREDLNHTGAHKINNVLGQVLLAKRMGKKRIIAETGAGQHGVATATAAAMFGMECEIFMGEEDIKRQALNVFRMKLLGAKVTAVTSGTRTLKDAVNEAIRDWVTNIETTFYVIGSVVGPHPYPTMVRDFQRVIGDETKEQILEKEGRLPDYVVACVGGGSNAMGIFYPFIEDKGVKLVGVEAAGEGIETGKHASAMAKGSVGVLHGMMTYLLQDEEGKILPVHSISAGLDYPGVGPEHAYLKEIGRAEYVYATDEEALAAFMDLSRTEGIIPALESAHALAYAMKLAKK-LDEDKIIVVNLSGRGDKDVNTVAKVMGV--EL
MTPDIHGKFGKFGGRYVPEALIPALDEVAAEYEKAKTDLGFLREFDHLLRTYAGRPTTLTEVPRFAGHAGARILLKREDLTHTGAHKINNVLGQALLTKRLGKRRVIAETGAGQHGVATATAAALMGLECVIYMGAVDCERQALNVARMKLLGATVVPVTNGSQTLKDAINEAFRDWVTNVDHTHYLFGTVAGPHPFPEIVRDFARIIGVEARRQVLELTGGLPDAVCAAVGGGSNAIGVFHAFIEDEDVRLYGYEAGGRGVETGEHALTLTEGSVGVLHGARTYVLQDEEGQTIESHSISAGLDYPGVGPEHAWLKDTGRATYEGVTDEEAMEAFALLARTEGIIPAIESSHALAGALRLGRE-LGPDAVILVNLSGRGDKDMGTAMKYFNL----
MSPDERGHWGPWGGRFMPEALIAALDELAAEYDKARLDPEFVGEFQRLLRDYAGRPSLLTEAPRFAEHAGARVLLKREDLNHTGSHKINNVLGQALLTKRMGKKRVIAETGAGQHGVATATACALMGLECVVYMGEVDTRRQALNVARMRLLGAEVIPVSTGSRTLKDAINEALRDWVTNVDTTHYLLGTAAGAHPFPLIVRDFHRVIGVEARAQVLERVGRLPDAVVACVGGGSNAIGIFHGFLDDPSVRLVGCEPGGEGVGSGRHGATLTAGTPGVLHGARSYLLQDEDGQTTEAHSISAGLDYPGVGPEHSWLKDQGRAEYRPVTDAEAMAAFRLLSRTEGIIPAIESSHALAGALELGRE-LGEGAVVLVNLSGRGDKDVDTAAAWFGLSEEA
MTLGEGGHYGRFGGRFSPEALVAALDEVAVAWEKAKNDPDFQAELQRLLTEYTGRPSPLTEAHNFREHCGARILLKREDLNHTGSHKINNVLGQALLTKRMGKTRVIAETGAGQHGVATATACALLGLECVIYMGEEDTRRQALNVARMRMLGAEVIPVTVGSRTLKDAVNEAFRDWVTNVETTHYLLGTVAGPHPFPSMVRDLHYIIGAEARQQVLDRTGALPDAVAACVGGGSNAIGIFAAFIPDESVRLYGFEAGGDGLDTGRHAASITGGSVGVFQGARTFVLQDEYGQTVPSHSISAGLDYPAVGPEHAWLAESGRATYAPITDAEAMEAFRLLCRTEGIIPAIESAHALAGARKIGAE-LGPDATILVNVSGRGDKDMTTAATYFGLLDDR
MGPDERGHFGPWGGRFVPEALIAAVDELAAEYDKARIDPDFVNEFQRLLKDFAGRPSLLTEAPKFGEHAGTRVFLKREDLNHTGSHKINNVLGQALLTKRMGKKRVIAETGAGQHGVATATACALLGLDCVVYMGEVDTERQALNVARMRLLGAEVIPVKSGSRTLKDAINEALRDWVANVDETHYLLGTAAGPHPFPLLVRDFHRIIGIEAREQILEKAGRLPDAVVACVGGGSNAIGIFHGFIDDLDVRLVGVEPGGSGVESGSHGATLTAGTPGSLHGAMSYVMQDEDGQITEAHSISAGLDYPGVGPEHSHLKDIGRAEYFPVTDAEAMDAFALLSRTEGIIPAIESSHALAGALKLGPS-LGPDGLLVVNLSGRGDKDMDTAVAYFGLGDQA
MTPDVHGKFGVFGGRYVPEALIPALDEVAAEYEKARNDAGFLREFDHLLRTYAGRPTTLTEVPRFAEQAGARIILKREDLTHTGAHKINNVLGQALLTKRLGKTRVIAETGAGQHGVATATAAALMGLECVIYMGAVDCERQALNVARMKLLGATVVPVTNGSQTLKDAINEAFRDWVANVDRTHYLFGTIAGPHPFPEIVRDFARIIGVEARRQMLELTGRLPDAVAAAVGGGSNAIGIFHAFIGDEGVQLHGYEAGGRGLETGEHALTLTEGSIGVLHGSRTYVLQDEEGQTIDSHSISAGLDYPGVGPEHAWLKDTGRASYHGITDAEAMDAFALLARTEGIIPAIESSHALAGALKLGRE-MGPEATILVNLSGRGDKDMGTAMKYFNL----
MVTEKKGRFGKFGGQFVPETLMTALNELEQAYEEAKQDPSFQEELQDYLHNYVGRENPLYFAKRLSEHLGPKIYFKREDLNHTGAHKINNALGQVLLAKRMGKKKVVAETGAGQHGVATATVCALFDMECVIFMGREDVKRQELNVFRMELLGATVQPVDSGSATLKDACNEAMRYWVTNVENTHYILGSALGPHPFPTIVRDFQRIIGDETRRQILEKEQRLPDAVVACVGGGSNAIGMFTPFVEDEGVRLYGVEAAGHGIPTGEHAAAFADLKEGVLHGSYMYLLQDDHGMVQEAISISAGLDYPGVGPEHCYLHDIGRVEYKSATDEDALEGFKLLSKIEGIIPALETSHAISFASKLAKE-MTKDEIMVICLSGRGDKDVAQVRDALGG--HD
MIPDSKGKFGRFGGKFVPETLITPLQQLEEAYLNLKDDKSFNDELNYLNIEFTGRPTPLTFAERLTKHFKAKIYLKREDLCHTGAHKINNVLGQILLAKHLDKKRIIAETGAGQHGVATATACAKFGLQCFVYMGETDIERQKPNVFRMKLMGAEVVPVKSGSRTLKDATNEAIRDWVTNVEDTHYIIGSVVGPHPYPMIVRDFQSIIGKETRKQIIEKENRLPDYLLACVGGGSNAIGMFFPFINDVNVKKIGIEAAGKGLDTDEHCATLTKGRDGIFQGMKTYLLQDEAGQVREVYSISAGLDYPGVGPEHSFLKEENLVEYYSITDKEAIEAVKLLSRTEGIIPALETAHAIAYLKYLMPK-TTEDEIVIINLSGRGDKDLNTIMEFL------
MAPSEQGRFGAFGGRFVPETLMPALEELEAAFRQARSDQAFQEELNGLLVDYAGRATPLYEAKRLSRELGARVFLKREDLTHTGAHKINNALGQVLLAKRMGKRRIIAETGAGQHGVATATAAALMGLECEVYMGTLDIQRQAPNVTRMRMLGAQVVPVESGSRSLKDAVNEGIRDWVTNVETTHYIMGSVIGPHPYPIMVREFQAVIGREAREQILAKEGRLPRVAMACVGAGSNAMGLFHAFRDD-PVELIGVEAAGHGLETGKHAASLSAGRPGVLHGAYMHLLQDAHGQIIEAHSIAAGLDYPGVGPEHSFLKELGRVSYAAVTDRQAVEAFRLLCRTEGIIPALESSHAIAYLRELAPK-LSPEDMILVCLSGRGDKDVAHVESYLED--NA
MTPDVHGKFGIFGGRYVPEALIPALDEVAATYEKAKNDAEFLREFDHLLRTYAGRPTTLTDVPRFSEQAGARVILKREDLTHTGAHKINNVLGQVLLTKRLGKKRVIAETGAGQHGVATATAAALLGLECVIYMGAVDCERQALNVARMKLLGATVVPVSNGSRTLKDAINEAFRDWVTNVDTTHYLFGTVAGPHPFPEIVRDFARIIGVEARRQMLELTGKLPDAVCAAVGGGSNAIGIFHAFIGDHDVQLHGYEAAGHGLESGEHALTLTAGSVGVLHGSRTYVLQDDEGQTIESHSISAGLDYPGVGPEHAWLKDSGRATYHGVTDDQAMAAFSLLARTEGIIPAIESSHALAGALELGRE-LGPEATILVNLSGRGDKDMGTAMKYFNL----
MGPDARGHFGPWGGRFVPEALIAAVDELAAEYDKARLDPEFVNEFKRLLRDFAGRPSLLTEAPKFAEHAGTRVWLKREDLNHTGSHKINNVLGQALLTKRMGKQRVIAETGAGQHGVATATACALLGLDCVVYMGEVDTERQSLNVARMRLLGAEVIPVKSGSRTLKDAINEALRDWVANVDDTHYLLGTAAGPHPFPLLVRDFHRIIGIEAREQILEKAGRLPDAVVACVGGGSNAIGIFHGFIDDADVRLVGVEPGGSGLDSGSHGATLTAGTPGSLHGAMSYVMQDEDGQITEAHSISAGLDYPGVGPEHSHLKDIGRAEYFPVTDAEAMEAFALLSRTEGIIPAIESSHALAGALKLGPS-LGPDGLLVVNLSGRGDKDMDTAVKYFGLADQA
MM-QVAGKFGIYGGQYVPETLMGALHELEESYNILKEDVSFKKEYTDILQNYVGRPTLLYKAEKLSKHLGATILLKREDLNHTGAHKINNALGQALIARRMGKKRVVAETGAGQHGVAAATAAALLGLECVVYMGEEDIKRQALNVFRMKMLGASVTPVTSGSRTLKDATNEAIRDWVTNVRDTFYVLGSATGPHPYPTMVRDLQSIIGLEARKQALEMTGRLPDILIACVGGGSNAIGLFHPFLED-DVHMIGVEAAGKGVETSEHAATMTKGTPGVLHGTLSYLLQDENGQVAPVHSVSAGLDYPGVGPEHSFLKDSKRVEYVSVTDDEALEAFGLLTREEGIIPALESSHALAHLAKIAPQ-YNSDTIILLNLSGRGDKDVETVANLAGV--KL
MNADKNGYYGEFGGAFIPEMLRQNVESLRAVYHKIIESAEFQKEFTGLLRNYAGRPSPLFFAKRLSNKYGAKIYLKREDLNHTGSHKINNTIGQILLARNMGKTRIIAETGAGQHGVAAATVCALMGLECVVYMGETDMVRQEPNVKRMEMLGARVVPVRSGNKTLKDATNEALRDWICNPVNTFYIIGSVVGPHPYPDLVARFQSVISEELLSQLREAEGTNPGYILACVGGGSNAAGIFYHYINRKNVRLVGVEAGGEGINTGLTAATIAVGETGIIHGSKTLLMQNKDGQITEPYSISAGLDYPGVGPIHAWLARTGRADYLNVTDKEALTAAYELTRLEGIIPALESAHALAALGKLK---VKKTDIIVVNVSGRGDKDMQAYLEA-----KT
MIHLNEGYFGEFGGSFVPPELQEVLDYLSTQFNKYKDDPEFNEEFRYYLREYVGRENPLTYVKQLTDAWGAKIYLKREDLNHTGAHKINNVIGQILLAKRMGAKRVIAETGAGQHGVATATACAMFNMDCVIYMGAEDTRRQALNVFRMELLGATVVPVNKGQGRLKDAVDEALSDLVQNYQNTFYLLGSAVGPHPFPTMVKHFQSIVSEESKRQILEKEGRLPDAVLACVGGGSNAIGAFAHYLDEPSVRLIGVEP--------DQAATLTQGVPSLIHGFKCLVLLDEQGNPKPTYSIAAGLDYPGIGPEHSHLKVTGRAEYVTISNEEVLAAFQELSRTEGIIPALESAHAVAYAKNLAPT-MSKDQIIIINLSGRGDKDVEQVFHML----KK
MTPDAAGRYGQFGGRFVPELLMPALLELEESYKSAMNDPAFINELNYYLNDYVGRETPLFHAENLSRKLGPSIYLKREDLNHTGAHKINNTVGQALLTKRMGKKKVVAETGAGQHGVATATVCALLGLECVVFMGQEDIRRQKLNVFRMELLGAKVESVSQGSGTLKDAVNEALRYWVSHVEDTHYIIGSVVGPHPFPKMVRDFQSVIGRETKRQHRNATGRLPDAVIACVGGGSNAMGMFHPFVEDESVDMYGVEAGGSGIESNKHAATLSAGSVGLLHGTMTHLLQDSHGQIEEAHSISAGLDYPGVGPEHSHLHDSGRVTYTSVTDEEAIDAFKLLSQTEGIIPALESAHAVAFSVKLAKE-MDESESLVICLSGRGDKDVESVKDVLGG--DE
MILPPDGRFGAFGGAFVPETLKPALEELEAAFRQMTDDAVFREELQTLLAEYAGRPSRLYFARRLTEHLGARLYLKREDLNHTGSHKINNTLGQVLMAKRMGKKRVIAETGAGQHGVATATACALFGIPCEVYMGAEDVERQALNVLRMQLLGAKVIAVTSGTRTLKDAINEAMRDWVANVQDTFYCFGTAAGPHPYPSIVRYFQSVIGIEARAQILDKEGRLPDAVLACVGGGSNAMGMFSGFLDDASVRLIGVEAGGDGVKTGRHSASLTAGLPGVLHGAVSYLLQDDDGQIMGTHSIAAGLDYPGVGPQLSYLKDSGRAEFVAITDKEALEGVRILALTEGILPALESAHAIAQAAKMAPQ-MSPDSLLIVNLSGRGDKDVHTLAGEVG-----
MTPDERGRFGRFGGQYVPETLMSALEALEKDYLKWKDDERFCNDLHRFLTDYAGRPTPLYFAERLTNHVGAQIWLKREDLTHTGAHKINNTIGQGLLAHYTGKRRVIAETGAGQHGVATATVAARLGLSCTVFMGEEDIRRQALNVFRMRLLGAEVVSVSSGTGTLKDAMNEAIRHWVEHVEDSFYVLGTVGGPHPYPVMVRNFQRVIGDETRAQILEKVGRLPDAIVACVGGGSNAMGIFYPFLEDEGVRLFGVEAAGKGLSTGLHAAALEGGEPGILHGCFTYLLQDRYGQVKPAHSISAGLDYPGVGPEHAYLYETGRVKYVGVTDDQALDAFHRLAELEGILPALESAHAVAYTLELARK-MDPDQVVVISLSGRGDKDVETLMRQQGD--SE
MKPDEKGYFGRYGGRFVPETLVEPVKELEAGFRKYCGDDDFQQELDEILRDYVGRPTPLSYAKRLTEHLGAKIYLKREDLLHTGAHKINNAIGQVLLAKRMGKHRIIAETGAGQHGVATATAAALLGVECIVYMGAVDVERQALNVKRMNLLGAKVVAVDSGTRTLKDAINEAMRDWVTNVKTTFYCLGSALGPHPYPEMVRNFHRVIGQEAREQILKAEQRLPDELVACVGGGSNAIGLFHAFLDDESVAMVGVEAGGYGIASGKHAARFSGGSAGILHGTYTHMLQNHDGQIQETHSISAGLDYPAVGPEHANLAELGRATYTYADDEAAKDGFRALSRYEGIIPALETSHAVAYVLKRAPE-LAKDKIMIINVSGRGDKDLEGVA--------S
M----DKNFGRFGGQYVPKALVEPLAELEEAFENYCYSEDFKNIYKKYLEEYVGRPSLLYYADRLTKKLGAKIYLKREDLNHTGAHKINNVIGQILLAKYMGKKRVIAETGAGQHGVATATGAALFGMECTIYMGEEDMRRQKLNVFRMRMLGAEVKAVAYGTGTLKEAVDEAFEEYMKRYDDTFYVVGSAVGPHPYPLMVREFQKVIGEEAKAQILEVEGRLPDYIIACVGGGSNAIGLFHDFIKDDEVRIIGVEAAGHGIESGEHACAIEGGKIGILHGMKTYIMADDNGNIKPAYSISAGLDYPGIGPEHAYLKDIGRVKYVSVTDDEAMEGFRMLCETEGIIPAIESSHALGYAVSEVPK-MNKDEIVIINLSGRGDKDVNTAYKYFEKH-YY
MS--APGRFGRFGGRYAPETLMGPLLELEAAYLRLKGEPAFQAELAALLKDFVGRPTPLTKAERLGGALGLELYLKREDLAHTGAHKINNTVGQVLLARRMGKTRVIAETGAGQHGVAAATAAARLGLSCTVYMGSVDMERQALNVFRMRLLGAEVRAVDCGSRTLKDAVNEAMRDWAASVKDTHYVLGSALGPHPFPTIVRDFQACIGREARAQILAQAGRLPDLAVACVGGGSNAIGLFSGFLGDTGVALVGVEAGGVGLGPGQHAARFAAGKPGILHGTFTMLLQDADGQVRPTHSVSAGLDYPAVGPEHAALAESGRARYESVSDAEALAAFDRLAREEGILPALESAHAVAWLCRQARR-L-QSQLVVLNLSGRGDKDVETARRARGSREGG
MTSPGIGRFGAYGGRYVPEALVAALEELDEARLKAEVDPDFIAELTRLQLTYTGRPSLLTEVPRFAEHAGARIFLKREDLNHTGSHKINNVLGQALLTKRMGKTRVIAETGAGQHGVATATAAALMGLECVVYMGERDTQRQALNVARMRLLGAQVVPVTHGSRTLKDAVNEAMRDWVTNVSTTHYVLGTVTGPHPFPEMVRNFHKIIGEEARAQLLAEVGRLPDAVCACVGGGSNAMGIFHAFVPDESVRLFGFEAGGEGIDSGKHAARFSTGTPGVLHGAATYLLQDDDGQTIESHSISAGLDYPSVGPEHAYLHDTGRAQYRPIVDDEAMEAFGLLCRSEGIIPAIESSHALAGALQVGRE-LGEGAVVLVSLSGRGDKDVDTAARWFGLLDGS
MTPDERGHFGRWGGRFMPEALIAAQDELAAEYEKARVDPEFLGEFARLLKEYAGRPSLLTEARRFAEHAGARVFLKREDLNHTGSHKINNVLGQVLLTKRMGKKRVIAETGAGQHGVATATACALMGLDCVIYMGEVDTERQALNVARMRLLGAEVIPVGTGSRTLKDAINEGLRDWVASVDHTHYLMGTAAGAHPFPMMVRDFHRVIGIEARQQVLDQAGRLPDAVAACVGGGSNAIGIFHGFIDDPSVRLVGLEPGGDGVETKRHGATLTKGTAGSLHGAMSYVLQTEDGQIAEAHSISAGLDYPGVGPEHAHLKDTGRAEYRPITDAQAMDAFALLSRTEGIIPAVESAHALAGALDLGRE-LGPDGLIVVSLSGRGDKDMDTAVSWFGLGVAS
MSP-EHGHFGPYGGRYLPEALIGAMDELAAVYEKARLDPEFIAEFTGLLRDYAGRPSLLTEAPRFAEHAGARIFLKREDLNHTGSHKINNVLGQALLTKRMGKTRVIAETGAGQHGVATATACALMGLECVVYMGEVDTQRQALNVARMRLLGAEVIPVTTGSRTLKDAINEALRDWVANVDTTHYLLGTAAGAHPFPMMVRNFHKVIGQEARAQIVDQAGRLPDAVTACVGGGSNAIGMFHGFIDDPSVRLVGFEPGGRGSEPGEHGATLSEGSPGMLHGALSYLLQDEDGQTIEAYSISAGLDYPGVGPEHAWLKDTGRAEYRPVTDAEAMDAFQLLSRTEGIIPAIESAHALAGTLRLGRE-LGPDGLIVVCLSGRGDKDMDTAAKYFGFM-ES
M-INEKGYYGQFGGAYIPEMLYPNVEDLRQKYLKVMADPEFQKEFKALLKDYVGRPSPLYFAKRLSEKYNTKIYLKREDLNHTGAHKINNTIGQILMAQRLGKTRIIAETGAGQHGVATATVCALMGLECIVYMGEIDMARQAPNVARMKMLGAKVIPAISGSKTLKDATNEAIRDWINNPVDTHYIIGSVVGPHPYPDMVARFQAIVSEEIKWQLQEQEGKNPDYVIACVGGGSNAAGAYYHFLEDTSVKLIAVEAAGKGVNSGESAATSALGKVGVIHGSKTLLMQTEDGQITEPYSISAGLDYPGVGPMHAHLYQSERAEFIAITDDDAMEAGLELSKLEGIIPAIETAHALAVFKEKA---FKPTDIVVVSLSGRGDKDLSTYSDYF----KL
M----SGRFGKFGGQYVPETVMNALIELEEEFNKAVNDPNFMEEYRYYLREYCGRPTSLYYAENLTKKLGAKIYLKREDLNHTGAHKINNVMGQILLAKRMGKKRVVAETGAGQHGVATATGAAMFGMECEVFMGEEDIRRQSLNVFKMKILGAKVTAVTSGTATLKDAVNEALRHWVANIGDTFYVMGSVVGPHPYPIMVRDFQRVIGDEAKEQVLKKEGRLPDCVIACVGGGSNSMGIFYPFINDETVELIGVEAAGLGVDTDMHAASMAKGSVGVIHGMMTYVLQDDEGQVMPVYSISAGLDYPGVGPEHSYLKDTGRAKYVPATDAEALDAFKELCGTEGIIPALESSHAIAYAIKLAPG-LDKDKIIIVNLSGRGDKDINTIADIMGV--GI
MGPDARGHFGPYGGRFMPEALIGALDELSAEYDKARLDPEFTAEFTRLLRDYAGRPSLLTEAPRFAEHAGARVFLKREDLNHTGSHKINNVLGQALLTKRMGKKRVIAETGAGQHGVATATACALMGLDCVVYMGEVDTQRQALNVARMKLLGAEVIPVSSGSRTLKDAINEALRDWVTNVDTTHYLLGTAAGGHPFPLMVRNFHKVIGIEARAQVLEQAGRLPDVVTACVGGGSNAIGIFHGFVDDPSVRLVGIEPGGKGIDSGEHGATLGHGTPGMLHGAMSYLLQDEDGQTTEAYSISAGLDYPGVGPEHSHLKDTGRAEYRSATDAEAMNAFRLLSRTEGIIPAIESSHALAGALELGRE-LGRDGLIVVNLSGRGDKDMDTAATYFGFYDES
ME--RKEYFGQFGGMFVPEQLNAVLEEVAENFYKYIDDPEFKEELMYYHRQYTGRPNPLYFAEKLTNKIGAKIYLKREDLNHTGAHKINNTIGQVLLAKRMGKKRIIAETGAGQHGVATATVCAMFGMECIIYMGEIDTERQALNVFRMKLLGAEVVPVTFGTRTLKDAVDAALMDFVENAENTYYLLGSAVGPHPYPIMVREFQSIIGIEAREQILEQEGRLPDYVVACVGGGSNAIGLFHPFVEDKDVKIVGVEPAGRGLDTLDHAASISLGSPGVIHGFKCMTLQDEQGEPLPVYSIAAGLDYPGVGPEHSYYYETGRGEYTSVTDKEALDAFVELSRVEGIIPALESSHAVAHVMKIAKE-LDGDKIIVVNLSGRGDKDVEQVKKILGD--SL
MNADDLGFFGPYGGQYVPETLMPAIIELKQAYEEAKNDQTFQDELQYYLKDYVGRETPLTYAKAYSESLGAKIYLKREDLNHTGAHKINNALGQALLAKRMGKRKLVAETGAGQHGVASATVAALFDMDLIVFMGKEDIQRQQLNVFRMELLGAKVVSVEEGQGTLSDAVNKALQYWVSHVEDTHYLLGSALGPDPFPTIVRDFQSVIGKEIKTQILNKEQRLPDAVVACIGGGSNAIGTFYPFIQD-DVKLYGVEAAGKGKLTEKHALAIGKGSPGVLHGAKMYLIQDQHGQVQLAHSISAGLDYPGIGPEHSYYHDIGRVTYTDASDEQAMEALIRFTKAEGIIPAIESAHALSYVERLART-MNKDQIIVVTVSGRGDKDMETIRKYTQQRGNE
MSPDESGHFGPYGGRFVPEALMSALEELATAYDKARVDPEFTDELARLLRDYTGRPSPLTEVTRFAEHAGGRVFLKREDLNHTGSHKINNVLGQALLTKRMGKSRVIAETGAGQHGVATATACALLGLDCVVYMGEVDTRRQALNVARMRLLGAEVIPVTTGSRTLKDAINEALRDWVANVDDTHYLLGTVAGPHPFPVMVRDFHRVIGIEARAQMLDQAGTLPDAVIACVGGGSNAIGIFHPFLGDKDVALIGFEPAGEGLDTGRHGATLTAGLPGMLHGARSYLLQDEDGQTVETHSISAGLDYPGVGPEHSWLKDTGRAEYRAVTDAEAMDAFELLCRTEGIIPAIESAHALAGALKVGRE-RGENAVLLVSLSGRGDKDVDTAASWFGLLGEA
M---AKGRFGIHGGQYIPETLMNAVIELEEAYDRFKNDPEFIAELDDLLNNYAGRPSLLYFAQKMTKDLGAKIYLKREDLNHTGSHKINNVLGQVLLAKRMGKNRVIAETGAGQHGVATATAAALMGMKCEIYMGKEDTDRQRLNVFRMELLGAKVHTVTSGTQTLKDAVNETMREWTQRVKDTHYVLGSVMGPHPFPSIVRDFQSIIGREVKQQMLEKEGRLPDVLLACVGGGSNAMGLFYDFIEDTKVRLIGCEAAGYGVDTAKTAATMATGTVGIFHGMKSYFCQDQYGQIAPVYSISAGLDYPGVGPEHANLHDMGRAEYVPVTDDEAVEAFEYLSHTEGIIPAIESAHAVAYAKKIAPK-MSQDQTIVICLSGRGDKDVAAIARHRGV--YE
---------------------MAACIELEEAYRRYKDDPEFLEELTYYRRQYVGRPTPLYFAERLTRHAGARIYLKREDLNHTGAHKINNALGQALLARRMGKKRIIAETGAGQHGVAAATVAALFGMECDVHMGEVDVARQRLNVFRMQLLGARVIPTRSGSRTLKDATNEAIRDWVTNVETTHYVIGSAVGPHPYPMIVRDFQAVIGYETMSQIQEAEGRLPDAVVACVGGGSNAIGIFHPFVPFPEVRLVGTEAGGLGIGSGKHGATLSGGEVGVFHGARTYLLQDAYGQVQEAHSISAGLDYPGVGPEHAYLRDTGRAEYVAVTDEQALEGMQLLSRTEGIIPALESSHAVYYGVRLAAG-MAPDQIVVINLSGRGDKDMAEVARILGG--GA
M-VNEKGYYGEFGGAYIPEMLYPNVEELRQQYLKVMASDEFQAEFQDLLKEYVGRPTPLYFAKRMSEKYNTKIYLKREDLCHTGAHKVNNTIGQILMAQRLGKKRIIAETGAGQHGVATATVCALMGLECIVYMGEIDIARQAPNVARMKMLGATVVPATSGSKTLKDATNEAIRDWINNPTDTHYIIGSVVGPHPYPDMVARFQSVISEEIKNQLQEKEGRNPDFVVACVGGGSNAAGAYYHYLDQPEVGIIAVEAAGKGIHTGESAATSALGKVGIIHGSKTLLMQTDDGQITEPYSISAGLDYPGVGPMHAHLFTSGRGEFISVTDDDAMNAGLALCKLEGIIPAIESSHALAIFETRT---FKPDDVVVVNLSGRGDKDLNNYIEYF----KL
MSPDAGGHYGVYGGRFSPEALVAALDEVAAAWEKAKQDPQFQAELKELLASYTGRPSPLTEARNFSRHCGARILLKREDLNHTGSHKINNVLGQALLTKRMGKTRVIAETGAGQHGVATATACALLGLDCVIYMGEEDTRRQALNVARMHMLGAEVVPVTVGSRTLKDAVNEAFRDWVANVDHTHYLLGTVAGPHPFPAMVRDLHYVIGAEAREQVLDLTGRLPDAVAACVGGGSNAIGIFAAFIPDEQVRLYGFEAGGDGVDSGRHAASITGGSPGVFQGARTYVLQDEYGQTVPSHSISAGLDYPAVGPEHAWLADSGRATYAPVTDAEAMEAFRLLCRTEGIIPAIESAHALAGARRIGAE-LGPEATILVNLSGRGDKDVNTAAAYFGLVAQA
MIAARPGRYGEFGGQYLPETLMPAVAELEAAWLGARADRAFQDELAVLLRDWVGRPTPVTDAPGLARAVLTRVLLKREDLAHTGAHKINSAVGQALLAKRMGKRRVVAETGAGQHGVATAASCALLGLDCVVYMGTVDARRQQANVFRMRLLGADVREVEAGSRTLKDAVNEAIRDWVTNVRTTYYLLGSAIGPHPYPAMVRDFQSVIGREAKEQSRERLGRSPDVVVACVGGGSNAIGIFSAFLDDAAVRLVGVEAGGEGVSTGRHAASIVGGTVGVLHGSRTLVLQDGDGQIRETHSVSAGLDYPGVGPEHAALARSGRVRYAARTDREALDAFALLSRTEGIIPALEPAHAIAELPAIARD--GADQTVLVCLSGRGDKDLEIVAGAAPA--RR
M-PDEKGYYGEYGGRYVPETLMPVLEELAREYEKLKDDLDFKRELSYYLHQYVGRPSGLHFAKRLSRELGARIYLKREDLNHTGSHKINNTMGQALLAKKMGKTRVIAETGAGQHGVATATAAAVLGLSCTVYMGARDMERQRLNVFRMKALNAEVKAVAKGSQTLKEATDEAFRDYIASSDYTHYLIGSVVGPHPYPMIVRDFQSIIGRELRRQILEEEGKLPQYIIACVGGGSNAMGIFYEFLQD-DVRLVGVEAGGLGLDTGQHAATLNRGSRGVLHGALSTVLQDEEGQVLPTHSVSAGLDYPGVGPEHSYLKDSGRVEYTSVTDEEALSAFLTLSRMEGIIPALESAHAVAYATKIAPT-LSRDDCIVVNLSGRGDKDVETVAAILGV--RP
MAPDERGYFGAYGGRFVPETLMPALEELEGAYHFYKNDPEFQGELNYYLRHYVGRPSPLYFARGLTEYCGARIYLKREDLNHTGAHKINNTIGQILLARRMGKRRIIAETGAGQHGVAAATAAALFGFECAVYMGEEDIRRQELNVYRMKLLGARVIPVSAGSRTLKEAMNEALRDWVTNVRNTYYLIGSAAGPHPYPAMVRDFQSIIGIEAKSQVLEQAGRLPDYVVACVGGGSNAIGIFHPFLADRQVRLIGVEAAGRGLDGEEHAATLNRGSPGILHGSLSYILQDKDGQVKCAHSIAAGLDYPGVGPEHACMKDTGRVEYTSATDAEALEAFRLLCRTDGIIPALESAHALAEAVRLAPD-LAKEEVILVNLSGRGDKDIPVVAGARGV--SV
MSPDARGHFGPYGGRFLPEALMGALDELAAEYEKAQQDPEFVAEFDRLLTGYAGRPSLLTEAPRFAEHAGARIFLKREDLNHTGSHKINNVLGXALLTKRMGKKRVIAETGAGQHGVATATACALLDLDCVVYMGEVDTERQALNVARMRLLGAEVIPVGTGSRTLKDAINEALRDWVTNVDTTHYLLGTAAGAHPFPVMVRNFHKVIGEEARRQILEQAGRLPDAVAACVGGGSNAIGIFHGFLDDPGVRLVGLEPGGKGLESGEHGATLSQGTPGTLHGALSYLLQDEDGQTIEAYSISAGXXYPGVGPEHSYLKDIGRAEYRAVTDAEAMDAFQLLSKTEGIIPAVESSHALAGALRLGRE-LGPDGLIVVSLSGRGDKDVDTAARYFNLVEDV
MNPDQHGRFGPFGGKYVPETLMNALIELEEAYLRYKDDPDFLEEVRYLLKQYSGRPTPLYYAERLTQQFGAKIYLKREDLNHTGAHKINNTIGQAVLAKRMGKKKVIAETGAGQHGVASATVAALMGLECKVFMGEEDTKRQQLNVFRMKLLGSEVIPVMSGTRTLKDACNETLRYWVSNVEDTYYILGSVTGPHPYPMMVRDFQRVIGLEARDQIQEAEGRLPDVIVAAVGGGSNAIGIFHPFINDASVRLVGVEAAGRGIETEEHAATMTKGRPGVFQGSMSYVLQDERGQVLPAHSISAGLDYPGIGPEHSYLKDIKRAEYVPITDAEALDALKMLSRTEGIIPALESAHAIAQAVKIAPA-MAKDEIMIVNLSGRGDKDVESIMSYEGV--QP
MK-RENGLFGQYGGAFVSEELKLVLDELEEEFYNAMEDEVFLKELDYYLREYVGRESPLYFAERLTEEMGAKIYLKREDLNHTGAHKINNAMGQGLLAKRMRKTRIIGETGAGQHGVATATVCALLGLDCTIYMGEEDTKRQELNVFRMEMLGAKVVAVKEGNRTLKEAVDRALEDYVKNKDYTFYLLGSAVGPHPFPMIVRTFQSVIGKEARKQIIEKEGRLPDYVVACVGGGSNAIGLFSPFYNDKEVKMVGVEPAGRGIDTKEHAASISRGNVGVIHGFKSYLLKHN------THSIAAGLDYPGVGPEHSYYSDIKRAEYKSVTDEEALNAFFKLSKTEGIIPALESSHAIAYGMKLAKN-LSKDKVIIINLSGRGDKDVAQIKDMM-----R
MTPDNTGHFGQYGGMFVPETLIPALKELEEVYEESRRDPQFMETFKGLMKDYVGRPTPLYFAERLTKYLGAKIYLKREDLCHTGAHKINNSLGQALLAVRMGKKRVIAETGAGQHGVATATAAARFGLECVVYMGDMDMKRQALNVIRMRLLGTEVRPVHAGQKTLKEAVSAAIRDWVSTSSYSHYILGSALGPHPFPRIVRDFQSCIGREVREQIIRKEKRFPDLLIACVGGGSNSIGLFHPFLADAKVKMLGVEAGGRGSRIGEHAARFAGGRLGILQGTRSYVLQDKDGQIALTHSVSAGLDYAAVGPEHSYLKDSGRVQYTKVSDKEALASFKLLSELEGIIPALESAHAVAGAVKAVPK-MKKNQIVVVNISGRGDKDVEQAAKFL----LK
MTPDSGGHFGSYGGRFMPEALIAAQDELAAEYDKARDDPEFVAELERLLRDYAGRPSPLTEVERFGAHAGARVLLKREDLNHTGSHKINNVLGQALLVKRMGKRRVIAETGAGQHGVATATACALLDLDCVIYMGATDTRRQALNVARMRLLGAEVRPVEAGSATLKDAINEALRDWVTNVADTHYLLGTAAGAHPFPLMVRNLHKVIGEESREQVLRRTGRLPDAVVACVGGGSNAIGIFHGFIDDPDVRLVGMEAGGHGLDSGEHGAALTSGSPGTLHGARSYLLQDEDGQIAEAYSISAGLDYPGVGPEHAWLADTGRAEYRAVTDEEAMHAFRLLSRTEGIIPAIESAHALAGALRLGAE-LGPEAVLVVSLSGRGDKDMDTAAHYFGLVPQG
MTLARPGRFGHFGGRFVPEALIPALEELDEARRKAMVDPAFLGELEMLHRTYTGRPSIITEVPRFAEHAGARIVLKREDLNHTGSHKINNVLAQALLTKRMGKTRVIAETGAGQHGVATATAAALMGLDCVIYMGKVDTERQALNVARMRMLGAEVKAVPTGSATLKDAINDALRDWVTNVGDTHYILGTVTGPHPFPEMVRDFHRIIGVEARGQVLDLAGRLPDAVIACVGGGSNAMGIFHRFIDDAGVRLIGVEAGGEGVEGGRHAARFAASSPGVLHGTFSYLMQDDDGQTLESHSISAGLDYPSVGPEHAFLRDSGRAEYRYATDEQAMKAFELLCRTEGIIPAIESAHALAGAMEVGRE-LGPEALLLVNLSGRGDKDMHTAAEYFGLIDQL
MTPDATGHFGPYGGRFMPEALIAALDELSAVYDKARVDPEFTGEFARLLRDYAGRPSLLTEAPRFAEHAGARIFLKREDLNHTGSHKINNVLGQALLTKRMGKKRVIAETGAGQHGVATATACALMGLECVVYMGEVDTERQALNVARMKLLGAEVIPVKSGSRTLKDAINEALRDWVTNVDTTHYLLGTAAGGHPFPVMVRNFHKIIGIEARAQILELAGRLPDAVTACVGGGSNAIGIFHGFIDDPDVRLIGIEPGGHGIESGEHGATLSEGTPGMLHGAMSYLLQDEDGQTIEAYSISAGLDYPGVGPEHSWLKDTARAEYRSVTDDEAMAAFQLLSRTEGIIPAIESAHALAGTLKLGQE-LGPEALILVNLSGRGDKDMDTAAKYFGFYEES
MRLKGDGYYGRFGGFFVPEVLVSALKDLEMAYDRLANDRKFKADLSALLRDYAGRPTPLYLARRLSGRVGANIYLKREDLAHTGSHKINNALGQALLAKRMGKKRVIAETGAGQHGVAAATASALLGLECEVYMGEIDVQRQRLNCYRMSLLGAKVNEVRSGSRTLKDAINEAMRDYAASSDRSHYLIGSVVGPHPYPRIVRDLQSVIGTEARAQMLEQAGRLPEALVACVGGGSNAIGLFHPFMHDTGVEMYGVEAGGEGIQTGRHSASVVAGEEGVLHGALTLVLQDQDGQIAETHSVAAGLDYSAVGPEHAHLSRSGRAKYSAVTDKEALAAFHMLSEQEGIIPALESAHAVAFAITLAKG-MPKEASIVVNLSGRGDKDVAQVADMEG---PK
M-VNEQGYYGEFGGAYIPEMLYPNVEELRQNYLKVMSDDAFQKEFKELLKEYVGRPTPLYYAKRFSEKYNTKVYLKREDLCHTGAHKVNNTIGQILMAKRLKKTRIIAETGAGQHGVATATVCALMGLECIVYMGAIDIERQAPNVARMKMLGATVVPATSGSKTLKDATNEAIRDWINHPEDTHYIIGSVVGPHPYPDMVARFQSVISEEIKTQLLEKEGRHPDYVVACVGGGSNAAGAYYHYLDNPDVGIIAVEAAGKGIDTGQSAATSALGKVGIIHGSKTLLMQTNDGQITEPYSISAGLDYPGVGPMHAHLFQSGRGEFISITDKASMEAGIALSKLEGIIPAIETSHALAIFETRK---FKPDDIVVVNLSGRGDKDLTTYIDYF----NL
MPPDARGHFGRYGGRFSPEALVAALDQVAEEWEKAKNDPGFRAELDALLRDYTGRPSLLTEAPRFAEHCGARVLLKREDLNHTGSHKINNVLGQALLTKRMGKTRVIAETGAGQHGVATATACALMGLSCVIYMGEEDTRRQALNVARMRLLGAEVVPVSVGSRTLKDAINEAFRDWVANVENTHYLFGTVAGPHPFPALVRDLHYVIGEEARSQVLDLTGRLPDAVAACVGGGSNAMGAFAAFIPDTGVGLYGFEAGGDGVTTTRHAAAISGGAPGVFHGARTYVLQDTYGQTLPSHSISAGLDYPAVGPEHAWLADSGRVTYRAVTDAQAMEAFRLLSRTEGIIPAIESAHALAGVRELGAE-LGPEGVIVVNLSGRGDKDVDTAATYFGLVDSA
M-PSKDGYYGQFGGAFIPELLYPNVKELEDNYLTILESEAFQTEYKDLLQHYVGRPSPLYLAKRLSEKYGATIYLKREDLNHTGAHKVNNTIGQILVAKHLGKTKIIAETGAGQHGVATATVCALMGLECTVFMGEIDIKRQAPNVARMKMLGAKVVAATSGSKTLKDATNEAIRYWIQHP-DTYYLIGSVVGPHPYPDMVARLQAVISEEMKAQLKAQTGNNPDTIIACVGGGSNAAGAFYHYLEDENVELVAVEAAGLGVNSGESAATSQLGEVGVIHGSKTILMQDEYGQIVEPYSISAGLDYPGVGPLHAFLHETKRAKFLNATDKEALTAAYELTKIEGIIPALESAHALAVLPKMK---FKKDQVVVVNLSGRGDKDLETYINNL----EK
M-PDERGRFGEFGGKYVPETLMSALEQLERDYAQFSSDPEFQAELSDLLANYAGRPTPLYEAKGLTNIAGATIYLKREDLNHTGAHKINNTLGQGLLAKKMGKKRIIAETGAGQHGVASATIAALLGLECTVFMGEEDMQRQALNVFRMRLLGAKVIPAVSGTKTLKDATNEAIRYWVSHVEDTYYIIGSVVGPHPYPMMVRDFQRIIGDETKVQMLALRGRLPDAIVACVGGGSNAMGIFYPFLLD-DVELIGTEAAGEGVDTDRHAASIHGGRKGVLHGSMTLLLQDASGQVLPAHSISAGLDYPGIGPEHAHLFTSGRASYVPVTDQEALEAFVLLSRVEGIIPALESAHAVAYAMKKAAA-MRRDEVLVVNLSGRGDKDVQTLQPILGA--WT
M-VNEKGYYGEFGGAFIPEMLYPNVEELRQQYLKVMDEPSFKEEFNQLLKDYVGRPSPLYFAKRMSEKYGAKIYLKREDLNHTGAHKINNTIGQILMAKRLGKTRIIAETGAGQHGVATATVCALMGLECIVYMGEIDIARQAPNVARMKMLGAEVRPALSGSRTLKDATNEAIRDWINNPVNTHYIIGSAIGPHPYPDMVTRFQSVISAEIKTQLKEKEGRNPDYVVACIGGGSNAAGTFYHFLDEEEVGIIAVEAAGKGVHSGESAATSVLGHKGIIHGCKTLLMQTDDGQITEPYSISAGLDYPGVGPMHSHLYATGRAEFKAITDADAMKAGLELCKLEGIIPAIETSHALAIFENTK---FKPDDIIVVALSGRGDKDLNTYIDYF----GL
MNADERGYYGDFGGAFIPEMLYPNVEELRSQYVQIMQEPAFQEEFKQLLKDYVGRPTPLYYAKRFSEKYGTKVYLKREDLCHTGAHKVNNTIGQILMAQRLGKTRIIAETGAGQHGVATATVCALMGLECIVYMGAIDIERQAPNVARMKMLGATVRPAMSGSRTLKDATNEAIRDWINNPVDTHYIIGSVVGPHPYPDMVARFQSVISEETKKQLLEKEGKNPDYVVACVGGGSNAAGLYYHYLDQPDVGIIAVEAAGKGVDTGESAATSALGREGIIHGSKTLLMQTDDGQITEPYSISAGLDYPGVGPMHANLFRSGRGVFISVTDEDAMTAGLELSKLEGIIPAIETSHALAIFETRK---FKKDDIVVINLSGRGDKDLNTYIDYF----KL
M---KKGRYGDFGGQYVPETLMKALDELEQAYNNYKNDESFQNELKDLLANYAARPSLLYFAKNITEDLGAKIYLKREDLNHTGSHKINNVLGQVLLAKKMGKTRVIAETGAGQHGVAAATAAALFGMECEIFMGKEDTRRQALNVYRMKLLGAKVNAVTSGTQTLKDAVSETMREWTKRIDDTHYVLGSVMGPHPFPEIVRDFQSVISKEAREQIIKAEGKLPDAVIACVGGGSNAIGAFYNFINDKSVRLIGCEAAGKGVDTPENAATIANGSLGIFHGMKSYFCQNSEGQIAPVYSISAGLDYPGIGPEHAHLHKTGRAEYVPVTDKEAVEAFDYLSKKEGIIPAIESAHAVAHAKKIAGK-MSKDSVIIICLSGRGDKDVAAIARYSGE--DE
M-INDKGYYGEFGGAYIPEMLYPNVEELRQNYLKVMAEPEFQEEFNALLKDYVGRPSPLYFAKRLSEKYNTKIYLKREDLNHTGAHKINNTIGQILMAKRLNKSRIIAETGAGQHGVATATVCALMGLECIVYMGEVDIARQAPNVARMKMLGAKVVPALSGSRTLKDATNEAIRDWINNPVDTHYIIGSVVGPHPYPDMVARFQAIVSEEIQWQLKEKEGTKPDYVVACVGGGSNAAGVFYHFLEDTEVKLIAVEAAGKGVHSGESAATSILGKEGIIHGSKTLLMQTPDGQITEPYSISAGLDYPGVGPMHAHLCKSGRAEFIAITDDDAMTAGLDLCKMEGIIPAIETSHALAIFEHKK---FQPDDIVVVSLSGRGDKDLDTYVKHF----NL
MN-YNRYFYGEYGGQFVAETLIPLLDELEENFIKYKDNKNFNDELDYLLKNYAGRPTPVYFAKRLSEKYGVNIYLKREDLLHTGAHKINNTLGQALLAKYMGKKRIIAETGAGQHGVATATVCALLGIECTVYMGSLDAKRQRINVERMKMLGAKVEVVDFGSQTLKDAVSAAIKDWVTNVDTTHYLIGSAVGPYPFPEIVAHFQSVIGLEARKFFIEEVGKLPDVVVACVGGGSNAIGIFRGFLEDEDVRLIGVEAGGLSEKVGEHASSISYGKKGVFQGSLSKVLQTEFGQIASVHSVSAGLDYPGVGPEHAYLFDIGRAEYYPINDKEAVDGFFELTRLEGILPALESSHAIGYVMKHHKE-F-IGKNVLINLSGRGDKDLHIIEDYVR---GI
M-VNEKGFYGQFGGAYVPEMLYPNVEELRQNYLLIMAQPEFQEEQQKLLKDYVGRPTPLYFAPRLSEKYNTKVYLKREDLNHTGAHKINNTIGQVLLAKRLGKKRIIAETGAGQHGVATATVCALMGLECIVYMGEVDIERQAPNVARMKMLGAKVVPATSGSRTLKDATNEAIRDWINNPEDTYYIIGSVVGPHPYPDMVARFQSVISEEMRYQLLEKEGTLPTYVIACVGGGSNAAGAFYHYLDEPTVELVAVEAAGKGVDTGESAATSVLGKDGIIHGSRTLLMQTEDGQVTEPYSISAGLDYPGVGPMHAHLFVSKRARFENVTDDDALKAVLELTRLEGIIPALETAHALAVLERLQ---AKPQDIVVINLSGRGDKDLSTYLKHF----NF
MKVNEKGYYGTFGGAYIPEMLYPNVEELRQQYLDIMYEESFQKEFKQLLKDYVGRPSPLFYAERLSAKYNTKIYLKREDLNHTGAHKVNNTIGQILMAKRLGKTRIIAETGAGQHGVATATVCALMGMECIVYMGEIDISRQAPNVARMKMLGAEVRAAKSGSRTLKDATNEAIRDWISNPVNTHYIIGSVVGPHPYPDMVARFQAVISEEIEWQLQEKEGRYPDHVIACVGGGSNAAGAFYQYLDDERVNLIAVEAAGKGIHSGESAATSVLGEDGIIHGSRTLLMQTKDGQITEPYSISAGLDYPGVGPMHAHLYDSKRAEFISITDDEAMTAGLELSQLEGIIPAIETSHALAIFDTRK---FKEDEIIVLNLSGRGDKDLNTYIDYF----KL
MSPVQAGRFGRFGGRYVPEALIPALEELDEARQKAVLDPDFTDELDRLHRTYTGRPSIITEVPRFAAHAGVRMILKREDLNHTGSHKINNVLAQCLLAQRMGKRRVIAETGAGQHGVATATAAALMGLECTVYMGRVDTERQALNVARMRILGAEVVAVEHGSATLKDAINEALRDWVTNVGHTHYVLGTVTGPHPFPEMVRDFHKIIGEEARDQVLGLTGRLPDAVVACVGGGSNAMGIFHRFVEDADVRLVGIEAAGAGVTTGRHAARFATADPGVLHGAMSYLMQDREGQTLETHSISAGLDYPSVGPEHAHLRDTGRAEYRYATDDEAMEAFRLLCRTEGIIPAIESAHALAGALVLGRE-LGPDGLVLVNLSGRGDKDMHTAAQYFGLVDQE
M-VNERGYYGQFGGAFIPEMLYPNVEELREKYLTIIQEEGFQEEMQDLLRDYVGRPTPLYLAKRLSEKYNTKIYLKREDLNHTGAHKINNTVGQILLAKRLGKTRIIAETGAGQHGVATATVCALAGLECIVYMGKIDTERQRPNVEKMRLLGATVVPVTSGSQTLKDATNEAIRDWINHPEDTHYIIGSVVGPHPYPDMVARFQSVISEEIRKQLMEKEGRLPDYVVACVGGGSNAAGAFYHFLDEPSVQLVAVEAAGLGVNSGHSAATSILGKTGIIHGSKTLLMQTEDGQITEPYSISAGLDYPGVGPQHAHLAQTGRARFIAITDAEAMEALKELSRLEGIIPAIETSHALAALKELN---AGPDKVVVINLSGRGDKDLNTILTYFEQQ-QQ
M-VNEKGYYGEFGGAFIPEMLYPNVEELCQNYLKVMAEPDFKAEFDKLLKDYVGRPSPLYFAKRLSEKYNTKIYLKREDLNHTGAHKINNTIGQILMAKRLGKTRIIAETGAGQHGVATATVCALMGLECIVYMGEIDIARQAPNVARMKMLGATVVPAKSGSRTLKDATNEAIRDWINNPVDTHYIIGSAIGPHPYPDMVTRFQAVISEEIKWQLKEQEGRNPDYVVACIGGGSNAAGTYYHYLHEEEVGIIAVEAAGLGVDSGESAATSVLGKEGIIHGCKTMLMQTKDGQITEPYSISAGLDYPGVGPMHAHLCKTGRAEFMAITDDQAMNAGLDLCKLEGIIPAIESSHALAIFEQRK---FKPTDVVVVSLSGRGDKDLQNYIEYF----KI
M-VNEKGYYGEFGGAYIPEMLYPNVEELRQNYLKVMAEPDFKKEFDQLLKDYVGRPSPLYFAKRLSEKYNTKIYLKREDLNHTGAHKINNTIGQILMAKRLGKHRIIAETGAGQHGVATATVCALMGLECIVYMGEIDIARQAPNVARMKMLGAKVMPALSGSRTLKDATNEAIRDWINNPVDTHYIIGSAIGPHPYPDMVTRFQSIISEEIKWQLKEQTGHNPNYVVACIGGGSNAAGTYYHYLHEPEVGIIAVEAAGHGVDSGESAATSVLGKEGIIHGCKTLLMQTKDGQITEPYSISAGLDYPGVGPMHAHLCKTGRAEFMAITDDDAMNAGLELCKLEGIIPAIESSHALAIFKQRT---FKSNDVVVVSLSGRGDKDLENYINYF----KI
MIELDNGRFGEFGGTYIPETLMHAVKELEATYQEIREDEAFKEEYLTWVKMYAGRPTLLYYADKLSESLGAKIYLKREDLNHTGAHKINNAIGQGLLAKRMGKTKIIAETGAGQHGVASATIAARLGLECKVFMGAEDIERQKLNVFRMQLLGAEVVPVHSGRGTLKDATNEAIRYWAAHVEDTHYLIGSVVGPHPYPTMVRDFQKVIGIEARQQMLDQEGRLPDVVIASVGGGSNAIGIFHPFIQDQQVQLVGVEAAGKGLDS-EHAATLTKGKPGIIHGAYTYLLQDNHGMIQPAYSISAGLDYPGVGPEHAYLHSSGRATYTTITDEEAMNALKRLSQEEGIIPAIESAHALAQAIKLAPT-LKKENIILVNLSGRGDKDMNTIHQFFTG--VE
MSPDQRGRFGNFGGKFVPETLMNALEQLERDYETYTKDPEFIAQLRYYLNVYSGRPTSLYYAKNLTEQLGAKIYLKREDLNHTGAHKINNCLGQGLLAKMTGKKRVIAETGAGQHGVATATVSALLGLECTVFMGEEDIERQKLNVFRMKLMGAEVVPAKSGTRTLKDATNEAIRHWVEHVEDTFYIIGSVVGPHPYPMIVRDFQRIIGDETREQILELEGRLPDTIVACVGGGSNAMGIFYPFVNDESVKLIGVEAAGKGIDTEEHAATITLGRPGIIHGSLTYLLQDEYGQVQPAHSISAGLDYPGIGPEHAHLAETKRATYLPITDDEALDAFQMLSRVEGIIPALESSHAIAQVVKLAPT-LPKDHIIVVSLSGRGDKDVHSVAQALGI--DV
MSVSERGYYGEFGGAFIPEMLYPNVEELRRKYLEVMSEPSFKQEFDQLLKDYVGRPSPLYFAKRMSEKYGTKIYLKREDLNHTGAHKINNTIGQILMARRLGKTRIIAETGAGQHGVATATVCALMGMDCVVYMGEIDIARQAPNVARMKMLGAEVRPARSGSKTLKDATNEAIRDWINNPVDTHYIIGSAIGPHPYPDMVTRFQSVISEEIKAQLQEKEGRNPDYVVACIGGGSNAAGTFYHFLDEEQVKIIAVEAAGKGIDSGESAATSVLGHQGIIHGCKTLLMQTPDGQITEPYSISAGLDYPGVGPMHAHLCTSGRATFKSITDDEAMKAGLELCKTEGIIPAIESSHALAIFGNTS---FKSDDVVVVALSGRGDKDLSTYIDHF----GL
M---SKGRYGIHGGQYISETLMNELIHLEECYEHYKKDPEFNAELNKLLNEYAGRPSLLYYAEKMTKDLGAKIYLKREDLNHTGSHKINNALGQALLAKKMGKTRLIAETGAGQHGVATATAAAFLGMECEIFMGKEDTDRQALNVYRMELLGAKVHPVTSGTMTLKDAVNETMREWSNRVADTHYVLGSVMGPHPFPMIVRDFQSVISQEAKEQILKTEGKLPAAVVACVGGGSNAMGAFYNFIEDQDVELIGCEAAGKGVDTALTAATIATGSLGIFHGMKSYFCQDEYGQIAPVYSISAGLDYPGIGPEHAYLHDIGRAQYVPITDDEAVDAFEYLARTEGIICAIESAHAVAQVRKIAKN-YSPDQSIIVCLSGRGDKDVAAIARYRGV--HD
MSPDDAGHFALFGGRFMPEALMAVLKEVTEAYETSKTDPAFHREFADLLLHYANRPSLLTEARNLSRRAGARILLKREDLNHTGSHKINNVLGQALLAQRMGKTRLIAETGAGQHGVATATAAALLGLDCVVYMGSEDTKRQALNVARMRMLGAEVVPVAIGSQTLKDAINEALRDWVASADTTYYLLGTAAGPHPFPAMVRDFARVIGVEARRQTLELTGALPDAVAACVGGGSNAIGVFHAFVPDASVKLYGFEAGGSGVATGLHAASITGGSVGVLHGTRTFLLQDEYGQTKESHSISAGLDYPAVGPEHAWLHATGRAVYEPVDDSEAMDAFRVLCETEGIIPAIESAHALAGALRVAAE-LGREPVIVVNLSGRGDKDMHTAAAYFGVDFEL
M-IDERGYYGEFGGAFIPEMLYPNVEELRQNYLKIMAEPSFQEEFHALLKDYVGRPSPLYFAERLSKKYNTKIYLKREDLNHTGAHKINNTIGQILMAKRLGKNRIIAETGAGQHGVATATVCALMGIECIVYMGEIDIARQAPNVARMKMLGATVVPALSGSRTLKDATNEAIRDWINNPVDTHYIIGSVVGPHPYPDMVAKFQAVVSEEIKNQLLEKEGTNPDYLIACVGGGSNAAGTYYHYLDNEDVNIIAVEAAGLGIDSGESAATSVLGKEGIIHGSKTLLMQTNDGQITEPYSISAGLDYPGVGPMHANLYKTGRAEFIAITDDEAMTAGLELSQLEGIIPAIESSHALAVFEHKK---FKPEDIVVLNLSGRGDKDLQNYIDYF----KL
M-INNKGYYGEFGGAFIPEMLYPNVEELRQNYLKVMAEPEFQKEFDKLLKDYVGRPSPLYFAKRLSAKYNTKIYLKREDLNHTGAHKINNTIGQILMAKRLGKQRIIAETGAGQHGVATATVCALMGLECIVYMGEIDIARQAPNVARMKMLGATVIPAVSGSKTLKDATNEAIRDWINNPVDTHYIIGSVVGPHPYPDMVARFQAVVSKEIQWQLKEQEGKKPDYVIACVGGGSNAAGAYYHFLEDTNVKLIAAEAAGKGIQSGESAATSVLGNEGIIHGSKSLLMQTKDGQITEPYSISAGLDYPGIGPMHAHLYKTGRAEFISITDDEAMKAGLELCKLEGIIPAIESSHALAIFEQKT---FKPNDVVVLSLSGRGDKDLETYINYF----NL
M-VNEKGYYGKFGGAYIPEMLYPNVEELRTRYLDIIYEEGFQKEFHKLLRDYVGRPTPLYLAKRLSEKYGATIYLKREDLCHTGAHKVNNTIGQILLAKRLGKQKIIAETGAGQHGVATATVCALMGMECIVYMGKIDMERQRPNVERMRILGTTVVPALSGSMTLKDATNEAMRHWINNPTDTHYIIGSVVGPHPYPDMVARFQSVISEEMKKQLQEEIGNYPDYVFACVGGGSNAAGAFYHFLDDEHVTLVASEAAGKGVDSGESAATTALGKPGVLHGSKTILMQTEDGQVVEPYSISAGLDYPGIGPIHAHLFDVGRVKFVSATDDEAMNAGLELSRMEGIIPAIESAHALAALSQFT---FEKDDVVVVNLSGRGDKDLETYIRWG----KY
MEPDERGYFGSFGGAFIPEMMQANVTELRENYKQIMASDEFRQEFEKLLSDYVGRPSPLYLATRLSDKYGAHIYLKREDLNHTGSHKINNALGQIILAKKLGKKKIIAETGAGQHGVATATACALMGIECVVFMGEIDVARQAPNVGRMKMLGATVVPVSSGSKTLKDATNEAMRYWISNPFDTHYIIGSVVGPHPYPDMVARFQSVISEEIRKQLKEKTGTFPDRVIACVGGGSNASGAFFHFIEDEQVELIAAEAAGKGLESGFTAAATFKGKSGILHGSKTLFMQTDDGQVVEPHSISAGLDYPGIGPALAHWFESGRVKYEAVTDEEAMTAGKELCLLEGIIPAVESAHALATLDKIN---IRPGETIVINLSGRGDKDLETYLERL------
M-INSKGYYGEFGGAYIPEMLYPNVEELRQNYLNIMSDSAFQEEFQQLLKDYVGRPSPLYFAKRLSKAYNTKIYLKREDLNHTGAHKINNTIGQILMAKRLGKTRIIAETGAGQHGVATATVCALMGITCVVYMGEIDIKRQAPNVARMKMLGAKVVPATSGSKTLKDATNEAIRDWINNPVDTHYIIGSVVGPHPYPDMVARFQSVISEEIKQQLMTHENTTPDYVIACVGGGSNAAGAYYHFLEDPSVKLIAAEAAGHGINSGKSAATSTLGREGIIHGSKTLLMQTKDGQITEPYSISAGLDYPGIGPMHAHLFHSGRAEFIAVTDDEAMKSGLELCQLEGIIPAIESSHALAVFNKKH---FKPNDIVVLCLSGRGDKDLDNYISYF----NV
M-ANEKGYYGDFGGAFIPEMLYPNVEELRSQYLDIMKEESFQKEFNYLLKEYVGRPTPLYFAERFSNKYKTKVYLKREDLCHTGAHKINNTVGQILMAKRLGKTRIIAETGAGQHGVATATVCALMGIECIVYMGEVDIKRQAPNVARMKMLGATVVPAKSGSRTLKDATNEAIRDWINNPVDTHYIIGSVVGPHPYPDMVARFQAVISEEIKIQLKEKENRNPDYVVACVGGGSNAAGAYFHYLDNPEVGIIAVEAAGKGIYTGESAATSALGKEGIIHGSKTLLMQTYDGQITEPYSISAGLDYPGVGPMHANLFRTGRGEFISITDEAAMQAGIELAKLEGIIPAIETSHALAIFKDRK---FKEDDIVVVNLSGRGDKDLSTYIDYF----NL
M-PDARGHFGLFGGRYVAETLMPALIELEEAYRAALSDPGFFEELDDYLKNYVGRPSPLYFARRLTEHLGAKIYLKREDLNHTGAHKINNTVGQILLARRMGKRRVIAETGAGQHGVATATVAALFGMECEIFMGTEDIRRQSINVFRMKLLGAKVHGVTSGTATLKDAMNDALRHWVTHVRDTFYVIGTVAGPHPYPMLVRDFQAIIGRETREQILAAEGRLPDLAVACIGGGSNAMGLFHPFVQDPEVRLVGVEAAGLGIDTGKHAASIGAGQIGVLHGNKTFLLQDEQGQIEHAHSISAGLDYPGVGPEHAHLHDIGRAEYVSVTDDEALRAFMALTEMEGIIPALESSHAIAHVMKIAPA-LPRETLIAVCLSGRGDKDIHTVAEAMGV--EL
MV-DQTGYFGRFGGRYVPEALVAALDELEQAYHAAMTDEAFQAELAELHRTYSGRPSLLTEAPRFAAHAGARILLKREDLNHTGSHKINNVLGQALLTKRMGKSRVIAETGAGQHGVASATAAALLGLDCVVYMGEVDTERQALNVARMRMLGAEVRPVTSGTRTLKDAMNEAMRDWVTNVADTHYLIGSVAGPHPFPAMVRDFQRIIGVEARQQVQDLTGALPDLVCACVGGGSNAMGIFHAFLDDTGVELVGFEAGGDGVGTPRHASSIGGGDVGVLHGSRSYILQDEDGQTRDSHSISAGLDYPGVGPEHSWLNDLHRARYESVTDREAMDAFRLLCRTEGIIPAIESAHALAGALREAAR-LGEGKVVLVNLSGRGDKDVDTAAKYFDLIDTK
MTAPAHGRFGDFGGRYVPEALIPALEQLEEVWRKAVVDPEFVGELERLQRTYTGRPSIITEVPRFAEHCGARVILKREDLNHTGSHKINNVLGQALLTKRMGKRRVIAETGAGQHGVATATAAALLGLECVVYMGRKDTERQALNVARMRLLGATVVPVDNGSKTLKDAVNEAFRDWVANVSTTHYVLGTVTGPHPFPEMVRDFHRVIGVEARQQVLDLVGRLPDAVLACVGGGSNAIGIFHRFIDDPSVRLIGFEAGGEGVATGKHAARFSAGIPGVLHGAFTYVMQDEDGQTVESHSVSAGLDYPSVGPEHAHLLDSGRAEYRPVSDDEAMEAFSLLSRTEGILPAIESAHALAGAMKVGRE-LGPDAVLLVNLSGRGDKDVHTAAEWFGLIAQQ
M----KGRFGAHGGQYVPETLMNALIEIEKAYDFYKNDAAFNAELNDLLANYAGRPSLLYDAARMTKDLGAKIYLKREDLNHTGSHKLNNVLGQALLAKKMGKTRVTAETGAGQHGVATATAAALMDMECEIFMGREDTERQALNVYRMELLGARVHPVTSGTMTLKDAVNEALREWTARIGDTHYIFGSVMGPHPFPTLVRDFQSVIGREVKAQLLAREGKLPDACVACVGGGSNAIGLFYDFIGDPSVRLIGCEAAGLGADTARTAATIATGTPGIFHGMKSYFCQDEFGQIAPVYSISAGLDYPGIGPEHAHLHDIGRAEYVPVTDDEAVDAFEYLSRLEGIIPAIESAHAVAYARKLAPA-MGKEQIIVINLSGRGDKDVAAIARYKGV--HE
M-VNEKGYYGEFGGAFIPEMLYPNVEELRQKYLKVMAEPEFQKEFNQLLKDYVGRPSPLYFAKRLSEKYNTKIYLKREDLNHTGAHKINNTIGQILMAKRLGKTRIIAETGAGQHGVATATVCALMGMECIVYMGEIDIARQAPNVARMKMLGAKVVPALSGSRTLKDATNEAIRDWINNPVNTHYIIGSAIGPHPYPDMVTRFQAVVSDEIKWQLKEQTGNNPDYLVACIGGGSNAAGTYYHYLHNPDVKLIAVEAAGLGVDSGESAATSVLGKEGIIHGCKTLLMQTKDGQITEPYSISAGLDYPGVGPMHAHLAKTGRAEFMAITDDDAMNAGLELCKLEGIIPAIETSHALAIFEQKT---FKPDDVVVVSLSGRGDKDLQNYIEYF----KI
MTVNEKGYYGDFGGAYIPEMLYPNVEELRSQYLKIMDDADFKAEFKKLLKDYVGRPTPLYFAERLSKHYNTKIYLKREDLCHTGAHKVNNTIGQILMAKRLGKHRIIAETGAGQHGVATATVCALMGLECIVYMGAIDIERQAPNVARMKMLGATVIPAESGSKTLKDATNEAIRDWINNPTDTHYIIGSVVGPHPYPDMVARFQSVISAETRLQLQEKEGTLPDHVVACVGGGSNAAGLYYNFLDEPSVNIIAVEAAGKGVNSGESAATSALGKEGIIHGSKTLLMQTDDGQITEPYSISAGLDYPGVGPMHAHLYKSGRAEFISVTDEAAMKAGLFLSKTEGIIPAIETSHALSIFETRA---FKPDEIVVVNLSGRGDKDLNTYIDYF----GY
MTPDKTGHFGRFGGRFVPEALIAALDELDAEYTKAQSDPEFRAELSRLLDDYAGRPSRLYDATRFSEKAGARILLKREDLNHTGAHKVNNVLGQALLTRRMGKKRIIAETGAGQHGVASATAAALFGLECTVYMGEVDTERQALNVARMELLGSTVVPVKSGSRTLKDAMNEAFRDWVTNVDTTHYLIGSVGGPHPFPVIVRDFQKIIGEEARAQTLALTGQLPTAVAACVGGGSNAIGIFNAFLDDADVQLFGFEAGGDGVETGRHAATLTGGAPGVLHGARSYVLQDEDGQTIESHSISAGLDYPGVGPEHAYLHDIGRVNYQPVTDAEAMDAFRLLCRTEGIIPAIESSHALAGALRIAKE-LGPDATILINLSGRGDKDVATAGRWFGYLDGR
MQ--SFGYFGPFGGVYAPETLMPALEELEAAFLAAQSDNVFQETFRDLATGFLGRPTPLFYARNLSRELGIGLYFKREDLLHGGAHKTNNALGQALLAKQMGKTRLIAETGAGQHGVATAMAGALLGLRTEVYMGEVDMARQQPNVFRMQVLGATVHAVRTGGRTLKDAINDALRDWMTNVRTTHYVLGTAAGPHPFPTMVKYFQRVIGDEARAQMLEQTGRLPDVVVACVGGGSNAIGMFTAFLEDAEVQLVGVEPGGRGLDTDAHGAVLARGTPGTLHGMRSYVLQDGDGQIYETHSISAGLDYPSVGPEHAYLKSIGRVQYDVATDDEAIAAFHHLSRCEGIIPALEPAHAVAWVRRQARH-YPPGTTILLNLCGRGDKDLQTVMQYAA---SA
M-VNEKGYYGDFGGAYIPEMLYPNVEELRQNYIKVMQEPDFQEEFKALLKEYVGRPTPLYYAKRFSEKYGTNVYLKREDLCHTGAHKVNNTIGQILMAKRLGKNRIIAETGAGQHGVATATVCALMGLECIVYMGAIDIKRQAPNVARMKMLGATVVPAESGSKTLKDATNEAIRDWINNPTDTHYIIGSVVGPHPYPDMVARFQSVISEEVKKQLLEKEGKNPDYVVACVGGGSNAAGIYYHYLDTPEVGIIAVEAAGKGIHSGESAATSALGKEGIIHGSKTLLMQTDDGQITEPYSISAGLDYPGVGPMHAHLFRSGRGEFISITDADAMQAGLELCKLEGIIPAIESSHALAIFEERK---FKKEDIVVVNLSGRGDKDLSTFIDYF----KL
MKPDQNGYFGDFGGCFVSETLMPAIEELKETFVKMRKDKKFQNELKSYLKNYVGRPTPLYFAEKLSKKFQFKLYLKREDLCHTGAHKINNALAQVLLAKKMGKTRVIAETGAGQHGVATATAASLLGLKCRVYMGTEDMRRQSLNVFRMQLLGTEVIGIDSGSKTLKDAINEAFRDWVTHVKDTHYVLGTAFGAHPYPYMVREFMSVIGTEAYKQIKKAEKRLPDAVIACVGGGSNAIGIFSSFIKDKKVRLIGVEAGGKGIESGLHAARFAGGRVGVFQGTKSYLLQDENGQALTTHSVSAGLDYASVGPEHSFLREIKRASYSYATDEEALNGFSTLAKEEGIIPALESSHAVGYLISHAEE-F-KNQLIILNLSGRGDKDVIQVKEIMEN--MQ
M-VDEKGFYGKFGGAYIPEMLHPNIEELRDNYEQIMASEAFQKEFRSLLKDYVGRPTPLYLASRLSEKYGAKIYLKREDLCHTGAHKVNNTVGQIIMAKMLGKKRIIAETGAGQHGVATATVCALMGMDCTVYMGALDIQRQRPNVERMKILGAKVVPATSGSQTLKDATNEAMRQWINNPVDTHYIIGSVVGPHPYPEMVARFQSVISEEMKWQLLEKEGRNPDLVIACVGGGSNAAGAFYHYYNSPEVRLIAAEAAGLGVSSGKSAATTALGTPGILHGSKTLLMQTEDGQVVEPHSISAGLDYPGIGPVHAHLFDIGRGEFVAVEDEDAMKAGIELSRLEGIIPAIETAHALHALNMIE---YQKDAVIVINLSGRGDKDLDTYIKWG----GY
M-PTARGYYGQFGGAFIPEMLYPNVEELREQYLSILADPGFQEEYQQLLRDYVGRPTPLFRAKRLSERYGATIYLKREDLCHTGAHKVNNTVGQILLAERLGKKRIIAETGAGQHGVATATVCALRGLECIVYMGAVDMERQKPNVARMRMLGAEVRPATSGSKTLKDATNEAIRDWISNPTDTHYIIGSVVGPHPYPDLVARLQSVISEEIRKQLLEQAGRLPNYVVACVGGGSNAAGAFYHFLDEPSVQLVAVEAAGHGVHTDKSAATSVLGRPGIIHGSRTLLMQDEHGQITEPHSISAGLDYPGIGPLHAFLADSGRAKFVAVTDEDALQAAQLCSRLEGIIPALETAHAFSALDQLE---LKPTDVVVLNLSGRGDKDLETYLRELH---LA
MS-IKKGYFGLYGGRFVPETLMPALEELDKVFNIARKDKNFINEFESLLKDYVGRPTPLYFAKRLSEHLGAKIYLKREDLAHTGAHKINNALGQALLASKMKKDRIIAETGAGQHGVATATGAALVGLSCDIYMGTEDIRRQSLNVFRMNLLGARVIPVDTGSRTLKDAINEALRDWTTNVRTTHYVLGTVFGPHPYPLLVRFFQSVIGKEAKKQLLNKEGRLPDVLIACVGGGSNSIGLFSAFLHDKDVKMIGVEAGGKGIETGLHAARFAGGAKGIFQGCLSYVLENEDGNILQTHSVSAGLDYASVGPEHAYLKDTGRVKYTYANDEEALEAFELLSRLEGIIPALESAHAVAEAIKIAPK-MSKDSIIIVNLSGRGDKDVQEVARIKGGDGKI
M---ETGRYGSFGGQYIPETLMNEIHRLEREYAYYKNDPTFQSELKDLFTSYANRPSLLYYAEKMTKDLGAKIYLKREDLNHTGAHKINNALGQCLLAKKMGKTRVIAETGAGQHGVATATAAAFLGLECEIFMGEEDTVRQALNVYRMELLGATVHAVTTGTKVLKDAVNEAMREWVSRVDDTHYVIGSTMGPHPFPMMVRDFQSVISEEARQQILEREGKLPAVVMDCVGGGSNAMGMFYHFIADQDVRLIGCEAAGKGIDTKLHAATMAKGTVGIFHGMKSLFCQNEEGQIDEVYSLSAGLDYPGIGPEHAYLKETGRASYIPVKDDEAVAAFEYLAKTEGIICAIESAHAVYGAMQEAPK-LKKDDVLIVCVSGRGDKDVAAIARYKGR--HE
M-VDERGYYGNFGGAFIPEMLYPNIEELRENYEQIVQAPDFQKQFNHLLRDFVGRPTPLYLAERLSEKYGAEIYLKREDLCHTGAHKVNNTVGQILLAQKLGKQKIIAETGAGQHGVATATVCALMGIECIVYMGEVDMARQKPNVERMRILGAEVRPAKSGSKTLKDATNEAMRHWINNPTDTHYIIGSVVGPHPYPEMVARFQSVISKEIKTQLLEKKGKNPDYVIACVGGGSNAAGAFYHYYNEEDVKLVAVEAAGLGNHTGESAATTVLGKPGILHGSKTLLMQTEDGQVVEPYSISAGLDYPGIGPVHAHLFETGRAKFYSVTDEEAMKAGVLLSRTEGIIPAVESAHAFAALNQMT---FNPSDVVVINLSGRGDKDLETYIKWG----KY
M-VNEKGYYGEFGGAFIPEMLYPNVEELRSQYLDIMKEDSFQKEFKALLRDYVGRPTPLYYAERFSKKYGTKVYLKREDLCHTGAHKVNNTVGQILMAKRLGKDRIIAETGAGQHGVATATVCALMGIKCIVYMGEIDIERQAPNVARMKMLGAEVIPAKSGSRTLKDATNEAIRDWINNPLDTHYIIGSVVGPHPYPDMVARFQAVISEEIKAQLQEKENRNPDYVVACVGGGSNAAGAYYHYLDKPEVGIIAVEAAGKGISSGESAATSALGNEGIIHGSKTLLMQTQDGQITEPYSISAGLDYPGVGPMHANLFTSGRGEFISITDKAAMDAGLELAKLEGIIPAIESSHALAIFEQRK---FKKEDIVVVNLSGRGDKDLSTYIDYF----DL
MSPDDRGYFGTMGGRWLPEALVGALDEVADYYRKARRDPDFLARLDDLAANYAGRPSPLSDAPRLTAEVGARILLKREDLNHTGSHKINNVLGQALLAQRMGKTRLIAETGAGQHGVATATAAALLGLECCIYMGRVDTERQALNVARMRLLGAEVVAVEAGSATLKDAINEAFRDWVATVDHTFYLFGTVAGPHPFPVIVRDFQRIIGLEARAQVLDRTGRLPDAVAACVGGGSNAMGIFHAFLDDPDVRLVGLEAGGDGIETGRHASTISGGSVGVLHGARSFLLQDADGQIIESHSISAGLDYPGVGPEHSHLAEIGRAEYRSITDTQAMDAFALLARTEGIIPAIESAHAVAGALDLARE-IGPEGIVLINVSGRGDKDMETAMQWFKLAEVQ
MK-KESGLFGEFGGAYVPKELKVVLEELEREFYNAMEDKEFMKELDYYLREYVGRENPLYFAERLTKEIGAKIYLKREDLNHTGAHKINNAIGQGLLAKRMGKKRIIAETGAGQHGVATATVCALLGLDCTIYMGAEDTRRQELNVFRMEMLGAKVVAVEEGNKTLKEAVDKALEDYVENKNNTFYLLGSAVGPHPFPMIVRTFQSVIGREAKNQVLQKEGRLPDYVVACVGGGSNAIGLFSPFYHDKEVKMVGVEPAGKGLDTKEHAASICKGNIGLIHGFKCYLLDHS------THSIAAGLDYPGVGPEHSYYNYTKRAEYKSVTDKEALDAFFKLSKIEGIIPALESSHAIAYGIKLAKN-LSKDKIIIVNLSGRGDKDVAQVRDMI-----K
M-ADENGFYGEFGGAFIPEMLYPNVKELQDQYQKICSQESFKKDFQQLLKDYVGRPTPLFHSKKLSAKYNAKIYLKREDLNHTGAHKVNNTIGQALLAKRLGKKRILAETGAGQHGVATATVCALLDLECIVYMGEIDIERQAPNVARMKMLGAKVVPATSGSKTLKDATNEALRAWINDP-DAYYLIGSVVGPHPYPQMVADFQSIISEEIKWQLNEHEGRNPDYVIACVGGGSNAAGAFYHFLHHEEVQLIAVEAAGLGVDSGRTAATSQKGTIGVLHASKSYLMQDPDGQVIEPYSISAGLDYPGIGPMHAHLFQSGRGTFLNATDEEALKSAYELTQLEGIIPALESAHALAVLNKIT---FRPNDIVVINLSGRGDKDLETYINNI----DY
M---GDGRFGIHGGQYVPETLMNEIINLEKAYRDAMADPEFTGELDALLKEYAGRPSLLYFAKRMTEDLGAKIYLKREDLNHTGSHKINNVLGQVLLAKRMGKTRVIAETGAGQHGVATATAAALLGLECEIFMGREDTERQALNVYRMKLLGAAVHEVTSGTMTLKDAVNETMREWTRRVHDTHYVIGSVMGPHPFPEMVGDFQSVISKEAREQLLAVEGRLPDTVVACVGGGSNAMGMFRNFIGDEGVELVGCEAAGRGISSGMHAATLSTGTVGVFHGMKSYFCQDDEGQIAPVYSISAGLDYPGIGPEHADLFDRGRAKYVPVTDDEAVNAFEYLARTEGIICAIESAHAVAYAMKAAPD-MPKDSIMIVCLSGRGDKDVAAIARYKGV--HD
MKPDERGYFGPYGGRFVPETLMAPLQELEQAFREATRDKGFRRELEALLRDYCGRPTPLTFAARLSAHLGARIYLKREDLCHTGAHKINNALAQCLLARRMGKVRVVAETGAGQHGVAVATAAALLGLSCRIYMGTEDERRQSLNVYRMKLLGAEVVGVDAGSKTLKDAINEALRDWVTNVATTHYVMGSVLGPHPYPMMVREFQSVIGAEAWLQIRKAHGALPSLVVACVGGGSNAAGIFSAFLPYQKVKLVGVEAGGRGPLLGHHAARFAGGSPGVLHGTYTYVLQDASGNTAPTHSVSAGLDYPAVGPEHAFWKDTRRVEYVQVSDDEALSAFHLLSELEGIMPALETAHALAFVTKVARS-YSPAEAILVNLSGRGDKDVTEVARLEGV--RL
M-VNEKGFYGKFGGAYIPEMLYPNVEELRTNYLSVIYEPSFQLEFAKLLKDYVGRPTPLYFAQRLSETYKTKIYLKREDLCHTGAHKINNTIGQILLAKRMGKNKIIAETGAGQHGVATATVCALMGMECTVYMGQLDMERQRPNVERMRILGAKVVPARSGNMTLKDATNEAMRHWINNPSDTHYIIGSVVGPHPYPDMVTRFQSVISEEMKTQLQEAEGNYPDHVIACVGGGSNAAGAFYHFLNDEHVNLVGAEAAGKGVDSGESAATTALGKTGVLHGSKTLLMQTEDGQVVEPYSISAGLDYPGIGPLHAHLFDTQRVQFLSATDDEAMEAGIELSRTEGIIPAIESAHAIAVLKQLK---TDPDDVVVINLSGRGDKDLETYIRWG----KY
M-VDEKGFYGKFGGAYIPEMLYPNVEELRTNYEKITESDEFKDEFHALLKDYVGRPTPLYYAKRLSQEYGAKIYLKREDLCHTGAHKVNNTIGQIILAKKLGKKRIIAETGAGQHGVATATVCALMGMDCTVYMGAIDMERQKPNVERMRILGAKVVPATSGSQTLKDATNEALRQWINNPVDTHYIIGSVVGPHPYPEMVARFQSVISEEIKYQLKEKEGKDPDMVIACVGGGSNAAGAFYHYYNTPSVRLVAVEAAGLGVASGKSAATTALGTPGVLHGSKTLLMQTEDGQVVEPHSISAGLDYPGIGPVHAHLFDSKRGEFYAVEDEDAMKAGVELSRLEGIIPAIESAHALSVLKQLK---FKPSDVIVINLSGRGDKDLDTYIKWG----GY
MHVDSDGYYGDFGGAYIPEMMYSNINELKSKYLEISSQADFIKEFDELLKQYVGRPTPLYFSKRLSREYNSKIYLKREDLCHTGAHKINNTIGQILLAQRLGKTRIIAETGAGQHGVATATVCALMGIKCIVYMGEVDIKRQAPNVARMKMLGAEVKPACSGSKTLKDATNEAIRDWINNPIDTHYIIGSVVGPHPYPDMVARFQSVIGLEVKEQLLEAEGKNPDYVVACVGGGSNAAGLFYPYLDDLKVNIICVEAAGMGIKTGKSAATSILGKEGVIHGSKTLLMQSKDGQITEPYSISAGLDYPGIGPMHANLFRSKRADFISITDKKAMEWGLKLSRMEGIIPAIETSHAFAVLDKKK---FMKKDIIVFNCSGRGDKDLDTYINYF----KL
M-VNEKGYYGEFGGAYIPEMLYPNVEELRQKYLEVMAEPDFKKEFDQLLKDYVGRPSPLYFAKRLSEKYNTKIYLKREDLNHTGAHKINNTIGQILMAKRLGKTRIIAETGAGQHGVATATVCALMGLECIVYMGEIDIARQAPNVARMKMLGATVVPAKSGSRTLKDATNEAIRDWINNPVNTHYIIGSAIGPHPYPDMVTRFQAVISEEIKWQLKEQEGRNPDYVVACIGGGSNAAGTYYHFLHEPEVGIIAVEAAGLGVDSGESAATSVLGKEGIIHGCKTLLMQTTDGQITEPYSISAGLDYPGVGPMHAHLSKTGRAEFMSITDSDAMEAGLELSKLEGIIPAIETSHALAIFNHKT---FKPNDVVVVSLSGRGDKDLNTYIDYF----KL
MTAAPNDRFGAFGGRYVPETLVPALDELEAALDAALRDPAFRADLDDMLRNYVGRPSPLTAAPRLGARVGAPVWLKREDLNHTGAHKINNTVGQVLLAQRMGKKRIIAETGAGQHGVATATVCARYGLECVVYMGEEDMRRQALNVWRMRLMGATVEPVTSGTRTLKDATSEAIRDWVTNVDTSHYIIGSVVGPAPYPRMVREFQATIGREARAQMLERAGRLPQTVVACVGGGSNAMGIFAGFVDDRDVELVGVEAAGEGLDSERHSASLTRGTPGVLHGSLSYLLQDAGGQVHPAHSISAGLDYPGVGPEHSFLKDSKRAEYVAVTDADALRGFTLLSRLEGIIPALETSHAIAWVEQQCGR-WKSDEPVLICLSGRGDKDVAQVSEMGDLPDGR
ME-AKKGKYGLYGGQYIPETLVPAVQEVEQAYDAYKKDPAFQSELRQLMENYAGRPSLLYYAEKMTKDLGAKIYLKREDLNHTGSHKINNVLGQVLLAKKMGKKRVIAETGAGQHGVATATAAALMGLECEIFMGKEDTDRQVLNCYRMELLGAKVHPVTSGTMTLKDAVNETMREWASRMEDTLYVLGSVMGPHPFPMIVRDFQKIIGQEIKEQLMQMEGRLPDAVIACVGGGSNAMGSFYEFIPDTSVRLIGCEAAGLGVDNPKNAATIANGSIGIFHGMKSLFCQDEYGQIAPVYSISAGLDYPGIGPEHARLNELGRAQYVPVTDAEAVEAFEYLSRTEGIIPAIESAHAVAYAKKAAPE-FDKNQILVVTISGRGDKDVAAIARYRGV--FD
MSPDLTGHFGRFGGRFVPEALVRALDELDAAYREAKTDPAFQERFTGLLRDYAGTPSLLYRAERLSAELGAEILLKREDLNHTGAHKVRNVLGQALLAKRMGKPRVIAETGAGQHGVASATAAALLDLECVVYMGQVDIERQALNVARMRMLGATVVPVTNGSRTLKDALNEALRDWVSSVETTHYLLGTAAGPHPFPEIVRDFVGGIGTEAREQCLTALGRLPDAVAACIGGGSNAIGIFHAFVGDEGVRLYGFEAGGDGVATGRHAASITGGSTGVLHGTRTYVLQDEDGQTIESHSISAGLDYPGVGPEHAWLHDTGRAVYEPVTDAEAMAAFQLLCRTEGIIPAIESAHALAGAARITEE-LGRTPTIVVNLSGRGDKDVHTAGAYFGILDQE
MN-TRIGRFGNFGGRFVPEALIAALEQLDEERLLAAQDPDFRSELKNLQERYTGRPNPLTEVPRFAEHCGARVFLKREDLNHTGSHKINNVLGQALLTVRMGKKRVIAETGAGQHGVATATAAALMGLECMVYMGERDTSRQALNVARMRLLGATVVPVTHGSRTLKDAVNEALRDWVANVEDTHYILGTVTGPHPFPEMVRDFHAVIGEEAREQVLACVGRLPDAVVACVGGGSNAIGIFHRFRHDPQVRLIGVEAGGQGIGSGKHAARFAGGSPGVLHGAATYVLQDEDGQTIESHSISAGLDYPSVGPEHAHLHDSGRAEYRYATDAEAMAAFRLLARTEGILPAIESAHALAGAMSVGRE-LGPDAVIVVNLSGRGDKDVDTAARYFGLLDGR
MK-NRDGYFGEFGGAYVPEELEKVLSELENAFFKYIEDEDFKKELRYYYREYIGRPNPLYFAKNLTEENGAKIYLKREDLNHTGAHKINNAIGQALLAKRMGKNRIIAETGAGQHGVATATVCALFNMDCTIYMGETDIERQSLNVFKMKQLGAKVVAATNGRKTLKDAVDMALEDFVKNSEDTFYLLGSAVGPHPYPVMVREFQSIIGQEAREQILKKEGRLPDYIVACVGGGSNAIGLFNPFYDDKDVKIVGVEPAGLGIETGEHAASIGKGIKGIIHGFKCYSIQDEDGKDLPVYSIAAGLDYPGVGPEHCFYNDSGRADYVSVTDSQALEAFQLLCKTEGIIPAIESSHAISHGVELAKG-LSKEQIVIINLSGRGDKDVRQLMDIL------
MN---KGRFGRFGGQYVPETLMNALDELERAYNEAMADNSFMEELGYYLDKYVGRPTPLYFAERLTEYLGGKVYLKREDLNHTGAHKINNALGQGLLAKRMGKKRLTAETGAGQHGVAAATAAALLGMECDVFMGREDMERQALNVFRMELLGARVVPVTSGTATLKDATNEAIRDWVSNVEHTHYIIGSVVGPHPYPTMVRDFQRIIGDETRQQIIQAEGCLPDHIIACVGGGSNSMGIFYPFVSDDVVKLYGVEAAGLGLDTDKHAATISKGNVGVLHGMMTYLLQDKYGQIQPVYSISAGLDYPGVGPEHAYLYDIGRVHYTSVTDNEAVEAFEMLSRLEGIIPALESAHAVAYAAKLVPQ-LSKDDIIVINISGRGDKDVQSIAKLKGV--NI
M-VNEKGYYGQFGGAFIPEMLYPNIEELRQKYLSIMAEPDFKAEFDQLLKNYVGRPTPLYYAKRFSEKYNTKIYFKREDLCHTGAHKVNNTIGQILMAKRLGKSRIIAETGAGQHGVATATVCALAGIQCIVYMGEIDIARQAPNVARMKMLGAEVRPAKSGSRTLKDATNEAIRDWINNPEDTHYIIGSAVGPHPYPDMVSRFQSVVSEEIKWQLNAAEGNNPNYVVACVGGGSNAAGAYYHFLDDERVGLIAVEAAGKGVDTGESAATSILGKEGIIHGSKTLLMQTQDGQITEPYSISAGLDYPGVGPMHAHLHTTKRAEFIPVTDDEAMTAGLMLSQLEGIIPAIETAHAFAIFETKK---FKPNDIVVVCLSGRGDKDLNTYIDYF----KL
M-VNEKGYYGEFGGAFIPEMLYPNTEELRQNYLSIMEEPSFKEEFQQLLRDYVGRPTPLYFAERMSERYKTKIYLKREDLNHTGAHKVNNTVGQILMAKKLGKNRIIAETGAGQHGVATATVCALMGIECVVYMGEVDIARQAPNVARMKMLGAEVRPALSGSRTLKDATNEAIRDWINNPVDTHYIIGSVVGPHPYPDMVARFQSVISEEIKTQLLEKEGRNPDYVVACVGGGSNAAGAYYHFLDNPEVGIIAVEAAGKGIDTGESAATSALGKVGIIHGSKTLLMQTPDGQITEPYSISAGLDYPGVGPLHAHLFRSGRGEFISITDDEAMTAGLTLCQMEGIIPAIESSHAFAILEQRK---FNPTDVVVMNLSGRGDKDLQNYIDYF----KL
M-VNEKGYYGEFGGAFIPEMLYPNTEELRQNYIRIMEESSFKEEFDQLLKDYVGRPTPLYFAERLSEKYQTKIYLKREDLCHTGAHKVNNTIGQILMAKKLGKNRIIAETGAGQHGVATATVCALAGIECVVYMGEIDIARQAPNVARMKMLGAEVRPALSGSRTLKDATNEAIRDWINNPVDTHYIIGSVVGPHPYPDMVARFQSVISEEIKTQLSEKENRNPDYVVACVGGGSNAAGAFYHYLDIPDVGIIAVEAAGKGIDTGESAATSALGKVGVIHGSKTLLMQTNDGQITEPYSISAGLDYPGVGPMHAHLFQSGRAEFISITDDEAMMAGLALSKLEGIIPAIESSHAFAILEHKR---FNPSDIVVINLSGRGDKDLQNYIDYF----KL
MTAAAPERFGDFGGRYVPEALVAALEELDEARLAAMADPDFRTELDRLQRDYTGRPSALTEVPRFAEHAGPRVFLKREDLNHTGSHKINNVLGQALLAVRMGKRRVIAETGAGQHGVATATAAALMGLECTVYMGRVDTERQALNVARMRLLGAEVVAVPTGSATLKDAINEAMRDWVTNVDHTHYLLGTVTGPHPFPTMVRDFHAVIGDEARKQLDETVGGLPDAVCACVGGGSNAMGIFHAFRDEPSVALWGFEAGGEGVDSGRHAARFSGGEPGVLHGASTYVLQDEDGQTRETHSVSAGLDYPSVGPEHAFLHDTGRARYAPVTDQEAMDAFALLCRTEGIIPAIESAHALAGVLKIGPE-LGPGTTVLVNLSGRGDKDVDTAARWFGLVDGS
MEPDARGYYGQFGGAYIPEMLHRNVEELAARYTEIMEDESFRKEFDALLKDYVGRPTPLFRAERLSAETGATVFLKREDLCHTGAHKINNTIGQILLAGRLGKKRIIAETGAGQHGVATATVCALKGLECIVYMGEKDIERQAPNVARMKMLGATVIPAVSGSKTLKDATNEAIRDWINNPSDTHYVIGSVVGPHPYPDMVARFQQVISYETKQQLKEITGNLPTHVIACVGGGSNAAGAFYHFLDEPSVQLVAVEAAGHGVHSGMSAATTQLGKTGILHGSKSLLMQTEDGQVIEPHSISAGLDYPGIGPLHAHLFSTGRGTFLNATDEEALAAGFHLAKTEGIIPALESAHALAALNKLE---LTPADTVVVCLSGRGDKDLATYMHAM----NQ
MSPDAAGHFGRFGGRFVPEALVAALEELDVAHRTAMADEAFRAEFGALLRDYAGTPSLLYEARRFSARAGARVLLKREDLNHTGAHKVRNVLGQALLTRRMGKKRVIAETGAGQHGVATATAAALFDLDCVVYMGQVDTERQALNVARMRMLGATVVPVTTGSRTLKDAMNEAMRDWVANVDDTHYLIGTAAGPHPFPALVRDFVRGIGDEARQQCLDLTGALPDAVTACVGGGSNALGIFHAFVDDPQVRLYGFEAGGEGVASGRHAASITGGSAGVLHGTRTYVLQDADGQTVESHSISAGLDYPGVGPEHAWLHDTGRASYLPITDDEAMAAFELLCRTEGIIPAIESSHALAGTLAIAAE-LGRQPTIVVNLSGRGDKDVHTAGGYFGILDSA
MTPDATGHFGPYGGRFVPEALVAAIDDLAAAFDQTQADPAFRAELARLLRDYTGRPSPLTDVPKFAEHAGARVLLKREDLNHTGSHKINNVLGQALLTRHIGKKRVIAETGAGQHGVATATAAALLDLDCVVYMGEEDTRRQALNVARMKLLGAEVVPVRTGSRTLKDAINEAMRDWVTNVDTTNYVFGTVAGPHPFPLMVREYQRVIGDEARAQVLERVGRLPDAVAACVGGGSNAIGIFTAFVPDEGVRLVGLEAGGDGVETGRHAASITGGAPGVLHGARSYLLQDDNGQTIESHSISAGLDYPGVGPEHSYLKDIGRAEYRPITDRQAMDAFSLLSRTEGIIPAIESAHALAGALDLGRE-LGPDAVILVNLSGRGDKDVETATRWFGMDLAS
M-ATEKGYYGEFGGAYIPEMLYPNVEELRQNYLKIMAEPDFKKEFDQLLKDYVGRPSPLYFAKRLSEKYNTKVYLKREDLNHTGAHKVNNTIGQILMAKRLNKTRIIAETGAGQHGVATATVCALMGMQCVVYMGEIDIARQAPNVARMKMLGAEVRPALSGSKTLKDATNEAIRDWINNPVDTHYIIGSAIGPHPYPDMVTRFQSIISEEIKWQLKEKEGRNPDYIVACIGGGSNAAGTYYHFLHESEVGIIAVEAAGKGIHSGESAATSALGKEGIIHGCKTLLMQTPDGQITEPYSISAGLDYPGVGPLHSHLYKTGRGEFYSATDDEAMTSGLELTQLEGIIPAIETSHALAIFKHKT---FKPDDIVVISLSGRGDKDLDNYIKYF----KL
MSANDKGFYGDFGGAYIPELLYPNVEELRQNYKQIIATDDFQKQFKSLLKDYVGRPTPLYLAENLSEKYKAKIYLKREDLCHTGAHKINNTVGQILLAKALGKHRIIAETGAGQHGVATATVCALMGLECIVYMGAVDIERQAPNVARMKMLGATVVPANSGSKTLKDATNEAIRDWINHPRDTHYIIGSVVGPHPYPDMVTQLQSVISKEVKTQLLEKEGRLPDYLIACVGGGSNAAGLFADFMDHEEVGIIGVEASGKGVETNESAATTILGREGIIHGSKTLLMQNTDGQITEPYSISAGLDYPGIGPMHANLYKTGRGKFVSITDAEAMEAGLELSRIEGIIPAIETAHAFAIFKYLD---FKEDDVLVFNCSGRGDKDLDTYRTYF----GY
---------------------MPALLELEKAYDHYRHDKEFKQEFAYYLRQYVGRPNPLYFAEKLTNKLGARIYLKREDLNHTGAHKINNTIGQGLLARRMGKKRVIAETGAGMHGVATATIAALFGMECEVFMGEEDTHRQAQNVFRMKLLGAKVTPVTAGTATLKDAMNEAMRNWVTTIHETFYVIGTVAGPHPYPMMVRDFQSIIGTEVKKQHKKVEGRLPDYLVAAVGGGSNAMGLFYPFLKDKGVRLVGVEASGYGIETGKHAAPLCAGSPGILHGNKTYLLQDQHGQITHAHSISAGLDYPGVGPEHSWLKDSGRAEYVSITDDEALEGFSTLTREEGIIPALESSHAIAHTLKLAPT-LGKDKTIVICLSGRGDKDMHTVAEAMGV--SF
MKPDSRGYFGPYGGRFVPETLMAPLEELTQAWQEARRDRAFRRELAELLSTYCGRPTPLSFAGRLTKHLGAAVYLKREDLCHTGAHKINNAVGQCLLARRMGKARVIAETGAGQHGVAVATAAALLGLHCRVYMGTEDERRQALNVYRMKLLGAEVVGVDAGSKTLKDAINESLRDWVSSVSSTHYVMGSVMGPHPYPVMVREFQSVIGSEALLQIRKQHRSLPKMIVACVGGGSNAAGIFSAFVPYRQVDLVGVEAGGRGTRLGEHAARFSGGTPGVLHGTRSYVLQDQHGLVAETHSVSAGLDYPAVGPEHAWWHDSRRVTYVRVSDEEALDAFHLLSELEGIVPALETAHALAYVSHVAPR-LGPGQAILVNLSGRGDKDVSEVARLEGV--TL
MNPDARGRFGPFGGRFVPETLVPALKELEEAYLKAREDKAFQEQLSHYLKQYAGRPTPLYFARNLTRYWGAQIYLKREDLNHTGSHKLNNALGQALLALRMGKKRIIAETGAGQHGVATATVAALLGLECEIYMGAEDCQRQALNVFRMELLGAKVHPVHSGTATLKDAINEALRDWVTNVRNTYYLLGSVVGPHPYPMMVRDFQAVIGREVREQIILECGRLPDHLVACVGGGSNAMGLFYPFLEEEKVKLWGAEAGGKGLETGQHAATLTAGVPGVLQGSYSYLLQDEAGQVLPAYSIAAGLDHPGVGPEHSYLKETGRATYQAITDQEALEAFKLLCRTEGILPALESAHAIALAGKLAPR-LNPNEIMVINLSGRGDKDVQQVANLLGG--VA
MSAAIEERFGVYGGRYVPEVLIPALDELSAAWAAARDDAKFRAELDVLLRDYVGRPTPLYRADGLSERIGRRVYLKREDLAHTGAHKINNAIGQGLLARRMGKPRVIAETGAGQHGVAAATACALLGLECVVYMGTEDIRRQAPNVERMRLLDAEVIPVDAGARTLKEAVSAAIRDWVTNVRTTHYIIGSVVGPAPFPVLVRDLQRVIGDEAREQAVAAEAVLPARVIACVGGGSNAIGTFYAFLDDDSVELIGVEAGGEGLD-GRHGASLAAGRAGILHGTLSSVLADDDGQILEAHSISAGLDYPGVGPEHAHLRDSGRARYEAVTDADALRAFRELARLEGIVPALEPAHAIAWLLANP---AKGAGYDLVCLSGRGDKDLAEALERLEE--DG
MK-NRNGYFGEFGGAYVPKPLEKILKEIENAFFTYIEDPSFLEELKYYQKEYIGRANPLYYARNLTDSIGAKIYLKREDLNHTGAHKINNTIGQVLLAKRMGKKRIIAETGAGQHGVATATVCALFNIDCTIYMGEKDIERQSLNVFKMELLGAKVVPATTGRKTLKDAVDAALNDFIENCETTFYLLGSAVGPHPYPVMVREFQSIIGKEAREQILEKEGRLPDYLIACVGGGSNAIGLFNPFYDDLDVNIVGVEPAGLGLDTKDHAASLSKGTIGVIHGFKCYTIQDEAGNDLPVHSIAAGLDYPGVGPEHCFYKDSNRGKYVTVTDNEALEAFKTLCKTEGIIPALESSHALSYGMKLAKN-LSKDKIIIVNLSGRGDKDAKQIKEILNC---K
MTPDDRGHFGPYGGRYMPEALMAAIDELATFYDKARVDPDFVTEFERLLREYANRPSLLTEAPKFAEHAGARIFLKREDLNHTGSHKINNVLGQALLTKRMGKKRVIAETGAGQHGVATATACALLDLDCVVYMGEVDTERQALNVARMKLLGAEVIPVKTGSRTLKDAINEALRDWVANVDDTHYLLGTAAGPHPFPMMVRNFHKVIGAEARAQMLDQVGRLPDVVAACVGGGSNAIGIFHGFLDDPDVRLVGLEPAGKGVDTGEHGATLTEGEPGVLHGAFSYLLQDADGQVTEAYSISAGLDYPGVGPEHSYLKDIGRAEYRAVTDAEAMEALRLLSRTEGIIPAIESSHALAGALKLGHE-LGQEGVILVCLSGRGDKDMDTAAQYFDLVGNA
MEEARKGYFGTFGGSYVPEQLQPRLDELEAAFVSAMEDDLFAKEFTRLLKEYVGRPSALTYCANISREYGGRLFLKREDLNHTGAHKINNAIGQALLAKRMGKKELIAETGAGMHGTATATVAALMGMGCTIYMGEIDVHRQAPNVARMKALGAEVVSVTHGQKTLKEAVDAALEAYVLNP-ETFYLMGSAVGPHPFPTIVRQFQSVIGKEAREQFLEREGKLPDHVLACVGGGSNAIGIFSGFLDDRGVGIVGVEPAGRGLETNEHAATLVAGKPGIIHGFRTYVLTDNDGEPAPVYSISAGLDYPGVGPEHAFLMESGRVSYVSVTDDEAVDAFRVLCRLEGIIPALESSHALAQALKMIPE-LSRDETVLVNLSGRGDKDLDSVLPLLG----L
M-VDERGYYGNFGGAYIPEMLYPNIEELRENYEQIMQAPDFQEQFQSLLKDFVGRPTPLYFAERLSEKYGAKIYLKREDLCHTGAHKVNNTIGQILMAQRLGKKKIIAETGAGQHGVATATVCALMGVECIVYMGAIDMERQKPNVERMRILGAEVRAAESGSKTLKDATNEAMRHWINNPKDTHYIIGSVVGPHPYPEMVARFQSVISEEIKKQLQTHEGRNPDYVIACVGGGSNAAGAFYHYYDEVDVNLVAVEAAGLGNHTGESAATTVLGKPGVLHGSKTLLMQTEDGQVVEPYSISAGLDYPGIGPVHAHLFETGRATFYSVTDEEAMKSGIALSRLEGIIPAIETAHAFAALNQMT---FKKDDVVVINLSGRGDKDLETYIKWG----KY
MS-EMKKEFGKFGGQFVPETLKKALVELERHYVEAMEDKVFQDEYKYYVKEYSGRPTPLYFAENITKDLGGKVYLKREDLNHTGSHKINNVIGQVLLAKRMGKKRIIAETGAGQHGVATATVCAMFGLDCEIFMGEKDIRRQSLNVFKMKLLGAKINSVSSGTGTLNDAVNEAMKDWILNADNTFYVIGSVVGPHPYPTMVRNFQKIIGEEVKEQIFHIEGRYPDYLIACVGGGSNSMGLFYPFCKYKDIKMYGVEAGGLGIDTNKHAATITKGSIGIIHGMMTYLIQDNNGKVMPVHSISAGLDYPGVGPEHAYLHSIGRVNYVSVTDWEAVDAFQYLTKFEGIIPALESSHAIAYLKKLAPN-TNKDDIIIVNLSGRGDKDIYTVSKFMKS--KI
M-VDEKGFYGKFGGAYIPEMLHPNIEELKENYEQIISTEEFKTEFNSLLRDFVGRPTPLYLASRLSDKYGAKIYLKREDLCHTGAHKVNNTVGQIILAKKLGKKRIIAETGAGQHGVATATVCALMGMDCTVYMGELDIQRQRPNVERMKILGAKVVPATSGSKTLKDATNEAMRQWINNPVDTHYIIGSVVGPHPYPEMVAKFQSVISEEIKTQLKEKEGRNPDLVIACVGGGSNAAGAFYHYYNVPEVRLIAAEAAGLGISSGKSAATTVLGTMGILHGSKTLLMQTEDGQVVEPHSISAGLDYPGIGPVHAHLYDIGRGEFVAVEDEDAMKAGVELSRLEGIIPAIETSHAIHALNMIE---YKRDDIIVINLSGRGDKDLDTYIKWG----GY
MT--GLGRFGDFGGRYVPEALVAALEELDEVRTKAAHDPAFLGELAQLHRTYTGRPSIITEVPRFAEHAGAQIVLKREDLNHTGSHKINNVLGQALLARRMGKKRLIAETGAGQHGVATATAAALMGMECVVYMGKVDTQRQALNVARMRLLGATVVPVEHGSQTLKDAVNEAFRDWVANVEHTHYVLGTVTGPYPFPEMVRDFHRIIGVEARGQVLDTYGRLPDAVLACVGGGSNAMGIFHRFIDDPDVRLIGLEGGGEGVESGRHAARFSGATPGVLHGAFTYVLQDEEGQTVESHSVSAGLDYPSVGPEHSYLRDAGRAEYWPITDDEAMEAFSLLTRTEGILPAIESSHALAGAIKLGRE-LGPGALLLVSLSGRGDKDVETAARWFGLLE-A
MTPHGLGRFGDYGGRYVPEALVAALEELDEQRQKAMVDDEFRHELAELHRTYTGRPSPITEVKRFAEHCGARVFLKREDLNHTGSHKINNVLGQALLAKRMGKTRVIAETGAGQHGVATATAAALMGLECVVYMGKVDTERQALNVARMQLLGASVVPVEHGSQTLKDAVNEAFRDWVANVDTTHYVLGTVTGPYPFPEMVRDFHKLIGEEAREQILTEAGRLPDAVCACVGGGSNAMGIFHRFIGDDGVRLVGLEGGGEGIASGKHASRFSGGTPGVLHGAYTYVIQDEEGQTIETHSVSAGLDYPSVGPEHSYLKDIGRAEYHPITDVEAMEAFRLLSQTEGILPAIESAHALAGAMKVGAE-LGEDGLILVSLSGRGDKDVHTAARWFGLIDKL
MENTKKGYFGRFGGMYAPETLIPALDEVEQSYTTFRTDSTLQEEYSRLLTDFNGRETPLYEAKNLSRMCGASIYLKREDLNHTGAHKITNALGQALLAKHMGKSRLIAETGAGQHGVATATAAALLGLSCDIYMGTIDMARQKPNVFRMNLLGAKVIPVDSGGMTLKDAVNEALRDWTKSIRDTHYVFGSALGPHPFPTIVKDFQSVIGKETRKQILKKLKRLPDEVIACVGGGSNAIGIFEAFLNDKNVRLTGVEAGGKGIENLDHAARLSNSRPGIFHGAYSYVLQKENGQISDTHSVSAGLDYSGVGPQHSHLFETGRATYTYVTDEEAVKAFKCLSENEGIIPALESSHAIAHVLKCAPQ-LPNDSVVIVNLSGRGDKDIFSVADYLGE--KI
MEPSERGYYGEFGGAFIPEMLYGNVEDLRSRYLDIIKDPGFVAEFRQLLKDYAGRPTPLYLAQRLSEKHGTAVYLKREDLCHTGAHKINNTIGQILLAQRLGKKRIIAETGAGQHGVATATVCALKGLNCIVYMGEKDIERQAPNVARMKMLGATVVAATSGSKTLKDATNEAIRDWINHPADTHYIIGSVVGPHPYPDMVARFQSVISEEIRWQLEEKTGSLPTHVLACVGGGSNAAGAFYHFLDEPAVQLVAVEAAGLGVNSGHTAATSQLGRPGILHGSKSLVMQTADGQVVEPHSISAGLDYPGIGPLHAHLFVSGRARFLSATDQEAVDAAFELARLEGIIPALESSHALAALHQLK---FTDSDKVVVCLSGRGDKDLATYMQFI-----K
M-VDERGYYGQFGGAYIPEMLYPNVEELRNNYLRIIQQDDFKKEFDDLLKNYVGRPTPLYHAKRMSEKYGAKIYLKREDLCHTGAHKVNNTIGQILLAKRLGKQKIIAETGAGQHGVATATVCALMGMECIVYMGKVDMERQRPNVERMRILGAKVVPALSGSMTLKDATNEAMRHWINNPTDTHYIIGSVVGPHPYPDMVARFQSVISDEMKKQLQEEIGNFPDYVFACVGGGSNAAGAFYHFLQDEHVTLVGVEAAGKGINSGESAATTVLGKVGVLHGSRMLLMQTEDGQVVEPHSISAGLDYPGIGPMHAHLCEVGRVKFVSATDDEAMNAGVELSRFEGIIPAIESAHAIAALSQFE---FDKDDVVVINLSGRGDKDLETYIRWG----KY
MIPSGHGYYGKFGGAYIPEMLHPNVEQLQQSYLEIMQESTFQAEFRDLLHDYVGRPTPLYYAKRLSSVFNTNIFLKREDLCHTGAHKINNTIGQILLALRLGKKRIIAETGAGQHGVATATVCALKGVECIVYMGEKDIERQAPNVARMRMLGATVIPAISGSRTLKDATNEAIRDWINNPSDTHYIIGSVVGPHPYPDMVARFQSVISEETRWQLKEKTGSLPTHVIACVGGGSNAAGAFYHYLDELSVQLVAVEAAGHGINSGMSAATTALGKPGILHGSKSLLMQTEDGQVIEPHSISAGLDYPGIGPLHAHLFESGRATFLNATDEEAMRSAFEVARLEGIIPALETAHAFAALNKMD---LNSNHHVILCLSGRGDKDLSAYMKQMDMIGGK
MS--NEGFYGEYGGSFVPPELKNVLQTLADTFEKFKGNPEFNEELDYYLREYVGRPNPLYLAEKLSHQLGAKIYLKREDLNHTGAHKINNTIGQVLLAKRMGLKRIIAETGAGQHGVATATACALFDLDCIIYMGEEDTKRQALNVFRMELLGAKVVPVTRGTKTLKDAVDAALEDLVMNHQDTFYMLGSAVGPHPYPAIVKHFQAVISREARRQVLAKEGRLPDAVLACVGGGSNAIGIFADFIPDQSVRLIGVEPAGYGIETGKHAAPISAGKPGIIHGFKCYLMSDEQGEPLPTHSISAGLDYPGVGPEHSYLHDTGRAEYVHITDMEALDAFHTLSKVEGIIPALESSHAVAYAMKLAPT-MSKDSILIVNLSGRGDKDVQQIFEMMRD--KQ
MNVNDRGYYGQFGGSFIPEMLYPNVEELRERYLEIIYSPEFQQEYHQLLRDYVGRPTPLYPAKRLSEEFGAQIFLKREDLCHTGAHKVNNTVGQILLAKRLGKHKIIAETGAGQHGVATATVCALMGLECIVYMGSHDMERQKPNVERMKILGAEVRPATSGSQTLKDATNEAMRHWINNPQETHYIIGSVVGPHPYPDMVTRLQAIISEEIRWQLKEKTGSLPTHVVACVGGGSNAAGAFYHYLDEPEVKLVAVEAAGKGVSSGQSAATTALGKPGVLHGSQTLLMQTEDGQVVEPYSISAGLDYPGIGPLHAHLFNSKRAQFIAITDADAMDAGIHLARREGIIPAVESAHALAALKEMQ---LQPTDIVVVNLSGRGDKDLETYIRWG----GY
M-VNENGYYGEFGGAYIPEMLYPNVEELKQRYLEIMAAPEFQEEFNQLLKDYVGRPSPLYYATRLSEKYQTNIYLKREDLNHTGAHKVNNTIGQILMAKRLGKKRIIAETGAGQHGVATATVCALMGMECIVYMGAIDISRQAPNVARMKMLGAEVRPALSGSKTLKDATNEAIRDWINNPEDTHYIIGSVVGPHPYPDMVARFQSIISEEIKMQLLEKEGTFPNYVIACVGGGSNAAGAFYHFLDNEKVGLIAVEAAGKGIESGESAATSALGKTGIIHGSKTLLMQTPDGQITEPYSISAGLDYPGVGPLHAHLFCSGRGEFVSITDDQAMKAGMELCQLEGIIPAIESAHALAVFGKKK---FKKSDIVVLNLSGRGDKDLSTYINYF----NL
M---SKGRYGIHGGQYIPEILMNAVIELEKAYDFYKNDKAFNDELTELLNEYAGRPSRLYHAKNMTKDLGAKIYLKREDLNHTGSHKINNVLGQVLLAKKMGKVRVIAETGAGQHGVATATAATLMGLECEIFMGKEDTDRQALNVYRMRLLGANVNVVTSGTMTLKDAVNETMREWTRRVSDTHYVIGSVMGPHPFPEIVRDFQSVISREIREQILQAEGKLPNAVVACVGGGSNAMGAFYHFLKDENVRLIGCEAAGKGIETKLHAATIAKGEVGIFHGMKSYFCQNEYGQITPVYSISAGLDYPGIGPEHAYLYDSKRAEYMPVTDEEAIHAFEYLSKTEGIIPAIESAHAVAYTMKLAKE-MSRDEIIIVNLSGRGDKDVTAIARYKGE--VE
MFPDSRGRFGEFGGRFVPEILMPALEELEEAFKKIYQTSKFQEELAYHLRDFAGRPTPLYLAKRLSKETGCKVYLKREDLLHGGAHKLNNTIGQALLAKSMGKTRLIAETGAGQHGFATAIVGAKFGFKTRIYMGVEDVKRQKHNVYRMRLLGAEVCPVYSGSKTLKDAINEALRDWITNLETTYYLIGSVVGPHPYPLIVREFQRVIGREIKEQILKKEGRLPSALFACIGGGSNAIGTFYEFIKDEEVELIGVEAGGKGLQTDLHSASLKAGSQGVLHGAYTFLLQDKYGQIAPSHSVSAGLDYSGVGPEHSFLKEIHRLRVDTATDDEVLEAFKLVCKLEGIIPALEPSHAIAYVRKIAEK-FDQDDIIVITLSGSGSKDLDIVREHFDI--RV
M-PDEHGYYGEFGGAFIPEMLYRNVEELRENYLKIIESASFQEEYKLLLSDYAGRPTPLYYAARLSEKYGTNVYLKREDLCHTGAHKVNNTIGQILVAERLGKKRIIAETGAGQHGVATATVCALKGLECIVYMGEKDIERQAPNVARMKMLGASVVPAKSGSKTLKDATNEAIRDWINNPNDTFYIIGSVVGPHPYPDMVARFQSVISKEIRAQLQEKTGTLPTAVLACVGGGSNAAGTFYHFLDEPSVDIIAVEAAGCGIDTHMSAAATQLGKPGVLHGSKSYLMQTADGQVEEPYSISAGLDYPGIGPMHANLFVTGRGQFLNATDKEALQAAFELAKLEGIIPALESAHALAALNKIS---YTKNDTVVVCLSGRGDKDMDTYMREMQ---NY
MSPNAQGYYGLFGGAYIPEMLHRNVEDLRTKYMGIIYEKEFQKEFQYLLRDYVGRPTPLYLAERLSEQFGTTIYLKREDLCHTGAHKINNTIGQILLAQRLGKKRIIAETGAGQHGVATATVCALKGVECIVYMGEKDIERQAPNVARMKMLGATVIPATSGSKTLKDATNEAIRDWINNPHDTHYIIGSVVGPHPYPDMVARFQSVISEEMRKQLLEKTGSLPTHVMACVGGGSNAAGAFYHFLDELSVQLIAVEAAGHGIDSGLSAATTALGKPGILHGSKSLLMQTDDGQVVEPHSISAGLDYPGIGPLHAHLFKSGRGTFLSVTDEDALTAAFELAKLEGIIPALETAHALSALKQMK---FKKEDVVVICLSGRGDKDLATYMETI-----T
MTADERGYYGEFGGAYIPEMLYPNCEELRQNYLKIMETEDFQKEFKQLLRDYAGRPTPLYFAKRLSETHGTKIYLKREDLCHTGAHKVNNTIGQILMAKKLGKNRIIAETGAGQHGVATATVCALMGIECVVYMGEIDIARQAPNVARMKMLGAEVRPAKSGSRTLKDATNEAIRDWINNPVDTHYIIGSVVGPHPYPDMVARFQSVISEEIKWQLQEKEGRHPDYVVACVGGGSNAAGAYYHYLDKEAVGIIAVEAAGKGIHSGESAATSALGKVGIIHGSKTLLMQTDDGQITEPYSISAGLDYPGVGPMHAHLFKSGRAEFISITDDKAMQAGLEVAKLEGIIPAIETSHAFAIFDHKK---FDTDDVVVINLSGRGDKDLDTYIDYF----NL
MTPDERGRFGQFGGTYAPVTLLPAIEELREAYDAARRDPEFQAELERLLATYVGRPTALYYAESLSREIGAQIYLKREDLAHTGAHKINNALGQGLLAKRMGKPRVIAETGAGQHGVATATVCAMLGLECVVYMGEVDIARQSLNVFRMKLLGAEVRPVGTGSRTLKDAMNEAIRDWVTNVETTYYLIGSVAGMHPYPLMVRDFQSVIGRETRRQILEQAGRLPNAVVACVGGGSNAMGIFHPFVDDPGVELHGAEAAGLGIESGKHAATLSAGRVGVLHGSRSYVLQDDDGQIIEAHSIAAGLDYPGVGPEHSYLKDTGRATYHPITDAEALEGFKLLCRTEGIIPALESAHAVALGARLAAD-RSPDDIIVINLSGRGDKDMHTLAEALGV--AL
MNPSPQGYYGRFGGAYIPEMLHRNVEELKTRYLEIMHEAEFQREYQQLLQDYVGRPTPLYFAGLLSRKYNTNLFLKREDLCHTGAHKINNTVGQILLALRLGKKRIIAETGAGQHGVATATVCALKGVECIVYMGEKDIERQAPNVARMKMLGAKVIPAVSGSKTLKDATNEAIRDWINNPSDTHYIIGSVVGPHPYPDMVARFQSIISKETRWQLKEKTGTLPTHVVACVGGGSNAAGAFYHFLDEPSVKIIAVEAAGYGIDSGMSAATTRLGKEGVLHGSRSLVMQTEDGQVTEPHSISAGLDYPGIGPMHAHLFESGRGQFLSATDEEALKASFEVAKLEGIIPALETGHAFAALDQLS---LTMEDRVVLCLSGRGDKDLATYMKVM----DA
MNPDSRGHFGQFGGMYVGETLMPAVLELDEARKKYMQDESFKSELSELLKKFVGRPSPVYLASHLSEYAGANIYLKREDLVHTGAHKINNTVGQGLLAKYMNKRKLIAETGAGQHGVATATVAALLGMECKVFMGREDIKRQKPNVDRMRLMGAEVIQVDGGTGTLKDAMNAALRYWTTAVEDTFYVIGTVAGPHPYPILVRDFQKVIGEEARRQMLEETGRLPDSIVACIGGGSNAMGIFYPFLPDEDVELVGVEAAGRGIETGEHAASLSHGSVGILHGSKSYVLQDEYGQINEAYSVSAGLDYPGVGPEHAILKEISRAKYETITDSEAMDAFCLLSEKEGIIPALESSHAISYAVKYAPK-LGKGKNMLVNLSGRGDKDLTSAISILG----M
MTAPGPGRFGPYGGRYVPEALVAALDELDAAFRTASTDPEFQRELDFLHRTYSGRPSLLTEAERFAAHAGARVLLKREDLNHTGSHKINNVLGQALLTKRMGKSRIIAETGAGQHGVASATAAALMGLECTVYMGEEDTRRQALNVARMRLLGATVVPVTTGSRTLKDAMNEAMRDWVTNVDDTHYLIGTVAGPHPFPTMVREFHRVIGDEARAQVLELVGRLPDAVLACVGGGSNAIGIFSAFIDDVGVRLVGLEAGGEGLSSGRHAASITGGSSGVLHGARSYILQDDDGQTVESHSISAGLDYPGVGPEHAWLHDTGRATYEPVTDAEAMDAFRLLCRTEGIIPAIESSHALAGALRLGRE-LGPEAVLLVNLSGRGDKDVDTAARWFGLVDGW
M-VDKNGFYGSFGGAYIPEMLFPNVEELKEKYLNIMHEESFIEEYNNLLKDYVGRPTPLYFAKRLSEHFKANIYLKREDLCHTGAHKINNTLGQILLAKRLGKRRIIAETGAGQHGVATATVCALLGFDCIVYMGEIDMERQKPNVERMKMLGAKVVPATSGSKTLKDATNEAIRDWINNPADTHYIIGSVVGPHPYPDMVARFQAIISKEIRAQLKEKTGSNPDYVIACVGGGSNAAGAFYHYLNEAKVKLVAVEAAGMGIDSGYSAATTFLGKPGVLHGSKTLLMQTEDGQIVEAHSISAGLDYPGIGPIHSHLFETGRAEFLAITDKEAFKSAVLLSKLEGIIPALESSHAIASLAKLN---LKPSDTVVVNLSGRGDKDLMTYITRKEE--KD
MAPTAEGYYGKFGGAYIPEMLHRNVEELQTRYLEIMGEAAFQQEFKELLRDYVGRPTPLYYAKRLSEQHGTRIFMKREDLCHTGAHKVNNTVGQILMALRLGKKRIIAETGAGQHGVATATVCALKGLECIVYMGEKDIERQAPNVARMKMLGATVIPATSGSKTLKDATNEAIRDWINNPSDTHYIIGSVVGPHPYPDMVARFQSVISEEVRWQLKEKVGTLPTAVIACVGGGSNAAGAYYHFLDEPSVQIVAVEAAGHGVNSGLSAATTALGREGVLHGSRSLVMQTTDGQVVEPHSISAGLDYPGIGPMHAHLFDSGRGTFLSVTDEDALQSAFKFARLEGIIPALESSHAIAALSQLK---FKTDDVVVINLSGRGDKDLGTYMKAMGVAGTG
M-ANEKGYYGEFGGAFIPEMLYPNVEELRRQYLDIMKEDSFQKEFKALLKDYVGRPTPLYYAERFSKKYNTKVYLKREDLCHTGAHKVNNTVGQILMAKRLGKNRIIAETGAGQHGVATATVCALMGIECIVYMGEIDIERQAPNVARMKMLGAKVVPAKSGSKTLKDATNEAIRDWINNPVDTHYIIGSVVGPHPYPDMVARFQAIISEEIKTQLKEKENRNPDYIVACVGGGSNAAGAYFHYLDNPEVGIIAVEAAGKGIYTGESAATSALGKEGIIHGSKTLLMQTDDGQITEPYSISAGLDYPGVGPMHAHLFRSGRGEFISITDDAAMKAGLELAKLEGIIPAIESSHALAIFEDRK---FKEDDVVVVNLSGRGDKDLNTYIDYF----EL
M-VDEKGYYGDFGGAFIPEMLYPNVDELRKNYLKITAEPEFKKEFDALLKDYVGRPTPLYFAKRLSERYKTKIYLKREDLCHTGAHKVNNTIGQILLAKRLGKTRVIAETGAGQHGVATATVCALMGIECIVYMGELDIKRQAPNVARMKMLGAEVRSAQSGSKTLKDATNEAIRDWINNPVDTHYIIGSVVGPHPYPDMVARFQSVISEETKWQLEALEGRYPDHVIACVGGGSNAAGLYYHYLNDQRVNIIAVEAAGKGIDSGESAATSALGKEGIIHGSKTLLMQTPDGQITEPYSISAGLDYPGVGPMHAHLFRSKRAEFISIPDQEAMDWGLTLSQMEGIIPAIETAHAFAALDVRK---FEPEEIIVFNCSGRGDKDLETYIDYF----KL
M-VDEKGFYGKFGGAYIPEMLHPNIEELRENYEQIVATAEFQKEFKSLLKDFVGRPSPLYFAERMSQKYGAKIYFKREDLCHTGAHKVNNTVGQIILAKKLGKKRIIAETGAGQHGVATATVCALMGMDCTIYMGALDIQRQRPNVERMKILGAKVVPATSGSQTLKDATNEAMRQWINNPVDTHYIIGSVVGPHPYPEMVARFQSVISEEIKWQLKEKEGTNPDLVIACVGGGSNAAGAFYHYYNIPQVRLIAAEAAGLGISSGKSAATTALGTPGILHGSKTLLMQTEDGQVVEPHSISAGLDYPGIGPVHAHLFDIGRGEFVAVEDEDAMKAGIELSRMEGIIPAIETAHAIHALNMIE---YRKDDIIVINLSGRGDKDLDTYIKWG----GY
MAPDKQGYYGAFGGAYIPEMLHRNVEELRSRYLDIMHEAGFQQEFQQLLRDYVGRPTPLFLAERLSKAFNTSIYLKREDLNHTGAHKINNAIGQVLLAQRLGKKRIIAETGAGQHGVATATVCALKGIECIVYMGSKDIERQAPNVARMRMLGATVIPATSGSQTLKDATNEAIRDWINNPTDTHYVIGSVVGPHPYPDMVARFQSVISEETRLQLKQQTGKLPTHVIACVGGGSNAAGAFYHFLDEPSVQLVAVEAAGHGVHSGMSAATTQLGKPGVLHGSKSLVMQTEDGQVVEPHSISAGLDYPGIGPLHAHLFQSGRGNFLSATDEDAVKAAFQLCKLEGIIPALESSHALAALNQLK---LAATDTVVLCLSGRGDKDLATYMKHL------
M-VDEKGYYGDFGGAYIPEMLYPNVENLRENYLQIMAEPSFKEEFDQLLKDYVGRPTPLYFAKRLSDKYNTKIYLKREDLNHTGAHKINNTIGQILMAKRLGKSRIIAETGAGQHGVATATVCALMGMECIVYMGEIDIARQAPNVARMKMLGAQVRPALSGSRTLKDATNEAIRDWINNPVDTHYIIGSAIGPHPYPDMVTRFQAVISEEIKWQLKEKEGKNPDYVVACIGGGSNAAGTYYHFLHEEEVGIIAVEAAGKGVDSGESAATSALGKEGIIHGCKTLLMQTLDGQITEPYSISAGLDYPGVGPMHAHLYKTARAEFISITDDDAMQAGLELSKMEGIIPAIETSHALAIFEHRK---FKPDDVVVINLSGRGDKDLNTYIEYF----NL
MMPDSGGHFGGYGGRYVPEALMAVIEEVTAAYEKERVNQDFLDLLDKLQANYAGRPSPLYEATRLSEYASVRIFLKREDLNHTGSHKINNVLGQTLLAQRMGKTRVIAETGAGQHGVATATACALFGLDCVIYMGALDTARQALNVARMRLLGAEVVSVETGSRTLKDAINDAFRDWVTNADNTYYCFGTASGPHPFPTMVRDLQRVIGLETRRQIQYQAGRLPDAVTACIGGGSNAIGIFHAFLDDPGVRLVGFEAAGDGVETGRHAATLTGGLPGAFQGTFSYLLQDEDGQTIESHSIAAGLDYPGVGPEHAWLRETGRAEYQPITDSEAIEAFRLLCRTEGILPALESAHAVAGALKLASE-IGKGAVIVVNLSGRGDKDIEAAAKWFGLL-TR
M---SKGRYGVHGGQYIPETLMSELIRLEEAYEFYKNDAGFKRQLDTLLKEYAGRPSLLYFAEKMTRDLGAKIYLKREDLNHTGSHKINNVLGQVLLAKKMGKTRVIAETGAGQHGVAAATAAALLDMECEVFMGEEDTRRQALNVYRMELLGAKVHPVMSGTRTLKDAVNETMREWTRRVHDTHYVLGSVMGPHPFPMMVRDFQSVIGREARAQMLEREGRLPSAAVACVGGGSNAMGLFYAFIPDETVRLIGCEAAGLGLDTGKHAATIAMGSPGVFHGMKSYFCQDEYGQIAPVYSISAGLDYPGIGPEHAYLHDTGRAEYVPVTDSEAVEAFEYLARTEGIICAIESAHAVAHVRKIAPS-MGPDEILLVCLSGRGDKDVAAIARYRGV--HE
M-VNEKGYYGEFGGAYIPEMLYPNVEELRQQYLSIMNEDSFKEEFNQLLKDYVGRPSPLYFAKRLSEKHGAKIYLKREDLNHTGAHKINNTIGQILMAKKLGKKRIIAETGAGQHGVATATVCALMGIDCVVYMGEIDIARQSPNVARMKMLGAEVRPALSGSRTLKDATNEAIRDWINNPVDTHYIIGSAIGPHPYPDMVTRFQSIISEEIKWQLQEKEGRNPDYVVACIGGGSNAAGTYYHFLDDEKVGIIAVEAAGKGIDSGESAATSVLGKEGIIHGCKTLLMQTPDGQITEPYSISAGLDYPGVGPMHAHLYNSGRGEFFSVTDNDAMKAGLELCKTEGIIPAIESSHALAIFNHKK---FNQNDVVVISLSGRGDKDLNTYIDYF----DL
MSPDATGHFGRFGGRFVPEALVAALDELDDAWRTAMGDEPFQTEFAALLRDYAGAPSLLYTARRLSAKIGAQVLLKREDLNHTGAHKVRNVLGQALLTKRMGKRRVIAETGAGQHGVATATAAALFDLECVVYMGEVDTQRQALNVARMRMLGATVVPVTTGSRTLKDAMNEAMRDWVANVDSTHYLIGTAAGPHPFPALVRDFVRGIGDEARQQCLDLVGALPDAVTACVGGGSNALGVFHAFVDDPSVRLYGFEAGGDGPATGRHAASITGGTSGVLHGTRTYVLQDADGQTIESHSISAGLDYPGVGPEHAWLHDTGRATYRPVTDADAMAAFELLCRTEGIIPAIESSHALAGTVAIAAE-LGREPVVVVNLSGRGDKDVHTAGGYFGVLDKE
M-IDEKGFYGKFGGAYIPEMLHPNIEELRENWEQIVASPDFQEEFQMLLRDFVGRPTPLYFASRLSEKHGAKIYLKREDLCHTGAHKVNNTVGQIILAKKLGKKRIIAETGAGQHGVATATVCALMGMDCTVYMGALDIQRQRPNVERMKILGAKVVPATSGSQTLKDATNEAMRQWINNPVDTHYIIGSVVGPHPYPEMVARFQSVISQEIKTQLLEKEGTNPDIVIACVGGGSNAAGAFYHYYNVPQVRLVAAEAAGLGINSGKSAATTVLGTPGVLHGSKTLLMQTEDGQVVEPHSISAGLDYPGIGPVHAHLHDIGRAEFVAVEDEDAMKAGIELSRLEGIIPAIESAHAIHALNMIQ---YQKDDVIVINLSGRGDKDLETYIKWG----GY
MDDDRPGRFGPYGGRYVPEALIAALDELDREYTAAKQDPAFTAELANLLTTYTGRPTPITEAARFAEAAGARVLLKREDLNHTGSHKINNVLGQALLTKRIGKPRVIAETGAGQHGVATATAAALMGLECVIYMGEEDTRRQALNVARMRLLGATVVPVTTGSRTLKDAINEALRDWVTNVATTNYVFGTVAGPHPFPTLVRDLQRIIGDEARQQVLDLTGKLPDAVAACVGGGSNAIGIFHAFIDDADVALYGFEAGGDGVSTGRHAATITAGSPGVLHGARSYLLQDEMGQTIESHSISAGLDYPGVGPEHAWLKDSGRAAYEPVDDADAMEAFGLLCRTEGIIPAIESAHALAGARRLGER-LGADATILVNLSGRGDKDVDTAAKWFGLMDRR
---------------------MEPLIQLELSYRKLSKESSFRKELKGLLANYAGRPTPLYFARNLTQRSGAKIYLKREDLLHGGAHKINNTLGQALLAKRMGKTRIIAETGAGQHGVATAMACATLGLRAEVYMGEEDMERQRLNVYRMKMLGARVHPVGSGSRTLKDAINEALRDWVTNVEDTYYLIGSVVGPHPYPTMVRDFQSIIGIEARRQILQSEGHLPRAAVACVGGGSNSMGLFHPFLHDLEVDLYGVEAGGEGLDRGRHAAPLCAGREGVFHGMLTYILQDANGQIQSTHSISAGLDYPGVGPEHAFLMDTRRAKYAVATDNEALEAFQVLSETEGIMPALEPAHALSYATKLAGN-YRKNDAIIVNLSGRGDKDVETVAKHI----PN
MSVNEKGYYGDFGGAYIPEMMFPNIEELRLRYLEIMNEDGFKKEFEQLLKDYVGRPSPLYLAQRLSEKYSANIFLKREDLNHTGAHKVNNTIGQILLAKRLGKKRIIAETGAGQHGVATATVCALMGIECVVYMGEIDINRQAPNVARMKMMGAEVRSATSGSKTLKDATNEAMRDWINNPVDTHYIIGSVVGPHPYPDMVARFQAVISAETRSQLLEKTGRTPDYAIACVGGGSNAMGMFYHFLDDEQVQLIAAEAAGKGVNSGHSAATSVLGKEGVLHGSRTILMQTSDGQVIEPYSISAGLDYPGIGPQHAFLHKIGRAKYVSITDDEAMQAGLLLTRLEGIIPAIESAHALAQLEKMS---FKPSDNVVVCLSGRGDKDLDNYMKYF----NF
M-ADEKGYYGEFGGAYIPEMLYPNTEELRQNYIRIMEEPSFKKEFDQLLKDYIGRPTPLYFADRLSRKYNTKIYLKREDLCHTGAHKVNNTIGQILMAKKLGKNRIIAETGAGQHGVATATVCALMGIECIVYMGEIDIARQAPNVARMKMLGAEVRPALSGSRTLKDATNEAIRDWINNPVDTHYIIGSVVGPHPYPDMVARFQSVISEEIKWQLKEKEGRNPDYVVACVGGGSNAAGAFYHYLDIPEVGIIAVEAAGKGIDSGESAATSALGKVGIIHGSKTLLMQTNDGQITEPYSISAGLDYPGVGPMHANLFASGRGEFISITDDDAMNAGLLLSKMEGIIPAIESSHALAILEHRK---FKPEDIVVINLSGRGDKDLNNYIEYF----NL
MEVDAQGFYGEFGGAFIPEMLYPNVEELRENYLPIIESEEFQSEFRKLLRDYVGRPTPLYLARRLSSTYKARIYLKREDLCHTGAHKVNNTIGQILLAKKLGKKRIIAETGAGQHGVATATVCALMGLPCVVYMGEVDIARQAPNVARMKLLGAEVRPARSGSRTLKDATNEAIRDWINNPVDTHYIIGSVVGPHPYPDMVTRLQAVISEEIQSQLQEAEGRDPDYLIACVGGGSNAAGTYYHYLDREHVRIIAAEAAGKGVETGESAATSALGRPGIIHASKTLLMQTDDGQITEPYSISAGLDYPGVGPLHAHLFQTGRARFIPVTDDQAMEAGRELARLEGIIPAIETSHALAVLSQGA---VPEGSLVVINLSGRGDKDLQTYIDHF----KL
M-TDNKGRFGVHGGQYIPETLMNAVIELEKAYNHYKNDPEFNKELNYLLNDYAGRPSKLYFAKKMTEDLGAKIYLKREDLTHTGAHKINNVLGQALLAKKMGKRRLIAETGAGQHGVATATAAALIGMECVVFMGEEDTIRQALNVYKMRLLGATVIPVTSGTKTLKDAVSEAMREWTSRIDDTHYCLGSVMGPHPFPTIVRDFQAVISKEIKEQILEKEGKLPDAVLACVGGGSNAIGSFYNFIEDKDVALIGCEAAGKGIHTFETAATINTGKLGIFHGMKSYFCQDEYGQIAPVYSISAGLDYPGVGPEHSYLHDIKRASYVPVTDDESVEAFEYLSKMEGIIPAIESAHAVAHALKIAPT-MNKDQIIVITISGRGDKDCAAIARYKGE--HE
M-VDEKGFYGKFGGAYIPEMLHPNIEELRDNYESIVASEEFQQEFQLLLRDFVGRPTPLYFASRLSETFGAKIYLKREDLCHTGAHKVNNTIGQIILAKKLGKKRIIAETGAGQHGVATATVCALMGMDCTVYMGELDIERQRPNVERMKILGAKVVPATSGSKTLKDATNEAMRQWINNPVDTHYIIGSVVGPHPYPEMVARFQSVISEEMKWQLKEKEGRNPDLVIACVGGGSNAAGAFYHYYNTPDVRLIAAEAAGMGISSGKSAATTVLGTPGILHGSKTILMQTEDGQVVEPHSISAGLDYPGIGPVHAHLFDIGRGEFVAVEDEDAMKAGILLSRTEGIIPAIETAHAIHALNLIE---YRSDDVIVINLSGRGDKDLETYIKWG----GY
M-VDEYGYYGEFGGSYIPEMLYRNVEELQSRYSDILSEESFRNEFKELLEDYAGRPTPLYFASRLSGYYKSRIYLKREDLNHTGSHKINNTIGQILMAKKLGKTRIIAETGAGQHGVATATVCALSGLECIVYMGRVDVERQQPNVLKMKMLGAEVVPVDSGNQTLKDATNEAIRDWISHPQDTHYIIGSVVGPHPYPDLVARLQSVISDELKWQLREKEGRAPDYILACVGGGSNAIGIFYHYIMNSDVELIGVEAAGKGLETGFSAATMSLGSPGVIHGSRTLLMQDNDGQILEPYSISAGLDYPGVGPVHAFLHQTGRVSYMNVTDKEALNAAFLLARMEGIIPALETAHALAVLEKIT---FREEDVIVINLSGRGDKDMGAYTKEID---NE
MPGDPVGRFGDFGGRYVPEALIAALEELDEQRQKAWADPEFVAELDRLHRTYTGRPSIITEVPRFAEHCGARVLLKREDLNHTGSHKINNVLGQALLARRMGKTRVIAETGAGQHGVATATAAALMGLECVVYMGERDTERQALNVARMRLLGARVVPVRHGSRTLKDAVNEAFRDWVANVEHTHYVLGTVTGPHPFPEMVRDFHAIIGEEARGQVLELTGRLPDVVCACVGGGSNAMGIFHAFVGDEQVRLVGLEGGGEGVASGRHASRFSTGTPGVLHGAFTYLLQDDEGQTIESHSVSAGLDYPSVGPEHAALHASGRAEYHPVTDDEAMEAFQLLTRTEGILPAIESSHALAGAMRLGRE-LGPDALILVSLSGRGDKDVDTAARWFGLMDGQ
MSEPRPGRFGAFGGRYVPEALVAALEELEEAWHEAMADPDFVAELDRLQRDYTGRPNPLTEVPRFAEHAGARVFLKREDLNHTGSHKINNVLGQALLTVRMGKTRVIAETGAGQHGVATATAAALLGLDCTVYMGEVDTRRQALNVARMRLLGAEVVPVATGSATLKDAINEAMRDWVTTVERTHYLLGTVTGPHPFPTMVRDFHAVIGREAREQLLERTGRLPDAVCACVGGGSNAMGIFHPFRDDEQVRLLGFEAGGDGVASGRHASRFSGGEPGVLHGAASYVLQDEDGQTLPTHSISAGLDYPSVGPEHAFLHDSGRATYAPVTDTEAMEAFALLSRTEGIIPAIESAHALAGAVRVGRE-LAEAAVILVNLSGRGDKDVDTAARWFGLVDGW
M-VDENGFYGRFGGAFIPEMLYPNIEELRENYLQLIETDEFQQEFRYLLRDYVGRPTPLFLASRLSEKYRAKIYLKREDLCHTGAHKVNNTIGQIILARKLGKKRIIAETGAGQHGVATATVCALMGMECTVYMGSVDMERQKPNVERMRILGAKVVPATSGSKTLKDATNEAMRQWINNPVDTHYIIGSVVGPHPYPEMVARFQSVISEEIKAQMLEKEGRNPDIVIACVGGGSNAAGAFYHYYNEPSVRLVAAEAAGLGVHTGKSAATTALGKIGILHGSQTLLMQTEDGQVVEPHSISAGLDYPGIGPVHAHLFDSGRGEFIAVEDEAAMVAGIELSRLEGIIPAIESAHAFAALHQLS---YSKDDVIVINLSGRGDKDLETYIKWG----QY
MQVNDKGFYGRFGGAFIPEMLYPNVEELRRNYLTIINDPAFQQEYRDLLTDYVGRPTPLFLASRLSEQLNATIYLKREDLCHTGAHKVNNTVGQILIAKRLGKKRIVAETGAGQHGVATATVCALMGLECVVYMGAIDIERQKPNVDRMKMLGATVVAATSGSQTLKDATNEAMRHWINNPVDTHYIIGSVVGPHPYPDMVARFQSVISEEVKKQLFAKTGSNPDYVVACVGGGSNAAGAFFHYLDEPSVKLVAAEAAGMGISSGHSAATTALGKPGVLHGSRTILMQTEDGQVTEPYSISAGLDYPGIGPLHAHLYDSGRGIFKSITDEDAVKSAFELTRLEGIIPALESAHALAALKELP---LTDKDVVVVCLSGRGDKDLATYSKYL------
M-VDKNGYYGQFGGAFIPEMLHPNVEELKENYLQIIEAREFQEEFAQLLRDYVGRPTPLYFAHRLSEHHNAKIYLKREDLCHTGAHKVNNTIGQIILAKKLGKNKVIAETGAGQHGVATATVCALMGMECVVYMGKIDMERQRPNVERMRILGATVVPATSGSQTLKDATNEAMRHWISNPLDTHYIIGSVVGPHPYPDMVARFQSVISEEMKLQLKAATGNEPNYVIACVGGGSNAAGAFYHYLDAEEVKLVAVEAAGKGINSGESAATCVLGKAGVLHGSKTLLMQTEDGQVIEPYSISAGLDYPGIGPMHAHLFETGRVKFENATDEEAMLAGIELSRLEGIIPAIESAHALAALSKIS---FKPDDVVVVNLSGRGDKDLETYIRWG----KY
M-VDTRGYYGDFGGAFIPEILYPNIEELKAKYLDIMQSPDFLAEFDSLLKDYVGRPTPLYFAKRMSEKYQTKVYLKREDLNHTGAHKINNTIGQILLAKRLGKQKIIAETGAGQHGVATATVCALMDIECIVYMGKIDMARQRPNVERMRLLGAKVVPATSGSQTLKDATNEAMRHWINHPTDTHYIIGSVVGPHPYPDMVARFQSVISEEMKAQLLEKTGSNPDYVIACVGGGSNAMGAFYHYLDRPEVRLIAVEAAGKGVDTGESAATTQLGKPGVLHGSKTILMQTSDGQVVEPYSISAGLDYPGIGPAHAHLFASGRAEFMSVTDRDAMEAGRLLCRTEGIIPAIESSHALAVFEQRK---FAPDDVVVLNLSGRGDKDLQTYIDYE----FE
M-ADEKGYYGEFGGAYIPEMLYPNTEELRQNYIRIMQEPSFKKEFDQLLKDYVGRPTPLYFADRLSRKYNTKIYLKREDLCHTGAHKVNNTIGQILMAKKLGKNRIIAETGAGQHGVATATVCALMGIECVVYMGEIDIARQAPNVARMKMLGAEVRPALSGSRTLKDATNEAIRDWINNPVDTHYIIGSVVGPHPYPDMVARFQSVISEEIKWQLKEKEGRNPDYVVACVGGGSNAAGAFYHYLDIPEVGIIAVEAAGKGIDSGESAATSALGKVGIIHGSKTLLMQTHDGQITEPYSISAGLDYPGVGPMHANLYASGRGEFISITDDDAMNAGLLLSKMEGIIPAIESSHALAILEHRK---FKPEDVVVINLSGRGDKDLNNYIEYF----NL
M-PDQYGYYGDFGGAFIPEMLYPNVKELEDNYLDIINSDDFRKEYNALLKDYVGRATPLYFAKNLSNKYQTNIYLKREDLNHTGAHKINNALGQALLAKRLSKNRIIAETGAGQHGVATATACALLGLECIVYMGEIDIARQAPNVARMKMLGATVIPATSGSKTLKDAVNEALRDWINNASTTHYIIGSVVGPHPFPDMVARFQSIISEEIRFQLKEHIGRNPDYVIACVGGGSNAAGTFYHFVDEPGVGIIAAEAGGLGKDSGESAATTFLGTLGILHGSQSLVMQTEDGQVIEPYSISAGLDYPGIGPFHAHLFQEKRAEFFSINDDEALKSAFELTRLEGIIPALESAHALAVLDQKK---FDKENVVVICLSGRGDKDMETYLKHL-----A
MERKQERYYGEFGGQYVSESLMNTLDELDKAYEEAIHDEEFLKQYHYYLKQYVGRENPLYYAEKLSKAYGTKIYLKREDLNHTGAHKINNVIGQILLAKRMGKTKVIAETGAGQHGVATATGAALFGMECTVYMGAEDIKRQELNVFRMEMLGAKVVSVTSGSNTLKDATNEAIRTWAKTAEDTFYIIGSAVGPYPYP-----------RESKKQILEAEGRLPDVVMACVGGGSNSIGMFADFIEEPSVKLIGVEAAGLGVETGKHASAMALGKPGTLHGMRSYLLQDEDGNIELAHSISAGLDYPGVGPEHAYLRDTGRAEYVAITDKEAMDALQELCRLEGIIPALESSHAIAYAVKIAKN-YSKDDSIIVNLSGRGDKDLFTILN-------I
MISDERGYYGQFGGAYIPEMLYPNIEEITKAYYSLQNDEEFKKEFRNLLRDYVGRPTPLYLAKRLSEKYGTKVYLKREDLNHTGAHKVNNTVGQVLLAKKLGKNKIVAETGAGQHGVATATVCALMGMECIVFMGEIDIERQQPNVQRMKMLGAEVRPALSGSKTLKDATNEAMRYWINNPVDTHYIIGSVVGPHPYPEMVAWFQSVISEEMRNQLTEKEGTNPDYVIACVGGGSNAAGAFYHYIDEKDVQLIGAEAAGLGISSGETAATIACGTLGVLHGSKTLLMQTKDGQVVEPYSISAGLDYPGIGALHAYLADSKRAKFYAITDDEAMQAGEELALLEGIIPAIESAHALAVLNNLK---EDDKDVVIINLSGRGDKDLSAYSKYL----GM
M---SKGRFGIHGGQYIPETLMNAMLELKEAYEKYKDDPEFKRELSEMLNEYAGRPSRLYYAKRMTENLGPKIYLKREDLNHTGSHKINNVIGQMLLAKRMGKTRVIAETGAGQHGVATATVAAMMGMECEIFMGREDCERQALNVYRMRLLGAKVHPVDAGTATLKDAVSETFREWTSRIDDTHYVLGSVMGPYPFPEMVRDFQAVIGREIREQMLEMEGRLPDVVMACVGGGSNAIGAFYDFIPDREVRLIGCEAAGRGIDTPETAATISTGRVGIFHGMKSYFCQDEFGQIAPVYSISAGLDYPGIGPEHAHLHDVGRAEYVAVTDDEAVGAFEYLSRMEGIIPAIESAHAVAHAMKVAPG-MDKDTIIVINLSGRGDKDCAAIARYRGE--YE
MSPDAGGYFGRFGGRHVPEALMAVIEEVTDAYEKARVDEDYLAQLDALQRDYVGRPSPLYEAKRLSEHAGARILLKREDLNHTGSHKINNVLGQGLLAKKMGKTRVIAETGAGQHGVATATACALLGLECVIYMGETDTERQSLNVARMRLLGAHVMAVKTGSRTLKDAINAALRDWVTNAATTYYCFGTAAGPHPFPMMVRDLQRVVGLETRAQVREHVGQLPDAVVACVGGGSNAIGIFDPFLRYRQVQLVGCEPAGDGVDTERHAATLGGGSEGVFQGSFSYLLQDQDGQTVESHSISAGLDYPGVGPQHAHLKETGRARYLPITDAQAMEAFDVLCRTEGIIPAIESAHAVAGGLLLGRE-LGGGSVIVVNLSGRGDKDVDTAAKWFGM--DL
MAVEVAGRFGAYGGRYVPETLMAALLELEEAYAEAQADPAFHAELDDLLHHYCGRPTPLYFAKRLTEQCGAKIYLKREDLLHTGAHKINNALGQGMLARRMGKKRIIAETGAGQHGVATATVCALFGLECVIYMGEEDMRRQELNVYRMRLLGAEVRGVSAGSATLKDAINEAMRDWVTNVRTTYYILGSALGAHPYPTMVRNFHRVISIEARKQFVEETGGLPDVVVACVGGGSNAIGAFYEFLGDKDVRLVGVEAGGRGTALGEHAARFQGGTPGVLQGTYSYVLQNDAGQVSATHSVSAGLDYASVGPEHAMLHDSGRATYVSCSDADALAATVALSRTEGIVPALESAHAVAEGMRMAKG-MRTDEVIMVNLSGRGDKDMGILAKELDL--GA
M-PDNNGYYGEFGGAFIPEMLYPNVKELQEQYLEIIESEDFQNEYQELLKNYVGRATPLYFSRNLSEKYQTNIYLKREDLNHTGAHKINNALGQALLAKKLGKHRIIAETGAGQHGVATATACALLGLECIVYMGEIDIQRQAPNVARMKMLGAKVVPATSGSKTLKDAVNEALRDWINHPTTTHYIIGSVVGPHPFPDLVARFQSVISKEIKEQLHEQIGRNPDYVIACVGGGSNAAGTFYHFVNEPEVKIIAAEAGGLGVDSGKSAATTFLGTLGVLHGSQSLVMQTEDGQVIEPHSISAGLDYPGIGPMHANLFKEKRAEFFSINDDEALKSAFDLTKLDGIIPALESAHALAVLDKKK---FEKDDVVVICLSGRGDKDMETYLSVLS---TM
MSPSEAGRFGEFGGRFVPETLVPACQELEASFREAWADAVFRAELDQVLREYAGRPSMITECYQLGAKLGIRLVLKREDLNHTGSHKINNVLGQVLLAKRMGKKRIVAETGAGQHGVASATAAALMGMSCKVYMGAVDVERQALNVFRMKLLGAEVEAVNSGSRTLKDAVNEAMRDWVASVESTHYCLGSVMGPHPYPWMVREFHRVIGSEAREQCLERYGKDPDFVVACVGGGSNAIGIFSGFV-DTDARLIGVEPAG--------GAAVGRGHPGVVHGMRSYLMQDEYGQVQEAHSISAGLDYPGVGPEHSYLASIGRAEYPTVTDAEVIEAFQLMAKTEGIIPALECAHALAWITREAPK-M-QGKTVLMNLSGRGDKDVGQMMEILG-----
MSVDKNGYYGQFGGAYIPELLYPNVKELEDNYLDIINSEAFQKEYLYLLKQYVGRPTPLYYAPNLSDKYGAHIYLKREDLNHTGAHKVNNTIGQILIAKHLGKKRIIAETGAGQHGVATATVCALMNLECIVFMGEVDIKRQAPNVARMKMLGAKVVAATSGSKTLKDATNEAIRDWIQHPEETYYLIGSVVGPHPYPDMVARLQAIISEEIKWQLKEQTGKNPDTIIACVGGGSNAAGAFYHYMDDEEVDLVAVEAAGLGIDSGESAATSQLGEVGVIHGSKTILMQDEYGQIIEPYSISAGLDYPGVGPLHAHLFDTKRGTFLNATDQEALDAAFELTKLEGIIPALESSHALAVLGKMD---LSKDQVVVVNLSGRGDKDLETYINELEKREHE
MSPDRGGHFGAYGGVYVPETLMEPLRELDETYRAARRDASFRRELRYYLREYVGRPTPLYYADRMTRELGAKIYLKREDLCHTGAHKINNCIGQILLARRMGKKRIIAETGAGQHGVATATVAAMFGLECVIYMGKVDMERQALNVFRMESLGAEVVPVAAGQQTLKEAISEAMRDWVTNVRTTHYVLGSVLGAHPYPRMVRDFQSVIGRETRTQIRRHEGRLPDALIACVGGGSNALGLFHPFVKDTDVRLIGVEAGGTGIESGKHAARFADARTGILQGTRTYVLQDDEGQIQLTHSVSAGLDYAAVGPEHSLLHDTGRAEYSWVTDEDAVMGFDKLAQWEGILPALESAHAVAWIIRNAGR-FAPGQLVVINVSGRGDKDVQQIAEWKSQ--SL
MKADQRGYYGEFGGAFIPEMLYPNVEELRQRYLEIMYEDSFQKEFHQLLKDYVGRPSPLYYAKRLSKKHQTKVYLKREDLNHTGAHKVNNTIGQILMAKKLGKTRIIAETGAGQHGVATATVCALMGMECIVYMGEIDIARQAPNVARMKMLGATVRPALSGSRTLKDATNEAIRDWINNPVDTHYIIGSAIGPHPYPDMVTRFQSVISEEIKWQLKEKEGRNPDYVVACIGGGSNAAGTYHHFLDQPEVGIIAVEAAGKGVETGESAATSALGKVGIIHGCKTMLMQTEDGQITEPYSISAGLDYPGVGPMHSHLYTSGRAAFYSATDDEAMTAGLELSQLEGIIPAIETGHAFAIFQHKT---FEPDDIVVISLSGRGDKDLQTYIDYF----KL
MT-PQGPRFGPYGGAYIPETLVPAVRELEAAYEEAQADPAFREEFQTLLRTYAGRPTPLTPARRLSEALGAKIYLKREDLAHTGAHKINNALGQALLAKRMGKTRIVAETGAGQHGVATATVCALLGLECVVYMGAVDIERQKLNVFRMKLLGAEVRSVDAGSRTLKDAINEAIRDWVTNVRTTHYLLGSALGPHPYPRIVRDFQRVIGDEAREQILAAEGRLPDMLIACVGGGSNAIGLFYPFIQDEGVQMVGVEAGGEGIESGKHAARFAMGRVGVLHGTQTYVLQDPHGQIALTHSISAGLDYAAVGPEHAWLRETGRAEYTYATDDEALDALQRLSALEGIIPALESAHAVAEAIKRAPT-MRPDQIMIVNISGRGDKDMHTVAAALGV--DV
M---SKGRFGVHGGQYIPETLMNEIIRLEEAYEFYKNDKDFNDELNTLLKEYAGRPSLLYYAEQMTKDLGAKIYLKREDLNHTGSHKINNVLGQCLLAKRMGKTRVIAETGAGQHGVATATAAALLNMECEIFMGKEDTDRQALNVYRMELLGAKVHAVTSGTMTLKDAVNETMREWTSRVSDTHYVLGSVMGPHPFPTIVRDFQSVISREAREQILKLEGKLPAAVMACVGGGSNAMGMFYHFIPDKEVRLIGCEAAGRGIHTDQHAATIAKGTLGIFHGMKSYFCQDEYGQIAPVYSISAGLDYPGIGPEHANLHDTKRAEYVPVTDEEAVAAFEYLAKTEGIICAIESAHAVAQALKVAKE-YTPEDSIIICLSGRGDKDVAAIARYRGV--YE
M-VDERGYYGEFGGAYIPEMLYPNIEELRQRYLEIMQEETFQKQFHRLLRDYVGRPSPLYLAERLSEHYNTNIYLKREDLNHTGAHKINNTIGQILLAKRLGKKRIIAETGAGQHGVATATVCALMGMPCVVYMGAVDIKRQAPNVSRMRMLGAEVRPAESGSRTLKDATNEAIRDWINNPVDTHYIIGSAVGPHPYPDMVARFQSVISEEMQWQLEEHTGRKPDAVIACVGGGSNAAGAYFHYLNEPDVRLIAVEAAGKGVHSGESAATSILGTKGIIHGSRTLLMQTKDGQIVEPYSLSAGLDYPGIGPMHAHLIASGRAEAISITDEEALKAAYFLSRKEGIIPALETSHAFAALDVME---YNSSDVIVICLSGRGDKDLETFINHFDDYQAL
M----DRKFGDFGGQYVPETLMKPLENLEKAYLKYKNDDEFNKELNYYLKDYVGRETPLYYAASLTEKVGAKIYLKREDLNHTGAHKINNVMGQLLLAKRMGKTKVIAETGAGQHGVATATGAALLGMECEVFMGEEDIVRQEMNVFRMRLLGATVNSVTSGTGTLKDATNEAIRQWVARIDDTFYVIGSVVGPHPYPTMVRDFQRIIGDETKKQIMEKEGRLPDAIVAAIGGGSNAMGIFYPFVNDKEVRLIGVEAAGEGEATDKHALAMLKGSKGVIHGMKTYLLQDDMGNITPAHSISAGLDYPGVGPEHAYLYDTKRAEYAPIDDKEALGGFKLLCEVEGIIPALESAHAVAHAVKVAKE-MSKDEILVINLSGRGDKDINTVLEVYQG--EL
MA-SKKGVFGEFGGQYVPELLIPALEELEEAYEKYKDDPEFIEEFEYYLKQYVGRANPLYYAERLTEKLGAKIYLKREDLNHMGAHKINNTLGQILLADRMGKEKVIAETGAGQHGVATATVAAMFGMDCEIFMGAEDVERQSLNVFRMRLLGAKVTPVTEGTATLSDAVDVAIRKWVERIDDTFYLLGSAVGPHPYPTMVRDFQSVIGKEARDQILEAEGRLPDYLMACVGGGSNAIGLFHPFVDDEDVKMIGVEAAGLGVDTDKHAATLTKGDKGIIHGFKSYVLQDEGGQIMPVHSISAGLDYPGIGPEHSYLNDSGRAEYVAVTDEEAVEAFQLLSEVEGIIPALESSHAIAQVKKLAPK-LDKDQIIIVNLSGRGDKDVYTVADRIGV--EI
MM--SKGRFGIHGGQYLPETLMNAVIELEEAYRRYREDPDFNRDLSELFCEYAGRPSRLYFAKRMTADLGAKIYLKREDLNHTGAHKINNVLGQALLAQRMGKTRLIAETGAGQHGVATATAAALLGMECVVFMGEEDTKRQTLNVYKMRLLGAEVVPVSTGTATLKDAVSEAMREWTGRISDTHYCLGSVMGPHPFPTIVRDFQSVISREIKQQLLEKEGKLPDAVIACVGGGSNAIGAFYHFIGDASVRLIGCEAAGRGVDTPDTAATIATGRLGIFHGMKSYFCQDAYGQIAPVYSISAGLDYPGVGPEHAWLHDTGRAEYVPITDNEAVDAFEYLSRLEGIIPAIESAHAVAYARKLAPS-MGGDQIIVINISGRGDKDCASIARYRGE--SE
MGVDERGYYGEFGGAYIPEMLYPNVEELRQNYLNIINDPDFQKEFKELLTDYVGRETPLFFAKRLSDRYGANVYLKREDLNHTGAHKVNNTIGQILLAERLGKKRIIAETGAGQHGVATATVCALRGLECVVYMGEIDIKRQAPNVARMKMLGATVKPATSGSKTLKDATNEAMRDWINNPVDTHYIIGSVVGPHPYPDMVARFQSVISAEVKSQLKAKIGTLPDYVLACVGGGSNAMGAFYHFLNDESVKLIAAEAAGHGVDSGKSAATTILGKEGVLHGSRSLLMQTEDGQVVEPHSISAGLDYPGIGPQHAHLFKTGRGTYVAVTDDEAMQAGKLLAQLEGIIPAIESSHALAYLEKMN---FKGGENVVVCLSGRGDKDLQTYMDYF----GF
MTPDQLGHFGRFGGRFMPEALIGPLDELTAAWQNAMADKTFTDEFERMLREYAGTPSLLYDATRLSDVAGARILLKREDLNHTGAHKIRNVLGQALLTKRMGKSRVIAETGAGQHGVATATACAYLDLECVVYMGEVDTERQALNVARMKLLGAEVIPVKTGSRTLKDAINEALRDWVASVDNTHYLLGTAAGGHPFPAMVRDFVRGIGDEARAQSLELLGRLPDAAIACVGGGSNAIGLFAAFVPDTDVKLYGIEAGGDGYDTGRHAATITAGQIGVLHGARSYLLQDDDGQTIESHSISAGLDYPGVGPEHAWLAETGRAAYRPVTDAAAMEALRLLARTEGIIPAIESAHAIAGALEVARE-LGPEAVLLVNLSGRGDKDMDTAGEWFGLIDQA
M-VDEKGFYGKFGGAYIPEMLHPNIEELRENYESIVATEEFQKEFKLLLKDYVGRPTPLYFATRLSEKFGAKIYLKREDLCHTGAHKINNTIGQIILAKKLGKKRIIAETGAGQHGVATATVCALMGMDCTIYMGSIDIQRQRPNVERMRILGAKVVPATSGSQTLKDATNEAMRQWINNPVDTHYIIGSVVGPHPYPEMVARFQSVISEEMKWQLLEKEGNNPDIVVACVGGGSNAAGAFYHYYNVPQVRLVAVEAAGLGISSGKSAATTVLGTSGILHGSKTLLMQTADGQVIEPHSISAGLDYPGIGPVHAHLFDIGRAEFVAVEDEDAMNAGIALSRTEGIIPAIETAHALHALSMIE---FKKDDVIVINLSGRGDKDLDTYIKWG----GY
M-VDEKGFYGNFGGAFIPEMLYSNVEELKNNYLEIINSDEFQNEFKQLLKDYVGRPTPLYLSERLSDKYNCKIYLKREDLCHTGAHKINNTIGQILLAKQLGKTRIIAETGAGQHGVATATVCALMGLECVIYMGEVDIERQAPNVSRMKMLGAKVCPATSGSKTLKDATNEAIRDWINHPENTYYIIGSVVGPHPYPDMVARLQSVISGEIKIQLKEKEGRNPDYLIACVGGGSNAAGLYFNYLEENSVKLIAVEAAGKGIDSGKSAATSVLGKPGIIHGSKTLLMQTEDGQITEPYSISAGLDYPGVGPLHAHLSETGRAEFYAITDEEAMNAAMELAQWDGIIPAIESSHALAVLHKIQ---FKKDDIVVLNLSGRGDKDLQTYIKYF----DL
MTPDENGYYGEFGGAFVPEMLYPNVEELQQNYIEIIESEEFKKELNDLLKDYVGRATPLYFAKNLSEKYGTNVYLKREDLNHTGAHKINNALGQVLLAKKLGKKRIIAETGAGQHGVATATACALMNLECIVYMGEIDIARQAPNVARMKMLGAKVVPATSGSKTLKDAVNEALRDWINNATTTHYIIGSVVGPHPFPDLVARFQSVISEEIKWQLKEKIGRNPDYVIACVGGGSNAAGTFYHFVDEPSVKIIAAEAGGFGVNSGKSAATTFLGTTGVLHGSKSIVMQTNDGQVIEPHSISAGLDYPGIGPFHANLFKNNRAEFFSINDDEALESAFELTRLEGIIPALESSHALHVLKKKN---FQKDDVVVICLSGRGDKDMETYLKII----DK
MSGNVAGRFGAYGGRYVPETLVAALDELEHAYAEAQADPEFHARLDALLTDYAGRPTPLYFAERLTEKLGARIYLKREDLLHTGAHKINNCIGQGLLAQRMGKQRIIAETGAGQHGVATATVCALLGLECVVYMGEEDMRRQELNVYRMRLLGAEVRGVTSGSRTLKDAINEAMRDWVTNVRTTHYLLGSVLGAHPYPMMVRDFHRVISKEARRQILEKENRLPTAVIACVGGGSNAIGAFYEFIPDKDVRLIGVEAGGSGERLGTHAARFRGGAPGVLQGTYSYVLQDDDGQVALTHSVSAGLDYASIGPEHAALHDSGRAEYTAASDEQALEATVTLARTEGILPALESAHAVAECIRLAPT-LGRHDILMVNLSGRGDKDMGILARELKL--GA
MKINNKGYYGEYGGAYIPEMLYPNIAQLKEQYLSILGEKSFQEEYQQLLRDYVGRPTPLYFANRLSEKYNTKIYLKREDLCHTGAHKVNNTVGQILLAKRLGKKRIIAETGAGQHGVATATVCALMGMPCFVYMGEIDMQRQAPNVARMKMLGAEVIPSTSGSKTLKDATNDAIRDWINNPEETHYIIGSVVGPHPYPDMVARLQSIISQEIKLQLKEKENRNPDHIIACVGGGSNAAGAFYHYLDEKDVNLIAVEAAGKGINSGESAATSQLGNDGIIHGSKTLLMQSKDGQITEPYSISAGLDYPGVGPMHAHLFSSKRAEFLSVTDDEAMQAGANLTQLEGIIPAIESAHALAALDQRK---FQPKEVVVVNLSGRGDKDLETYMKYF----DL
MGFPEDGYFGPFGGRYSPEVLVPAIEELEAVYTKALKSTSFLKEWKRYQREFAGRPSKLTYAPRLSEAWGAQIWLKREDLNHTGSHKINNALGQALLAKRMKKKRLIAETGAGQHGVATATVAAHFGFECTVYMGAEDVRRQKLNVYRMQLLGATVVPVTSGTGTLKDATNEAMRDWAKTVGETHYVIGSAIGPHPFPTLVRDFQSVIGLESRKQMLKKAGALPDIAVACVGGGSNAIGLFHGFLGDRDVRLIGAEPGGRSDEPGEHAASVFAGRPGYFHGTHSLFIQKDDGQIQDVHSVSAGLDYPGVGPQHAYLAKIGRVEYTRVPDAEALDAFVQVTRLEGIVPALESAHAFVVARREA-A-LKKGSRMLVCLSGRGDKDVAEVARLLELP-DV
MIPDAGGHFGPYGGRYVPEVLMAPIEELEAAYLAARDDAGFQKELADLLHNYAGRPTPLYLAKRLSDKLGARIWLKREDLLHTGAHKINNALGQALLARRMGKRRIVAETGAGQHGVATATVCALLGFECVIYMGEEDMRRQRLNVFRMRMLGATVQGVANGSATLKDAISEAMRDWVANVGDTYYLLGSALGSHPYPMMVRDFHKVIGEEAREQISAAEGRLPDVAIACVGGGSNAIGLFHAFIPDAAVRLVGVEAGGRGNNIGEHAARYRGGAPGVLQGAYSYLLQDENGQVSLTHSVSAGLDYAMIGPEHAWLRDEKRAEYFAASDAEALAAARQLSHTEGIMPALESAHAVAWAIQEAPA--AKGKIFVVNLSGRGDKDIDIYRENFKE--SK
M-IDKNGFYGDFGGAFIPELLQYNCEELQKAFDEYYLTEEFQQEFRSLLKDYVGRPSPLYYAPNLSRRYGAHILLKREDLNHTGAHKINNTIGQALLAKRMGKKKLLAETGAGQHGVATATICALLGLECTVFMGEVDIARQAPNVARMKMLGAEVLAATSGSKTLKDATNEAIRYWINNP-ETYYLIGSVVGPHPYPAMVAEFQSVISEEIRSQLQEKYQQMPDYVIACVGGGSNAAGAFYHFLDDDQVQLIAVEAAGKGIDTDETAATIQRGSEGIIHGSRTLLMQDDDGQIIEPYSISAGLDYPGIGPLHAHLHKTGRARFENATDEEALAAAFLLTQTEGIIPALESAHALAALEKMT---FKKDDLVVVNLSGRGDKDMATYQQYHQ---KE
M---SKGKFGIHGGQYITETLMSAVNELESAYNSFKNDGHFNEELTALLNGYAGRPSELYYAENVTEKLGAKIYLKREDLNHTGSHKINNVLGQTLLAKKMGKKRVIAETGAGQHGVATATAAALLGMECEIFMGEEDTERQALNVFRMQLLGAEVHPVKSGTKTLKDAVSETMREWSKRVDDTFYVLGSVMGPHPYPQIVRDFQSVISKEIKEQLMKRESVLPSAVIACVGGGSNSIGAFYNFINDNEVRLIGCEAAGKGVDTFETAATIAKGRLGIFHGMKSYFCQTEKGQIAPVYSISAGLDYPGIGPEHAYLHDTKRAQYVPVTDDEAVGAFEFLSKTEGIIPAIESAHAMHYAIKIAPE-MKKDEIIVVCISGRGDKDVAMIAKYKGV--NE
MSPDEAGRFGDFGGRFMPEALMAALDELTAAWQDAMADASFTDEFHRMLREYAGVPSRLYDATKLSEVAGARILLKREDLNHTGAHKIRNVLGQALLTKRMGKTRVIAETGAGQHGVATATAAAYLGLDCTVYMGEVDTQRQALNVARMQLLGAEVIPVTSGARTLKDAINEAIRDWVSSVEHTAYCFGTAAGPHPFPAMVRDFCRSIGDEAREQTLELTGALPDAVLACVGGGSNAIGIFTAFLDDEGVDLLGLEPGGDGVDTPRHAATIHAGQVGVLHGARTYVLQDEDGQTVESHSISAGLDYPGVGPQHAHLADIGRATYRPVTDTEAMDAMALLSRTEGIIPAIESAHAIAGALQLAAE--RPGSTLLVNLSGRGDKDMGTAIEWFGLGQAK
M-IDDKGFYGKFGGAYIPEMLHPNIEELKQNYVAIIEDKAFQSQFDNLLTDYVGRPTPLYLASRLSEKYKAKIYLKREDLCHTGAHKVNNTIGQILLAQKLGKKRIIAETGAGQHGVATATVCALMGMDCTIYMGEVDIARQRPNVERMKILGAKVIPASSGSKTLKDATNEAMRQWINDPVDTHYIIGSVVGPDPYPEMVAKFQSVISKEIKIQLKEKEGRNPDMVIACVGGGSNAAGAFYHYYNEPDVRLIAVEAAGLGIHSGKSAATTALGKMGILHGSKTLLMQTEDGQVVEPHSISAGLDYPGIGPIHAHLFDIGRAEFVGVEDKHAMEAGIELSKLEGIIPAIESAHALYALNQIE---YKPDDIIVINLSGRGDKDLETYIKWG----KY
MTPNARGRYGGFGGQYVPETLMNELIRLEASYRKSQQDPAFQRELKDLLVHYAGRPSLLYRADNMTKDLGAKVYLKREDLNHTGAHKINNVLGQCLLARMMGKTRIIAETGAGQHGVAAATAAALLGLSCEVFMGKLDTERQALNVYRMELLGAKVHAVTTGTKTLKDAVNAAMREWASRVADTHYVIGSVMGPHPFPEMVRDYQSVIGAEARRQILEAEGRLPKAVLACVGGGSNAIGLFHAFEPDAGVALIGCEAAGRGIATGRHAATMAAGTPGIFHGMKSYFCQNDEGQIAEVYSISAGLDYPGIGPEHAYLRDIGRANYVPVTDDEAVAAFEYLARTEGIICAIESAHAVTQAIKLAPR-LSPSESIVVCLSGRGDKDVAAIARYRGIQLDA
MTENKKGYFGEFGGSYVPEVVQKALDKLEEAYNKYKDDEEFLKEYHHYLKNYSGRETPLYFAESLTNYLGAKIYLKREDLNHLGAHKLNNVIGQILLAKRMGKKKVIAETGAGQHGVATAAAAAKFGMQCDIYMGALDVERQRLNVFRMEILGATVHAVEKGERTLKEAVDAAFKAWINNINDTFYVLGSAVGPHPYPSMVKDFQRVISQEARRQILEKENRLPDMIIACVGGGSNAIGAFAEFIPDKEVKLIGVEAAGKGLNTDRHAATLTLGTVDVLDGMKTYALFNEDGSVKPVYSISPGLDYPGIGPEHAFLRDSKRAEYVSATDDEAVNALLLLTKKEGIIPAIESSHALAEVIKRAPK-LNKNKIIIVNISGRGDKDVAAIAEYLK---NK
M-VDEKGFYGEFGGAFIPELLHHNCEELADALDKYAETDEFKNEFNLLLKDYVGRPSPLYFAPNLSKRYNTNILLKREDLNHTGAHKINNAIGQALLAKRMGKTKIIAETGAGQHGVATATVCALLGLECTVFMGEIDITRQAPNVARMKMLGATVIPATSGSKTLKDATNEAIRYWINNP-ETFYIIGSVVGPHPYPAMVTKFQAIISEEIKSQMKEKYGKNPDYVIACVGGGSNAAGAFYHFLDDDAVKLIAVEAAGLGVESGETAATTIKGTEGIIHGSRTLLMQDKDGQIVEPYSISAGLDYPGVGPLHAHLFKTGRAEFLNATDDEALKAAFLLTKEEGIIPALESSHALAVLEKVK---FKPQDIVILNLSGRGDKDLETYMKVSE---KS
MNPDERGHFGAFGGRYIAETLMPAILELTEAYAKAQQNQEFQDGLQALFTNYVGRPTPLFFARGLTEKMGAKIYLKREDLAHTGAHKINNTMGQALLAHHMGKTKVIAETGAGQHGVATATAAAFFGMECKVFMGVEDISRQAPNVKRMELLGAEVVPVSSGTGTLKDAMNEAMRFWVGAVEDTFYVIGSVAGPHPYPAMVRDFQRVIGDEAKRQIMEAEGRLPDTLVACVGGGSNAMGLFYPFVGDKDVEMVGVEAAGIGIESGKHSASLGAGEVGVLHGSKSYVLQTQDGQIQEAHSVSAGLDYPGVGPEHALLKEEGRARYVSIKDDEALNAFHTLSRAEGILPALESSHAVAWAMKEAAR-RPKDDVILVNLSGRGDKDLETVLKHMER--GA
MP--LPPKFGPYGGQFVPETLMPALIELERQFVSARSDPAFHAEFDNLMATYVGRPTPLTYAKRLSEKLGAQIYLKREDLAHTGAHKINNALGQALLVKRMGKKRIVAETGAGQHGVASATAAALLGLECVVYMGAVDIARQETNVFRMKLLGAEVRPVESGTKTLKDAINEAIRDWVSNVRGTHYLLGSALGPHPYPTIVREFQSIIGREARQQMLMDVGRLPDAVIACVGGGSNAIGVFSGFIADSGVELIGVEAGGSGIASGRHAARFGKARIGVIHGTRTYVLQDEDGQIAETHSISAGLDYAAVGPEHALLRDMERAFYTSATDAEALAAFQTLCHTEGIIPALESSHAIAEAIKRAPA-MRPNQIILVNLSGRGDKDLNTVMQESG----I
M-TNEKGRFGVHGGQYIPETLMNAVIELEKAYDHYRSDPQFGSELTSLLNDYAGRPSRLYYAEKMTKDLGAKIYLKREDLNHTGAHKINNVLGQALLAKKMGKTRLIAETGAGQHGVATATAAALMGMECVVYMGREDTERQALNVYKMRLLGAEVVPVDSGTGTLKDAVSAAFREWTNRIADTHYCLGSVMGPHPFPTIVRDFQSVISKETREQILKKEGRLPDAVLACVGGGSNAIGSFYHFINDPSVRLIGCEAAGRGVDTLETAATIATGRLGIFHGMKSYFCQDQYGQIAPVYSISAGLDYPGIGPEHAHLHDTGRAEYVPVTDEEAVNAFEYLSRTEGIIPAIESAHAVAHAMKLAPK-MGRNQIMVITISGRGDKDCVSIARYRGE--HE
M-PDKEGYYGEFGGAFIAEMLYPNVKELQDKYLEIIYSVDFQKEFKELLKNYVGRETPLYFAPNLSRQYGTKIYLKREDLNHTGAHKINNALGQALLAKKLGKQRIIAETGAGQHGVATATACALLGLECIVYMGEIDIARQAPNVARMKMLGAKVVPATSGSKTLKDAVNEALRDWINNPTTTHYIIGSVVGPHPFPDLVARFQSVISEEIKVQLQEQEGRYPDHLIACVGGGSNAAGTFYHFMNNEKVNIIVAEAGGLGVHSGETAATTALGSIGVLHGSQSLVIQTKDGQVIEPYSISAGLDYPGIGPMHANLYQQKRAEFLSINDDEALKSAFNLTKTEGIIPALESAHALAVLDKKK---FGKEDIVVICLSGRGDKDMETYLNYL----NV
MTPDARGHWGQFGGRFVPEALVAALDELDAAYRKAMADETFTAEFDRMLREYANIPSPLYHAERLSREVGVRVLLKREDLNHTGAHKIRNVLGQALLTKRLGKNRIIAETGAGQHGVASATAAAYLGLDCTVYMGAEDCRRQALNVARMKMLGAEVIPVTAGSQTLKDSINEALRDWVSSVDNTHYLLGTAAGPHPFPVLVRDLVSGIGREARAQCLDMIGRLPNAVTACVGGGSNAMGIFHAFVPEESVALYGFEAGGKGLDTGKHAARLVVGNQGVLHGARSYLMQDDDGQIIESYSISAGLDYPSVGPEHAWLKESGRATYEAVTDAEAMDAFQRLCRTEGIIPALESAHALAGALRLAPV-LGDDAVVMVNLSGRGDKDMETAATYFGLTEAA
M--SGKGRFGKHGGQYLPETLMNAIIELEEAYNHYKDDKEFQNELADLLKNYAGRPSLLYFARRMTQDLGAKIYLKREDLNHTGSHKINNVLGQVLLAKKMGKTRVIAETGAGQHGVATATAAALMGMECEVFMGREDTKRQALNVYRMELLGAKVHPVTSGTMTLKDAVNETLREWTSRILDTHYVLGSVMGPHPFPTIVRDFQSVIGKEVRQEILEREGKLPDVLLACVGGGSNAMGLFYDFIGEEGVKLIGCEAAGCGADTDQNAATIANGTPGIFHGMKSYFCQDEYGQIAPVYSISAGLDYPGIGPEHAYLHDTGRAQYVPVTDDEAVEAFEYLSRTEGIIPAIESAHAVAYAKKLAPE-MEKDKVIVVNLSGRGDKDVAAIARYRGV--HD
M-VNKQGYYGEFGGAYIPEMLYPNVEKLRQEYLKIMGEESFIKQFNQLLKDYVGRPSPLYFAKGLSKKHGTKVYLKREDLNHTGAHKINNTIGQILLAKRLGKTRIIAETGAGQHGVATATVCALADIQCVVYMGEIDIQRQAPNVARMKMLGAEVRPALSGSRTLKDATNEAIRDWINNPVDTHYIIGSAIGPHPYPDMVTRFQSVISEEIKWQLQEKEGRYPDYVVACIGGGSNAAGTYYHFLDNEKVNIIAVEAAGKGIQSGESAATSQLGKEGIIHGCKTLLMQTQDGQITEPYSISAGLDYPGVGPMHAHLYRSKRGTFYSATDEQAMKAGLELCKTEGIIPAIESSHALAIFEHTT---FKEDDIVVISLSGRGDKDLDTYIRYF----DL
M--NKKGRFGTHGGQYLPETLMNAIIELEEAYERYKDDTAFKEELKDLLENYAGRPSLLYYAERMTRDLGAKVYLKREDLNHTGSHKINNVLGQVLLAKKMGKTRVIAETGAGQHGVATATAAALMGMECEVFMGKEDMERQALNVYRMELLGAKVHPVASGTGTLKDAVNETLREWTSRISDTHYVLGSVMGPHPFPTIVRDFQSVIGKEVKKELLAKEGRLPDALIACVGGGSNAMGLFYDFIGDDSVRLIGCEAAGHGVDTDQNAATIAGGTPGIFHGMESYFCQDEYGQIAPVYSISAGLDYPGIGPEHAWLHDTGRAEYVPVTDGEAVEAFEYLSRTEGIIPAIESAHAVAYAKKAAAG-MGKDKIVVVNISGRGDKDAAAIARYRGV--HD
M-PDKNGYYGEFGGAFVPEMLYPNVQELQENYLKIIESESFKNEFNDLLKNYVGRETPLYFSKKLSEKYGAQIYLKREDLNHTGAHKINNALGQALLAKKLGKHRIIAETGAGQHGVATATACALLDMECIVYMGAVDIERQAPNVARMEMLGAKVVPATSGSKTLKDAVNEALRDWINNPTTTHYIIGSAVGPHPFPDMVARFQSVISEEIKKQLNEKIGRNPDYVIACVGGGSNAAGTFYHFVNEESVKIIGAEASGLGVDSGETAATTALGTVGVLHGFQSLVMQTKDGQVIEPYSISAGLDYPGIGPMHANLFTQKRAEFIPVSDDEALKAAYELTREEGIIPALESSHALAILPKKN---FKKDDVVVICLSGRGDKDMATYLKKMN---EF
MSTHSRGRFGIHGGQYIPETLMGAVIELEEAYGRYHADPTFTAELTGLLDNYAGRPSLLYLAHNMTEDLGAKIYLKREDLNHTGAHKINNVLGQALLAKRMGKGRLIAETGAGQHGVATATAAALMGMECVIYMGVRDMERQALNVYRMRLLGAEVRGVSSGTGTLKDAVSETFREWASRMDDTHYCLGSVMGPHPFPTIVRDFQAVISREARQQCLDAEGRLPDAVLACVGGGSNAIGSFYHFIGDEGVELIGCEAAGRGVDTTKTAATMATGSLGIFHGMKSYFCQDEYGQIAPVYSISAGLDYPGVGPEHAMLRDSGRARYVAVTDDEAVGAFEYLSRTEGIIPAIESAHALAYAMSLAPT-MRADQIIIVTLSGRGDKDVAAIARYRGE--HE
MYPDERGRFGPYGGRYVPETLMPALEELEAAYRRLRRDPDFLAELDDHLRHYAGRPSPLYFARNLTETWGARVYLKREDLNHTGAHKINNTLGQALIAKRMGKRRVIAETGAGQHGVSVATVAALFGLEAVIYMGAEDVRRQELNVFRMELLGAEVRTVTSGTQTLKDATNEAIRDWVTNVETTFYILGSVVGPHPYPMLVRDLQSVIGLELARQLQEAEGRTPDAIVAAVGGGSNAIGAFAPFAPEKRPRLIGVEAAGEGLASGRHAASIGAGKRGVLHGSYMYLLHDEDGQILPAHSVSAGLDYPGVGPEHSHYADAGVAEYVAVTDEEALAAFQLLSRAEGILPALESAHAVAYAARLAPQ-MGRDEVLVINLSGRGDKDVTEVMRLLGK--SR
MSAVIAGRFGAYGGRYVPETLMAALEELEAAYAEAKDDPAFQAELSDLLHNYCGRPTPLYFAKRLTEQLGAKIYLKREDLLHTGAHKINNALGQGLLARRMGKQRIIAETGAGQHGVATATVCALLGMECVIYMGDVDMRRQELNVYRMRLLGAEVRGVSAGSATLKDAISEAMRDWVTNVRTTYYILGSALGAHPYPTMVRDFHRVISREAKAQMLEQEGKLPTAIVACVGGGSNAIGAFYEFIPDANVQLIGVEAGGRGPKLGDHAARFQGGVPGVLQGTYSYVLQDDAGQISLTHSVSAGLDYASVGPEHAMLHDSGRASYVSCSDDAALKATVTLSRTEGILPALESAHAVAEAIRLAPT-MAKTDLLMVNLSGRGDKDMGILAKELDL--GA
MTVNAKGYYGKFGGAYIPEMLYPNIEELQNNYLEIIYQPEFQAEFHALLKDYVGRPTPLYFANRLSEKYQTNVYLKREDLCHTGAHKVNNTIGQILLAKRLGKNKIVAETGAGQHGVATATVCALMGLECIVYMGEIDIQRQAPNVARMKMLGAEVRPATSGSKTLKDATNEAMRHWINNPVDTHYIIGSVVGPHPYPDMVARFQSVISEEIRSQLLEKIGSTPDYVIACVGGGSNAAGAFYHFLDEPSVKLIAAEAGGHGIHSGMSAATTFLGKEGVLHGSKSILMQTEDGQVVEPHSISAGLDYPGIGPMHAHLWDSGRAKFYAITDDESIKAGFELAKLEGIIPAIESSHALAVLPYLK---AGANETVVINLSGRGDKDLDTYMKYL------
MTVNERGYYGQFGGAYIPEMLYPNVEELRDNYLKIIAQPDFQEEFHGLLRDYVGRPTPLYLAQRLSEKYNTNIYLKREDLCHTGAHKVNNTIGQILLARRLGKQKIVAETGAGQHGVATATVCALMGMECIVYMGEIDIERQAPNVARMKMLGAEVRPASSGSKTLKDATNEAMRHWINHPTDTHYIIGSVVGPHPYPDMVARFQSVISEEIKKQLFEKTGSLPDYVIACVGGGSNAAGAFFHFLDDESVKLVAAEAGGHGVDSGLSAATTFLGKIGVLHGSKSILMQTEDGQVVEPHSISAGLDYPGIGPLHAHLFDSHRAQFFAITDDESIASSMELAKLEGIIPAIESAHALAVLPYLK---ATPNETVVINLSGRGDKDLATFMKYL------
MGISENGYYGDFGGAYIPEMLYPNVEELRLNYESIIASEDFQKEFKSLLKDYVGRPSPLYYARRLSERYGANIFLKREDLNHTGAHKVNNTVGQILLAQKLGKKRIIAETGAGQHGVATATVCALKGLECVVYMGEIDIERQAPNVARMKMMGATVIPSTSGSKTLKDATNEAMRDWINNPEDTHYIIGSVVGPHPYPEMVAQFQSIISEETKKQLKEHTGSFPDYVLACVGGGSNAMGMFYHFLDDENVKLIAAEAAGLGIESGHSAATSKLGKEGVLHGSKTILMQTEDGQVVEPYSISAGLDYPGIGPQHAHLHKVKRAEYVSITDDEALQACMLLSKLEGIIPAIESAHALAQLEKMK---FEGGENVVVCLSGRGDKDLATFMKYF----NL
MKVNEKGYFGDFGGSFVPPQLQKVLDTLEKQFYECIQEPEFMKELDYQYQQYIGRPNPLFYAKKLSEKLGGKIFLKREDLNHTGSHKINNTIGQVLLAKQMGLKRVIAETGAGQHGVATATAAALFDMECIIYMGEEDTKRQALNVYRMQLLGAKVNAVKSGTRTLKDAVDEALNDLIENYDHTYYMLGSVVGPHPYPMIVRYFQSIIGREAREQVIQQAGRLPDYVMACVGGGSNAIGLFSGFIADENVKIIGVEPGGHGISTGRHAAPLSVGKPGMIHGFKCHVLCDEEGKPLPTHSVAAGLDYPGVGPEHSHLKESGRANYVSVTDDEALNAFQELSKVEGIIPALESAHAIAYAIKLAPT-LDSDQIIIINLSGRGDKDVAQVYDILQS--NN
MTVDERGYYGRFGGAYIPEMLHPNIEELRKTYREMTADPAFKQEFDDLLKDYVGRPSPLYFAKRMSEHFGTQIYLKREDLNHTGAHKINNTIGQILVAQRLGKKRIIAETGAGQHGVATATVCALVGLQCIVYMGEVDIARQAPNVARMRMLGAEVRPAMSGSRTLKDATNEAIRDWINNPEDTHYIIGSVVGPHPYPDMVARFQSVISEEMKWQLQEKLGRYPDAVVACVGGGSNAAGAFYHYLNDDRVRLVSVEAAGLGVHSGESAATSVLGTEGIIHGSRTLLMQTDDGQIVEPYSISAGLDYPGIGPLHAFLIDSKRAEAIAVTDEDALAAALFCSRTEGIIPALETAHAFAALDQME---YGPDDVIVVCLSGRGDKDLAAFSTYLDQ--AQ
MKPDFHGYFELFGGRFVPETLIPALDELESAYKEVKNAPSFWAEFDSLSHDYAGRPTPLYFAQRLTEHCGAQIFLKREDLLHTGAHKINNALGQGLLAKRMEKRRIIAETGAGQHGVAAATICAKLGLECIVYMGEKDIHRQALNVFRMKLLGAEVHPVSSGSKTLKDAINEAIRDWVTNVSDTYYLLGSVVGPHPYPVMVRDFQSVIGKEAKEQILHKCGRLPDYIIACVGGGSNAIGIFHPFVNDKDVKFIGVEAAGRGIKTLQHAASLVAGKVGVLHGAKSYVLQDDAGQIRETHSIAPGLDYPGVGPEHSYYKAIGRATYVAVDDNAALEAFQLLCQTEGIIPALEPAHAISYAVKMASS-LDKEQIIVVNLSGRGDKDVDIVVRALGM--EL
MQPDERGRFGPFGGKFVPESLMAALSELEAAYLDASNDPGFQLELQAQLSTFVGRPTALHYVPRFSQMVNIKVYLKREDLAHTGAHKINNALGQGLLARRMGKKRIIAETGAGQHGVATATVCAMLGLECIVYMGEIDIQRQSLNVFRMKLLGAEVRSVGSGSRTLKDAINEAIRDWVTNVETTFYLIGSAVGPHPYPRIVRNFQAIIGEEARKQVLAHEGRMPDMVVACVGGGSNAIGIFYPFAGVLDVQLLGVEAGGTSLEAGQHAATLVAGRPGILHGAMSYLLQNGDGQVLDTHSISAGLDYPSVGPEHSYMKETGRATYVSANDATALRGLQALSQSEGIIPALEPAHALGYLLEMGRE-IPEGSLIIVNLSGRGDKDMLTVAQALNV--TL
MT--FTPQFGEFGGAYVPEALTAALVELDAELTRALADPEFTDRLHGLHATYTGRPSPLTDARRLSEHAGARILLKREDLNHTGSHKINNVLGQVLLAERMGKRRVIAETGAGQHGVATATAAALMGVECTVYMGAVDTRRQALNVARMQLLGAEVVAVEHGSATLKDAINEAMRDWVASVEDTHYVLGTVTGPHPFPTMVRRFHEVIGTEAREQVLAVAGRLPDVAVACVGGGSNAIGLFSGFLDDPSVELVGCEAGGEGIESGRHAARFAAGRPGVLHGAATYVLQDEGGQTLETHSVSAGLDYPSVGPEHSHLHATGRARYVPVTDDEAMDAFRVLCRTEGIIPAIESAHAVAGAITEARR-LGPDGLVLVNLSGRGDKDVDTAARWFGLVDES
M-VDKKGYYGNFGGAFIPEMLYPNVEELRENYLKIINDESFQKEYQDLLKNYVGRPTPLYLAKRLSEKYNATIYLKREDLCHTGAHKINNTIGQILIAKRMGKTRIIAETGAGQHGVATATACALMGMPCVVHMGAVDMDRQKPNVERMRMLGAEVIPAMTGSRTLKDATNEALRDWINNPVDTFYIIGSVVGPHPYPDMVARLQAVISEEIIDQLQETTGNDPTHVIACVGGGSNAAGSFYHFLDRPNVELIAVEAAGEGVYSGYSAATTFLGKPGVLHGSKTLLMQTEDGQVVEPHSISAGLDYPGIGPMHANLFETGRAKFFSITDKEAFQAAFMLARTEGIIPALESAHAVAALENIA---LKKSDVVVVNLSGRGDKDMMTYITRKEEF-NN
MSVDDEGYYGRFGGAYIPEILHANVENLKEAFYRWVDDEEFMAEFYSLMRDYVGRPSPLYHARRLSALYNTNIYLKREDLNHTGAHKINNAIGSALLARRMGKKRIIAETGAGQHGVATATVCALMGMECIVYMGATDVARQRPNVERMKMLGAKVVPVTSGNMTLKDATNEAIRDWCCNPSDTFYIIGSTVGPHPYPEMVARFQSVISQEMLRQVPELTGKLPDYVVACIGGGSNAAGAFYHFINRPEVNLVAVEAAGLGIDSGETAASMARGTEGIIHGARTMVMQDEDGQITEPYSISAGLDYPGVGPLHAYLHDTGRAEVIAATDRQALDAAYRLTRLEGIIPALESAHAFAALDIKK---FAPDDVVVINLSGRGDKDLALYNEQLAI--SN
MLVDERGYYGNFGGAWIPEMLYPNVEELRQNYLDIIYTEDFQAEFNQLLTDYVGRPTPLYLANRLSEEYNTTIYLKREDLCHTGAHKVNNTIGQILLAKRLGKNKIVAETGAGQHGVATATVCALMGIECIVYMGEVDIERQAPNVARMKMLGATVVPAKSGSRTLKDATNEAMRHWINNPVDTHYIIGSVVGPHPYPDMVARFQSVISEEIRKQLFEKTGSNPDYVVACVGGGSNAAGTYFHYLDEPSVKIIAAEAAGHGVKTDKSAATTFLGKPGVLHGSKSLMMQTLDGQVVEPHSISAGLDYPGIGPLHAHLWESGRATFYGITDDEAMKAGMKLSKLEGIIPAIESSHALAALDYLK---PGSDETVVISLSGRGDKDLATYMKYL------
M-VDEKGYYGEFGGAYIPEMLWPNVQELRENYLNLVAEPEFQREFQSLLRDFVGRPTPLYLAQRLSEHYGVSIYLKREDLCHTGAHKINNTIGQILLAKRLGKTRIIAETGAGQHGVATATVCALMGLPCIVYMGEVDIERQAPNVARMKMLGAEVRPATSGSRTLKDATNEAIRDWINNPVDTHYIIGSVVGPHPYPDMVARFQSVISEEIKWQLEEHTGKHPDAVIACVGGGSNAAGAFYHYLNDTRVRLIAVEAAGEGIHSGKSAATSVLGTKGVIHGSRTLLMQTADGQIVEPHSISAGLDYPGIGPLHAHLISSGRAEAISITDEESLEAALFLSRQEGIIPALETAHAISALRVME---YKPSDVLVLCLSGRGDKDLATYMKYL------
MSVQRKGRYGEHGGQYIPEILMNAVLEVEAAYEKYKNDPDFVAELEELQVNYTGRPSILYYAKHMSEDLGAKIYLKREDLNHTGSHKINNVLGQVLLAKRMGKKRIIAETGAGQHGVAAATAAALLGMECEIFMGKEDTERQALNVYRMELLGAKVHPVTSGTMTLKDAVSETLREWTRRVDDTYYAMGSAVGPHPFPMIVRDFQSIISKEAREQILDAEGKLPSMVLACVGGGSNAIGMFYHFIPDEGVQLVGCEAAGLGIETKEHAATLAKGTPGIFHGMRSYFVQNEYGQIAPVYSISAGLDYPGIGPEHSYLHDTGRATYVPITDEEAVTAFEYLSRTEGIIPAIESAHAVAHAMKVAPT-MGRDESIIICISGRGDKDVAAMARYRGY--NE
MIVDQRGYYGNYGGAFVPEMLHPNVEELQQKYLALISEESFQKQFRYLLKNYVGRPTPLYYAERLSAKYGGRIYLKREDLCHTGAHKVNNTIGQILLAQRLGKKKIVAETGAGQHGVATATVCALMNLECIVYMGEVDIQRQAPNVARMKMLGAEVRAATCGSKTLKDATNEAMRHWINNPEDTHYIIGSVVGPHPYPDMVARFQSVISEEIRQQLMEQEGRTPDYVMACVGGGSNAAGAFYHYLHTPSVKLVAVEAAGLGVDSGHSAATTALGKPGVLHGSKTILMQTEDGQVVEPYSISAGLDYPGIGPIHAHLFETGRATFLSATDDEVVEAAFELTRLEGIIPALESSHALAVLGRMN---FSPEDVVVVNLSGRGDKDMGTYMKKMA---DS
MAESQVGYFGSYGGRFVPETLMAALQELEAAYEAAKRDKKFKEEIESLLREYAGRPTPLFLAKNLTQKLGAKIYLKREDLLHTGAHKINNCIGQGLLARRMGKHRIIAETGAGQHGVASATVAALFGMECVVYMGSEDVRRQELNVFRMKLLGAEVVSVNSGSRTLKDAINEAMRDWVTNVRTTHYLLGSVLGAHPYPMMVRDFHRVISREAKAQIMKAEGKLPTAIIACVGGGSNAIGAFYEFIGDKKVQLIGVEAGGRGKALGEHAARFRGGAPGVLQGTYSYVLQDEHGQIAGTHSVSAGLDYPAIGPEHAALAEAGRAEYVAASDAEALAACSMLAKTEGIIPALESSHAVAECVRRAPQ-MRKSDVVIVNISGRGDKDIGILREQL----RF
MNVKKEGRFGIHGGQYIPETLMNAVNELTAAYEHYKNDPEFNRELQELFNEYANRPSRLYFAKKMTEDLGAKIYLKREDLNHTGAHKVNNVLGQALLAKKMGKTRLIAETGAGQHGVATATAAALMGMECVVFMGEEDTKRQALNVYRMRLLGAEVIPVKTGTATLKDAVSEAMREWTNRVSDTHYCLGSVMGPHPFPTIVRDFQAVISKEIKQQILEKEGRLPDVVMACVGGGSNAIGTFYHFIEDKDVQLIGCEAAGRGVDTFETAATIATGKLGIFHGMKSYFCQDEYGQIAPVYSISAGLDYPGIGPEHAHLHDIGRASYVSVTDDEAVNAFEYLSRTEGIIPAIESSHAVAHALKIAPT-MDKDKIIVITISGRGDKDCAAIARYRGE--YE
MTTVRSGRFGPYGGAYIPETLATSVTALEQAYAAARQDPAFWAELDRLHRSYTGRPTPLTFARRLTEYLGAQIYLKREDLAHTGAHKINNALGQGLLAKRMGKRRIIAETGAGQHGVATATVCALLGMECVVYMGVDDMARQQPNVFRMRLLGAEVRGVASGSRTLKDAINEAMRDWVTN-PDSYYLLGSALGPHPYPTMVRDFQSIIGREAREQILAATGRLPDVVLACVGGGSNAIGIFSAFIADEGVELRGVEAGGRGTTLGDHAARFSGGRPGVLQGTYTYVLQNDDGQIGLTHSISAGLDYAAVGPEHALLHDQGRATYTTADDEEALDAFQTLARLEGIIPALESAHAVAEAIKIAPA-MRPDQIILINLSGRGDKDIFTVARALGV--GG
M-TNPNGRFGIHGGQYIPETLMNAVKELEEAYNYYKNDPEFNRELTELLNDYAGRPSRLYYAEKMTKDLGAKIYLKREDLNHTGAHKINNVLGQALLAKKMGKTRLIAETGAGQHGVATATAAALMGMECVVFMGEEDTKRQALNVYRMRLLGAEVIPVTSGTATLKDAVSEAMREWTKRISDTHYCLGSVMGPHPFPTIVRDFQAVISKEIKEQMLEKEHRLPDAVIACVGGGSNAIGSFYNFIEDEGVELIGCEAAGRGIDTFETAATVNTGRLGIFHGMKSYFCQDKYGQIAPVYSISAGLDYPGVGPEHAYLHDIGRAKYVPVTDDEAVNAFEYLAKTEGIIPAIESSHAVAYAMKLAPT-MDKDKIIVVTVSGRGDKDCAAIARYRGE--YE
MITSVEHRFGPYGGQYVPETLMPALAELEAAWLDANRDPEYTTRLRELLTNYAGRPTPLYLAERLSEAAGRTVYLKREDLMHTGAHKINNALGQALLAKRMGKPRVIAETGAGQHGVATATACALLDIDCVVYMGTEDMRRQKPNVERMRLLGATVEPVDAGTRTLKEATSAAIRDWVTNVATTHYILGSAAGPAPFPSIVRDLQRVIGDEAREQILAAEGRLPARVIACVGGGSNAIGIFTAFTGDRDVALVGVEAAGDGLDTPRHGAPLTKARPGILHGAYSALMQDDEGQILEAHSISAGLDYPGVGPEHAHLRDTGRATYVAVTDAEALAAFQRIARLEGIIPALESSHALAWTLAN-----GGGDLDVVCLSGRGDKDLAQVLDKIGG--AA
M-PDQYGYYGQFGGAYIPEMLYPNVKELKENYEAMIADPKFKEEFDGLLKDYVGRPTPLYFAKKLSEKYGAKIYLKREDLNHTGAHKVNNTIGQILLAKRLNKKKIIAETGAGQHGVATATVCALMNLECIVYMGEIDIARQRPNVERMRLLGATVVPAKSGSKTLKDATNEAMRHWINNPTDTHYIIGSVVGPHPYPDMVAKFQSVISEEMKWQLKEKEGKNPDHVIACVGGGSNAAGAFYHYLDALDVNLVAVEAAGLGVESGESAATTALGTPGVLHGSKTILMQTEDGQVVEPYSISAGLDYPGIGPIHAHLFDSGRAQFKYVTDDEAMTAGVELSRLEGIIPAVESAHAFAALGKMD---FKPDDVVVVNLSGRGDKDLETYIKWG----NY
MNPDQTGRFGEFGGRFVPETLVPACQELEAAFNDAWNDPGFRQELHDVHVQYSGRPSILTECHNLGEQLGVRLILKREDLNHTGSHKINNVIGQALLAKRMGKKRIVADTGAGQHGVASATAAALMGLECKVYMGAVDVERQALNVFRMKLLGAEVESVESGSRTLKDAVNEAMRHWVANVSDTYFCLGSVVGPHPYPYMVRQFQSIIGDEAHEQIVEMTGAMPDVVVACVGGGSNAMGLFAGFVDEPSTRLVGVEPAG--------GAAVGRGTPGVVHGSRSYLMQDEVGQVEEALSISAGLDYPGVGPEHAHLAAIGRAEYPNVTDAEVIDAFRLLSETEGIIPALESAHAIAWLSREAHT-M-QSQTVLLNLSGRGDKDVAQMMDILADEFES
MSAAIPQRFGPYGGRYVPETLIAALDELTAAWEEARDDPAFNQRQDALRRDFIGRPTPLYLAERLSERVGSRVYLKREDLAHTGAHKINNALGQTLLAQRMGKQRIIAETGAGQHGVATATACALLGLECIVYMGTEDIRRQAPNVERMKLLGAEVAPVEAGARTLKEAVSAAIRDWVANVETTHYVIGSAVGPAPYPALVRDLQRVIGEEARAQSLAAEGALPARVIACVGGGSNAIGIFAPFIDDAEVALVGVEAGGDGIETGRHGASLGHGSTGVLHGSLSAIVADEEGQILEAPSVSAGLDYPGTGPEHAYLRDTGRAKYFAVTDDGALGALRELARLEGIIPALESSHAIAWLLENP---LEGEGFDVLCLSGRGDKDLAEYTRRVEGEEVG
M------RFGEFGGRFVPEMLIPPLEELEEKYEELKESEEFKRELDELLRSYAGRPTPLYYAENLSRKVGAKIYLKREDLLHSGAHKINNTLGQALLAKHMGKSRLIAETGAGQHGVATAMAGAKLGLKVDVYMGAEDVERQRQNVFRMRLLGANVIPVESGSRTLKDAINEALRDWSRTFESSHYLIGSVVGPHPYPTIVRDFQSVIGREIRAQILEAEGCLPEAIIACVGGGSNAIGAFYEFIKDKEVRLIGVEAGGRGIESGEHAASLNAGEKGVLHGMLSYFLQDEDGQILDTHSISAGLDYPGVGPEHAWLRETGRAEYVTASDDEALAAFMELSRTEGIIPALESSHALAYAMKLAEQ-LDRDSVVVVNLSGRGDKDMGIVMEVLG---NA
MAPDKRGHFGIFGGRYVPETLMPCLLELEEAYNEAKKDKNFRQEFKAILKDYVGRPTPLYEAKRLGEHLGIRVFLKREDLTHTGAHKINNTIGQVLLAKRMGKTRIIAETGAGQHGVATATASALMGLECTVYMGKKDTVRQAMNVFRMELTGARVVPVESGTQTLKDAINEAIRDWVTNVKNTYYVIGSVVGPHPYPKIVRDFQSVIGEETKRQIKQAIGRLPDFCIACVGGGSNAMGMFYPFLRHEEVRLIGVEAAGKGLTSDYHSATLSAGTPGVLHGAMSYLLQDKWGQIKGAHSVAPGLDYPGVGPEHCALKDEKRVDYVAVDDNEALEAFKLLSEIEGIIPALESAHAVAQLIKMASS-LKKGQVVVVNLSGRGDKDVQTVSELV------
M------KYGEYGGQYISEILMEAVIELEETFTRLRSDQAFIESFNYYMKQYVGRENPLYYAENLSKKCGAKIYLKREDLNHTGAHKINNAIGQALIAKSMGKEKVIAETGAGQHGVATATASALLGLQCKVFMGEEDMRRQKLNVFKMELLGTEVVPVKSGSRVLKDATNEALKYWAANIEDTHYIIGSAIGPAPYPEIVKYFQKIIGRETLAQHFEHEGKNPTAIIACVGGGSNAIGMFEPFIDLKDVKLYGIEASGKGLHSGAHACSINGGKIGILHGTKTYLLQDEAGQIEEAYSISAGLDYPGIGPEHSYLNDIGRVKYHPISDAEALEAFDILCKNEGIIPALESAHAVAYGLKLAPQ-MSSSETIVINLSGRGDKDVETIKEYYDE--KN
MSPDATGHFGPYGGAFVPETLVPALEALKAAYAEARQDPGFWEEYHALLREYVGRPTPLTFAPRLSEALGLQIYLKREDLCHTGAHKINNTIGQILLARRMGKTRIIAETGAGQHGVATATVCARFGMQCVVYMGAEDVERQHLNVLRMQLLGAEVRPVESGSRTLKDATNEAIRDWVTNVHDTFYLIGSVVGPHPYPMLVRDFQRVIGDEVRRQLAERIGRTPDALVACVGGGSNAMGLFYPFLNDRHVRMYGVEAAGEGLDR-RHAATLTCGRPGILHGAMSYLLQDDDGQVQLAHSISAGLDYPGVGPEHAYLKDLGRVTYVTATDEEALEGVRLLARTEGIIPALETAHAIAFLPLLARE-LGPDAVVVVNLSGRGDKDMGTIARYM------
MTRDAVGYFGDFGGRFVPESLVAALDELDDAYRAAAVDPEFQAELAGLHATYTGRPSIITEVPRFAEHAGARILLKREDLNHTGSHKINNVLGQALLARKLGKTRLIAETGAGQHGVATATAAALFGMECVVYMGQVDTERQALNVARMRLLGADVVSVTTGSRTLKDAINDALRDWVSSVETTHYVLGTVAGPHPFPTMVRDFHKIIGEEARQQVLDLTGALPDVVTACIGGGSNAMGIFDAFLDDESVELYGFEAGGDGIETGRHASSITLGRTGVLQGARSYLMQDEDGQTVESHSISAGLDYPAVGPEHAWLASIGRAKYEPVTDVEAMEAFRLLTRTEGIIPAIESAHALAGTIRLGLD-RGPGTTILVSLSGRGDKDVATASRYFGILDQL
MS-QAEKRFGAYGGQYVPETTMNALMEIEAGFKEAMQDEEFLAEYRQLLKDYSGRPTPITYAKRLSESLGAKIYLKREDLNHTGAHKINNTLGQALLARKLGKKKLIAETGAGQHGVATATTAALLGMECTVYMGEEDVRRQQLNVFRMELLGAKVIPVHTGTRTLKDATNEALRQWVAQIEDTFYCIGSVVGPYPYPQMVKQFQRIISDEARQQILEMEGRLPDDVIACVGGGSNAIGMFAAFLDDSQVRLHGVEAAGRGLETDEHAASLSKGTPGVLHGSYSYFLQNEHGQIQPAHSISAGLDYPGVGPEHAFLKDQKRVDYSAVTDEEAIAAVKALCTLEGILPALESAHAIAQAMKLAKE-RSQEDILLICLSGRGDKDVETIREVISS--TA
MS-LERGFFGEFGGSFVPNEMKEVLKKVEEVFYACKEDDDFHSELDYYLKEYVGRPNPLYYAQKLSEKLGAKIYLKREELNHTGSHKINNVLGQVLLAKKMGFKRIIAETGAGQHGVATATAAALFGLECVIYMGEVDTKRQSLNVFRMELLGAKVVSVKTGTRTLKDAVDEALNDLVANSDNTYYVLGSAVGPHPYPEIVKYFQSIIGREAKEQILEKEGRLPDCIIACVGGGSNAIGLFSPFVKDKGVKIIGVEPAGKGLETGEHAASMTMGTPGTLHGFKCYVLADEKGEPLPTYCIAAGLDYPGVGPEHSYLKASGRAEYVTATDMEALDAFKELSKLEGIIPALESAHAISYAMKIAPT-MSKDQIIIVNLSGRGDKDVQQVFEIL----NK
MHPDEHGHWGKFGGRYVPEILVAPLEELTEEFLRARADNEFWRELNQLLRDYAGRPTPLFHAQRLSTHVGAQIYLKREDLLHTGAHKINNALGQALLARRMQKERVIAETGAGQHGVATATVCALFGLKCVIYMGAEDVRRQGLNVFRMQLLGAEVRTVNAGTRTLKDAINEAMRDWVTNVHHTYYLLGSALGPHPYPLMVREFQSVIGREAREHILSVSGRMPRALIACVGGGSNAIGLFHPFIADAQVRLIGVEAGGRGDSSGEHAARFHGGRIGVLQGTMSYVLQDPGGQIARTHSISAGLDYSAIGPEHAFLHDTGRAEYIRSTDVEALEGFELCANLEGIIPALETSHAILPAVRVARE-LPADDAIIVNLSGRGDKDVQLVADLQ----RR
MSPDAAGHFGPFGGRFVPEALVAALDELAAAHAVAMADPDFQRELRQLLTSYAGRPTPITEARRFSEHAGARILLKREDLTHTGSHKINNVLGQALLTVRMGKKRVIAETGAGQHGVATATAAALFGLDCTIYMGEEDTRRQALNVARMRLLGADVVPVDAGTRTLKDAINEAFRDWVTTVEYTHYVFGTVAGPHPFPAVVRDFQRIIGDETRTQVLDALGRLPDAVVACVGGGSNAIGIFTAFLADPQVRLYGFEAGGEGIETGRHAATLSAGSRGVLHGARTYVLQDADGQTRPSHSISAGLDYPGVGPEHAWLRETGRVCYQPVTDAEAMDAFRLLARTEGILAALESAHALAGALRVGRE-LGPGSVVVVSLSGRGDKDVQTAARWFGLDAPM
MSVNDNGYYGNFGGAYIPEMLYPNVDELQRSYLPIIQSESFRQEFDQLLRDYVGRPSPLYRAGRLSDRYGTNIFLKREDLNHTGAHKINNTIGQILLAERLGKKRIIAETGAGQHGVATATVCALKGLQCVVYMGAIDIERQAPNVARMKMMGAEVIAATSGSKTLKDATNEALRDWINNPLDTHYIIGSVVGPHPYPDMVARFQSVISAETRKQLLEKTGRTPDYAVACVGGGSNAAGMFYHFLDEPSVRLVAVEAAGKGVHSGESAATTVLGREGVLHGSRSILMQTEDGQVIEPYSISAGLDYPGIGPQHAWLHKSGRATYAAITDEEAMQAGLLLTRLEGIIPAIESAHALAQLEKMT---FGKDESVVVCLSGRGDKDLDNYMKYF----GF
M------KFGEFGGMYVPETLIAPLKELEKSYEKIKADEQFWNEFHFYLKNYAGRPTPLYYARNLSKKIGAKIYLKREDLLHSGAHKINNTIGQALLAKRMSKSRLIAETGAGQHGVATAIAGALFGMKVDIYMGAEDVRRQKMNVFRMKLLGANVIAVEGGSRTLKDAINEALRDWVSSFEYSHYLIGSVVGPHPYPTIVRDFQSVIGKETREQIIEAEGRLPDLIVACVGGGSNAIGIFHEFLNE-KVKLVGVEAAGKGLNSGKHSASLCAGKKGVLHGMLSYFLQDEDGQIKDTHSIAAGLDYPGVGPEHAWLKESGRAEYVAVNDEEALKAFVELSKTEGILPALESAHAVAYAMKAAEE-MSRDEIIVVNLSGRGDKDLEIVMGAL-----K
MLPDPRGRFGPYGGRYVPETLIPALEEVEAAYLQAKKDPAFLEELEHYLKTFAGRPTPLFHAKRLSAYWGAQVYLKREDLLHTGAHKINNTLGQALLARRMGKRRVIAETGAGQHGVSVATVAALFGMECVVYMGEEDVRRQALNVFRMKLLGAEVRPVAAGSRTLKDATNEAIRDWITHVRTTFYILGSVVGPHPYPMMVRDFQSVIGEEVKRQSLEAFGRYPDALIAAVGGGSNAIGLFAPFAEGERPRLIGVEAAGEGLASGRHAASIGAGKRGVLHGSYMYLLYDHDGQITPAHSVSAGLDYPGVGPEHSYYADMGIAEYASVTDEEALEGFKLLARLEGIIPALESAHAIAHAAKVVPE-MGKDQVVVINLSGRGDKDVTEAMRLLGG--EL
M---TKGRFGIHGGQYMPETLMNAVIELEEAYDRYKDDPEFKAELNKLLNEYANRPSLLYYAERLTKALGAKIYLKREDLNHTGAHKINNVLGQVLLAKKMGKTRVIAETGAGQHGVATATAAALMDMECEVFMGKEDTERQALNVYKMRLLGAKVHAVETGTATLKDAVSETMREWTNRIADTHYVLGSTMGPHPFPTIVRDFQAVISQEIIDQCMQKEGRLPDCVLACVGGGSNAMGTFYHFIEHPEVQLIGCEAAGRGIDTFETAATINTGSLGVFHGMKSYFCQDEYGQIAPVYSISAGLDYPGIGPEHAWLHDTGRAQYVPVTDDEAVDAFECLSRLEGIIPAIESAHAVAYACKIAPK-MNKDQIMVVTLSGRGDKDCAAIARYRGE--NE
M---SKGKFGIHGGQFIPETLMSAVAELEEAYEHYKNDPQFISELDQLLKEYCGRPSRLYFAEKMTKDLGAKIYLKREDLNHTGSHKINNAIGQVLLAKKMGKTRVIAETGAGQHGVATATAAALLGLECEVFMGKEDTDRQALNVYRMELLGAKVHPVTSGTQTLKDAVNETLREWTSRISDTHYVIGSVMGPHPFPTMVRDFQSVISREIKEQLREKEGRLPDMVIACVGGGSNAMGAFYEFIQDESVRLVGCEAAGRGVDTDRTAATIATGSEGIFHGMKSYFCQDEYGQIAPVYSISAGLDYPGIGPEHAWLHDMGRATYVPVTDGEAVDSFEYLSRMEGIIPAVESAHAVAYARKIAPS-LKADQIIVVNLSGRGDKDVAAIARYRGV--YE
MLPGTDGRFGEFGGRFVPETLVPACQELEAAFHDAWADPLFRTELDDLLRDYAGRPSIITECHNLGRQLGIRLLLKREDLNHTGSHKINSVLGQALLAKRMGKKRIVAETGAGQHGVASATAAALLGLECKVYMGEVDVERQALNVFRMKLLGSEVVPAKSGSRTLKDAVNEAMRDWVATVEDTYYAIGSVMGPHPYPFMVRQFQSVIGKEANQQCQQLLGTDPDVVAACVGGGSNAIGIFSGFI-DTHARLIGVEPAG--------GAAVGRGVPGVVHGMRSYLMQDEYGQVQEAHSISAGLDYPGVGPEHSYLASIGRAEYPSVTDAEVIEGFQLLSKTEGIIPALECAHVVAWITREAPN-M-QGKTVLMNLSGRGDKDVAQMMDVLG-----
MTPTKKGYFGSFGGKFVPEILIPVLEELEKAYDSAWKDEAFRNDYLDLLDDYVGRPTKLTHANRLSEYYKAKIYLKREDLCHTGAHKINNAIGQILLARRMGKQRIIAETGAGQHGVATATACAKFGVDCIVYMGTEDMERQKLNVERMQLLGAEVRPVESGSKTLKDATNEAIRDWVTNVEDTFYIIGSAVGPHPYPMMVRNFQRIIGDETRRQLMEAEGELPDYLLACVGGGSNAIGIFYPFIDDESVRMYGLEAAGLGADTDQTAATLTIGRPGVLHGSLSYLLHNKEGQIQLAHSISAGLDYPGIGPEHAYLQDSARVTYAPITDEQAMEGVKLLSELEGIIPALETAHAIAYLEELMPR-TREGEIVVLNCSGRGDKDMGTISEYI------
MNPDARGYFGNYGGKFIPETLIKNAAELEAEYLECRNDPAFWQEYRDLLKNYVGRPTPLYYAKRLSQELGAKIYLKREDLCHTGAHKINNAIGQVLLAKRMGKTRIIAETGAGQHGVATATVCALMGLNCFVFMGEEDIERQAPNVARMKLLGATVMPVSSGSRTLKDATSEAIRDWVTNPEDTFYIVGSVIAMHPYPMMVRDFQSVIGTETRSQILEAEGRLPEKIVACVGGGSNAMGMFYPFLNDPEVKLIGVEAAGEGLDK-LHAASLTCGKRGVLHGAMMRVLQNADGQIELAHSISAGLDYPGVGPEHCHLQEIGLASYESATDTEALQALKTLARTEGIICALESAHAMHFAITEAPK-MKPSEILVLNLSGRGDKDLNTIMKHFAN--EL
MTAEAEGYFGAFGGRWVPEALVAALDELADAYAKAQTDPEYVAELARLNREYTGRPSPLTEVPRFAAEVPVRVFLKREDLNHTGSHKINNVLGQALLVKRMGKTRVIAETGAGQHGVATATACALLGLDCVVYMGEEDTRRQALNVARMKLLGAEVVPVTIGARTLKDAINEALRDWVANVDTTHYLLGTVTGPHPFPTMVKEFHRVIGDEARAQLHERTGRLPDLVAACVGGGSNAMGIFNAFLDDPGVALLGLEAGGDGVETGRHAARFSGGGPGVLHGARSYLLQDDDGQTRPTHSISAGLDYPSVGPEHAWLHDTGRASYEPVTDTEAMDAFRVLCRTEGIIPALESAHALAGALRHGGR-IGQVPIVVVNLSGRGDKDVATAGRWFDLLTRA
MTDELNGRYGDFGGRYVPETLMAAIEELTEAFFRIRTDPEFQAELQHLHQTYTGRPTALTYARRLTEELGAQIWLKREDLTHTGAHKINNALGQGLLAKRMGKQRIIAETGAGQHGVATAAVCALLGLQCVVYMGTEDMERQKPNVFRMRLLGADVRGVSTGSKTLKDAVNEAMRDWVSN-PDSYYLLGSALGPHPYPLMVREFQSIIGIEAREQILAATGKLPNTIIACVGGGSNAIGMFHAFINDEHVDLRGVEAGGHGIELGRHAARFAGGRLGVFQGTRSYVLQNSDGQIANTHSISAGLDYAAVGPEHAWLHDEERAFYTYATDEEALNGFQMLCRTEGIIPALESSHAIAEAVRLAPT-MSKESIILVNLSGRGDKDIFTVADVLGV--QM
MTPDTRGYFGQYGGKFVPEILIPAVRALEEEYERASKDPSFNSQLNELLDEYVGRPTKLTFANRLTEHYKARIYMKREDLCHTGAHKINNAIGQVLLAQRMGKKRIIAETGAGQHGVATATACAKFGLECVVYMGAEDMVRQKLNVDRMHLLGAEVRSVESGSKTLKDATNEAIRDWVTNVEDTFYIIGSVVGPHPYPMMVRNFHRVIGDETKRQIMEAEGKLPDYLIACVGGGSNAMGFFYPFIEDESVNIIGIEAAGFGVDSGKTAATLTKGTPGILHGSMSYLLHDKNGQIELAHSISAGLDYPGIGPEHSHLFDTGRVSYNAVTDDEAMEAVKLLSKKEGIIPALETAHAFAWLENLIST-TTEDQVVIVNCSGRGDKDMGTISENL------
MTPDARGYFGEYGGRFVPETLVAPMEALTEAYFAVRQDEAFIAEFEQLLRQFVGRPTPLYEARRLSEACGATILLKREDLAHTGAHKINNALGQALLARRMGKSRIVAETGAGQHGVATATVCALLGMQCVVYMGVDDMARQALNVFRMRMLGAEVRGVDSGSRTLKDAINEAMRDWVATVQDTYYLLGSALGPHPYPVMVREFQSVIGEEARVQCLAAYGRLPDVALACVGGGSNAMGLFDAFVADRGVRLIGVEAGGEGIEGGRHAARFAGGTPGVLQGTRTFVLQDANGNIELTHSVSAGLDYAAVGPEHADLLQQGRAEYRYATDPEALAAFARLGRLEGILPALESAHAIAAVEQVARE-VGTDGLVLVNLSGRGDKDVQSIQELLGD--QA
M-IKSNGRFGIHGGQYIPETLMNAINELEKAYNYYKEDEDFNKELTVLLNEYAGRPSRLYYAKKMTEDLGAKIYLKREDLNHTGAHKINNVLGQALLAKKMGKKRIIAETGAGQHGVASATAAALMGMKCVVFMGEEDTNRQALNVYKMKLLGAEVVSVKSGTKTLKDAVSEAMREWVSNIEDTHYCLGSVMGPHPFPVIVRDFQAIISKEIKYQIIEKESRLPDAVIACVGGGSNAIGAFYDFIQDKDVALIGCEAAGLGIDKIETAATINTGKIGIFHGMKSYFCQNEYGQIAPVYSISAGLDYPGIGPEHAYLSDIKRVKYVAITDDEAVDAFEYLSKIEGIIPAIESSHAIAHAMKIVPN-MDKDKIVVINLSGRGDKDCISIAKYRGE--SE
MSPTPEGYFGAFGGKFIPEALVAAVDEVAAEYDKAKTDPAFIAELEDLMAHYTGRPSALTEVPRFAEHAGARVFLKREDLNHTGSHKINNVLGQALLTRRMGKTRVIAETGAGQHGVATATACALFGLECTVYMGEVDTRRQALNVARMRMLGAEVVPVTSGSRTLKDAINEAFRDWVANVDRTHYLFGTAAGPHPFPALVRDFHRVIGIEARRQLLERTDRLPDAAVACVGGGSNAIGLFHAFLDDATVRLVGCEAAGHGVESGEHAATLTAGEPGVLHGSRSYLLQDDEGQITEPYSISAGLDYPGIGPEHAYLKDSGRGEYRPVTDDEAMRALRLLSETEGIIPAIESAHAIAGALDLGRE-LGTDGLVLVNLSGRGDKDMDTAARYFGLYDDQ
