# Supplementary material for: Inter-protein residue covariation information unravels physically interacting protein dimers
Source: BMC Bioinformatics. 2020 Dec 17;21:584. doi: 10.1186/s12859-020-03930-7 (PMC7745481; doi:10.1186/s12859-020-03930-7)
Supplement: Supplementary file 5 — Additional file 5. Final ER-MSAs at different ASA thresholds. Available on Mendeley data (http://dx.doi.org/10.17632/9bk2r55286.1). [file 12859_2020_3930_MOESM5_ESM.zip › Additional file 2/Final ER-MSAs/Negative ER-MSA dataset/ASA0.0/single_MSAs/1efp-B-1rm6-A/1efp-B-chain/MSA_IDs.txt]

sp|P38975|ETFB_
tr|A0A1M6EDX2|A
tr|A0A0P1IJB8|A
tr|A0A1M4MXJ4|A
tr|A0A1M7TXC4|A
tr|A0A0L1JN45|A
tr|X6KUV2|X6KUV
tr|A0A1U7DJG0|A
tr|A0A1N7M235|A
tr|A0A1X4IXG1|A
tr|C8S2K6|C8S2K
tr|A0A0H4L2H0|A
tr|B7RL29|B7RL2
tr|W8RRY8|W8RRY
tr|V9VRF7|V9VRF
tr|A0A126RPI2|A
tr|A0A127JS78|A
tr|A0A081B8T9|A
tr|F2IZD2|F2IZD
tr|A0A0D6P990|A
tr|A0A1N6T625|A
tr|W9GT13|W9GT1
tr|A0A099T5M9|A
tr|J5PUI3|J5PUI
tr|D4XBK0|D4XBK
tr|A0A081MLW9|A
tr|A0A1T4RSX5|A
tr|A0A0T2Y9W1|A
tr|A8LLF6|A8LLF
tr|K2HCS8|K2HCS
tr|A0A1B1PN58|A
tr|A0A1I7BLR6|A
tr|K2JII6|K2JII
tr|Q2RPS3|Q2RPS
tr|A0A0Q9EKP3|A
tr|E2CFZ3|E2CFZ
tr|A0A0U3NHT0|A
tr|A0A1M6MCX7|A
tr|H0Q534|H0Q53
tr|A0A0F3IVQ5|A
tr|A0A1D2RVN6|A
tr|A0A1C7P324|A
tr|A0A1W9HJZ0|A
tr|A0A0N8K7H4|A
tr|J9Z0T6|J9Z0T
tr|A0A1F4H2S1|A
tr|A0A1Y5RZ35|A
tr|A0A1M6JK84|A
tr|S9RSG3|S9RSG
tr|A0A1Y1SMP6|A
tr|F4G6C5|F4G6C
tr|A7HTJ4|A7HTJ
tr|V4RLP8|V4RLP
tr|A0A1C3K8G8|A
tr|A0A0N1B4V6|A
tr|A7IDS8|A7IDS
tr|C3MED7|C3MED
tr|B5WL45|B5WL4
tr|Q128I5|Q128I
tr|A0A147GP38|A
tr|A9DVP2|A9DVP
tr|I3TGS4|I3TGS
tr|A0A1Y5SPM7|A
tr|G8PIJ2|G8PIJ
tr|A0A0A0D5U9|A
tr|A0A0N0MBP4|A
tr|A0A0W7WHH8|A
tr|A0A1Q3W0T6|A
tr|A0A0G3ERL8|A
tr|A0A0Q7U204|A
tr|A0A0U3EJQ6|A
tr|A0A0P6W5V5|A
tr|F1VV79|F1VV7
tr|A0A0B4CJ95|A
tr|C7D6Q0|C7D6Q
tr|A0A1Y6B5H2|A
tr|G6A0M0|G6A0M
tr|A0A0S9NW70|A
tr|A9BVG1|A9BVG
tr|A0A1U7JIU8|A
tr|A0A1D2U7Y3|A
tr|A0A126Z800|A
tr|A0A0B2B2I3|A
tr|I9W7M4|I9W7M
tr|A0A1F8VE86|A
tr|A0A1E4LL33|A
tr|U7U993|U7U99
tr|A0A0L6T811|A
tr|A0A069PP98|A
tr|F3KQ34|F3KQ3
tr|A0A0P0MFC5|A
tr|A0A0Q6Y016|A
tr|A0A120IHS2|A
tr|A0A0K2DDW6|A
tr|A0A1D2SH69|A
tr|M2TQG9|M2TQG
tr|A0A1Y5SWK9|A
tr|Q5NYL9|Q5NYL
tr|A0A1M5NAY3|A
tr|A0A126UX52|A
tr|A0A1W1YCK9|A
tr|A0A0B3SE13|A
tr|Q20WT4|Q20WT
tr|A0A0Q6L8T1|A
tr|D7A9G6|D7A9G
tr|A0A0H5B961|A
tr|A0A1W6ZQM5|A
tr|A0A076JW02|A
tr|A0A1E5A2D8|A
tr|D5BMS0|D5BMS
tr|A1WJN6|A1WJN
tr|A0A1D2XD56|A
tr|A0A127EQW6|A
tr|Q11DX0|Q11DX
tr|A0A1G0FMA8|A
tr|A0A0M2R7G2|A
tr|Q1QHT7|Q1QHT
tr|A0A0C1UF38|A
tr|A0A1F9F116|A
tr|A0A127F978|A
tr|A0A193LG28|A
tr|A0KJQ6|A0KJQ
tr|A0A1B1YRE0|A
tr|D8EWY6|D8EWY
tr|E3FN56|E3FN5
tr|I4CAS1|I4CAS
tr|A0A1G3BIK5|A
tr|A0A1G1HJY0|A
tr|A0A0S8FXL1|A
tr|A0A1J5IF36|A
tr|A0A0D2K1N2|A
tr|D3E9B3|D3E9B
tr|A0A1W9U718|A
tr|F7NQ64|F7NQ6
tr|A0A0C2V6P6|A
tr|A0A075QYS2|A
tr|A0A0S8D4L4|A
tr|A0A1N6Q447|A
tr|A0A1F3TPP5|A
tr|D0LRQ5|D0LRQ
tr|A0A1V0KYS8|A
tr|A0A061PC76|A
tr|F5SAA5|F5SAA
tr|A0A1U9K8I4|A
tr|A0A165YU26|A
tr|A0A1G0WPS9|A
tr|A0A1G1DT04|A
tr|A0A154BLP4|A
tr|A0A132NBW7|A
tr|A0A0V8J954|A
tr|A0A1U7MGH7|A
tr|D6Y6Q4|D6Y6Q
tr|A0A1F9P0J3|A
tr|A0A171D408|A
tr|A0A1M5MS83|A
tr|A0A0F0HPU9|A
tr|D1ABT7|D1ABT
tr|A0A017T5Q0|A
tr|A0A1L6LRN9|A
tr|S4XKS0|S4XKS
tr|A0A1M5GMD7|A
tr|A0A0P9CKS0|A
tr|D2AX42|D2AX4
tr|A0A0K9I6L8|A
tr|A0A1W9UXG4|A
tr|A0A1V0AFQ7|A
tr|C0GG24|C0GG2
tr|A0A1J5AXM5|A
tr|A0A1X7IRU9|A
tr|A0A1V9A4W0|A
tr|B0TAM1|B0TAM
tr|D5WT92|D5WT9
tr|A0A1J4T6B9|A
tr|A0A162M858|A
tr|K6WPE7|K6WPE
tr|A0A1Q8C1F1|A
tr|A0A140L521|A
tr|A0A0P8YRU3|A
tr|A0A1M6HRN2|A
tr|W6K0A3|W6K0A
tr|A0A1M5YAK2|A
tr|A0A1T4SE52|A
tr|A0A1F8P2L8|A
tr|A5D201|A5D20
tr|A0A0C1LBR5|A
tr|A0A1M4M2S5|A
tr|A0A1G1AFF9|A
tr|A0A1D8GFX8|A
tr|A0A1I4VTZ4|A
tr|M1P6M2|M1P6M
tr|A0A099D193|A
tr|A0A0Q9M7M7|A
tr|A0A0H5CN26|A
tr|A0A1F9ZET8|A
tr|A0A0C2G9S8|A
tr|A0A136JZN2|A
tr|A0A101XP30|A
tr|A0A1W2FGD0|A
tr|A0A0L6U3R4|A
tr|A0A074MAB9|A
tr|I4F2M2|I4F2M
tr|A0A0A1SL69|A
tr|A0A0S7XDJ8|A
tr|A0A1E7HD10|A
tr|H6RX95|H6RX9
tr|C7Q7D4|C7Q7D
tr|R6FV75|R6FV7
tr|A0A0F0ETG0|A
tr|A0A1M5UI48|A
tr|A0A1G3LYV8|A
tr|A0A0M3DJU5|A
tr|A0A124EFV3|A
tr|A0A1M7XYS1|A
tr|C8XEI1|C8XEI
tr|A0A1M4XP42|A
tr|V7I2D8|V7I2D
tr|R9IMG7|R9IMG
tr|A0A1B1NB13|A
tr|B2A635|B2A63
tr|A0A1F2SA49|A
tr|A0A1W1W0T6|A
tr|A0A1T5DHV4|A
tr|A0A0N1NF02|A
tr|A0A1T5IAW2|A
tr|A0A1G9XMC1|A
tr|A0A101FM48|A
tr|A0A151C143|A
tr|A0A0C7N3N5|A
tr|A0A1Q6NEP8|A
tr|A0A0M0BRP2|A
tr|D1C1Z4|D1C1Z
tr|A0A1E8CWF2|A
tr|A0A0Q7KAL5|A
tr|E8LGH0|E8LGH
tr|A0A0D5A937|A
tr|A0A1H2LL57|A
tr|A0A1Q7MHP2|A
tr|A0A0F2R7D8|A
tr|J4UF48|J4UF4
tr|A0A1S2VM62|A
tr|A0A1M6M0F4|A
tr|R5THC9|R5THC
tr|R8VRF9|R8VRF
tr|A0A0B5FH80|A
tr|I0K6L3|I0K6L
tr|A0A094Q4D2|A
tr|A0A0B8ZWK6|A
tr|S0G285|S0G28
tr|A8MM30|A8MM3
tr|A0A0M9UCF1|A
tr|A0A1Q9K0Q1|A
tr|A0A098RZ82|A
tr|E3HAR7|E3HAR
tr|U2JYT0|U2JYT
tr|A0A1T4QVI6|A
tr|A0A0S2W7P6|A
tr|A0A1M5R8Z8|A
tr|M1XK77|M1XK7
tr|Q029W6|Q029W
tr|A0A0Q6FV67|A
tr|D1PJ76|D1PJ7
tr|L0JYX4|L0JYX
tr|W0K5P8|W0K5P
tr|B0PHX3|B0PHX
tr|A0A117SDH6|A
tr|D3Q3J9|D3Q3J
tr|J6HHE2|J6HHE
tr|A0A1E8VZT8|A
tr|A0A1Q7N4B5|A
tr|A0A0S9RCJ8|A
tr|A0A1M4U3T9|A
tr|A0A101VDZ8|A
tr|F4KX44|F4KX4
tr|K0N366|K0N36
tr|R5BHS0|R5BHS
tr|F4XET8|F4XET
tr|A5UVM5|A5UVM
tr|C4ZEK6|C4ZEK
tr|L9Y3W6|L9Y3W
tr|D3F958|D3F95
tr|M5AIR4|M5AIR
tr|A0A1M3BMS9|A
tr|A0A1B6BGG0|A
tr|M0D405|M0D40
tr|D0MIL1|D0MIL
tr|D8JCU5|D8JCU
tr|A0LSP7|A0LSP
tr|A0A0C2CKA3|A
tr|D4JZJ9|D4JZJ
tr|R7BPX3|R7BPX
tr|A0A0R2Q6D9|A
tr|B0VIV5|B0VIV
tr|A0A1V4C6C8|A
tr|A6G2L1|A6G2L
tr|V6KYG8|V6KYG
tr|A0A0B3VS97|A
tr|A0A1M5KBJ3|A
tr|G9YU57|G9YU5
