# Supplementary material for: Inter-protein residue covariation information unravels physically interacting protein dimers
Source: BMC Bioinformatics. 2020 Dec 17;21:584. doi: 10.1186/s12859-020-03930-7 (PMC7745481; doi:10.1186/s12859-020-03930-7)
Supplement: Supplementary file 5 — Additional file 5. Final ER-MSAs at different ASA thresholds. Available on Mendeley data (http://dx.doi.org/10.17632/9bk2r55286.1). [file 12859_2020_3930_MOESM5_ESM.zip › Additional file 2/Final ER-MSAs/Negative ER-MSA dataset/ASA0.0/single_MSAs/1efp-B-1rm6-A/1efp-B-chain/MSA_ready_for_MI.txt]

MKVLVPVKRLIDYNVKARVKSDGSGVDLANVKMSMNPFDEIAVEEAIRLKEKGQAEEIIAVSIGVKQAAETLRTALAMGADRAILVVAADDVQQDIEPLAVAKILAAVARAEGTELIIAGKQAIDNDMNATGQMLAAILGWAQATFASKVEIEGAKAKVTREVDGGLQTIAVSLPAVVTADLRLNEPRYASLPNIMKAKKKPLDEKTAADYGVDVAPRLEVVSVREPEGRKAGIKVGSVDELVGKLKEAGVI
MKVLVPVKRVIDYNVKVRVKSDGSGVDLANVKMSMNPFDEIAVEEAIRLKEAGTASEVVAVSIGVKQAQETLRTALAMGADRAILVVAAEDVHQDIEPLAVAKILAKIAEEEQPGLVLCGKQAIDNDMNATGQMLSALLGWAQATFASKVEIAEGNAKVTREVDGGLQTIQVKMPAIVSVDLRLNEPRYASLPNIMKAKKKPLEEKSAADYGVDVTPRLEVVKTTEPEARQAGIVVKSVDELVETLKEKGIV
MKVLVPVKRVIDYNVKVRVKADGSGVDLANVKMSMNPFDEIAVEEAIRLKESGKADEVVAVSIGVKQSQETLRTALAMGADRAILVVAADDVHTDIEPLAVAKILAKVVEEEQPGIVLAGKQAIDNDMNATGQMLSALLGWSQGTFASELDIEGDSAKITREVDGGLQTISVKMPTIVTVDLRLNEPRYASLPNIMKAKKKPLDEKTAADYGVDVTPRLEVVKTDEPPARAAGIIVGSVDELIGKLKEAGAV
MKVLVPVKRVIDYNVKVRVKADGSGVDLANVKMSMNPFDEIAVEEAIRLKEAGKADEVVAVSIGVKQAQETLRTALAMGADRAILVVAADDVHTDIEPLAVAKILAKVVEEEQPGIVLAGKQAIDNDMNATGQMLSALLGWSQGTFASELDIDGDHAVVTREVDGGLQTIKVKMPTIVTVDLRLNEPRYASLPNIMKAKKKPLDEKTAADYGVDVTPRLEIVKTAEPEARAAGIIVGSVDELVEKLKEAGAV
MKVLVPVKRVIDYNVKVRVKADGSGVDLANVKMSMNPFDEIAVEEAIRLKEKGVATEVVAVSIGVKQAQETLRTALAMGADRAILIEAAEDVTQDIEPLAVAKLLKAVVEEEQPGLVIAGKQAIDNDMNATGQMLAALLGWPQATFASELKIEGDHAVVTREVDGGLQTVKVKLPAIVTADLRLNEPRYASLPNIMKAKKKPLEVKTPADYGVDVSPRLTVVSTSEPPARKAGVKVADVAELVSKLKEAGVL
MKVLVPVKRVIDYNVKVRVKADGSGVDLANVKMSMNPFDEIAVEEAIRLKEAGKADEVVAVSIGVKQAQETLRTALAMGADRAILVVAADDVHTDIEPLAVAKILKGVVDEEQPGLVLCGKQAIDNDMNATGQMLSALMGWSQATFASEVDIDGDSATVTREVDGGLQTIKVKMPAVVTVDLRLNEPRYASLPNIMKAKKKPLDEKTAADYGVDASPRLEIVKTTEPEARAAGIKVGSVDELVEKLKEAGVV
MKVLVPVKRVVDYNVKIRVRADGSGVDLANVKMSMNPFDEIAVEEAVRLKEAGIASEVIVASVGPASAQDVLRTALAMGADRAILIATEG----TTEPLTVAKLLKGVVAEEAPGLVILGKQAIDDDCNQTGQMLSALLGWSQATFASEIAIADGKARVTREVDGGLQSIEVDLPAIVTADLRLNEPRYASLPNIMKAKKKPLDTRAPEEFGVDVARRLNVLRVEEPAGRQAGVKVGSVAELLDKLKEAGVI
MKVLVPVKRVIDYNVKVRVKSDGSGVDLNNVKMSMNPFDEIAVEEAIRLKEAGKVEEVIAVSIGVKQAQETLRTALAMGADRAILVVAADDVHQDIEPLAVAKILKGVVEQEQPGLVLCGKQAIDNDMNATGQMLAALLGWSQATFASKVEIEGDKARVTREVDGGLQTIAVAMPAVVTVDLRLNEPRYASLPNIMKAKKKPLDEKTAEDYGVDVSPRLEIVGTTEPAARKAGVMVGSVDELVDKLKEAGVI
MKVLVPVKRVIDYNVKVRVKADGSGVDLANVKMSMNPFDEIAVEEAIRLREKGVATEIVVVSIGVKQAQETLRTALAMGADRAILIEASSDVHTDIEPLAVAKLLAAVVKDEAPGLVIAGKQAIDNDMNATGQMLAALLGWGQATFASEITVDGDAATVTREVDGGLQTIKVKLPAIVTADLRLNEPRYASLPNIMKAKKKPLEEKTAADYGVDVTPRLTVVKTAEPAGRKAGVKVGSVDELIAKLKEAGVI
MKILVPVKRVIDYNVKVRVKADGSGVDLANVKMSMNPFDEIAVEEAIRLKEAGIASEIVVVSIGVKQAQETLRTALAMGADRAILIEATADVQTDIEPLAVAKLLKAVIDTEAPELVLAGKQAIDNDLNATGQMLAALLGWSQATNASKIEIANGAATVTREVDGGLQTIKVTLPAIVTVDLRLNEPRYASLPNIMKAKRKPLEAKTAEDYGVDISPRLEVIKTAEPAVRAAGIKVASVDELVTKLKDAGVI
MKVLVPVKRVIDYNVKVRVKADGTGVDLANVKMSMNPFDEIAVEQAIRLREAGTASEVIVVSIGVKQAQETLRTALAMGADRAILIEAASDVHTDIEPLAVAKLLAAVVRDEAPGLVLCGKQAIDNDMNATGQMLAALLGWSQATFISELAIEGDHALVTREVDGGLQSIRVTMPSIITVDLRLNEPRYASLPNIMKAKKKPLEEKTAADYGVDVSPRLSVLKTTEPAGRKAGVRVASVADLVAKLKEAGVL
MKVLVPVKRVIDYNVKVRVKADGSGVDLANVKMSMNPFDEIAVEEAIRLKEAGKAEEVVAVSIGVKQAQETLRTALAMGADRAILVVAADDVHTDIEPLAVAKILAKIVEEERPGLVLAGKQAIDNDMNATGQMLSALLGWSQGTFASELDIDGDSAVVTREVDGGLQTIKVKMPAIVTVDLRLNEPRYASLPNIMKAKKKPLDEKTADDYGVDATPRLEIVKTSEPAARAAGIMVGSVDELVAKLKEAGAV
MKVLVPVKRVIDYNVKVRVKADGTGVDLANVKMSMNPFDEISVEQAIRLKEAGQVDEIVVVSIGVKQSQETLRTALAMGADRAILVVAADDVHNDIEPLTVAKILKAIVDEEQPGLVLCGKQAIDNDMNATGQMLSALLGWSQATFASKVEIDGDSAVVTREVDGGLQTIKVSMPSVVTVDLRLNEPRYASLPNIMKAKKKPMDEKTPADYGVEIGNRLEILKTVEPAERAAGIKVDSVDELVAKLKEAGAV
MKVLVPVKRVIDYNVKVRVKADGSGVDLANVKMSMNPFDEIAVEEAIRLKEAGKADEVVAVSIGVKQAQETLRTALAMGADRAILIVAADDVHQDIEPLAVAKILKAVIDEEQPGLVLAGKQAIDNDMNATGQMLSALLGWSQATFASGVEIEGDTANVTREVDGGLQTIAVKMPAIVTVDLRLNEPRYASLPNIMKAKKKPLDEKTAADFGVDITPRLEVLKTSEPAERKAGIMVGSVDELVEKLKEAGVI
MKVLVPVKRVIDYNVKVRVKADGSGVDLANVKMSMNPFDEIAVEEAIRLKEAGKADEVIAVSIGVKQAQETLRTALAMGADRAILVVAADDVHTDIEPLAVAKILAKVVEEEQPGVVLCGKQAIDNDMNATGQMLSALLGWSQGTFASELDIEGGNAKVTREVDGGLQTISVKMPAIITVDLRLNEPRYASLPNIMKAKKKPLAEKTAADYGVDVTPRLEIVKTEEPPARAAGIVVGSVDELVEKLKEAGAV
MRVLVAVKRVIDYNVKARVKSDHSGIDLANVKMSMNPFDEIAVEEAVRLKEKGVATEVVAVSIGLLQAQETLRTALAMGADRAILIDAGD---RDLEPLSVAKVLRQLVAGEAPDLVVMGKQAIDGDNAATGQMLAALLDWPQAAFASDLAVAAGSATVTREVDGGLQTLKLELPAVVTADLRLNEPRYASLPNIMKAKQKPLQVRELASIKVDVSPRLKVLKVAEPPVRAAGVIVESAADLVSQLKKAGVL
MKVLVAVKRVVDFNVKVRVKSDNTGVDIANVKMSMNPFDEIAVEEAVRLKEKGVATEVIAVSCGVAQCQETLRTAMAIGADRAILVETAD----ELQPLSVAKLLKAVVDKEQPGLVILGKQAIDDDCNQTGQMLAALLDAPQATFASKVEVADGKAKVTREVDGGLETVSVTLPAVVTTDLRLNEPRYVTLPNIMKAKKKQLDTLKPADLGVDIKPHLKIVKVTEPPKRSAGIKVPDVATLVAKLKEAKVI
MKVLVPVKRVVDYNVKIRVKSDQSGVELANVKMSMNPFDEISVEEAVRLKEAGKATEIVVVSVGPQQAQETIRTALAMGADRGILIKTDD----TVEPLGVAKLLKAVAEEEKPDLIIVGKQAIDDDCNQTGQMLSALLGWSQGTFASKIDIEGDKAAVTREIDGGLQTIKITMPAVVTSDLRLNEPRYASLPNIMKAKKKPIDTKEPGDYGVDITPRLEVQKVAEPPQREAGIKVETVGELVSKLKAGVIG
MKILVPVKRVIDYNVKVRVKADGSGVDLANVKMSMNPFDEISVEEALRLKEAGKASEVVVVSIGPAQATETLRTGLAMGADRGILVKTDA----TTEPLAVAKILKKIVDEEQPGLVILGKQAIDDDCNQTGQMLAALLGWGQGTFASKVDLGDGTVDVTREVDGGLQTVKLKLPAIVTTDLRLNEPRYASLPNIMKAKKKPIDEKTPEDYGVDVSPRLSVVKTAEPAARQAGVKVGSVAELVDKLKEAGVL
MKILVPVKRVVDYNVKVRVKSDGTGVETAGVKMSMNPFDEIAVEEAVRLKEKGVATEIIAVSMGVAQCGETIRTALAMGADRGILVETDA----DLQPLAVAKMLKVLVDREQPTLVVMGKQAIDDDMNATGQMLAALLGWAQGTFASKVAIEGDKATVTREIDGGLETVALKLPAVVTTDLRLNEPRYASLPNIMKARKKPIETIKPADLGVDPAPRLTVIKVAEPPKRQAGKKVGSVAELVAKLKEAKVI
MKLLVPVKRVVDYNVKVRVKSDHSGVELAGVKMSMNPFDEIAVEEAVRLREKGIATEIIAVSMGVAACQETLRTALAMGADRGILVETDA----ELQPLAVAKLLKALVEREQPRMVIMGKQAIDDDMNATGQMLAALLGWPQGTFASKLTIDGDHATVIREIDGGLETISLTLPAVVTSDLRLNEPRYASLPNIMKARKKPIETIKPADLGVDPAPRLTTVTVMEPPKRQAGIKVGSVHELVEKLREAKVI
---------MVDYNVKIRVKADGSGVETANVKMSMNPFDEIAVEEAVRLKESKAATEVIAVSMGVQACQETLRTALAMGADRAIHVLTDA----DLQPLAVAKALKAIVDKEQPQLVIMGKQAIDDDANQTGQMLAALLGWAQGTFASKVVPAEGAVTVTREVDGGLETIELKLPAVVTTDLRLNEPRYASLPNIMKAKKKPIETVSPADLGVDPAPRLKTLKVVEPAKRSAGIKVKSVQELVEKLKEAKVI
MKVLVPVKRVIDYNVKVRVKADGSGVDLANVKMSMNPFDEIAVEAAIRLKEAGQVDEIVVVSVGVAKAQETLRTALAMGADRAILVEATDDVHTDIEPLAVAKVLKALVEEEQPGLVICGKQAIDNDMNATGQMLSALLGWSQATFASELAIEGESATVTREVDGGLQTIKVKMPAVVTVDLRLNEPRYASLPNIMKAKKKPLDTKTPSDLGVDVTPRLSVVTTTEPAARAAGVKVGSVDELVLKLKEAGVI
MKVLVTVKRVVDYNVKVRVKSDGSGVELANVKMSMNPFDEIAVEEAIRLKEAGKATEIVAVSIGPAQAAETIRTALAMGADRGLLVKADG----VVEPLAVAKILAKVVDEEKPGLVIMGKQAIDDDCNQTGQMLAALLGWPQGTFASKLEMSDEGEVVTREVDGGFQTVALKGPAIVTTDLRLNEPRYASLPNIMKAKKKPIAEKSPADYGVEIAPRLEVLKTVEPATRKAGVKVGSVAELVAKLKEAGVL
MKVLTAVKRVVDYNVKVRVKADQSGVDIGNVKMSMNPFDEIAVEAAVRLKEQGVATDVVAVSCGPAQSQETLRTALAIGADRGVLVQADA----ALQPLAVAKLLRAVVQTEQPALVILGKQAIDDDACQTGQMLAALLGWSQATNASAIEIDGGTARVTREVDGGLEVLALTLPAIITADLRLNEPRYVTLPNIMKAKKKPLDVVTAESLGVDPASRLQTLSVQEPEARAPGIKVADVATLVDKLKEAKVI
MKILVPVKRVVDYNVKIRVKPDGTGVELANVKMSMNPFDEIAVEEALRLKEAGKAEEVIVVSIGPAKAEETLRTGLAMGADRAILVETDQ----PVEPLAVAKILKGIAEAEAPGLVIMGKQAIDDDSNQTGQMLAALLNWGQATFASKVEIGEGSAKVTREVDGGLQTVEVKLPAIVTTDLRLNEPRYASLPNIMKAKKKPLDKKTPADFGVDTTARLTVLKTEEPGGRKAGIKVASVAELVEKLKEAGVL
MKVLVAVKRVVDYNVAVRVKQDGTGVELDNVKMSMNPFDEIAVEEAVRLKEAGKASEIVAVSVGPQKATETLRTALAMGADRAILVKTDA----KVEPLAVAKLLKTVVAEEAPDLVILGKQAIDDDSNQTGQMLAALLGWSQGVFASKVETGEGMLTVTREVDGGLQTVELKLPAIVTADLRLNEPRYASLPNIMKAKKKPIAEKTPEDCGVDIAPRLTVLKTEAPKKRGGGVKLASVDELIEKLKEAGVL
MKILVAVKRVLDYNVKARVKSDGSGVDLANQKLSMNPFDEIACEEAVRLREAGVASEVIVVSCGPAACQETLRSAMAIGADRAVLVETDA----ALEPLAVAKLMQHVAQKEGVQFAIFGKQAIDDDAGQTGQMFGALMGWAQASFASKVQISGDTATITREIDGGLETLAMKLPAVITTDLRLNEPRFITLPNIMKAKKKPMEVIKAAELGIDIAPRTVTLHVSEPPTRKAGIKVADPAELVKRLKEAKVI
MKVLVPVKRVIDYNVKVRVKADGSGVDLANVKMSMNPFDEIAVEEAIRLKEAGVATEIVAVSIGVKQSQETLRTALAMGADRAILIVATDDVHTDIEPLAVAKLLAAVVREEEPGLVLCGKQAIDNDMNATGQMLSALLGWSQATFASEVKIDGAHAHVTREVDGGLQTIKVKLPAIVSVDLRLNEPRYASLPNIMKAKKKPLDEKTPADYGVDITPRLSVLKTAEPAERAAGIKVGSVDELVAKLKEAGAV
MKVLVPVKRVIDYNVKVRVKADGSGVDLANVKMSMNPFDEIAVEEAIRLREKGAADEVVAVSIGVKQATETLRTALAMGADRAVLIVAADDPATDIEPLAVAKLLKAVIDAEAPGLVLCGKQAIDNDMNATGQMLSALLGWSQATFASKVEIEGDHALVTREVDGGLQTIRVRMPAVVSVDLRLNEPRYASLPNIMKAKKKPLEEKTPADYGVDVSPRLEVVKTVEPAARKAGIMVKSVDELVDKLKEAGVI
MKVLVPVKRVIDYNVKVRVKADGTGVDLANVKMSMNPFDEIAVEEAIRLKEAGKAEEVIVVSIGVKQSQETLRTALAMGADRAILVTAADDVHTDIEPLAVAKVLAKIVEEEAPGLVIMGKQAIDNDMNATGQMLAGLLGWAQATYANSLDVEGDAATVAREVDGGLQTIKVGLPAIITADLRLNEPRYASLPNIMKAKKKPLDEKTAADFGVDVSPRLEIVKTSEPEERAAGIKVGSVDELVAKLKDAGAL
MKVLVPVKRVIDYNVKVRVKADGSGVDLANVKMSMNPFDEIAVEEAIRLKEAGKADEIVAVSIGVKQSQETLRTALAMGADRAILVIAADDVHTDIEPLAVAKILKAIVDEEQPGIVLCGKQAIDNDMNATGQMLSALLGWSQGTFASELDIESDHAVVTREVDGGLQTIKVKMPAIITVDLRLNEPRYASLPNIMKAKKKPLDEKTAADYGVDVTPRLEIVGTAEPTERAAGIKVGSVDELVAKLKEVGAV
MKVLVPVKRVVDYNVKIRVKADNSGVDLANVKMSMNPFDEIAVEEAVRLKEAGKADEIIAVSVGPAQAQDVLRTALAMGADRAILITVDG----TVEPLTVAKLLKGVVADVAPELVILGKQAIDDDANQTGQMLSALLGWSQATFASEIELGDGTAKVTREIDDGLQAIEVKLPAIVTADLRLNEPRYASLPNIMKAKKKPFETKEPGDYGVTVERRLNVLRVEEPSQREAGIKVSSAAELIDKLKEAGVI
MKVLVAVKRVVDYNVKIRVKADNTGVELANVKMSMNPFDEIAVEEAIRLKEAGTVTEVVAVSLGVAQCQETLRTALAMGADRGILVQSDV----ELQPLAVAKMLKALVEKEAPDLILLGKQAIDDDANQTGQMLAALLGWSQGTFLSKLTLAEGKATVTREVDGGLETLSLTLPSVLTADLRLNTPRYASLPNIMKAKKKPIETLSPADLGVDPAPRLTTLKVEEPASRKAGVRVPDVATLVEKLKEAKVI
MKILVTVKRVVDYNVKIRVKADGSGVELANVKMSINPFDEISVEEALRLKEAGKAEEVVVVSVGPAKAEETLRTALAMGADRAILVETED----QVEPLAVAKIVKGVAEAEQPGLIIVGKQAIDDDSNQTGQMLSALLGWAQGTFASKVEIGDGTARVTREVDGGLQTIDIKLPAVVTTDLRLNEPRYASLPNIMKAKKKPLDRHTPADFGVDTAGRLKVLKTEEPSGRKAGIKVKSVAELVEKLKEAGVL
MKILVPVKRVIDYNVKVRVKADGSGVDLANVKMSMNPFDEISVEEALRLKEAGKATEVVVVSIGPKKATETLRTGLAMGADRGILVETDE----TVEPLAVAKILKSIVEAEEPGLVIVGKQAIDDDSNQTGQMLAALLGWAQGTFASKVDLGDGTVDVTREVDGGLQTIKLKMPAIVTTDLRLNEPRFASLPNIMKAKKKPIDEKTPADFGVDITPRLSVVKTEEPPVRQAGVKVESVAELVDKLKEAGVL
MKILVPVKRVVDHNVKIRVKPDGTGVDLANVKMSMNPFDEIAVEQAIRMKEAGQASEIVAVSVGPAQAQEVLRTALAMGADRAILILAEG----RVEPLAVAKILQKVAQAEAAGLVILGKQAIDDDCNQTGQMLSALLGWSQATFASKIELADDKAIVTREIDSGLQQIEVTLPAVVTADLRLNEPRYASLPNIMKAKKKPLVQQTPEELGVDIAPRLRVLRVEEPGTRATGIKLATVAELLDKLKEAAVI
MKVLVPVKRVIDYNVKVRVKADGSGVDLANVKMSMNPFDEIAVEEAIRLKEAGKAEEVIAVSIGVKQSQETLRTALAMGADRAILVVATDDVHADIEPLAVAKILAKVVEEEQPGLVLAGKQAIDNDMNATGQMLSALLGWSQGTFASELDIDGDKAVVTREVDGGLQTINVTMPSIITVDLRLNEPRYASLPNIMKAKKKPLDEKTAADYGVDVTPRLEIVGTAEPEARAAGIIVGSVDELVEKLKEAGAV
MKILVPIKQVATLDEDFEFRDDGRDVDPDFLIHDLNEWDNYTLEEAMRLKEGPEGIEVVVATVGPESVDEELRKCLAKGADRAVRVWSDA--LEDADAVGVARVLAALARRESPDLIFAGVQAADHACGATGMALAGLLDLPHAAVVAALDYGSHSATVRRELEGGSASVRIGCPAVLTLQLGINTPRYASLRGIKQAAQRPIEVLDAEALGVTAGSASRVRRMYVP-EKGRAQMIEQAARLAQIIKFGGAA
MKLLVAVKRVIDYNVKVRVKADQTGVDLANVKMSMNPFDEIAVEEAVRLKEAGIATEVVVVSLGVTQAQETLRTALAMGADRGILVQTDA----DLQPLAVAKLLKAVVDKEAPQLVILGKQAIDDDSNQTGQMLAALLDWPQATFASKVAVAGNEANVTREIDGGLETLAISLPAIITTDLRLNEPRYASLPNIMKAKKKPLDVIDPASLGVDIAPRLTTLKVTEPPKRQGGVKVASVADLVAKLREAKVI
MKILVAVKRVLDYNVKARVKSDGSGVDLANQKLSMNPFDEIACEEAVRLREAGVASEVIVVSCGPTACQETLRSAMAIGADRAVLVETDA----ALEPLAVAKLMQHVAQKEGVQFAIFGKQAIDDDAGQTGQMFGALMGWAQASFASKVQIGGDTATITREIDGGLETLAMKLPAVITTDLRLNEPRFITLPNIMKAKKKPMEVIKAAELGIDIAPRTVTLHVSEPPTRKAGIKVADTAELVKRLKEAKVI
MKVLVTVKRVVDYNVKIRVKPDGTGVELANVKMSMNPFDEISVEEALRLKEAGKASEVVVVSVGPAKAEETLRTALAMGADRAILVETDD----AVEPLAVAKIIKGVAEAEQPGLIIVGKQAIDDDSNQTGQMLSALLGWAQGTFASKIEIGDGKAAVTREVDGGLQTIEIKLPAVVTTDLRLNEPRYASLPNIMKAKKKPLDKKTPADFGVDTAARLKVLKTEEPGGRKAGIKVKTVAELVDKLKEAGVL
MKIFVCVKQVPDTETKIKLNADNSGIDTAGIKWIVNLYDSHAIEEALKIRDANPGSTVTVVGVGPKRINEALITAMAMGADEAISIDAPE----NIDSLLTAQALAKAIGS--ADLILTGKLAIDDNGSAVTQQLAEFLGMPHATVVSKLVLNGNKITVDREIEGGAEVLELTLPSVIGCNRGLNNPRFASLPGIMKARKKPIKELTLSQLDVNIQRKNQFTDFQMPPPKPAAKVLQQVHELVKLLREARVL
MKVLVPVKRVIDYNVKVRVKADGSGVDLANVKMSMNPFDEIAVEEAIRLKEKGIVSEVVAVSIGVKQAQETLRTALAMGADRAILIVAAEDVHTDIEPLAVAKLLKAVIDAEEPGMVLCGKQAIDNDMNATGQMLAALTGWAQATFASQVEVSGDTATVTREVDGGLQTIKVKLPAIISVDLRLNEPRYASLPNIMKAKKKPLDEKTPADYGVDVSPRLSVVKTSEPAARAAGVKVGSVDELMAKLKEAGVI
MKVLVAVKRVVDYKVQIRVKSDNSGVETQNVKMSVNPPDENAIEEAVKLKEQGLATETIAVTIGDDKSQDVLRTSMAMGIDRSILVKSSN----TLEPLAVAKTLVKIIEKENPDLVLLGKQAIDDDSNQTGQILSALMNWPQGCFISKLKIEDNKLLISREIDEGIEKLETSLPAVLTCDLRLNTPRFASLPNIMKAKKKPLDIIEIDTLGIDTESKIKVLNVAEPPKREAGIMVSDVKELVQKLKEAKVI
MHVLVPVKRVVDYNVRVRVRSDGSGVDTTGLKMSLNPFDEVAVEQAVRLRQAGQASRVTVVGCGAPLTQDVLRTALAMGADAAILLEPGT---GECDGPALVEALSVLVQREGVDLVLCGKQAIDDDLGDTAPMLAALLDWPQAMSVNQLALEDGGLRVHCDGDQGLEQWRLPLPAVLGVDLRLCDPRAISLPNMMKAKKATITTLSLAELAGDRAARFRITGCATPPARAAGVRVEGLTQLLEHLRAGASA
MKVLVPVKRVIDYNVKVRVKADGSGVDLANVKMSMNPFDEIAVEEAIRLKEAGKADEVVAVSIGVKQSQETLRTALAMGADRAILVVAADDVHNDIEPLAVAKILKGVIDEEQPGLVLAGKQAIDNDMNATGQMLAALTGWSQGTFASELDVDGDTATVTREVDGGLQTIKIKMPAIVTVDLRLNEPRYASLPNIMKAKKKPLDEKTPADYGVDVANRLEIVGTSEPEARAAGIVVGSVDELVEKLKEAGAV
MKILVPVKRVIDYNVKVRVKGDGSGVDLANVKMSMNPFDEIAVEQAIRMKEAGDAEEVVVVSIGVKQSQETLRTALAMGADRAILITAADDVHTDIEPLAVAKLLKAVVDEEQPGMVLCGKQAIDNDMNATGQMLAALLGWSQATFASEIKVDGDHALVKREVDGGMQSIKVKMPAVVSVDLRLNEPRYASLPNIMKAKKKPLDEKTADDYGVDVSPRLEIVKTSEPPERKAGIIVESVDQLVDKLKEAGVI
MKVLVPVKRVIDYNVKVRVKADGSGVDLANVKMSMNPFDEIAVEQAIRLKEAGKADEVVAVSIGVKQSQETLRTALAMGADRAILIVAADDVHNDIEPLAVAKLLKAVVDEEQPGLVICGKQAIDNDMNATGQMLAALLGWSQATFASELDIDGDKAVVTREVDGGLQTIKVNMPTVVTADLRLNEPRYASLPNIMKAKKKPLDEKTPADYGVDVGNRLEIVKTAEPETRKAGIKVASVEELVTKLKEAGVL
MKVLVPVKRVVDYNVKIRVKPDGSGVDLANVKMSMNPFDEIAVEEALRLKEAGTATEVVAVSIGPAKAQETLRTALAMGADRAILVQTDD----TVEPLDVAKILKGVAEAETPGLIILGKQAIDDDCNQTGQMLAALLGWAQGTFASKVEVAGEAVKVTREIDGGLQTIELKAPAIITTDLRLNEPRYASLPNIMKAKKKPLDTKAPADFGVEVKTRLVVEKTEPPAERQAGVKVGSVAELVDKLKEAGVI
MKVLVAVKRVLDYNVRARVKSDGSGVDLANQKMSMNPFDEIACEEAVRLREAGVASEVIAVSCGPAACQETLRSAMAMGADRAVLVETSE----ALEPLAVAKLMRHVAQKEGVTLAIFGKQAIDGDAGQTGQMFAALMGWPQATFASKVEAADGGLAVTREIDGGLETLQLELPAVVTTDLRLNEPRFITLPSIMKAKKKPMEVLEAAALGIDIAPRLKTLKVMEPAARKAGVQVADVNGLVKKLKEAKVI
MKVLVPIKRVVDYNVKVRVKSDGSGVDLANVKMSMNPFDEIAVEEAVRLKEAGKATEVVAVSIGVQQTTETIRTALAMGADRGILVKTDE----TVEPINVAKILKAVAEQEQPGLIILGKQAIDDDCNQTGQMLAALLGWAQGTFASKVEIDGETLNLTREIDGGLQVLKLKMPAVITTDLRLNEPRYASLPNIMKAKKKPIDEKAPGDYGVDVKPRLEVLKVSEPPQRSAGIKVETIEQLVSKLKAGVIG
MKVLVAVKRVVDYNVKIRVKADGSGVELANVKMSMNPFDEIAVEEAIRLKEKGVATEIVAVSAGPQQCQETIRTALAMGADRGILVKTDQ---PGLEPLAVAKILKGVVEAESPDLVILGKQAIDDDCNQTGQMLAALLGWPQGTFASRLEPADGSLMVTREVDGGLQKVKLAMPAIVTTDLRLNEPRYASLPNIMKAKKKPIDEKTPDDFGVDVTPRLKVTKVAEPAGRQAGVRVGSVAELVEKLKEAGVL
MKVLVPVKRVVDYNVKVRVKSDQSGMDIANVKMSMNPFDEIAVEEATRLKEKGVAAEVIAVSCGVAQSQETLRTAMAIGADRAVLVQTDA----ELQPLAVAKLLRAVVDKEQPQLVILGKQAIDDDANQTGQMLAALLGWPQATFASKVEVADGRAVVTREIDGGLETLSLTLPAIVTTDLRLNEPRYVTLPNIMKAKKKPLDTHTPEDLGVDVAPRLKTLKVSEPPARKAGVKVADVAALVDKLKEAKVV
MKILVPVKRVVDYNVKVRVKADQSGVDIANVKMSMNPFDEIAVEEAVRLKEAGKATEIIAVSCGVTQCQETLRTAMAIGADRGILVETDA----DLQPLAVAKLLKALVEKEQPALVIMGKQAIDDDSNQTGQMLAALLDRPQATFASKVVIEGNDALVTREVDGGLETLKVALPAIVTTDLRLNEPRYVTLPNIMKAKKKQLDVVKPADLGVDVTPRLTLLKASDPPSRKAGIKVPDVKTLVEKLKEAKAI
MKILVPVKRVASLDDEFELRDDGRDVDPDFCEHDLNEFDEYALEAAVQIKEAAGVVEVVVLTVGPEDADDVLRKALAKGADRAIRVDDAD--LGDADRVAIARVIAKVAENEEPGLVLCGAQSADQGHAQTGMSVGTLLGWARTAVVSRLDFGASFAQVERELEGGLERLEVETPAVLTIQLGINTPRYASLRSIKQANAKAIECVSPRDIGLADGSLSRVRRVFVP-ERGRGEIIQQAARLLEIITVKG--
MKIIVPVKRVVDYNVKIRVKADGSGVELANVKMSMNPFDEISVEEALRLKEAGKASEVVVVSIGPAKAEETLRTALAMGADRAILVETED----QVEPLTVAKIVKGVAEAEQPGLIIVGKQAIDDDSNQTGQMLSALLGWAQGTFASKVELGDGKVNVTREVDGGLQTVELKLPAVVTTDLRLNEPRYASLPNIMKAKKKPLDKKSPADFGVDTAPRLKVLKTEEPSGRKAGIKVKSVAELVSSLK-AGVL
MNILVPVKRVVDPNVRVRVGA-GGAIDTNGLKMSLNPFDECALEKALQLKEAGHASQVTVITCGQAHSQDVLRTALAMGADNAVLLDAGA-AAATLDSLAVTRLLHAYLSAHGFGLVLCGKQAIDDDTGGVAAMLAGLLDWPQALDASAIVAHGAGWRVTCGDDSGTATWQLDGAAVVSADLRIAEPRRVSLPNIVKARQKPLATLDAATLGVTLTPQSRIVELRDPPARQAGVKVVDTAALLDALAHGAIA
MKVLVPVKRVVDYNVKVRVKSDGTGVDIANVKMSMNPFDEIAIEEATRLKEKGVVTEVIAVSCGVLQCQETLRTAMAIGADRAILVETAE----ELQPLAVAKLLKALVDKEQPQLVILGKQAIDDDCNQTGQMLAALLGWPQATFASKVEVEGGQAKVTREVDGGLETLALTLPAIITTDLRLNEPRYVTLPNIMKAKKKQLDNVKPEDLGVDVKPRIKTLKVSEPPKRSAGVKVADVAALVDKLREAKVI
MKILVPVKRVVDYNVKVRVKSDGSGVDIANVKMSMNPFDEIAVEEAVRLKEKGVATEVIAVSCGEAKCQETLRTAMAIGADRGILVETTE----ELQPLAVAKLLKALVDKEQPSLIILGKQAIDDDANQTGQMLAALADLPQAAFASKVEVEGDKAKVTREVDGGLETLSIGLPAVVTTDLRLNEPRYVTLPNIMKAKKKPLDTVKPEDLGVDVKPRLKTLKVSEPPKRGAGVKVPDVAALVDKLKEAKVI
MKVLVPVKRVIDYNVKVRVKADGSGVDLANVKMSMNPFDEIAVEQAIRLKEAGQVEEIVAVSIGVKQAQETLRTALAMGADRAILVIASDDVHKDIEPLAVAKILKAIVDEEQPGLVLCGKQAIDNDMNATGQMLSALMGWSQATFASEVTIEGDKAKVTREVDGGLQTIEVTMPTVVTVDLRLNEPRYASLPNIMKAKKKPLDEKTAEDYGVDVSNRLEIVKTVEPAERAAGIKVGSVDELVAKLKEAGAV
MKVLVPVKRVVDYNVKVRVKADQTGVDLANVKMSMNPFDEIAVEEAVRLKEAGKATEIVVVSIGPKGAQEQIRTALAMGADRGLLIETDE----EVQPLAVAKLLKAVAEAEQPQLVVLGKQAIDDDSNQTGQMLAALLGWAQGTFASKVTVGDGEVEVIREIDGGLETVSLKLPAIVTTDLRLNEPRYASLPNIMKAKKKPLDTKTPGDFGVDVAPRLKTLKVTEPPKRKGGIKVPDIATLVDKLKEAGVI
MKVLVPVKRVIDYNVKVRVKADGSGVDLANVKMSMNPFDEIAVEEAIRLKEAGIATEVIAVSIGVKQSQETLRTALAMGADRAILVVAAEDVHTDIEPLSVAKILKGVIDAEEPGLVLCGKQAIDNDMNATGQMLAALLGWSQATFASKLAIEGDSATVTREVDGGLQTIKVKMPAIVSVDLRLNEPRYASLPNIMKAKKKPLDEKTPADFGVDVTPRHTVVSTAEPKTRKAGEMVGSVDELVAKLKEKGAV
MKILVPVKRVVDYNVKVRVKADGSGVELANVKMSMNPFDEIAVEEALRLKEAGKATEIIVVSIGPKQATETIRTGLAMGADRGILVQTDD----TVEPLAVAKVLKGIVEEEEPGLAILGKQAIDDDCNQTGQMLAALLGWAQGTFASKVDLGDNTVDVTREIDGGLQTVKLNMPAIVTTDLRLNEPRYASLPNIMKAKKKPIAEKTLADFGVDATPRLKVLNTAEPEARKAGVKVGSVEELVDKLKEAGVL
MKILVPVKRVIDFNVKVRVKADGSGVDMANVKMSMNPFDEISVEEAIRAKEAGKATEVVAVSVGPAQAQETIRTALAMGADRGLLVQTDV----ELQPLAVAKILKALVDKEQPQLVILGKQAIDDDANQTGQALAALLGWGQATFASKLVIEDGAALVTREVDGGLETIRVKLPAIITTDLRLNEPRYASLPNIMKAKKKPLDTVSPADLGVDPAPRLKTLKVAEPPKRKGGVKVASVQELVAKLKEARVI
MKILVPVKRVVDYNVKIRVKADGSGVELANVKMSMNPFDEIAVEEALRLREAGKATEVIVVSIGPAQAAETIRTGLAMGADRGILVKVDG----VVEPLAVAKLLKKIVVQEAPELVILGKQAIDDDCNQTGQMLAALLGWPQGTFASKVIVGDGSVDVIREVDGGLQTVALKLPAIVTTDLRLNEPRYASLPNIMKAKKKPLDETSAETLGVDVAPRLKVLKTVEPAGRSAGVKVGSVAELVSKLKEAGVL
MKVLVPVKRVIDYNVKVRVKADGSGVDLANVKMSMNPFDEIAVEEAIRLKEAGKADEVIAVSIGVKQSQETLRTALAMGADRAILVVAADDVHTDIEPLSVAKILAAIVKEEEPGLVLCGKQAIDNDLGATGQMLSALLGWSQAMYANKVDVEGDHAVVTREVDGGLQTVKVKMPTIVSTDLRLNEPRYASLPNIMKAKKKPLDEKTPADYGVDVSPRLEIVKTGEPPVRAAGEMVGSVDELVSKLKEKGIV
MKVLVPVKRVIDFNVKVRVKSDGTGVELTNVKMSMNPFDEIAVEEALRLKEAGKASEVVVVSIGPAQAAETIRTGLAMGADRGVHVKVDG----PVEPLAVAKLLKGVAEEEKPGLIILGKQAIDDDCNQTGQMLAALLGWGQATFASKLEVEGADFKVTREVDGGLQTVKIKGPAIVTTDLRLNEPRYASLPNIMKAKKKPIDEKSAEHYGVDLAPHLEILKTSEPPGRKGGVKVGSVPELVSKLAEAGVL
MKILVPVKRVVDYNVKVRVKSDGSGVDIANVKMSMNPFDEIAVEEAVRLKEAGVATEVIAVSCGATQCQETLRTALAIGADRAILVESGE----ELQPLAVAKLLKALVDKEQPQLVILGKQAIDDDSNQTGQMLAALAGLPQATFASKVVVADGQAQVTREVDGGLETLALNLPAVITTDLRLNEPRYVTLPNIMKAKKKPLETVTPEALGVDVAPRLKTLKVSEPAKRSAGVKVPDVATLVDKLKEAKVL
MKILVPVKRVVDYNVKIRVKPDGSGVELANIKMSMNPFDEIAVEEAIRLKEAGKATEIVAVSIGAQQSSETIRTALAMGADRGILVKADG----VVEPLAVAKILKKIVEAEQPGLVIMGKQAIDDDSNQTGQMLAALLGWSQGTFASKLVLDGDSVSVTREVDGGLQTVKLKGPAIVTTDLRLNEPRYASLPNIMKAKKKPIEEKTAADYGVDTKPRLEVVKTTEPSGRKAGVKVGSVAELVAKLKEAGVI
MKVLVPVKRVVDYNVKVRVKSDGTGVDIANVKMSMNPFDEIAIEEAVRLKEKGVVTEVIAVSCGVTQCQETLRTAMAIGADRAILVETDA----DLQPLAVAKLLKALVDKEQPGLVILGKQAIDDDCNQTGQMLAALTGMPQGTFASKVEVADGVAAVTREVDGGLEVVKLTLPAVVTTDLRLNEPRYVTLPNIMKAKKKQLDIVKPADLGVDVAPRIKTLKVEEPPKRSAGIKVADVATLVDKLKEAKVI
MKILVPVKRVVDYNVKIRVKPDGSGVDLANVKMSMNPFDEIGVEEALRLKEAGKATEVVVVSIGPAQAAETLRTGLAMGADRGILVKTDA----AVEPLAVAKILKGVVEAEAPGLVILGKQAIDDDCAQTGQMLSALLGWSQGTFASKVVIDGDVLSVTREVDGGLQTVKLKMPAIVTTDLRLNEPRYASLPNIMKAKKKPIDEKTPADFGVDTTPRLKVLTTVEPGARKAGVKVGSVAELVQKLKEAGVI
MKILVPVKRVVDYNVKVRVKSDGTGVDIANVKMSMNPFDEIAVEEAMRLKEAGKATEVIVVSCGVVQCQETLRTAMAIGADRGVLVETDV----ELQPLAVAKLIKALADKEQPQLIILGKQAIDDDCNQTGQMLAALLGWPQATFASKVVVDGDKVAVTREVDGGLETLSLTLPAIVTTDLRLNEPRYVTLPNIMKAKKKTLEIIKPADLGVDVAPRLKTLKVSEPPKRSAGIKVPDVATLVSKLKEAKVI
MKVLVPVKRVIDYNVKVRVKADGSGVDLANVKMSMNPFDEIAVEQAIRLKEAGQAEEVVAVSIGVKQSQETLRTALAMGADRAILVIAADDVHTDIEPLTVAKILAKVVEEEQPGLVLCGKQAIDNDMNATGQMLSALLGWSQATFASEVEVAGDKAKVTREVDGGLQTIEVNMPTVISVDLRLNEPRYASLPNIMKAKKKPLDEKTAADYGVETAPRLEIVKTAEPEARAAGIKVGSVEELMEKLKEAGAV
MKVLVPVKRVIDYNVKVRVKADGSGVDLANVKMSMNPFDEIAVEQAIRLKEAGQADEVIAVSIGVKQSQETLRTALAMGADRAILINAADDVHTDIEPLAVAKLLKAVVDEEQPSIVLCGKQAIDNDMNATGQMLSALLGWSQATFASEVAIDGDSATVTREVDGGLQTIKVKMPTIVTVDLRLNEPRYASLPNIMKAKKKPLDEKTPADYGVDVAPRLAIVGTTEPETRKAGEMVGSVDELVEKLKEAGTV
MKVLVAVKRVIDAYVKVRVKSDGSGVETQNVKMSMNPFCEIAVEEAVRLKEAGVATEIVAVSCGPQQSQETIRTALAMGADRGILVQSDE----ALEPLAIAKILKAVVDKEQPELVLLGKQAVDNDFGQTGQMLSALLGWSQATYASKIQKADGELTVTREIDGGLETIKVKLPAIVTADLRLNEPRYASLPNIMKAKKKPIDTMSPADLGVDAAPRLSVVKVTEPPARQAGVKVGSVAELVDKLKEAKVI
MKILVPVKRVIDYNVKVRVKPDQSGVELANVKMAMNPFDEIAVEQALRIKEAGQADEIVLVSVGPTQAQETIRTGLAMGADRGIHIEADQ----DVEPLAVAKLLRAVVDKETPGLVICGKQAIDDDSNQTGQMLSALLGWAQATFASGVELAGDKAKIIREVDGGLEHIEVSMPAVITVDLRLNEPRYASLPNIMKAKKKPIDSMSADELGVDTAPRLKVVKVEEPAARSAGIKVGSVAELVDKLKEAKVI
MKVLVPVKRVVDYNVKVRVKSDGSGVDIANVKMSMNPFDEIAVEEAVRLKEKGVVTEVIAVSCGVAPCQETLRTAMAIGADRAILVQTPAD-GLELQPLAVAKLLKALVDKEQPGLIILGKQAIDDDANQTGQMLAALADLPQATFASKVEVAGDKVNVTREVDGGLETLSLSIPAVVTTDLRLNEPRYVTLPNIMKAKKKQLDTVTPADLGVDVTSKLKTVKVSEPPKRSAGIKVPDVAALVAKLQEAKVI
MKVLVPVKRVVDYNVKVRVKSDGTGVDIANVKMSMNPFDEIAVEEAVRLKEKGVATEVIAVSCGVAQCQETLRTAMAIGADRGILVETTE----ELQPLAVAKLLKALVDKEQPGLIILGKQAIDDDANQTGQMLAALADLPQATFASKVEVAGDKVNVTREVDGGLETLALSLPAVITTDLRLNEPRYVTLPNIMKAKKKQLDTVKPEELGVDVAPRLKTLKVAEPAKRGAGVKVPDVATLVSKLKEAKVI
MKILVPVKRVVDYNVKVRVKADGSGVELANVKMSMNPFDEIAVEEALRLKEAGKATEIVVASVGPQQATETIRTGLAMGADRGILVKTDE----TTEPLAVAKILKGIVEEEEPGLVILGKQAIDDDCNQTGQMLAALLGWAQGTFASKVDLGDGTVDVTREIDGGLQTVKLNMPAIVTTDLRLNEPRYASLPNIMKAKKKPIDEKAPGDYGVDIAPRLKVLNTAEPESRKAGVKVESVAELVDKLKEAGVL
MKVLVPVKRVVDYNVKVRVKSDSTGVDIANVKMSMNPFDEIAVEEAVRLKEKGVVTEVIAVSCGVQQCQETLRTAMAIGADRAILVQTDE----ELQPLAVAKLLKALVDKEQPGLVILGKQAIDDDANQTGQMLAALADLPQATFANKVEVADGKATVTREVDGGLEAVSITLPAVVTTDLRLNEPRYVTLPNIMKAKKKQLDTVTPADLGVDVAPRLKTLRVSEPPKRGAGVKVPDVAALVDKLREAKVI
MKVLVPVKRVVDYNVKVRVKSDGTGVDIANVKMSMNPFDEIAVEEAVRLKEKGLVTEVIAVSCGDTKCQETLRTAMAIGADRGILVETTE----ELQPLAVAKLLKALVDKEQPQLIILGKQAIDDDANQTGQMLAALADLPQATFASKVDLADGKVTVAREVDGGMETLTLTLPAVITTDLRLNEPRYVTLPNIMKAKKKTLDVFKPEDLGVDVTPRLKTLKVSEPPKRGAGIKVADVAALVDKLKEAKVI
MNIVVCVKYVPDATADRSFDASDNTVDREGVDGLLSELDEYAVEQALQVAEE-NDGEVTVVTVGPADAADAVRKALQMGADAGVHVEDDT--IAGSDAVATSLVLAKAIEK-EHDLVFFGMSSTDGLMGVVPTMVAERLGLPAVTFASEVTVDGSTVTVRRDGDTATETITASAPAVVSVTDQSGEPRYPSFKGIMAAKKKPVEDLTLDDLGIEAAAWTKVLSFAERPPRTAGEIVDGGVKLAEFLASKKFV
MKILVTIKQVAALDEDFEMRGDGRDVDPDFLLHDLNEWDNYTLEEAMRLKEGPEGIEVVVVTVGPDSADEELRKCLAKGADRAIRIWSDA--LEEADPIAVARVLAALARRENAALVFAGVQGSDHAYGATGMALAALLDAPHAAVVAALEYGANTATVRRELEGGLAQVRVECPAVLTLQLGINTPRYASLRGIKQAASREIEVLEPAALGVAPGSLSRVRRMYVP-ERGRAQMIEQAAKLAQLIKFRGEA
MKVLVPVKRVVDYNVKVRVKSDGTGVDIANVKMSMNPFDEIAVEEAVRLKEKGVVTEVIAVSCGVAQCQETLRTAMAIGADRGILVETTE----ELQPLAVAKLLKALVDKEQPGLVILGKQAIDDDCNQTGQMLAALADLPQATFASKVEVVDGKAHVTREVDGGLETLAVTLPAIITTDLRLNEPRYVTLPNIMKAKKKQLDTFKPEDLGVNVAPRIKTLSVAEPAKRSAGIKVPDVATLVDKLKVAKVI
MKVLVAVKRVLDYNVKARVKSDGSGVDLASQKLSMNPFDEIACEEAVRLKEAGVATEIIAVSCGPAGCQETLRSAMAIGADRGVLVETDA----VLEPLAVAKLMRHVALKEGVQLAIFGKQAIDDDAGQAGQMFGALTGWGQATFASKVRIEGGTALVTREIDGGLETLRLKLPLVVTTDLRLNEPRFITLPNIMKAKKKPLEVLKAAELGLDLAPRTTTLRVEEPAVRKAGIKVADVADLVKRLKEAKVI
MKVLVPVKRVVDYNVKVRVKSDQTGVDIANVKMSMNPFDEIAVEEATRLKESGAATEVIALSCGVAQSQETLRTALAIGADRATLVQTDA----ELQPLAVAKLIKAVVDKEQPQLVILGKQAIDDDANQTGQMLAALLDWPQATFASKVEVSGDSVSVTREVDGGLETLKLSLPAVITTDLRLNEPRYVTLPNIMKAKKKPLETLTPEELGIDVAPRIKTLKVTEPPARAAGIMVPDVATLVEKLKEAKVI
MKVLVAVKRVVDYNVKVRVKSDGTGVDIANVKMSMNPFDEIAVEEAVRLREKGAVTEVIAVSCGVTQCQETLRTAMAIGADRAILVETAE----ELQPLAVAKVLKALVDKEQPGLVILGKQAIDDDCNQTGQMLAALADLPQATFASKVEVAGGKASVTREVDGGLETISISLPAVITTDLRLNEPRYVTLPNIMKAKKKQLDIFKPADLGVDVAPRIKTLKVSEPPKRSAGIKVPDVATLVSKLKDAKVI
MKILVTIKQVASLDEDFELRDDGRDVEADFHVFDLNEWDHYALEEAMRLKEGAAGIEVVVATVGPDSADEELRKCLAKGADRAIRIWSDD--LEGADPVGIARVLAALARKEAPDLIFAGVQASDHAYGATGMALAGLLDWPHAAVVAGLDYGSPCATVRRELEGGAATVKVQTPAVLTLQLGINTPRYASLRGIKQAAARSIETLSPAELGVPAGSLSRVRRVYVP-ELGRAQMIEQAARLASLIKFRGEA
MKVLVPVKRVVDYNVKVRVKADSTGVDIANVKMSMNPFDEIAVEEAVRLKEKGVATEVIAVSCGVTQCQETLRTAMAIGADRAILVETSE----ELQPLAVAKLLKALVDKEQPGLVILGKQAIDDDANQTGQMLAALADLPQATFASKVEVADGKAKVTREVDGGLETLSITLPAIITTDLRLNEPRYVTLPNIMKAKKKQLDTLKPEDLGVDVKPRLKTLKVSEPPKRGAGVKVPDVATLVAKLKEAKVI
MKILVPVKRVVDYNVKVRVKSDGTGVDIANVKMSMNPFDEIAVEEAVRLKEKGIATEVIAVSCGVTQCQETLRTAMAIGADRGILVETPAE--LELQPLAVAKLLKALVDKEQPGLIILGKQAIDDDCNQTGQMLAALADLPQATFASKVEVVDGKAQVTREVDGGLEVLSLSMPAVITTDLRLNEPRYVTLPNIMKAKKKQLDTFKPEDLGVDVAPRITTLKVSEPPKRSAGIKVPDVATLVDKLKTAKVI
MKVLVAVKRVVDYNVKVRVKSDGTGVDIANVKMSMNPFDEIAVEEAVRLKEKGLVTEVIAVSCGPTQCQETLRTAMAIGADRAILVEXTD----ELQPLAVAKLLKALVDKEQPSLVILGKQAIDDDNNQTGQMLAALAGLPQATFASKVELSADGASVTREVDGGLETLKLTLPAVITTDLRLNEPRYVTLPNIMKAKKKTLEVVKPADLGVDVAPRIKTLKVSEPPKRSAGIKVPDVATLVSKLKDAKVI
MKVLVAVKRVVDYNIRPRIKADGSDVDIAGVKMSINPFDEIAVEEALRLKERGVVTEIVAVTIGTVACQDVLRHALAMGADRVILLESDL----ELQPLGVAKLLKAIVDKEQPSLVILGKQAIDDDAGQTGQMLAALMNAGQGAFASSITVADGEALVVREVDGGTETVALKLPAVITADLRLNEPRFVKLPNLMMAKKKPIETIAASDLGVDAAPRLKLLKAAEPAERKAGIKVANVAELVSKLREVGAI
MKILVPVKRVVDYNVKIRVKADGSGVELANVKMSMNPFDEIAVEEAIRLKEAGKASEIVVVSIGPQQAAETIRTGLAMGADRGILVKTDV----ATEPLGVAKVLKKVIEQEAPGLVIMGKQAIDDDANQTGQMLAALLGWSQGTFASKVVIGDGSVDVTREIDGGLQTLTLKLPAIVTTDLRLNEPRYASLPNIMKAKKKPIDETSPETLGVDVSPRLKVLKTAEPPVRQAGVKVGSVAELVQKLKEAGVL
M--LVPVKRVVDYNVKVRVKSDHSGVDIANVKMSMNPFDEIAVEEAVRLKEKGVASEIVAVSCGVQACQETLRTALAIGADRAILVQTDV----ELQPLAVAKILKALVDKEQPGLVILGKQAIDDDANQTGQMLAALAGLAQATFASKVEIAQGKATVTREVDGGLETIAITLPAVVTTDLRLNEPRYVTLPNIMKAKKKPLDVLDPAALGVDAAPRLKTLKVSEPPGRKAGIKVPDVATLVAKLKEAKVI
MKILVPVKRVIDYNVKPRIKGDQTGVDLSNVKMSMNPFDEIAVEEAARLKEAGKADEVVVVSIGEQKAQETLRTGLAMGADRGILIVTEQ----MPEPLAVAKILAKVTEEESPDLVILGKQAIDDDSNQTGQMLAALLGWSQGTFASKVEPGEEGVNVTREIDGGLETLKLTTPAIITTDLRLNEPRYASLPNIMKAKKKPIDEKTAADLGVDVAPRLETLKVTEPPKREAGEMVPDVDTLVAKLKMGVAA
MKVLVPVKRVIDYNVKVRVKADGSGVDLANVKMSMNPFDEIAVEEAIRLKEAGKAEEVIAVSIGVKQAQETLRTALAMGADRAILVVAADDVHTDIEPLAVAKILKAIVDEEQPGIVLCGKQAIDNDMNATGQMLSALLGWSQGTFASSLDIDGDHATVTREVDGGLQTIKVSMPTIISVDLRLNEPRYASLPNIMKAKKKPLDEKTAADYGVDVTPRLQITGTSEPDSRAAGIIVGSVDELVAKLKEVGAV
MKILVPVKRVVDYNVKVRVKSDGTGVDIANVKMSMNPFDEIAIEEAVRLKEAGIATEVVAVSCGVAACQETLRAAMAIGADRGILVETDV----ELQPLAVAKLLKALCDKEAPQVVICGKQAIDDDSNQTGQMLAALMSWPQATFASKLVIAGGAATVTREIDGGLETLEIKLPAVVTTDLRLNEPRYATLPNIMKAKKKPLETVKPADLGVDVAPRLATLKVVEPAKRSAGVRVADVAQLVDKLKEAKVI
MKVLVPVKRVVDYNVKVRVKSDQSGVDIANVKMSMNPFDEIAVEEATRLKEKGVATEIIAVSCGVAQSQETLRTAMAIGADRAALVQTDV----ELQPLAVAKLLKALVDKEQPGLVILGKQAIDDDANQTGQMLAALLGWPQATFASKVEVSGDTVAVTREVDGGLETLSLKLPAIITTDLRLNEPRYVTLPNIMKAKKKTLDVITPEELGVDVAPRLKTLKVSEPPARSAGIIVPDVAALVDKLKEAKVV
MKVLVPVKRVIDYNVKVRVKADGSGVDLANVKMSLNPFDEIAVEEAIRLKEAGKADEVVVVSIGVKDAQKELRTALAMGADRAILIVATDEATTDIEPLAVAKLLKAVIAEEAPGLVIAGKQAIDNDMNATGQMLAALLGWSQATFASELSVEGDSAIVTREVDGGLQTIKVKLPAIVTADLRLNEPRYATLPNIMKAKKKPLEEKTAADYGVDVSPRLQVISTAVPSERSAGIMVADVAELVAKLKDAGAV
MKILVAVKRVIDYNVKIRVKSDQTGVETANVKMSMNPFDEIAVEEAVRLKDAGIATEVIAVSIGPVACQETLRTAMAIGADRGILVEANE----EVQPLAVAKLLKAIVDKEQPQIIILGKQAIDDDSNQTGQMLAALMNAGQATFASKVVVQDGNLSVTREIDGGLETIALKLPAVITTDLRLNEPRFVTLPNIMKAKKKPLDSMKPEDLGVDITPRLKTLKVVEPAARSAGVMVPDIKTLVEKLKEAKVI
MKVLVPVKRVIDYNVKVRVKADGSGVDLANVKMSMNPFDEIAVEEAIRLKEAGKVDEVIAVSIGVKQSQETLRTALAMGADRAILVVAADDVHTDIEPLAVAKILAAIVKEEEPGLVLCGKQAIDNDLGATGQMLSALLGWSQAMYANKVDVEGDNAVVTREVDGGLQTVKVKMPTIISTDLRLNEPRYASLPNIMKAKKKPLDEKTAEDYGVDVSPRLEIVSTGEPAARAAGEIVPDVDTLVAKLKEKGIV
MKVLVPVKRVVDYNVKIRVKSDGSGVELGNVKMSMNPFDEIAVEEALRLKEAGKATEVVVVSIGPAQASETIRTGLAMGADRGILVKVEG----NVEPLAVAKILKAIADEEKPGLIILGKQAIDDDSNQTGQMLAALLGWSQATFASKLEVDGADFQVAREVDGGSQIVKLKGPAIVTTDLRLNEPRYASLPNIMKAKKKPIAEATAEQYGVDLAPHLEILKTVEPGGRKAGVKVKDVAELVSKLKEAGVI
MKVVVAVKRVADPNVKVRALADGSGVDLANVKMTMNPFDEIAVEEAVRLKEAGHATEIVVVSVGPEKSAETLRTALAMGADRGLLVRSDA----VVEPLAVAKILKAVAETEKPDLIIVGKQAIDDDANQTGQMLAALLGWGQGTFASKIAIGGAAIEVTREVDGGLQTVNLPLPALVTADLRLNEPRYASLPNIMKAKKKPIDEKTPADYGVAVEPRLTVVRVHEPATRKAGIKVGSVAELVDKLREAGVL
MKILVPVKRVVDYNVKIRVRPDGSGVELANIKMSMNPFDEIAVEEALRLKEAGKASEVVAVSIGPAKTDETIRTALAMGADRGIWVKTEE---AGIEPLTVAKLLKKVVEEEAPGLVILGKQAIDDDCNQTGQMLAALLGWPQATFASKVVLGDATVKVTREIDGGLQTVSLDLPAVLTTDLRLNEPRYASLPNIMKAKKKPIDEKSPAAYGVDVAPRLQVISTTEPAGRSAGIKLGSPAELVAHLKQAGVL
MKVLVPVKRVVDYNVKIRVKADGSGVELANVKMSMNPFDEIAVEEAIRLKEKGHVTEIVAVSVGPAQATETLRTALAMGADRGILVKTDA----TVEPLAVAKILAKLVESEAPGLVIMGKQAIDDDCNQTGQMLAALLGWPQGTFASKVVPGEGSFDVTREVDGGLVTERLTLPAVVTTDLRLNEPRYASLPNIMKAKKKPIDETSPEALGVDAAPRLKVLTTAEPAARKSGAKVGSVAELVSKLKEAGVL
MKILVPVKRVIDYNVKVRVKSDGSGVELANVKMSMNPFDEIAVEEAIRQKEAGKATEIVAISIGPAQASETIRTALAMGADRGILVKVDA----MPEPLAIAKILKGIVEAEQPGLVIMGKQAIDDDSNQTGQMLAALLGWPQGTFASKLVIEGDSVAVTREVDGGLQTVKLKSPAIVTTDLRLNEPRYASLPNIMKAKKKPIDEKTPGDYGVDVKPRLEILKTVEPGGRKSGVKVATVAELVEKLKEAGVL
MKVLVPVKRVIDYNVKVRVKADGSGVDLANVKMSMNPFDEIAVEQAIRLKEAGQADEVVAVSIGVKQNQETLRTALAMGADRAILVVATEDVHTDIEPLAVAKILKAVIDEEQPGIVLAGKQAIDNDMNATGQMLAALTGWSQATFVSELDIQGDSALVTREVDGGLQTIKVSMPTIVTVDLRLNEPRYASLPNIMKAKKKPMDEKTPADLGVDIAPRLTIVSTGEPEARAAGIKVGSVDELVEKLKEVGAV
MKILVAVKRVLDYNVKARVNADGTGIDLANVKMSMNPFDEIAVEEALRIKEAGKADEVIAVSMGVKQSQETIRTALAMGADRGILVETDN----ELQPLAIAKLLAAIAAREEPGLVIVGKQAIDDDSNQTGQMFAALMDWPQATFASKVDIDGDSMKVTREVDGGLESIQVSLPALITTDLRLNEPRYAKLPNIMKAKKKQLDVLTPEELEVDISPRLVTVKVEEPPTRKAGEIVGSVAELVDKLREAKVI
MKILVPVKRVIDYNVKVRVKADQSGVELANVKMAMNPFDEIAVEQALRLREAGTATEVVAVSIGPSQNQETIRTALAMGADRGIHIEASH----DVEPLAVAKLLKAIVDKEAPELVLVGKQAIDDDCNQTGQMLAALLGWAQGTFVSGIELGGDKAKIIREVDGGLEHLEIAMPAIVTVDLRLNEPRYASLPNIMKAKKKPLDSISVEELGVDVSPRLTTVKVEEPETRSAGIKVSDVGELVDKLKEAKVI
MKVMVPVKRVVDYNVKVRVKSDHTGVDIANVKMSMNPFDEIAVEEAVRLKEKGLVTEIIAVSCGVAQCQETLRTAMAIGADRAILVQTDV----PLQPLAVAKLLQALVAREQPALIILGKQAIDDDANQTGQMLAALADLPQATCASKVELAPDRLEVTREVDGGLETLALTLPAVITTDLRLNEPRYITLPNIMKAKKKPLDTVTPDDLGVDVAPRLTTLKVSEPAKRGAGVKVADVAALVEKLREAKVI
MKILVAVKRVIDYNVKVRVKADQSDVDLTNVKMAINPFCEIAVEEAVRLKEKGIASEIIAVSIGDKKCQEQLRTALALGADRGIHIETES----ATGSLSVAKLLKAVVDEEKPELIMLGKQSIDSDNGQTGQMLAALAGLSQGTYASEISLDEGRVSVTREIDGGLQTLSLSLPAVVTTDLRLNEPRFASLPNIMKAKRKPIDVKTPEQLGVTLTSTITTLKVEAPAERQAGIKVASVDELVEKLKEAKVI
MKIVVPVKRVVDKDIKIRVKADGSGVELANVKMSMNPFDEIAVEEAIRLKEAGKATEIIAVSVGPQQASETIRTALAMGADRGILVKADG----AVEPLAVAKILKAVIDAEQPGLVIMGKQAIDDDCNATGQMLAALTGWSQGTFASKLSVEGDTVQVTREVDGGLQTVKLKGPAIITADLRLNEPRYASLPNIMKAKKKPIDEKTPDAYGVDIAPRLDVVKTVEPSGRKSGVKVASPAELVSKLKAGVLG
MKVLVPVKRVIDANVKPRVKADGSGVELANVKMAMNPFDEIAVEEAIRQKEAGKVEEIVAVSIGPAQAQETLRTALAMGADRAILVKCDQ----AVEPLDVAKILKGIAEAEKPGMIILGKQAIDDDANQTGQMLAALLGWAQGTFASKLEISEGTAKITREVDAGLQVVELKLPAIVTTDLRLNEPRYASLPNIMKAKKKPLDEKAPSDYGVEVRSRLKVLTTEEPAKRKAGIKVSSAAELVDRLKEAGVL
MNIVVCVKQTPDTAATVTVQ--DGRVTWGDAPLVLNPWDEFAVEQALRTKEA-HGGKVTAVCLGAETAKEALKQALAMGCDAAILISDPA--FDGADSLAVSAGLAAAIRKGEVDLAFFGRQAVDSDTGLTGPQVARRLGWPSLSLVAAVDPAGKSIEVERMLEEGRQQVRSQLPAVVSVVKELNEPRYPSFMGIRKASKAEIPVWTAADLGLASPAALAWPEVISPKVDTKCEMIQIAEKLVSRLLEEKVL
MKVLVPIKRVIDANVQVRVKSDQTGVELTNVKMAMNPFCEIAVEQAVRMKEAGIASEIIVVSAGPAQAQETLRTGLAMGADRGIHIQSDD----DLQPLAIAKLLKAVVANEEPGLVILGKQAIDGDNNQTGQMLSALLGWSQGTFISAVEVAGDKLNITREVDGGLQKASLAMPAVLTVDLRLNEPRYASLPNIMKAKKKPIDATSPADLGVDVAPRISTLKVTEPPARDAGVIVGSVSELVDKLKEAKVI
MKILVPVKRVVDFNVQIRVKGDGSGVDLARVKMSMNPFDEIAIEEAVRLQEAGKATEVVLVSIGPAEAAETIRTGLSMGADRGILIRSEA----PVEPLAVAKLLRAVVEEEGPGLIILGKQAIDDDSNQTGQMLAALLGWAQATFASKLEVDGAYFKVTREVDGGLQTVRLKGPAIVTTDLRLNEPRYATLPNIMKAKKKPIVERAADLYGVDLAPRLEVLRTTEPPGRKAGVKVKDVAELVSKLREAGVI
MNIVVCVKQIPDPADPGALDPETKTLKRDV-KLILDESDSYGVEMALQLVDEAGEGEVRLVSMAPNNEMSGLRTALAMGAESAVLVSDDS--LAGSDALSTAKVLAAAINR-EPTLILTATESSDGYTGTVPAQIAEILDLPSVTFAKEISVDGEVVSVKRQTEEGYDEVECPLPCVVSVTAGVVEPRYPSFKGIMAAKNKPVEELDLAALGIEEGARQEIIEIAQAPEREAGEIIDAHERIMAFLDELKVL
MEIYVLVKQVPDPEAMIKVKS-DSELEIEN-KYFTNFFDEIAIETGLKLREK-LGGKVTVLTVDNKRV-DALRRGIAMSADDAIQITDPA--LEGSDQFAIARALAAYLKDKPFDLILAGRQAMDDDSGIVGPAVAELLGIPHVNTITSLEIDKKEARVVREVEGGKEILSCPLPALFTCQKGLNNPRIPQVMNVMKAMKAQIKKVNLAALGLSAAVKIKVQKYLAPPKRPPVKMIENVKALVKLLKEAKVI
MKILVGLKRVVDYNVRVRVKPDGTGIVTDGVKMSINPFDEIALEEALRIKEKGAAAEVIVVGIGPADAQQQLRTGLAMGADRAILVQTDA----TVEPLAAARIFLQLIEKESPQIVLLGKQGIDDDNNQTGQMLAALWNRPQATFASKVELDGAKARITREVDAGLETIEVDLPAVITSDLRLNEPRYVKLPDIMKAKKKPLDVLSIADLGVSTDSQFKTLKYDPPAGRQKGIMVKDVAELVAALKK-GLV
MRILVGLKRVVDYNVRVRVRSDGSGVDTDGVKMSINPFDEIALEEALRIRERGEASEVIVVSIGSGEAQQQLRTGLAMGADRAILVKSET----ELDSLSAAKTLLAVVERETPDLVLLGKQAIDNDNNQTGQMLAALWNRPQATFASAVKVLDGRLQVTREVDVGLETIEVDLPAVVTTDLRLNEPRYVKLPDIMKAKKKPLQEIDAAELNISADHSIKTTAFEPPQERQKGIMVSDVSELVSALKK-GLL
MKLLVAVKRVLDYNVKVRVKSDGSDVELANVKMGINPFCEIAVEEGVRLREAGVASELVVVTFGPEAAAEQLRHALALGADRARHYVTGE----TLTPLTVARALQQVCELEQPDLVLLGKQSIDSDNNQVGQMLAALNDWPLATFASAIKLVEGELQVTREIDGGLETLGMPLPAVVTVDLRLNEPRFASLPNIMKAKRKPLESAPFTALGVEPAAQTRLLGVMAPAARSAGIMVGSVDELLDKLKEVKVL
MKVLVGVKRVVDYNVRIRVKPDGSGVLTDGVKMSMNPFDEIAVEEAIRLRERGHATELVAVSIGPLAVQEQLRTALAMGMDRAIHVESAT----ALQPLEAAQVFCALAQQEQADIVLLGKQAIDDDSGQTGQMTAALWGRPQATYASVIEINGSTARVTREVDAGLEVIEVDLPAVFTSDLRLNEPRYVKLPEMMKAKKKPMDVKPAAELLGSNVPRLELGTVRPPPARGAGIKVKTVEELVTELQR-GLI
MNIVVTVKQVPDTQ-EVKIDPKTGTLIREGVPSIINPEDKNAIEAALRIKEDNDDVVVTVLSMGPPQAEIALREALAMGADRAILMSDRA--FAGADTLATSYMLSRAIKKKKFDLIICGRQAIDGDTAQVGPQLAEGLNLPQATYVEEIAIRQDVVTVKSRFDSVMRTIEMKMPALITVSSRVNRPRFKTMNGVLKAFDKDVVTWTKDDLKLNPGSPTWVRKTFVPSHSRAGLMIESAADILDFMLEKSLL
MKILVTAKRVEDPESKIKVKPDGSGIVQEGLKYKINPFDEIGVEEGLRLAAK-HGGEVVVVSIGAKEVQESLRHALAMGAHRAVWVNHVG----PLDQLGIAALLQKVVEKEKPDLVLLGKQSIDDDQNQVGQYLAEFLGWGQATFASKVEADGKTVRVVREVDNGLATLECTLPAVVTTDLRLNLPRYASLPGIMKAKSKPIEELTPQKLGVDVALKIQVLKLSSPPPRKAGIKVPDVASLVDKLREAKAV
MKSLVCLKQVPDTETQIKVKPDGSGIVTDGIKYVINPYDEFSVEEALRLKEKFKTGEVVILSIGPDRTTEAIRTALAMGADRGIHVNDES--VNNADPFAIAKALAAAAANVEYDVIFCGHRAIDDDFGEAGAMLAEFLGLPQVTLVTKVEVDKKSATVERDVEGGKETVEVPLPCVLTSQKGLNEPRYASLPGIMKAKKKPIDKKTAGDLGISPEAKLQAKQYSMPPERQAGKKYDVAKTVVQALREAKII
MNIIACARRVPTLESTIKLLPAPPFMDTSGITYMTNPFDEYAIEEGIRIKERLGGGELTVVTVGPEGADQMILNALAMGADRAVYVKEEV--SHRLDSFVVASLLKDAVSEREYDVILCGKEAVDDRQGAVGIELAEFLGLPHVAVVTKLDIDSRKATARRQIEGAWEIVECQLPAVFTCHKGLNEPRYPPLPGIMKARTKPRKDITPAVI----DAKLSLTGLKHLPRRKAGKKLQATDELLRLLHEAKVI
MNIVISIKQVPDSA-EVRINPETNTLIRDGVPTIINPYDMHAIEAGLQIKEM-TKGKVTVITMGPPQAESALREAISMGADDAVLLSDRA--FAGSDTWATAFTISRAIAKG-ADIIICGKQAIDGDTAQVGPEMAEFLDIPHIAYVRKIDIKPDSIKVQRMMDEGYDIVESSLPVLLTVVKELNQPRLPSLKGKMAAKKAEIKKLGHKELEIDEGSPTQVKNIFAPEARSERKILEQVNQLAGELKQLKCL
MEIIVCVKRVPNLSTEIEVDRDGRSLVDSDLEYDVNEWDNFAIEAAVQLKEA-RGARVTAITIGDEDSEDVLRRALAMGADEALHLMDTA--FDGSDAWGIATALHRAIADRSFDLVLTGAISSDEARGHVGGMLAAMLDIPMVALVTSLSVDGTTATVRHEVEGGLRVTRIDLPALITVQTGLNEPRYVSIRGIRKVSGMEIPVRTAADLRLDAAARVKVEEIFLPTRGEGAEMLSVVEALVERLQ-AGGF
MKIYVCVKHVPDTAANIR--PLGGTAFDETVKFVMNPYDEYALEQALRIRESGSGAEVVAVTVGKAVAASTLRTALAMGADRAILVRTDA---YFADSVETGRLLHRAISLGSPDLILTGRQSVDTEGMQIPYRLGVLFDMPVAINVTAFSMAEGRVAVEREIEGDLEVIEMTTPCVVGAAKGLNRPRCPTLPDMMKAKKKEIRVINQADLGLPSVPAVELLCLQAAPDRGRGRILKMVRELLRLLREAKVL
MNIVVCIKQVPDTETQIKIASDGKNIDASDIKWVMNPYDEFGVEEALRIKEA-QGGEVTVVGVGPKRVTEALRTALAMGADKAVLVEDDD--IYGADPVGVAKILAKAVEPLNPDLIFFGQRAVDDDCGLAGAALAEFMDLPQMAVINKLTVEDGKAVATRPVEGQTLTLEASLPAVVTAQKGLNEPRYASLPGIMKAKKKPFETKTLADLGMERDDKIEVIALSPPPERAAGRAIELAAGLAKALREAKVI
MKIVVLLKQTFDTEEKITI--ENGSIAEDGVKFVINPYDEYAVEEAVKLRDD-HGGSVTLLSVGPDRTAEALRTALAMGADDAVLISDER--IP-DDEYAVSKVLHAYLSKESPDLILGGNFSVDRGSGQVAIRLAQLLGISHTGSITKLTLNGTTAEVHRDAEGDLEVLEVQLPAIFTAQQGLNEPRYPSLPGIMKAKKKPFQTLTLDDLGLSEQPATKQSELSLPPERSAGRILEVAHELVSLLRQSKVI
MRIIVPIKQVPETN-AVRMDSKTGTMIRDGVEAIINPLDLYAIEIAIQLRQE-HGGEVIAVSMGPAKAIAALREAIAMGCDSAVLLSDKA--FAGADTWATSYVLAKAIEHGDYDLIICGERATDGDTGQVGPGIASFLDLPVASYIGKVQVSNKTCRLHRLVEDGHEVLDVELPAVLTMVKEVADPRLPTLRGKQRAKKVDIPVWTANDIDADAGSPTRVVKIFRPQVARQCEKIQAVDKLVMFLQRKELI
MEIVVCVKQVPDTA-EIKVDPETNTLIRQGVPSIVNPFDKNAVEAALQLKEK-HDGKITVISMGPPQAKDALKECLAMGADEAILISDRA--FGGADTLATSYTLASAIKKGKVDLVICGKQAIDGDTAQVGPEIAEHLGIPQVTYVSKVEADGNILRVEREHEEGYEVLEISMPALLTVVKSINEPRYPTVKGTMKANRKEIPVWTVNDLEVDAGSPTQVRKIFVPPSRTQGEVIEAVGLLIQKLTEAKIV
MNFYVLMKRTFDTEEKIAI--NGGQIAEDGAEFIINPYDEYAIEEAIQLRDE-HDGEVTVVSVGSEEAEKQLRTALAMGADKAVLINIED-DVEETDQFTTARILAEYLKDKEADLILAGNVAIDGGSGQVGPRVAEQLNIPYVTTITSIKIDGETVTIVRDVEGDSETLETSLPLLVTAQQGLNEPRYPSLPGIMKAKKKPLEELELDDLDLEEEAKTKTIEIYLPPKKEAGRVLQQVKELVDLLHNNKVV
MKILVAMKQTFDTEEKIII--QDGLISDDGVETIVNPYDEYAIEEAIKLRDD-LGGEVIVMTVGKDGAEKELRTALAMGADRAVLVDDES--LF-GDEYTTAKVLAAVAKKEGFDLILGGQMAVDSGAGQGGPRLAEELSINHVSTAVKIDIEGTTVRVERDVEGDTEVVETSLPVLITAQQGLNEPRYPSLPGIMKAKKKPLDRLSADDLGLTAASKTEIVYQYVPEKKEAGRILSQVAEVVQLLREAKVI
MDIIVCVKRVPLTQVDLEIDGSKTGVRKDMLAYVINEWDNYAVEEAILLKEK-LEGTVTAITVGNDDDEEVLRRSLAMGADRAIRI-DPA--DRDLDSFVLSRALAEVIKGMDYDLVLAGVQADDDNHGMVGIMLAEHLGLAHAAVVNRLEPEGDGATISVELEGGIEVSRISLPALLSIQTGINEPRYVSIMGIRKAAKKELKVIQLNELGLSDARRTIIEEVFLPPETEGAEMITVAEDIIRIIKKGVSL
MNIYVLLKRTFDTEEKISV--SGGRIQEDGAEFIINPYDEYAVEEAIQLRDA-HGGEVTVVTVGSDESEKQLRTALAMGADQAVLINSEE-DLDEGDQHTTAKILTAFLKNKEVDFILAGNVAIDGGSGQVGPRVAEGLGIPYVTTITDIEINGTDVAITRDVEGDSEKISTTLPLLVTCQQGLNEPRYPSLPGIMKAKKKPLEELELDDLDLEEAPKTKTIDIFMPPAKSAGRVLDQVKELASLLREAKVI
MKVFVCLKQVPDTETKIKILPDQSGIDTAGIKWVVNPYDEFAIEEAVKFKEKNPTAQVWAITSGPKRAIESLRTALAMGADEAIVINSPD----GLDALSTAQALAKTIQQGGAHLVLTGKMAIDNSQSSVPQMVAEFLGIPHTTVVSKFEATAESFLVERDADGGTEVIQLMSPALVAANKGLNMPRYASLPGIMKAKKKIIKEVEFSSLGITTEQKVRYSGFALPPEKPPVKLLSQVSQLVEALREAKVI
MKILVPVKRVPDPELKIKIQ--DGAIDLGNANWVLNPFDEYAVEAALRLVENARDGEVIVVTLGPDDAAQQLRSALAMGADRAIRVDAQD---SDLDSRIVVDTLAAIVEAEKPDAVVMGKQAVDGDANQVGQMLAAKLRLPQATFAATIELDKSSVTVGREVDAGVEYKKIPLPGVITVDLRIVTPRYASLKGIMKAKKKPMDVKSLGDFGVDASPSITRQQVELPPARPPGQIVESVQELVKKLNEAKVL
MNIYVLLKKTFDTEETISV--SGGRIDESGAEFIINPYDEYAVEEAILQRDQ-HGGTVTVVTVGDASSEKQLRTALAMGADDAVLIDTDA-DLDEGDQFTTAKILEKFFEGKEADLILAGNVAIDEASGQVGPRLAERLDMPFITTAVKLEIENGTAKIEKDVEGDLEKIEVPLPLLVTCQQGLNEPRYTSLPGIMKAKKKPLEQLELDDLDLDERAKTATVAVFMPPKKQAGRILAQVKELVSLLTEAKVL
MNIYVVMKRTFDTEEKVEI--KDGRVDEEGAEFVINLYDEYAIEEAIVLKEA-HDGEVTVVTVGDEEAEKELRTALAMGADKAVLLDTED-LEDDVDHYTISEMLNAFFKDKEYDIILGGNVAVDDGAGQVAPRLAELLDINQVTTITKLDIEGTKATIERDVEGDVEVVETELPLLVTCQQGLNEPRYPSLPGIMKAKKKPLETLDLDDLGLDEEAKTKTVDRFLPPEKQAGKKLQQVEELIKLLKEAKVI
MNILVCLKQTFDTEERIVI--EDGQISEDGVEFVINPYDEYAVEEAIRLRDE-HGGEVTVITVGPERAEQALRTAMAMGADKGIIVDDED--LESADEYSIARVLATVIEDLDYDIILGGYMAVDDGSAQVGPRLAELLGIPHISTITKLTVDGETVEVEKDVEGDTEYIQSKLPILVTAQQGLNDPRYPSLPGIMKAKKKPLERMDLDDLDVDEEGKTETLEIFLPPEKEAGKILDQVKELVHLLREAKVI
MNVIVCLKQTFDTEERIVI--EDGKVSEDGVEFIINPYDEYAVEAAIQLKEE-HGGEVTVITVGPDRAEQALRTALAMGADKAVLINDES--LF-GDEHTIAKVLAQAIKRLDYDVILAGYMAVDGGSAQVGPRLAEELGIPHISTITDLKVEGKEALVEKDVEGDTAYMKAPLPALFTAQQGLNEPRYPSLPGIMKAKRKPLDRWDADTLGLNPVSPTEVLEVFLPPEKSAGRVLDQIKELVHLLKEAKVI
MNICVLIKRTFDTEEKIIL--TDGIIQEEGAEFIINPYDEYAIEEAIQIRDE-QGGEVTAVMAGNEDGEKELRTALAMGADKAVLINLEE-DVEDGDQWTTAKVLSTYLEGKNYDLILAGNVAIDGGSGQVGPRVAELLGIPYVTAITKLEIDGRKVKIERDVEGDVEVIEASLPLLVTAQQGLNEPRYPSLPGIMKAKRKPLEQLELDDLDLEEEPKTKVLEIFLPPKKEAGKILDQAKELVSLLREANII
MNILVCISRVPDTATRILVGPDGKTIDTQGIKYVISPYDEYGIEEGLRLKEK-NGGTVTAVTVGAEASTDILRTALAMCVDKAVLIKADT----QKDSFFVAKNIAEYAKELNPDIIFMGRQSVDYDSLQMPSMLGEFLGIPSVSVVSKLVVADGKASAERDIEGGKEIVESSLPCIISCQKGLNEPRYPKLPDIMKAKSKPIEMKEPVQT----DVKVTVLGMSIPLKQRIGKILADIDELVRMLHDSKII
MKIIVCVKEVPDTAIALKIKSDSTEIETENIPWVINPYDEYAMEESLRLKER-FVGNVTAITVGTERAESVLKSCIALGADRAIRINDKS--VKDRDGFVTSKILAKVIKSIGYDIILCGKESVDYGYAQTGQMVAEFLQIQCISAIKKLDVSNKEAACNREIEGGLEVVKCNLPAVFTAQKGLNVPRYASLSGIMRAKKMKIETLEPDALDLNPKPKIKITNLSYPPKRPEGKIIDTAKELVRSLQEARYI
MDLLVCVKQVPDTT-EVKIDPQTNTLIRQGVPSIVNPFDRNAVEAALQLKEK-HGGKVTVISMGPPQAKDALKECLAMGADDAYLVSDRA--FGGADTLATSYTLAAAIRKGKFDMILCGKQAIDGDTAQVGPEIAEYLDIAQVTYVAKVAVHGDSVRVEREHEEGYEIIETKLPVLLTVVRSINEPRFPTVKGTMKANRKEIPVIAVGDVDVDSGSPTQVRRIFTPQQRTQGEIIEAVQALFSKLSDAKIL
MKIIVLMKQTFDTEEKVVV--EGGRIKEDGVQFIINPYDEYAVEEAIRIKEA-GEAEVVVLSYGPPRVEEALRKALAMGADRAILVEAEA---PPVDEAFVADVLARVVEKEAPDLLLAGYFSVDNGGGQVALRVAERLGLNHIGAVLKLSVDGRKVRAERDAEGDVEIVEAELPLLVTAQQGLNDPRYPSLPGIMKAKKKPLERISPADLGVERAEKTTVVDRFAPPKREAGKILEAARELVRLLREAKVV
MNLYVILKRTFDTEEKISI--SNGEISHDSAEYIINPYDEYAIEEAITLRDA-HGGEVTVVTVGTEESEKELRTALAMGADKAVLIDTEE--LDSTDQYTTSAVLAEFFKDKEYDLILGGNVAIDNGSGQVGPRLAELLGIPQVTTITKIEVNGTDVFIERDVEGDVEKIETSLPLLVTAQQGLNEPRYPSLPGIMKAKKKPLETLEIDDLDIDEEAKTKTVEVFMPPKKEAGKILDQVKELVSLLREAKVI
MEIVVCVKQVPDTT-EVKIDPVTNTLIRQGVPSIVNPFDKNAVEAALQLKDT-HGGKVTVISMGPPQAKDALKECLAMGADEAILLSDRA--FGGADTLATSHTLAAGIKKGKVDIILCGKQAIDGDTAQVGPEIAEHLDIPQVTYVSKIEAEGGKLKVEREQEEGYEIIEVSTPVMLTVVKSINIPRNPTVKGTMKANRKEIPVWTVNEVTVEAGSPTQVRRIFTPTQRTQGEIIEAAALLLQKLSDAKIV
MNIVVCVKQVPDTATERKLKSDDKTLDREAADGVLNELDEYAVEEALRLKEA-HGGEVTVLTMGPAKATDTIRKALAMGADKAVHLCDDA--LHGSDALSTSYALAQVLKK-GFDLVILGSESTDARTGVLAAMLAERLGVPQLTLANKVEVNGSAITIQRLTDYGFDKVEASLPAVVSVVEKINEPRYPSFKGIMAAKKKPVETLGIADAEIAANAWSEVVEFAAAPPRAAGTVVDGGVKIAEFLASKKFI
MKILTTVKKVVDVELNIRVK--DGAIVEDGLQYVINAWDENAVEAAVQLKEK-NNAETTLVSLGGGDNADIIRKCYAMGIDEGIHVDDPA--LAKADSAVYANVLKKVVEKGGYDLVITGKQAQDTDSGQTGIMLAEFLGLPCVSNVVSIDVDDSHIKVSRLGDAGTEIVELTLPAVVTVSDSINEPRLPAMRGIMMAKKKKIDSTDLAGLGTSGALKSEIIEFMASKTRKAGRKFKITAEVAGLLAEAKVF
MNIVVCVKQVPDTATERKLRSDDKTLDRDAADGVINELCEYAVEEALLLKEA-HGGEVTVLTMGPDKASDTIRKALAMGADKAVHLVDDA--LHGSDALGTSHAMAQALKK-GFDLVVLGSESTDARTGVLAAMLAERLGVPQLTFAKKVEVDGSSIAVQRVTDYGYDKVEATLPAVVSVVEKINEPRYPSFKGIMAAKKKPVEKLGVADAGIDANSWSEVVDFAAAPPRAAGTIVDGGVKAAEFLASKKFV
MNIYVLLKKTFDTEEKIVV--SNGQIEDDGAEFIINPYDEYAVEEAIKQRDA-HGGEVTVVTVGDEDSEKQLRTALAMGADKAVLINTED-DLEEGDQFTTTKILEAFFEDKEVDLILAGNVAIDEASGQVGPRLAERLGMPYVTTITSLEIDGDTVNVEKDVEGDVEKVLTSLPLLVTCQQGLNDPRYPSLPGIMKAKKKPLEELEIDDLDLDEEPKTKTVDIFLPPEKEAGRVLDQVKELVSLLKESKVL
M------KYVPDATGDRRFED-DTTTDREGVDGLLSELDEYGVEQALRIAEAHGDAEVTVLTVGPDDAKDALRKALSMGADKAVHVNDED--IHGTDVIGTSAIIAKALEK-EYDLVVCGMASTDGTMGVLPALLAERLGLPQVTLLSEVSLEGNTVKGRRDGDAATEQLEAELPAVISVTDQSGEARYPSFKGIMAAKKKPVQEYDLDDLGIEAGAWTAVETITARPARTAGTVVEGGKQLAAYLAEQKFI
MNIVVCVKQVPDTESPRKLKPEDSTLDRGAADGVINELDEYAIEEALLIKEK-HGGEVTVVTMGPEKATDSIRKALAMGADKAVHLVDDA--LAGSDALGTSYALEKVLGR-GFDLVILGSESTDARTGVLPAMLAERLGVPQLTLASKVEIDGSAIKVQRVTDYGYDKVEASLPAVVSVVEKINEPRYPSFKGIMAAKKKPVETLGIADLGIEAGSASEVTDFAEAPPREKGQIVDGGVKIAEFLASKKFI
MKILVALKRVADPDNKVKIPPSGDRIDTAGLEWKPNPFDEYALEAALRLTEDGRAGEVVVVTFGPKETEQTLRAALATGADRAIRVDVTD---DKLDGALVARALKALVEREKPDVVLMGKQAVDGDSNQVGQSLAELLDWPMATFAATIQEEQGALLVGREVDGGVAVLRVRLPAVVTVDLRIVAPRFAALPAIMASKKKPLAEVKLADLTADSGLKVQYHGFEPPPARKAGIKVKDVADLVARLKEAKVL
MKILVALKRVSDPDNKVKIPASGDKVETTGLEWKPNPFDEYALEAALRLTEDGRAGEVVVVTFGPKETEQTLRSALATGADRAIRVDVTD---DKLDGDLVARALKALVEKEKPDVVLMGKQTVDGDSNQVGQILAELLDWPMATFAATIQEEQGALLVGREVDGGVLSLRVKLPAVVTVDLRIVAPRFAALPAIMAAKKKPLAEVKLADLAGDASLKVQYAKFEAPPARKAGIKVKDVSELVTRLHEAKVI
MKILVPLKRVADPDNKVKIPASGDKIETTGLEWKPNPFDEYALEAALRLTEDGRAGEVVVVTFGPKETEQTLRAALATGADRAIRVDVTD---DKLDGDLVARALKTLVEREKPDAVVMGKQAVDGDSNQVGQILAELLDWPLATFAATLKEEKGALLVGREVDGGVATLRVRLPAVVTVDLRIVAPRFAALPAIMAAKKKPLAEVKLADLAADQALKVQYHAFQPPPARKAGIKVKDVGELVTRLKEAKVL
MNIVVLVKQVPDTNSERRLTDSDHTLDRASADVVLDEINERAVEEALRLQEA-HGGEVTVVTMGPDSATDALRKALSMGADKAVHLSDAA--LHGSDAVQTARALAKVIGTEGVDLVLAGNEATDGRMGALPAMVAEVLGLPALTHARKVEIDGTTVRVERETDEGVAFVEASLPAVVSVGEKINEPRYPSFKGIMAAKKKPVATLGLADAGIDANATTTVLEVAPKPPRSGGQKIDGGVRIAEFLVAQKLI
MDILVLLKQTFDTEERITV--ENGKVKEDGVRFVINPYDEYAVEEAIRLKEE-HDGTVTILSIGPSRTEEAIRTALAMGADEAVLADDES--LF-GDEYTAAKVLAAMVKVRNYDLIIGGNQAVDDGSGQVAVRLAEELGIPHISTLTKLEINGTEVVGHRDAEGDVEVVTATLPVLVTAQQGLNEPRYPSLIGIRKAGKKPLTHVTAADLRLSPTARTEIVETYLPKPKEAGRILDQVKELVHSLTVEKVV
MNIVVCVKQVPDTATERKLRSDDKTLDRDAADGVINELCEYAVEEALLLKEA-HGGEVTVLTMGPDKASDTIRKALAMGADKAVHLVDDA--LHGSDALGTSYALAQTLRK-GFDLVVLGSESTDARTGVLAAMLAERLDVPQLTFANKVEVNGASIAIQRVTDYGYDKVEATLPAVVSVVEKINEPRYPSFKGIMAAKKKPVEKLGVADAEIDANSWSEVADFAAAPPRAAGTIVDGGVKTADFLASKKFV
MKIIVCVKQVPDTA-NVKLDPETHTLKREGVASIINPFDLFALEAGLRLREQ-AGGELQVLSMGPPQAAEVIKQAIEFGADGGLLLADRA--FAGADTWATTAALAAGVKAGGADVVICGKQAVDGDTAQVGPGLAMRLGIPQVAFVKGFEVDGQSLVVERQMDDGFDVVKLPLPGLITVVREVGEPRPPSLKGKMRAKKYQVPVKGAADMGLDAGSYTQVVEVFAPQASGEREMLEAGAAVIDRLVQAKVI
MNTIICMKQVPDTETRFQV--SSGKIVEEGIQYVVNPYDEYAIEECLLKKEA-AGGQVTVICMGPDRAREAILQALALGCDEAIHLNDPA--FEGADAFTTAQVLAAAINKGEYDFIFTGKQGVDNDNAQVGILLAEMLDLPHVSVITKLDIAGGKATAQREVEGGKQVVETSLPAVFSAQKGLNEPRYPSFRGIRQAKRKPYTTWTANDLGIDPESKSELVSVALPPERGGGRIIEAAKELVRLLREAKVI
MNIVVCVKQVPDTATERKLRSDDNTLDRDAADGVVNELDEYAVEEALKLKEA-HGGEVTVLTMGPGKATDTIRKALAMGADKAVHLSDDA--LHGSDALSTSYAMAQVLKK-GFDLVILGSESTDARTGVLAAMLAERLGTAQLTLANKVEVEGSSIRIQRLTDYGFDRVEATLPAVVSVVEKINEPRYPSFKGIMAAKKKPVETLAIGDASIDAAAWSEVVDFAAAPPRAAGTIVDGGAKAADFLASKKFI
MEIIVCIKQVPDTT-EVKIDPEKGTLMREGVPSIVNPFDKNAVEAALQLRDE-KGGKVTVITMGPPQAVDALRECLAMGADEAVLLSDRA--FASSDTWATSYTLAMAIEKGNYDLILCGKQAIDGDTAQVGPGIAEHIGLPQVTYVQKIETNDDGLVVERAIEGGYEVLTVGLPAMIAVEKSINEPRFPTMMGTMKAHKKEVPTWGAAEIEADEGSPTRVKRIFAPERKSQGEMIQVCTLLVEKLLDKKVI
MKILVCLGNVPDTTTKIKIS--DNKLDATGIQWIINPWDELALTRAMELKEDALVDGVSVVSVGLASAEPTIRKALAIGADEAFRIDCEP-----TDAFFTATQLSLVAKD--FDIVLTGIESSDYNGISVGGMLAEIIGSASVSAVSSLNIDADKIIVSREIDGGKETVSTQLPVVLTVQKGIADPRIPAMRGIMMARQKPLKVIAATST----ANLTEILKFEMPQAKGKCKMVENVAELVNLLREAKVI
MHIAVLLKQTFDTEEKIAI--HEGKIQDEDVKWVVNPYDEYAIEAAIQWKEQ-HGGHITVYTAGPDRAGEALRTALAMGADEAVHIEDQE--LQAVDEWGIAQCLYHVLKDRQVDLLLAGNFSIDQGSSQTAIRLSTLLQWPHAGAITKLEVDETTAAIERDAEGDTEYVNVSLPALFTCQQGLNEPRYPSLAGIMKAKKKPVTTVPASELLALLTQKTQRELLELPPPRMSGQMLEQVQQLIQALRSSNVF
MNIVVLVKQVPDTYSERKLNENDHTLDRESADAVIDEINERAVEEALKIKEA-GEGEVTVLCVGPDRATDAIRKALSMGADKAVHVSDEA--LRGSDLIATAKVLAAAVRTENVDLVIAGNEASDGRGGAVPAVLAELLGMPQLTHARQVSVERGAITVDRETEDGITHLQANLPAVISVTEKINEPRYPSFKGIMAAKKKPVNTLTVADLGVDANASSVVVEAAPKPPRTAGQKVDGGAKVAEYLVSQKLI
MKIAVLLKQTFDTEDRIVV--KDGAVVPEGVTYIINPYDELAVEEALRIKEK-AGGEVVVISAGDGKVQEALRKALAMGADRAVRVDMEG--LA-VDEAIVATALATVIQEGGFDLVIGGWRAIDDGSAQVAVRVAEQLNLPQLNVVTKLQIEGGKAIAWREIDGGSEVIEAPLPALVTAQRGLNDPRYPNMKGIMQAKKKELKTVSASSL--LPTAKVKVLETFLPQAKAAGKIFSAVQALVSALREAKVI
MNIIVCMKQTFDTEERIVL--DNGKIKEDGVKFVINPYDEFAVEEAIRLKEQ-HGGQVTVITLGPPRAEEALRTALAMGADDAVIIDDPS--LF-GDEYTAAQVLAKAVEKHPYDIILAGNQAVDDGSGQVAVRLAELLGIPHIGTVTKLEVADGKVRAERDAEGDVEVVEGDLPILVTAQQGLNEPRYPSLIGIRKANKKPITRYTAADLGLDAGAKAEILEIFLPKPKVGGRILDQVKELVQGLRDEKVL
MHIAVCVKRTPSST-TVAIGG-DGKVQTAGLPHGINPFDEYAVEEAIRITEKLPGSKVTILSAGAAESEEVVKAALALGADEGVLLTDPA--FDGSDTIATSRILAAAVEKADVKLVLFGKQTNDGESGHMTALVGARMKRPSVVAVRKITIDETSITVERMTEDGADTLKLALPAVVGVTKEINEPRLPSLKGKMKAKKAVVAKWSASDLALDPGSRTAVVTMEPVPARGSGLRIEQAKNLVAKLKEAKFI
MRVVVCIKQVPSTDAKVKMDPVKGTLIREGVESIINPFDEYAIEEGIRIKEK-FGAEVIVISMGPPQAKEALKTALAMGADKAILLSDKA--FAGSDTLATSYTLSLAIKKKDVDIVICGKQATDGDTAQVGPGLAQRLNFSQITYVSKINIEDKELVVERLLDNGTQVVRTKMPALLTVVKDINQPRIPNVFSIKKAAKAEIPVWGPQDLDGEKGSPTQVIKIFTPPPREGGKIFESVKELIEILSTKGII
MNIVVCVKHVPDAQSDRTFEAEDNTTDRENIDGLLSELDEYAVEEALKIKEG-SSGEVTVLTMGPAKAADAIKKALQMGADKGVHVSDEG--IAGSDALATSLILAKAVEKGGADLVLTGMASTDGTMSVVPAMIAERLGLPQVTFASEVTFDGGGVTIRRDGDVATEMVHSSLPAVVSVTDQINEPRYPSFKGIMAAKKKPIETWALSDLGVEAGAWTEVLSVSKRPPRQQGLIVNGGAVFAEYLSLQKFI
MNIVVLVKQVPDTYSERKLSDTDHTLDRDSADAVLDEINERAIEEALQIKEA-HDGEVTVLSVGPDRATDAIRKALSMGADKAVHVVDDA--LHGSDILQTAKVLAAAIGTEDVDLVIAGNESSDGSGGAVPAILAELLGYPQLTHVREVTVDGSTVKVTRETEEGLTHLEASLPAVISVGEKINEPRYPSFKGIMAAKKKPVETLDVSDLGVDANAWSTVVEAAPKPPREAGQRVDGGSRIAEYLVGQKLI
MKIIVCVKQVPDTN-EVKIDPVKGTLIRDGVPSILNPDDKNALEEALRLKDKMEDVQVTVITMGPPQADEVLRECLAMGADEAILLSDKA--FAGADTWATSNTLAAAIRKGDYDIIFAGRQAIDGDTAQVGPQLAERLGIPQVSYVQEFEMDGDTIRVQRALEDGYEIIKARKPVLLTAIKELNKPRYMSIGGIYDAFEKEVKVWTLADIDVKKASPTQVKRSFTPEPKGKGVMLEMVEQLVIHLKQKHVI
MKIVVCIKQVPDTN-EVRIDPVTGTLIREGVPSIINPDDMNALEEALRMKET-LGAYVTVLTMGPNQAEKALRQALAMGADEAILLSDRA--FAGADTWATSLTLAKAIEKG-YDLIFAGRQAIDGDTAQVGPEIAEHLGLPQVTYVQKVDIDGEILTVQRALEDGYETLKLSLPCLLTAIKELNQPRYMNMYDIFTCFEKQIKFMSADDLGIDKGSPTKVRASFTKSPKTPGEKIESAGAIAGKLKERQLI
MNIIVCIKQVPDTN-EVKLDPKTGTLIRDGVPSIINPDDKSGLEAALVFKDK-YDAKVTVLTMGPPQAEGALREALAMGADEAVLLTDRA--FAGADTWATSLTLAKALEK-DYDLIVAGRQAIDGDTAQVGPEMAEHLNIPHVSYVEDMQKDGDSLILKRMFEDGYHRIKIQTPCLITALAEMNDPRYMSVGKVFDAFEKEIKTMTFADLDVEAGSPTKVKKSFTKGVKAAGVKYEAAKVIVEKLKEKFII
MKIVVLVKYVPEPTAVWKFAP-DHTLDRAAVDGRLSELDEYAVEQAVRLVEGGTDAEITYVTVGPAKAKDGLLKALAIGGDKGVHIVDDA--MHGSDALATSLVLAKALEK-GYDLVLTGMASTDAEMSVVPAMVADRLGINQATFAKSLAVDGDAVTITRDSEAAGLEVKTQLPAIVSVTDQTGEARYPAFRQIMMAKKKPIETLSLADLGVGAAAAVKVRSMEPAPARQAGTLITGAAQVADFLAARGLL
MKILVCIKQVPDMESKFKVAADSRWYDTADLAWRMNEYDEFAVEQAVLVKEQVGDADITVLSIGPDKVKETIKKALAMGCDRGVHIADDE--VSSREPFQIAGMIAEYARDKNFDLILTGMQSQDRGSGQVGILVAELLDLPGVSTVVAFSLADGRLELRRELEGGVARVATGLPAVVTCQLGLNNPRYPTLPNIMKAKKKELITVGVADV----EARQQTAKLYFPEKKGGGLILEVADRLITILKKTAVL
MNIVVLVKQVPDTATERKLNPADNTLDRASSDGVINELDEYAIEEALLLKEK-HGGEVTILSAGPDQATDSIRKALSMGADKAIHLNDEA--LHGSDSLQTAYALAQALRT-EFDVVVLGSESTDARTGVVGAALAEYLGLPQLTLANKVDIDGGTIRIQRQTDDGYDVVEAQLPAVVSVVEKINEPRYPSFKLIMAAKKKPVTKLDAAGAEIDPNATTETVDFAAAPPRAAGTVVTGGVQIADFLASKKFV
MNIVVCVKQAPDTAATVTVQ--DGKVSWGDAPLVLNPWDEYAVEQALLTKEE-HGGKITAISLGPEDAKEALKTALAMGVDEAILVSDPA--FAGADTLVASKVLAAAISKEAVDLIFFGRSAVDSDSGVLGAQVARRLGWPSLSLVAAVSPEGGTIEVERMIDEGRQIVKGSLPVVVSVVKGINEPRYPSFMGIRKASRAEIPLWTAVDLGLTASPAMTWPEIFAPKIETKCEFIVIAEKLADRLMEEKVI
MKIAVLLKQTFDTEAIISLD-SNGQINRQGINLIINPYDEFAIEEALRIKEK-HGGEVTIISVGPPEIQDAVFQALAMGADKAVMVTDDA--LAGTDEYGIALVISKVLGNQEFDLLLSGWRAIDDGSAQVALRVAEILGLPHVNVVTRLEIEEGKATATREIEGGYEVIEVPLPALITAQKGLNEPRYPTMKGIMQARKKPIKKLSLDELGLDTHPKVKTTSYFLPTPKPEGKIIEAARELCRLMREAKVI
MNIVVLVKQVPDTYSERKLNESDHTLDRESADAVIDEINERAVEEALKIKEA-GEGEVTVLCVGPDRATDAIRKALSMGADKAIHVSDEA--LQGSDMIATAKVIAGALGKDGYDLVIAGNEASDGRGGAIPAMLAELLGVPQLTHARELTLDGTTIKVDRETEDGVTHLEAALPAVVSVTEKINEPRYPSFKGIMAAKKKPVETLTVADLGVDAGAASTVLEAAPKPPRAAGERVDGGTKVAEYLVGQKLI
MRIIVCVKQVPDTN-EVRIDPVKGTLIREGVPSIINPDDKNALEEALKIKEAHDDVEVIVLSMGPPQAKEALKEAIAMGADEAILLSDRA--FAGADTWATSITLAAAIRKGKYDIIFCGRQAIDGDTAQVGPQIAEHLGLPQITYVEKLELSGKGVIAHRALEDGYYVIKSEMPVVLTAIKELNEPRYPSIKGIYKAYEELVKVWTVDDIDVDRGSPTQVKKSFTPSSKTGGEMLEIARQFVVRLKERQII
MNIIVCIKQVPDTN-DVKIDPKTNTLIREGVVSVVNPFDVFAVEEALRLKAR-LGGVVTAITMGPPQAEIALREVIAMGVDKGVLVSDRA--FAGADTWATSYTLAMAIRRGDYSLIICGKQATDGDTAQVGPGIATHLNLPQITYVRKIEVDENHIIAQRMLEEGNEAINSSLPCVITVVKEINQPRIISLRGRMVARRAEITKWTAKDINAEPGSPTKVVRIFTPSARPGGRMLDCVRELVDQLAARKKG
MKIIVCMKQVPDTN-DIKIDPKTGTMIRDGVPSIINPDDRNGLEEALALKDK-LGGSVTVISMGPPQAEIALKEALAMGADEAILLSDRV--FSGADSWATSLTLALAVKKENYDLIICGRQAIDGDTAQVGPELAEHLDLPQVSYVRKVSVDADKIVVERALEDGYEVIECQMPAILTAVKELNIPRYPSMGGIVEAFNKSITVWNNEAIGGIPGSPTKVKRSFTPSLKGAGKMLEVVKVLVQELKEKQAI
MNIVVLVKQVPDTESPRKLKSDDSTLDRAAADGVINELDEYAIEEALRIKEA-HGGEVTVLTMGPDKATDSIRKSLAMGADKAVHLNDEG--LAGSDALQTSYAIQQALGR-GFDLVVLGSESTDARTGVLAAMLAERLGVAQLSLANKVEIDGTSIKVQRQTDYGFDRVEASLPAVVSVVEKINEPRYPSFKGIMAAKKKSVETLGLGDAGIDANAATEVVDFAEAPPRAKGEIVDGGAKIAEFLASKKFV
MKIVVCIKQVPDAK-DVRLDPVTNTLAREGVQSIMNPYDQHAVEEAVHLKEK-LGGTVTVLSMGPPQAEEVLRQAISCGADHAVLVSDRA--FAGADTWATSYTLAKAVQKGDFDLILCGKQAIDGDTAQVGPGLAIQLDIPFVTCIQKIEATDTELVMERMMDDGYDVLAVDYPVLLTVVKDINTPRVPSLKGKMKAKKAEILVLSAADVGADPGSPTQVVDVFPPPPRGERALLDQVEQLVERLA----L
MNIVVLVKQVPDTWSERKLSDSDHTLDRASADAVLDEINERAVEEALLAKEA-HGGEVTALCMGPERATEAIRKALSMGADKAVHLSDEA--LHGTDAVGTAKALAKVVGTESVDMIIAGNESTDGRSGAVPAMLAELLGWPQLTYARSLSLDGSTVTIERETDAGVTSVRAELPAVVSVTEKINEPRYPSFKGIMAAKKKPVSTLTLADAGIDAGALTQMVSSAPAPPKEAGQQVDGGTRIVEFLSGKNLV
MNIVVCVKYVPDAQSDRTFNDSDNTTDRVGVDGLLSELDEYAVEEALKIVEA-GEGEVTVLTVGPDQAADALKKALQMGAHQAVHVNDAA--IHGSDSVATSLVLAEAVKKGTPDLVMTGMASTDGTMSVVPAMLAERLGLPQVTFASELTVDGSTVTIRRDGDAASETIVASLPALVSVTDQINEPRYPSFKGIMAAKKKPVQTWSLADLGVDPAAWTKVESFTKRPPREQGQIVDGGAKLAEFLSAQKFV
MNIVVLVKQVPDTYSERKLSDSDHTLDRESADAVLDEINERAVEEALLIKEA-QGGEVTVLSVGPDRATEAIRKALSMGADKAVHVSDPA--LHGSCVLQTSKVIAAAIGKDGVDLVIAGNEATDGRSGAVPAILAELLGYPQLTHARKVTIEGTTIKVERETDEGITHLEASLPAVVSVGEKINEPRYPSFKGIMAAKKKPVDTLTVADLGIDANATSSVVEAAPKPPRAAGQRVDGGVKIAEYLISQKLI
MNIVVCLKQIPNPDLQFQINPEGTDIRRETLNYRTNGPDEYALEEAVRLKEK-NGGRVVALTAGPKRTEQMLREAIAKGADEAVRVAYDD--PAAFDPVKVARILAAAVKGIPHDLVLTGVQSDDQINSLTGGLIAGALGHPHASVVTKVEVSGTTVTAHRELEGGDQVVQLPLPAVLTVQFGINTPRYAPLPAIMKAARQPIKEVAPAALGAASGYTFRVRKLSRPEAKGHAEMVDQAKRLAALLR-KGFY
MNIVVLVKQVPDTATERKLSSDDNTLDRAASDGVINELDEYAIEEALLLKEK-HGGEVTVLTMGPDQATDSIRKALSMGADKAVHLVDDE--LHGSDALQTAYALSKALGT-EFDLVVLGSESTDARTGVVGAALAEYLGLPQLTLAGKVDVDGSAIRIQRATDYGYDVVDAQLPAVVSVVEKINEPRYPSFKLIMQAKKKPVEKLSVADAGIDANAATETSDFAPAPPRAAGTVVDGGAKAAEFLAEKKFV
MKVIVCVSLVPDSTTKVKIAQDGKSIDESGVQFILNPYDEFAVEEAVSLKEK-LNAETLAVTVGTDKATEAVKKAFQMGIENGVLIKTDN---EIVDTYSVAKNLADFINEQKPDLVLLGKQSIDFDSSALPSMLSELTGIPSVNVVVKLTIGDNKVTAEKEIEGGQEIISTTLPVIIGTQKGINTPRYPNLKSIMAAKKKNVETRHSTYN----ENATEIIKMELPPIKGKGKILNSVPELVKLLREAKVI
MNVIVCMKQTFDTEAKIAL--ADGKISEEGVQWVINPYDEYAIEEALKIKEA-TDGNVTIVTIGPARVEEAVRTALAMGADDAVIVDDPA--AF-GDEFTVAEVLAAVIKTHPFDLILTGNQAVDDGSAQVAVRLAERLDLPHVSTITKLTIEGATAVAERDAEGDTEVVEVKLPALFTAQQGLNEPRYPSLLGIRKASKKPVKRLTLEEVGLSRTKRVTVTEVFMPAQKGAGRILERVRELVRELRTSKVI
MNIVVLVKQVPDTYSERKLASADHTLDRASADAVLDEINERAVEEALQIKEA-QGGEVTVLTVGPERATDAIRKALSMGADKAVHVSDES--LHGADIIQTAKVLAKAIGTEGYDLIIAGNESTDGVGGAIPAMIAELLGLPQLTHARKVEIDGSSVKVERETDTGRTFLEASLPAVISVGEKINDPRYPSFKGIMAAKKKPVTTLTVADLGIDANAATSVLESAPKPPRAAGQQIDGGSKIAEYLVSQKLI
MNIVVCVKQVPDTT-EIKIDPVKNTLIRQGVPSIMNPFDKNALEEALQLKEE-YGGTVTVISMGPQQAKATLRQALSMGADKAHLVTDRA--FGGSDTYATSYILAKVIEKGPFDVILGGKQAIDGDTGQTAPSIAEHLGIARLTHIRSIKIDGNKCIVEREIEEGIEIVEAKLPILCTATKETNKPRYATIKGKIDSLKAEIDDITLADLNMDTGSPTRVKSTFTPKRQSCCEIFETAKVLFGKLAEAKLL
MNIFVALKQTFDTEEKIVV--ENGSVKEDGVRFVLNPYDEYAVEEAIKLRDE-LGGQVTVVTVGPERAQEALRTALAMGADEAVHITDEA--LL-GDEYKVSNVLASYFKDKEFDIILTGNQAVDSGSGQTAVRLAELLNIAHISTITKLEINGTDVVAHRDAEGDLEVVGAKLPLLVTCQQGLNDPRYPSLIGIRKANKKPLETPSAGDLGVDAASKASVKETFLPAAKSAGRILQRVTELVNLLKEAKVL
MNIVVLVKQVPDSGSERKLDPSDNTVARATADNVINEMDEYAIEEALTVKEA-HGGEVTILTVGPDTATDAIRKALSMGADKAVHVSDPA--IHGSCAVQTSAVIAAALGT-EYDLVLCGAEATDAQLSVMPALLAERLGLPQLSGARKLTVEGGMAKIERQTDGGYWEVEAPLPAIVSTWDTINEPRYPSFKGIMAAKKKPVQTLTLADLGIDPSATSAVVDSAGRPPKGEGVKVDGADKLVGYLAAQKIV
MKILVCVKQVPDTN-EVRINKETGTLIRDGVPSILNPDDANALEEALKLKDIHEGSTVTVITMGPPQADFMLRECLAMGADEAILLSDRA--FGGADTWATSNTIAAGIKKGDYDIVFAGRQAIDGDTAQVGPQIAEKLDIPQVTYVQKFSIDGDTITVQRQLEDGYEVIKVKKPVLLTAVKELNEPRHMSVDKIVKAFKTDIKVWTIDDLDVNKASPTKVFRSFTPEPRGKGEILEIVNTVLVGLKQKHII
MRIIVPVKQVPNTT-DVRIDPKTGTLIREGVESIVNPEDLNAVEAGLKLREK-HGGEVIVLSMGPPQAEEALREVLAMGVDEAYLLTDKA--LAGADTLATAYSLSRAIRSGEFDIVICGRQAVDGDTAQVGPQVAEFLKLPQVTYVRKIDIQNGSVVAERLLEDGIEVIKAQLPALLTVTKEVNHPRYPTMGGIRAAHEKEIHFWGAKEFEAESGSPTWVKKTFSPPPKAPGQALEVGKELIRRLVEKNLI
MKIFVCVKHVPDTAANVKIV--DGNSFDDSVKFVVNPYDEYAIEEAIQIKED-TGGEVIVVTLGIPQATASIRLALAMGADRGIHIKTDE--LI-VDTMTTVAALKKAIEQGGADLILTGKQSVDCESMQTHYYLAQALGLPIATDVVDLVIEKDQAIVQSDLGNSEAIMELDLPCVIAATKGLNEPRLPKLPNIMKAKKKPVKEITLEELIQEKVHRTSVVSLEAAPEKGQAILFDVVEKLVEVFK-KAFI
MNIVVLVKQVPDSGSERKLDPADNTVARASADNVINEMDEYAIEEALTIKEA-QGGEVTVLTVGPDSATDAIRKALSMGADKAVHVVDDA--IHGSCAVQTSAVIAAALGQ-EYDLVLCGAEATDAQLSVMPALLAERLGLPQLSGARKVTIEGGTAKVERQTDGGFWALEAPLPAIISTWDTINEPRYPSFKGIMAAKKKPVETKSLADLGVDASATSKVLDFAGRPPKGEGVKVDGAQKFVDFLASQKIV
MKVVVCVKQVPDTEAEKRLLPDTLTVDRESSNPVLNEMDEFAIEEALKLVEA-HGGEVVVLTMGPDGADAAVRKALSMGADSGILLSDPA--LAGSDAAATSYAIAQALGT-EFDLVILGSEASDARTSLVPAMLAERLGLPQLTFASKVEIDGTDITVNRLTDYGHDVVKATLPAVVSVVEKINEPRYPSFKGIMAAKKKPIAQLDAAAAGIDAGAWTAVADAAERPPRSAGVKVDGGVKLAEFLSAQKFI
MKIIVCVKQVPDTKGGVKFNP-DGTLDRGAMLTIMNPDDKAGLEAALRLKDQ-YGAEVTVLTMGLPKAEDVLREAMAMGADNGILVTDRV--LGGADTWATSTTIAGAIRNKDYDIIITGRQAIDGDTAQVGPQIAEHLGIPVISYAEGIEVDGDSVIVKRQYEDRHHMLKAKMPVLITALSELNDPRYMTPGGIFDAVDAEITTWGRADLDVNDGSPTKIAKASDKVRKGAGEKVEAVEYIMDKLLTKHVI
MNIVVCVKYVPDAQAERTFNASDNTTDRENVDGLLSELDEYAVEEALKIVEA-GEGEVTVLTVGPDQAADAIKKALQMGADKGVHVNDAA--IHGSDAVATSLVLAEAIKKGDVDLVITGMASTDGTMGVVPTMLAERLGLPAVTFASELTVDGGTATIRRDGDASTQTITATLPALVSVTDQINEPRYPSFKGIMAAKKKPVETWALSDLGVDAAAWTKVSSFDARPPRTQGEIVDGGSKLAAFLSERKFV
MNILVCIKQVPDIE-KIKVDSAKKVMIMDGVPNIVNQFDTYALETAVRIKDADPATKVFVVTMGPAQTKDAMKSCLSVGADRAYMVTDDV--MNDSDTLATSYVLSAAAKAETFDLILCGKQAADGDTGHVGPQLAEYLNYPQITSASEITVDGGKVSARRPTDEGAEVVAAVLPAVVTMSQTAYEPRYASVKTKMAANRAEIPVLTAADLSLDAGSPSKVIKTFVPERKKGGLKILSAQKLTALLSDAGVI
MNIVVCMKQVPDTT-EVKIDPVTGTLIREGIPSIINPDDKSGLEAALGLKDE-VGAKVTVLSMGPPQADVALREALAMGADEAVLLSDRA--FGGADTWATSTTLAAALTK-GFDLIICGRQAIDGDTAQVGPQIAEHLGLPQVSYVSELQLAGDSVVVKRIFEDGYQRIKVRMPCLLTTLKDMNTPRYMSVAGIYDAYKKHIQLWGLADIVVDQGSPTRVKKSFTKGTKSAGKVYEGARIIVEALREKYVI
MNILVCIKQVPDTT-EVKLDPKTGTLIRDGIPSIINPDDKAGIEEAIKIKEQ-IGATITVLTMGPPQAKNALKEALAMGVDRAILLTDRA--FAGADTLATSKTIAGAIKN-QHDLIIAGRQAIDGDTAQVGPQIANHLGIPSITYVEKMKVEGDSITVNRAFEDGYQVIKARMPVLITTLKEMNSPRYMKVSRIYDCMEDNIETWGLKDIEVNIGSPTKVKKSFTKGVKAKGTLHEAALLIVNSLKEKFIL
MEILVCVKQVPDTA-EVKIDPVKHTVIRAGVPNIFNPFDQNALEAALQLKDN-QGAKVTLLSMGPPQAKDVLREGLAMGADEAYLLTDRK--VGGSDTLATGYCLAQAVKKAQFDIILCGKQAIDGDTAQVGPQIACELGIPQITYAAAIEVEAKCVKVKQQNEEGYIITEANFPVLITAVKELNEPRFPTIRGTMKAKRREIPELSADDVKADEGSPTKVRKIFTPPQRTQGLIIAAVDTLMEKLTAQKII
MKILVCIKQVPDMESRFKVAESGTWYDTTDLAWRMNEYDEYAVEQAVRLCEQEKDSDLTVLSIGPDKVKETMKKALAMGCSRGVHIVDHE--AYSRQPYQKAAVIAEYARDKGFHIIFTGMQSQDQASAQVGILVAEMLGIPCVSTIVDFAYSDGKIEAKRELEGGMARVTTTTPAVISCQLGLNTPRYPTLPNIMKAKKKELLAVSFEEL----DPLQETIEMYIPEKKGGGMILELANRLITILQKTAVL
MNIAVLIKQVPDTWSERVLKDADWTLDRDAADAVIDEIDARGVEAALQLVEQ-HGGEVTVVTMGPDRATESLRKALAMGADKAVHVTDDG--LAGSDALQTSAALAAAIGT-SVDLVITGNESTDGRTGSVPSMLAERLGLPQVTSVRSLEIDGTTVRAERVRDGGYSEVTATLPALVSVTEKINEPRYPGFKGIMAAKKKPVTVLGIADLGLDANAATVVLDAAPRPPKQSGEKVTGGTQATEFLAAARLI
MNIIVCLKQVPDTN-EVKIDPVRGTLIREGVPSIINPDDRNALEEALRLKDENKDIKVIVLSMGPPQADVALREALAMGADEAVLLSDRA--FAGSDTWATSTALATGIKNKDYDIILCGRQAIDGDTAQVGPQIAEHLNLPQITYVEELKIEDNKIIAKRALEDGYFVIESKMPVLLTAIKELNEPRYPSIKGIYDAHGDKVRVLSAKDIEADFGSPTQVNKSFTPPGRGVGEILETARELIVKLKEKHLI
MKILVCAKQVPDTT-EVKIDPVKGTLIREGVPSILNPDDANAIEEALRIKDRYPDTKITVVSMGPPSAELVLYECMGMGADDAYLITDRA--FGGSDTWATSNVIAEAIKYGEFDIIFAGRQAIDGDTAQVGPQIAEKLGIPQITYVQKVEVEGSKLVVERALENGYEILEATTPILLTAIKELNEPRLMNMRAIHKGFEAGIKQITNAELKIEPASPTNVKKTFTPELIVKGTRIDAAKELVRQLKLNHII
MNILVCIKQVPDTT-EIKIDPVKNTLIREGVPSIVNPFDGYALEAAARIKDNDPDTKIVVLSMGPAQAKNALKECLAIAADQAYLLTDRA--FGGSDTLATSYILSQAIRHENFDLIFCGKQAIDGDTAQVGPEIAEHLGLPQITYGLEASVENGKVIVKKEAEEGVQVITASMPCLVTYTKPSWDPRYPTLKRKMAANRAQIPDITASDLEINLGSPTKVKATFVPPRKSGGVVIASAMKLFSLMNDNGLI
MNIVVCVKYVPDAQGDRAFEA-DHTTDREGVDGILSELDEYAVEEALKIVEE-GEGEVTVLTMGPDDAATAIKKSLQMGAHKGVHVLDDA--IAGSDSVATSLILAEAITKGDVDLVLTGLASTDGVMSVVPAMLAERLGMPQVTFASELTVGDGSVTIRRDNESFSETVEASLPAVVSVTDQINEPRYPSFKGIMAAKKKPVETWGLDDLDIDVAAWTMVTDTKARPPREAGQVVQGGEALAQFLADRKLA
MNIIVCVKQVPDTN-EVKIDPEKGTLIREGVPSILNPDDQSALEEALRIKDENTDTKVTVLTMGPPQAEEVLIEAISMGADEGVLLCDKA--FAGADTWATSNTLAKAIENGDYDLVFCGRQAIDGDTAQVGPQIAERLGLPQVTYVKEFDIKDDKVTVKRSLEDGYETIEVEKPALFTAIEELNKPRYPYIDKIFDAYEKKIKVWSNDELQIEKGSPTQVKRTFTPDKKKEGEMIEQAKTLLVKLKSRNVI
MKIAVCIKQVPTREWQPRIRDDKRWIRGEDVAYEMNEPDAYALEEALRLREQ-HGGEVVVCSAGPARVQQVLREALARGADRALHVEDES--LAVSDAFVSAGALAAAMAVEQFDLVLTGLQSDDQGHAQTGVVLAERLGIPHSTIIMEVQVQPSGVRVKRELEGGWQWISLPLPALLTIQSGINQLRYATLKGIMAAKKKEIRRVPLAA-GL--QPAQEIVSLALPSRAKQTQIIEAARELVRRLREARAL
MRIIVCIKQVPDTT-EVRIDPRTGTLIRTGVPSIINPEDCHALEAALAIKDQ-HGAEVIVLSMGPPQAEEALLKALAMGADRAILLTDRA--FAGADTAATSYTLAQAIKQGSYDLVLTGRQAIDGDTAQVGPQLAELLDIPQVTYVQKIELSDGTCRLQRALERGYEIVETRLPALFTVIKELNTPRYPSIRGIVRACRQGITVWTAKDVPVDPGSPTQVRRTFVPEHKRNCLILEITVTLINHLKERRLL
MKILVCISNVPDTTSKINFTDGDTKFDTNGVQFVINPNDEFGLTRAMWFKEK-QGATVHIATVGGPSVEPTMRKALAIGADEAFRINAEP-----TDGFYVAQQLAEVVKNGGYDLVIGGRESIDYNGGMVPGILASLSNMNFINSCINLEIDGNNVTAVREIDGGKEKLSSSLPLVVGGQKGLVEERIPNMRGIMMARKKPLSVLEPVDG----LKATEDKKFDKPAAKGQVKLADSVDQLIDLLHEAKVI
MRIIVTVKHVPDATGDRHFAD-DLTVDRDDVDGLLSELDEYAVEQALQISENSDDVEITVLTVGPEDAKDALRKALSMGADKAIHVEDDD--LHGTDAIGTSLVLAKAIEK-GYDLVVSGMASTDGTAGIVPALLAERLGVPQVTLLSEVTVEDGVVKGRRDGDTASEQLEASLPAVVSVTDQSGEARYPSFKGIMAAKKKPVQAWDLSDLDLEAGAYSVVDSAAERPARTAGTIVEGGKQLAEFLASQKFV
MNIVVCIKQVPDTT-EVKLDPKTNTLIREGVPSIINPDDKSGIEAALQLKEK-VGGKVTLVSMGPPQAEVALREGLAMGADEAILITDRA--FGGSDTWATSSTIAGALKK-DYDVIITGRQAIDGDTAQVGPQIAEHLGIPQVSYAEEINVEENKIVVKRQFEDRYHIVEVNTPCLLTALTELSEPRYMTVGGAFDAYEKEVKIWTLEEITVNSGSPTRVKKSFTKQAKGAGKILEAVKAIVDTLKEKHII
MNIVVLVKQVPDTWSERKLTDGDHTLDREAADAILDEINERALTEALRLKQE-LGGEITAVCMGPERSTDAIRKALSMEADKAVHLSDEA--LRGSCAVQTAKALAKVIGTDSVDLIIAGNEATDGRTGAIPAMLAELLGLAQLTHASKVTVDGGTVTIERETDEGRATVQAALPAVVSVTEKICEPKYPSFKGIMAAKKKPIAKLTLADAGIDASARSRVLEAAPKPPRSGGERVDGGVKIAEYLIAQKLV
M---VCIKQVPSTEAKVQMDPVKGTLIREGVESVVNPFDEYAIEEGVRLKER-YGGEVIAVSMGPPQAKDALRQALAMGADKAALLSDRA--FAGSDTLATAYTLSLAIKKGEIDLVICGKQATDGDTAQVGPGLAQRLGFRQLTYVCKVNLEGKKIVVERLLDEGVQVAETTLPALMTVVKDINQPRLPNVISIRRAARTEIPIWGPQDLNGDQGSPTQVVRIFTPPPRAGGQILEVVSKLLDALSSQQVI
MNIVVCVKYVPDAQGARTFTE-DNTTDRENVDGLLSELDEYAVEEALKLVEA-GEGEVTVLTVGPAGAAEAIKKALQMGADKGVHVLDDA--IAGSDAPATSLVLAEAIKKGTPDVVLTGLASTDGTMSVVPAMLAERLGLPQVTQVSQLEVSGTGVTGRRDSDSASETIEATLPALIGVTDQINEPRYPSFKGIMAAKKKPVETWSLADLGVDASAWTTVDSFAQRPPREQGEIVDGGVKLAEFLSAKKFV
MRIIVCIKQVPDTT-EVRIDPRTGTLIRTGVPSIINPEDLHALEAALAIKDQ-QGAEVIALSMGPPQAQDALLEALAMGVDRAILLSDRN--FAGADTAATSYTLARAIKKGSFDLVLTGRQAIDGDTAQVGPQLAELLDIPQVTYVQQLSLADGTCRLQRALENGYEVVETRLPALFTVVKELNTPRYPSIRGIVRACRQGVTAWTSADIAAVTGSPTRVRRTFIPEHKKSCTILESCRTLLQHLKERRIL
MKILVTVKQVPDTSGKVAVNP-DGTLDRASMQTIINPDDLNAVEAALSLKDQ-LGCKVVAFTMGPPPAEGMLRELMAMGVDEGVLITARE--FGGSDTYATSQIIAAGIDTGEDDIILAGRQAIDGDTAQVGPQIAEKLHLPQVTYAGEITKDGNTLTVKRMLEDGYMTVKVKTPCMITCIKELNQPRYLSVGGAFEAYSKPLRTMTYETLLIDKGSPTNILTSFTPPQKGAGMMLETTDKLAGILAAKHII
MDIIVCVKQVPDTAAELRIDEGGRRVETGGLVFDINETDNYAIEEALLLRER-HGGTVTALTVGPDGAQAVLRKCLAKGADRAILLRDEA--FEGSDAFAIAKIIRSAMKDARFDLVLTGATASDDGHMAVGVMLAEMLGVPHASMVNRIEVRAGAVRVNRELEGGLEVVDVRLPAVLTIQTGINEPRYVSIMGIRRARSKPLEVLGLDGLDLSEGSWIKVTRMYAPPAEKEVVILEVAERLAEALR-RGVL
MKIVVLVKQVPDPN-AVRFDPRAGDI-QSGTPQVANEYDLHAMEAAIRIKEQ-QGVEIVAVSLG--QARETLNRCLAMGADRAIVVEDAA--LASGDSAVTAKALAAVLRAEGFDLILVGQETSDGGTGSVGPALAALLDVPVVSNVVALEQQDGRLTVQREIEDGRQVIDLAPPAILCALSGLNEPRYPSLKGIMAARRKPTEAKSAADLGLEAQSRVSWGALFVEEETAEGIILSAVDQLVAFLQERKLV
MNIVVCVKYVPDAQAERTFDSSDNTTDRANVDGLLSELDEYAVEEALQIVEA-GEGEVTVLTVGPASAADAIKKSLQMGAHRGVHVDDDA--IHGSDAIATSLVLAEAIKKGPVDLVVTGMASTDGAMGVVPTMLAERLGLPAVTLASELEVDGGSATIRRDGDTSTQSITATLPALVSVTDQINEPRYPSFKGIMAAKKKPVEHWSLADLGVDAAAWTRVETFTARPPRSQGEIVDGGQKLAAFLGEHKFV
MNVVVCVKYVPDAQADRTFEEGDHTTDRVGVDGRLSELDEYAVEEALKIVEA-GEGEVTVLTVGPEQAAEAIKKSLQMGAHAGVHVQDDA--IAGSDAVGTSLVLAKAVEKRQVDLVLTGMASTDGTMSVVPAMLAERLGLPQVTYASELTVEGDGVTIRRDGDASTQTISASLPAVVSVTDQINEPRYPSFKGIMAAKKKPVQTWSLADLGVDAAAWTTVEAVAARPPREKGQVVDGGSQLAEFLVSRKFV
MNILVCLKQVPDTA-KVKFNRETNTLDRTGVENIMNPYDRQALEVALCLKDK-EGAKVTVLTMGLPQATDILKEAIAMGADDGVLLSDRV--LGGSDTLATSLALAAAVKHGEFDLVLCGKQAVDGDTAQVGPEMAEHLGIPQITGALSLSYEDGKFVVVRENENYQLTLACAAPLLVTVTKSEKEPRFASIKGKMKARKAQIPTLTVADLDIDPGSPTKVKKAFTPPPEINGEIIAAVDMLFEKLVKAEVI
MNIVVLIKQVPDTWSERKLTDGDYTLDREAADAVLDEINERAVEEALLIKEA-QGGEVKVLSAGPDRATDAIRKALSMGADSAVHLNDPT--LHGSDAIQTGYALAAALGNAPADLIIAGNEATDGRTGAVPAIIAEYLQIPALTQLRKLTVADGKVTGERETDEGIFGLEAALPAIVSVTEKINEPRFPSFKGIMAAKKKTVQTITLADIGVEDNAGTTVTSSTPKPPKTAGERLDGGDKIATYLVGQKII
MKIVTLVKHVPDATADRTFNAADNTTDRAGVDGLLSELDEYAVEEALKISEA-GDGEIVALTMGPDGADAALKKALQMGADSGVHVVDDS--LHGSDAPATAQVLAAAIRKGDVDLVLTGMASTDGGMSVVPAMLAEHLGLAQVGFVGELTVSESAVTARRDGDVASETIEAALPAVVAVTDQINEPRYPSFKGIMAAKKKPVETWTLADLGVDAAAFSVVREVTKRPERAAGTVVDGGTKLAEFLAAQKFI
MKIVVCVRRVPDTATRIKISPDGKSVITSDTEFVINPYEEYALEQGVQLKEK-HGGEVTVLALGPEKSTSVILKALALGADKAIHLKTEH--FPD-DPSAIARAIAAELKTVEFDVLLFGKKGVDDDNQQVGPMVAELLGIPCVTQVVKLDVSGAKALAHREVEGGAIVAEATLPSAFTAEKDLTIPRYASLRELVAARKKPILVKEPLHF----PGVLEIVSVQYPPPRLPGRVLEAVPILVKVLHEAKVI
MEILVCVKRVPDTANEIAIKSDGTDIQRDDLVYSVNEWDNYAVEEAIQIRDK-VGGSVTVVTVGDSEAEEVLRRQMAMGADNGILLADDA--FEGSDGRGIAAILKAVVAKGKYDLVLTGAQA-DDGAAQVGGMLAAMLDWPYASLVNKIDTGDKSLKIGREIEGGNEMNEIDLPCVLSIQTGINEPRYVGIRGIRKVASIEIPTYAAADLGVAAAARVKRVDYFTPEMGAGAEILEKIDKLIELLKKGGLK
MKIIVCIKQVPNTS-EVKINPETKTLIRDGVESIINPDDKNALEAALKIKDE-KGAKVVVVSMGPMQAKEAILEALAMGADSAYLISDRK--FGGSDTWATATILAAAIEKGDYDLIICGRQAIDGDTAQVGPEIAEFLNIPQVTYAKELELKDGAVRVKRFCESKDYEFEVKLPALITAIKELNTARYPSVKGIFKAYEELVKILTFDDLNVDEGSPTNVHRSFVPVKEKHSEFIEKAKLLLTKLYENKLI
MKILVCVTSVPDTTTKITFTDNNTRFNKTGVQFITGPYDDYALARAVELKEK-PGVTVTVLNVGTADSEPVIRKCLAIGADDAIRVDAEP-----TDAFFVAEQIAAIAKENNYDLILMGRESIDYNGGQVHGIVGELLGMPSISPVMQLDIDGSTAKLTREIEGGKQALEAQLPLILGCQEPIAEWKIPNMRGIMTARTKPLKVIPPAGN----DTLTKVVGYELPPPRGSVKMIEEAETLIQLLREAKVI
MKILVCISNVPDTTSKINFTEGDTQFDTNGVQFVINPNDEFGLTRAMWFKEK-QGATVHIATVGDASVEPTMRKALAIGADEGIRINAVP-----TDGFFVAEQLAHVIKEGAYDLIIAGRESIDYNGGMVPGILAGLLGMNFVNTCIGLEVEGDTATALREIDGGKEKVTAQLPLVIGGQKGLVEEKIPNMRGIMMARKKALNVVEPIGA----TTATADKKFEKPEPKGAVKLTESVDELVELLHEAKVI
MKIIVCIKQVPDTAGGVKFNP-DGTLDRAAMLTIMNPDDKAGLEAALRLKDQ-YGAEVTVLTMGLPKAGDTLREALAMGADNAVLVTDRC--LGGADTWATSSTIAAAIREGDYDLIITGRQAIDGDTAQVGPQISEHLDIPVISYARKIEIEGDAVKVQRQYDDRYHVVKAQMPCLITCLAEINDPRYMTPGGIFDACEAEITTMGRAELTLEDGSPTKIAKASDKVRKGAGEKIEAVSYLLGKMTEKHVL
MKAIVCVKQVPDTSGKVAVNP-DGTLNRASMATIINPDDKNAVEAALTLKDN-TGCEVVVVTMGPPPAEGMLRELLAMGADRGVLVSGRE--FGGSDTFATSQILAAAIKKGAEDVVFCGRQAIDGDTAQVGSQIAEKLNIPQISYAADVKIEGKKVTVKRMLEDGYMTIETQTPCLLTCIKELNEPRYMSVGGIFDCYQKPVEVYDYNTLLIEVGSPTNIFKSFTPPQKGQGRMLNTAAELAAELLKKHII
MKLLVCIKQVPDMESRFRPAADGLWFDESDLAWRMNEYDEYAVEQAVQLKEQLKEPELTVLSIGPDRVVEALKKALAMGGDRAVHIQDNA--AHLKDPWQIASMISRYAGDKGFDLIFTGMQSQDRGSAQVGVLVAEMLRIASATTLVDFNYADGLIQGKRELEGGVGLVELQLPALVTCQLGLNTPRYPTLPNIMKAKRKPIETIAADEL----GALAPATKFYAPERKAGGMVLGMVEKLVGVLKKTAVL
MKILVCVTSVPDTTTKITFTDNNTKFNKAGVQFITGPYDDYALARAVELKEK-LGASVTVFNVGEADAEPVIRKCLAIGADDAIRVNAEP-----TDAYFVAEQIAAAAKETQYDLILMGRESIDYNGGQVHGIVGEMLGIPSISPVMRLDLEGTTAKMTREIEGGKEDIEAQLPLVLGCQEPIAEWKIPNMRGIMTARTKPLKVVQPAGN----DSLTAVASYELPAPRGAVKMIDEAEKLIQLLREAKVI
MNVIVCVKQIPDPAAPGALDGATNTLKRDG-KLILDESDGYGVEMALQLVDAAGGGEVSLVSMAPNGETSGLRTALAMGAAKGVLVSDPA--LQGSDALTTAKILAAAIQRGGADLIIGATESSDGYTGTVPEQMAEILGLPSVTFAKKVSVEGGTLKVDRQTENGYDEVTCALPALISVTAGVVEPRYPSFKGIMAAKSKPVEEVTAADLGITPGAGQKISNVAQAEARQAGEIIESFGKIIGFLENLKVI
MKIAVLVKEVPDTYGDRKLNLETGLADRGASEAVLDEIGERALEVALTQKDSDGDTEVTVISMAPDTATATIRKGLAMGADNAVHVADES--LAGADLGLTAEVLAAALRRGEFDLVVTGNVSTDGNGGMMPAMLAEHLDYPHVTGLSTVELADGKVSGTRGVEGGKQQVSAELPAVISITEALPEARFPNFKGIMAAKKKPFEVISLSDLDIDA-ARSIMVTVAEKPPREAGEKVNGGVELAEYLTKNRLA
MEILVCVKRVPDTANEFELNSAGNDLDRDDLVYSVNEWDNYAVEEAIQIVDN-AGGSVTVVTVGDDESEEVLRREMAMGANNGVLLSDDA--FEGSDGKGIAAILKAEVEKGKYDLILTGAQA-DEGAGQVGGMLAAMLDYPYASLVNKIEVDDSSIHVGREIEGGNEMNEIQLPCVLSIQTGINEPRYVGIRGIRKVASVDVPVKGAGDLGIDPGAKTRRVDYFVPDLGDGAEMLEIIEKLIEKLKKGGL-
MKIVVCIKQVPDTT-EVKLDPKTGTLIREGVPSIINPDDKSGLEAALRLKDQ-YDAEVTVITMGPPQADLALREALAMGADRAILLTDRA--FAGADTWATSSALAGALRN-DYDLIIAGRQAIDGDTAQVGPQIAEHLNLPSVTYVEDMELLDKAIIVKRAFEDGYQKIKVNTPCLITTLKEMNEARYMRVSGVYDAYEKKVEVWDVNNIEVDHGSPTKVKKSFTKGAKTAGKVFEAAKIIVDKLREKYII
MRIIIPMKRVPDTADPVTV--RDGRVDLAAVQWAIGPNEEYAIEEALRLVEK-LGGTVTLLNIGPEEAQETIRKGLAMGAHDAYQCQDEA--FENLDALGRARVLAAAIEKGEYDIIWGGMQSSDTNDAQTTIMLAELLDLPHVSAVMTVEVGDGYIIVRAEAEGGVKKVKVPTPCVLAEAQGPNEPRYPSLRGIMGAKKKPLTVWNADDLGVDTQPLVEVVTLEPPPARTAGRILEVVRELVRLLHEAKVI
MKIVVCVKQVPDTKGGVKFNP-DGTLDRGAMLTIMNPDDKAGLEAALRLKDQ-YGAEVTVLTMGLPKAEEVLREAMAMGADKGILVTDRV--LGGADTWATSTTIAGAIRN-DYDLIITGRQAIDGDTAQVGPQISEHLDIPVISYAQDIKIEGDSVIVERQYEDRYHVVKAKMPCLVTALAELNEPRYMTPGGIFDAFEAEITTWGRKNLDVDDGSPTKIAKASDKVRKGAGEVVEAVDYLMGKLKEKHVI
MKLLVCVSKTPETTAKIAFTEGNTQFDTSGVQFIMNPYDEYALVRALELKEA-NGGSVTLINVGPAANDTVIRKGLAIGADEAVRVDTEP-----SSALFVAKQIAAYAKKEAFDVVFLGKETIDYNGSEVGAMVAELLDVPFISYASHMEMDGDTATVTRDIEGGNEVVEVKAPFVVSAAKGLAEQRIPNMRGIMMAKRKPLKVEPAVEA----EDLSVAVHYELPPEKGDVKLVENMDELVRLLHEAKAI
MKIVVCVKQVPDTT-EIRLDPVTGTLIRDGVPSIINPDDKAGLEEALKLKDK-FGAHVTAITMGPPQAQEALRETLAMGADRAILLTDRK--FAGADTLATSNALAAAIKE-DYDMIIAGRQAIDGDTAQVGPQIAEHLGMPQVSYVKDIECDEDTLTIKRAVEDGYYLLQVKMPCLVTVLTEANKPRYMSVKGIVEAYDTDVEVWDTTNITVDLGSPTKVRKSFTKGAKQAGKVYEAAKLIVEKLKESFVI
MNILVCIKQVPDTT-EIKIDPVTNTLIRQGAPSIINTFDAYALELAVRVKEQ-YSGKVTVISMGPEQAKEALKECLSVGADEAYLISDRI--FGGSDTLATSYILSKFINVEKYDLILCGKQAIDGDTGQVGPEIAEHLGIPQVTYITDMKLEDNFLLVKRDNDNGFDWIEVEIPALVTVTKTNFEPRYATIRSKMQANKRNIPVLTSNDAALDFGSPTKVKKTYTPVRQKNGVIITAVKKFIIWANDTKVF
MHSVVCVKQVPDTS-EVSIDPETNTIIREGVPSIINPYDLHGVEAALQLKDK-YGGKVTILTMGPPQAETAIKRALSFGADKGILLSDRA--FAGSDTLATSYIIAQAIKKIGVDLIFCGKQAIDGDTAQVGPGIAKRLDLNQLTYVIELNLDKEELRISRKLESGKEVVKAQMPALLTVVKDLNEIRYASLPDMIKGAKAEIEMWGKSDIKLDEGSPTQVGRIFPPPQREGGEMIESAKILVEKLVGIEVI
MNMLVCVKQVPDTT-EIKIDPVTNTLIRAGVPSILNPFDGYALEAAARIKDADPSAKIVVLSMGPEQAKAVLKESLAIAADKAYLVSDRA--FGGSDTLATSYIISETIKKEKFDIIFCGKQAIDGDTAQVGPEIAEHLGLPQVTYGLEAEVDGDTVKVKKEVEEGVEVIGVKMPCLLTFTKPAWDPRYPTIKRKMAANRAEIPTLTAADLTIDLGSPTKVKKTFVPQKKSGGVKIDSAKKLFQLLSDASII
MKIVVCIKQVPDTN-EVRLDPVTNTLIREGVPSIINPDDKAGLEAALQLKDKDENTTITVVSMGPPQADLALREALAMGADDAILVTDRA--FGGADTWATSCTIAGALEH-EYDLVITGRQAIDGDTAQVGPQIAEHLGIPQVTYAEDIKVEGDSVIVKRQYEDRYHIIEVKMPCVVTAITELAPPRYMSVGGVFDAYQKEVTVWGLEDIKLDLGSPTKVKKSFPKQGKGEGVILDAAKAIVTKLQEKYII
MKVLVTVKEVAAVDDEFEI--SGLDIAEGSLEYDLNEWDDYAVEEAVQIAEANDDVEVVTVTIGPERADETVRMALAKGADRAVRVWDDA--LEEADVGTKADIIAAVAEAEAPDLILSGVQAGDDANGATGVALAERLGFEWAAVVNDLELEAGVASVHRELEGGIELTDVELPAVLTIQTGINEPRYASLRGIRQAQRKPLETESLDDIGLDADSPVARTSMYEPESESDAVVWETAGELAELLRKGVVE
MKIVVAIKQVPARDSQLRIASSGKWIDEEDLTHEINEPDAYALEEGLQLKEK-HGGEVIALCFGPARAAQTIREALAKGADRAIHIEDEN--PGGYDPLSAARLMAAALKAEAPDLVLTGLQSDDLGYGQTGPILAELLGLPHATIIMEVEKQDGGIRVKRELEDGWQHVEMPLPALLTIQSGISKLRYATLMGIKKAKTKEIKRVTPAELGASGAPSILLDRVYLPERAKQTQLFEAAAKLVEKLKEARVI
MNIIVCVKYVPDATADRHFES-DHTVDRAGVPGLLSELDEYAVEQALQLKEK-ADGEVTALTVGPDEAADAIKKALQMGADKGVHVVDDA--IAGSDYVSTSLVLAKAVEKGPVDLVMCGMASTDASGSVVPAMLAEHLDLPQVTLGSVIERQGDQVRIKRDGDTSTEVIGATTPLVLSVTDQSGEARYPSFKGIMAAKKKPLESWSLADIGVDAASWTLVESTEERPPRTAGEIVSGAKALVDFLASKKFI
MKAIVCVKQVPDTQGKVAVKA-DGTMDRAAMATITNPDDLNAVEAALQLKDE-TGCEVVVVTMGPPPAEGMLRELIARGADRGVLVSGRE--FGGSDTFATSQILAAAVNKGPEDIVFCGRQAIDGDTAQVGPQIAEKLHLPQVTYVTDIKKDGNSLVVKRQLEDGYMELKVNTPCLLTCIKELNNPRYMSVSGIFECYDKPIDVFDYNTLLIETGSPTNVYKSFAPPVKGAGMMV--AAQLVGILNDKHLI
MKILVTVKEVSTVEDEFEI--EGTTIADQYLGADLNEWDDYAVEEAVQLQEDGIADEVVTVTIGPEDCEQTIRQALAKGADRAIRVWDDA--LADVDVGAKTEILRAVVEAEDPDLVLTGVQSGDDSWGGTGVSLAEELGFEWGAVVNHLEHEDGVASVRRELEGGVELTEIELPAALTIQTGINEPRYASLRGIRQAQRKELDVQTLGDLGVDEEGAVTVTEMYEPESESDATVWETAAELGELLRKGVA-
MKVLVTVKEVATVEDDFEI--SGTEIESTYLDYDLNEWDDYAVEEGVQLAEAGDDVEVVAVTIGPERAEETIRMALAKGADRAVRVWDDA--IADVDVETKARLLGAVVEAEEPDIVLSGVQANDDSFGATGVALAEQVGFQWAAVVNALDTDEGLASVRRELEGGVELTDVELPAVLTIQTGINEPRYASLRGIRQAQSKEIDPQNLDDLGLDAESSLDVTAMYEPESESNAQYLEQAAKLADVLRKGVVG
MKIIVCIKQVPDTN-EVKLDPVTGTLIREGVPSIINPDDKAGLEAALALKDQ-YGAHVTIVSMGPPQADLALREALAMGADEAILVTDRA--FGGADTWATSSTIASAIEN-EYDLIITGRQAIDGDTAQVGPQIAEHLGLPNISYAEDLKIEGDSVVVKRQYEDRYHIIKCKMPCLITALSEMNQPRYMTPGGIFDAYEKEVKVWTRPDLKVDDGSPTRVFKSFTKPVKGKGTVVESANWLIDRLHEKFIL
MHYLICLKQVPDTS-EVRIDPQTNTLMREGVPSIINPYDAHALEEAIRLKES-FGGKVTIICMGPPQAKEALKKAMSFGADRAILLSDRA--FAGSDSLATAYILTVAIQKSPVDIVFCGKEAIDGDTAQTGPGIAQRLGFPQLTYVIKIEINQGWITVERKTEGGLEVAKAKLPVLLTAEKELNDLSYASLPNMMKAAAYEPEVWDVKVLPSDLGSPTSVSRIFAPEAKSGGEILIVAGNVVEKMFQQNMI
MKIVVLVKQVPDSSLERHLSSDDFTVDRASASNVISEIDENAIEAALVLAEE-TGGEVTVLTVGPDHATESVRKALSMGPDKAVHVVDDA--IHGSCAVTTSKILAGALGK-EYDIVLCGAESTDGGTQVMAQMLSQRLGIAALTGARKLTVDGGKITVERQTEDGYQVVSAAAPAIVSVWDSMNTPRYPSLKGIMAAKRKPVETLSLSDLDIDPAATSTVVSAEPRPPRGAGQKISGGSSLAEFLASEKFV
MKIVVCMKQVPDTT-EVRLDPKTNTLIREGVPSIINPDDKAGLEIALKLKDE-FDAEVTVLSMGPPQAESALREALAMGADEAVLLTDRA--FGGADTWATSSTISAALKC-DYDLIITGRQAIDGDTAQVGPQIAEHLGIPQITYAQEVKFENNKLSVKRQFEDRYHIIEVNMPCVITALSESTKPRYMTISGIFDAYQKEIKIWNLETIKIDIGSPTKVKKSYPKQGKAAGVLLEAAQAIVSKLKEKYII
MKAIVCVKQVPDTSGNVAVKE-NGQLDRASMAAITNPDDLNALEAALKLKDE-TGCEVVVVSMGPPPAEGMLRELLARGADRAVLISARE--FGGSDTFATSQIIAAGVNKGKGDVVFCGRQAIDGDTAQVGPQIAEKLGIPQVSYVTDIQKDGDKLTLKRQLEDGFMVIEVETPCLLTCIKELNEPRYMNIPDIWCAYDKPLEVFNFETLLIELGSPTNVWKSFTPPQKGAGTML-VAEQLAARLAAKHLI
MKILVCMKQVPQKDAPLKLNEAGTWI-REDVSYEVNEPDAYALEEALRQKEK-HSGEVVVITAGPTRAQQVLREALAKGADRAIHLEDNA--FVGFDAYNTARAFAAAIKDEEFDLIFTGLQSDDYGYAQTGVILAELLGWPHATIIMQIEKSDSGIRVKRELEAGYQFVDMPLPAVLTIQSGINKLRYATLIGIKQAKNKPLRKVTLAEVQSAVDNLQKIERLYIPQKTKNTEFLEVAKKLVEKLREIRVL
MNIVVAVKYVPDATADRTFDSSDNTVDRENVDGLLSELDEYAVEQALKVVEE-GDGEVTVLTVGPDDAADAVRKALQMGADKGVHVNDEA--IAGSDAFATSLVLAKALEK-EYDFVFFGMASTDGGMGVVPTLVAERLGLPAVTLGGEITVDGETVTIKRDGDVATQEVQGTGKLVVSVTDQTGEARYPSFKGIMAAKKKPVEEWDLSDLGVDAAAWTKVASTEPRPPRTAGEIIDGGSKLVEFLASKKFV
MNIAVCVKQIPDPAAPGRLDPNTFNLVREG-KLVMDDSDSYGVEMALQLVDRAGGGEVTLISMAPNGETSGLRTALAMGAAKAVLVSDPA--LGGSDALSTAKVLAAAILRNPFDMVITATESTDGYTGTVPVQIAEILGLPAVSFAKKVTLDGNKAMIERQSESGYDEVACELPAVVSVTAGVVEPRYPSFKGIMAAKSKPIETLSLSDLGLSAGAREAIVSLRKAEARQAGQIIEAFAKIIEYLEQLKVV
MHIVVCVKQVPDTT-EVRVDPETNTLIREGVPSIINPYDAHAVEAAVSLKEK-YGGKVTVISMGPPQAEEVMRRSIAIGADEGILLSDRN--FAGSDTLATSYILAQGIQRSPVDLVLCGKQAIDGDTAQVGPGIAVRLNIPQLTYVMEIDLESKEIIVHRKLEDKKVRVACRFPALLTVVRDINEIRYSSLPDLIKSARYKPKLWTQKELGLDLGSPTSVSKIFAPPQRSEGEIIEAAKVLVQKLLSTKII
MKLLVCVSKTPDTTTKIVFNASKTELDANGVQYIMNPYDEYALVRALELKEA-LGGTVTLINVGPADNDQVIRKGLAIGADDAVRIDLNP-----QSALSVAFQIAEYARQENYDIILLGKETIDYNGSEIGAMVAEYLDQPFISYASKLDTDGKTASIQRDIEGGMEELEVDTPFVVSAAKGLAEQRIPNMKGIMMAKSKPLKVVAPAAF----EDKAVTVEYTLPPAKSAVKMIDNMEELVKLLHEAKVI
MKILTTVKKVVDVELNIHVK--DGAIVEDGLQYVINAWDENAVEAAVQLKEN-NNAETTLVSVGSGDNTDVIRKCYAMGIENAIHIDDPA--LEKIDSSISARVLQKVYEKENYDLVITGKQAQDTDSGQTGIILAEYLGIPCVSNVVALEVDDQHIKASRLGDAGTEIIEFELPAVVTVSDSINEPRLPAMRGIMMAKKKKIQVMDLAALGTSFAPKSEIVEFMTSETRQAGQKFEITAKVVGLLAEAKVL
MELFVCIKQVPDTS-EIKLDPETNTLIRTGLPSIVNPFDMNALEAALTVKDK-YGTRVSVITMGPPQASVALKECISMGADDAYLITDRA--FAGADTLATSYTIACAISKQPFDMIFCGKQAIDGDTAQVGPQIAEELGIPQVTYVCGIEVNDNIVRTQREHEEGFEVLDTEMPMLLTAVKSLNEPRYPTLHNSIRATQYEVKTITVKDMTTDPGSPTRVRKVYSPPMRSAGTMLESVATVMDVLKQKELI
MKIIVCVKQVPDTSGKVAVNP-DGTLNRASMATITNPDDLNAVEAALVLKEQ-TGAEVVVVSMGPPPAEGMLREVMARGVDRAVLVSGRE--FGGSDTYATSQILAAAINKGEDDVVFCGRQAIDGDTAQVGPQIAEKLGIPQVSYAAEITKEGKTLTIKRMLEDGYMTIKVNTPCLITCIKELNEPRYMSVGGIFECYEKPYEVLDYNALLIDPGSPTNILTSFTPPQKGAGMMLATCEKLAGILAGKHLI
MHIVVCMKQVPRDN-SVKINA-DLTINADGIEQIMNLFDEYAVEEALQWNEK-LGGKVTVLSIGPEDWKEQIRRALAMGATDSLLLSDPA--FTRLDTSGAARVAAAAIRKGDVDLVVCGRNSTDDETGAFAPALARLLGWAQLTYVGKITLESGKIVAERHLEDVVETVEASLPAVVTVVKGINEPRYPSLLRIRKVAKVEIPTWSAADLGLSATPALNLVNRVPPPPRPKGEMIEKVAKLVDKLMEAQVI
MNIVVCIKQVPDTKGGVKFNP-DGTLDRASMLAIMNPDDKAGLEAALRIKDE-TGAKVTVLTMGLPKADAILREAMAMGADDAVLVTDRV--LGGADTWATSTTIAGALRN-DYDLIITGRQAIDGDTAQVGPQIAVHLGLPVISYAEDIKVDGDSVVVKRQYEDRYHVVKAKMPCLITALSELNEPRYMTPGGIFDAFDKEVTVWGRADLDVDDGSPTKIAKASDKVPKGAGEKVESVNYLMEKFKEKHII
MKILVTVKEVATVEDEFEI--EGTEIADQYLGADLNEWDDYAIEEAVQLQEDGIADEVVTVTIGPEECEQTIRQALAKGADRAVRVWDDS--LEDVDVNAKTEILSAVVEEEDPDLVLSGVQAGDDSFAATGVSVAENLGYQWGAVVNHLEHDDDLASVRRELEGGVELTDIELSAVLTIQTGINEPRYASLRGIRQAQQKPMDIKALADIGVDEETELELTDMYEPESESDATFWETASELGELLRKGVA-
MKICVLVKEVPDAAVEKRIDPSTGRMDRSGEK-NLNPYDTHAIEAAMQLKEGGQVDEIVAVTMGPESAVRALHKAVSLGADRSVHLTDDA--LAGSDVAATGYALAKALEKEQPDIVLLGQQSDDGECYTIGAVVADHLKAPSLTQVIKLDVVDGGLRCERQAEYGYDTVQVALPAVISVGDAINEPRYPSLKAIMGAKKKPLEKAGAGDVGIDGGSRVQCGEFKAPPAKAAGQIIATVEQIVAWLDERKLI
MNVIVCVKQIPDPALPGELDPSTNTLKRDG-KLILDESDSYGVEMALQLVGAAGDGSVTLVSMAPNDEVSGLRTALAMGAEKAVLVSDPS--LSGADALTTAKVLAGAVGKGDYDLIIAGTESSDGYTGTVPEQMAEVLGLPSVTFAKTIAVDGSTVKVDRQTESGYDEVTCPLPAVVSVTAGVVEPRYPSFKGIMAAKSKPVDTVTAADLGIES---QSITNVEDAPAREAGEIIESFNKIVEFLDNLKVI
M-----VKEVPDAAVQKRIDPSTMRLDRSGEK-NLNPFDTHALEAAMQIKEGGPVEEVVAVTMGPESAVRALHKAVALGADRSVQLTDDA--LAGSDACATGYALAKVLEAESPDLVLLGQQSDDGECYTMGAIVADHLQMPSLTQVIKIDVDGGKLRCERQAEYGYDTVEIELPAVISVGDAINEPRYPSLKAIMGAKKKPLDNKGTGDVGIDAGSKTKVLALNPPPAKEAGEIIETVEKIVAWLDERKLI
MKIVVCIKQVPDTN-EVKLDPKTGTLIRDGVPSIINPDDKAGLEAALRLKDE-FGAHITVITMGPPQAKVALQETYAMGADRVILLTDRV--FAGADTLATSTTIAAALKN-EFDLVITGRQAIDGDTAQVGPQIAEHLGLPQISYVSKFEHKGDHAIVKRSFEDGFQLVKVKYPCLITTLSEMNDARYMSIKGILDAHDLEVETWTFENIKADPGSPTKVKKSFTKGVKSAGKVVELATAIVDKLKEKFVI
MKVLVTVTDVAVVDDEFEI--DGLDVDERYLTYELNEWDDYAVEEAVQIAEDGEDVEVVTVTVGPERSEEAVRKALAKGADRAVRVWDDA--IAERDAETKASLLAAVAREEEPDLVLSGVQSGDDSFAATGVTLAEKLGDEWAAVVNQLELDGGVASVHRELEGGVELTDVELPAVLTIQTGINEPRYASLRGIRQAQNKPLDVRTLADLGLDEETPLRWTATDEPEAEGEATVFETAGELAAVLRAGVGQ
MNICVCIKQVPDIQAPFRIV--DGRLQFDVERYVLNAYDASAVEGALQLVEQ-HGGTVEVVAIGPASVSESIRKALAMGAERAYHIEADP---SDWDSATVATVLAAFFRDRSYDAIFTGKQAQDTDAGLTGTMLAELLGLPYVSNAVGLAYENGRLIVTRQGDAGREIIELALPGLVTISNDMNDPRIPSIRGIMQARRKPIEALTLSDLGLSPRPRTRVTGYRPIPPRAPGRKLEVVRELVRLLREARVL
MKILTTVAEVATVEEDFEI--DGTAIDERYLEYDLNEWDDYAIEEAVRLTEEGLADEVVTVTIGPERVEETIRMALAKGADRAIRVWDSS--LEELDVAAKTEILRAVVAEEKPDLILTGVQTGDAMFGATGVSLAAAVDYSWAAVVNDLEFDGETTSVHRELEGGVELTDVETPAVLTIQTGINEPRYASLRGIRQAQSKEIAVEDLADLALD-DSKLRLTEMYEPEVESDATVFDTAVQLAGVLRKGVGA
MRIVVLVKQVPDTWSPKRLRSEDFLLDRAAADGVINELDTYAVEEALRVKERLGEGSVVAMTMGPPASAEAVRKALQMGADEGVCIVDDV--LAGSDAVVTSAVLAAAIRR-GFDLVITGAESTDARMGVLAAMLAEQLAVPQATLAAELAVEDGRVRIRRVTGDVESDVVAETPAVVSVLEKINEPRYPSFKGIMAAKTKPLVTWTAAELGFSAGSPTEVVAMEERSTERARILVDAAARLVEFLASRQLV
M----TVKRIPDPDESLKFT--GSGLDLSSVKWVPNAFDEYAVETALRLAEDVKLAEIIVLSICPQKQRQHMTQFLAMGADRGVIVDADD---LELDTAAISKIIAKVAQDEGVDMVITGKLSQDNEGNQVGQRVAGLLGWPQACFAAELDWDNNALSVHREVDDGVEVKKIPLPAVVSVDLRVVLPRLASLRGITMAKRKKVDVKTPADLGVTSAAGESTVGVNKPPGRMAGQMVETVEELVEKLAEAKVL
MKAIVCVKQVPDTSGKVAVKA-DGTLDRASMATITNPDDLNALEAALKLKDE-TGCEVVVVTMGPPPAEGMLRELLARGADKAVLVSGRE--FGGSDTFATSQILAAAVNKGPEDVVFCGRQAIDGDTAQVGPQIAEKLHLPQVTYVADIQKDGNSLTVKRMLEDGYMMVKVQTPCLLTCIKELNQPRYMSVNGIFTCYDKPMEVFDYNALLIEVGSPTNVFKSFTPPQKGAGTML-TAAQLAGILAKKHLI
MNIAVCVKQSIDTEAVITLD-DQGQVVTEGAALIIDPYAEFAVERAIQLKEE-HGGEVVIVAVGDDESTPAIRHALSMGADRAVLIDDAA--IDQTNPQAKARVLAAVLKTLNPDLIMGGTKSGDTSRAQTLPRIATILGMPQVSLVVEANLEGESLAVSHETDDGLEKFSVALPAVIAAQQGLAEPRYPNVRDIMKSKKKPIDKMTLADLGLPAIRQVAVQSYALKPERKGGRIIDAVKETASLLQEAKVL
MNIVVCVKQIPDPASPGALDATTHALKRDG-KLILDESDAYGVEMALQLVATAGSGEVYVVSMAPNGETSGMRTALAMGAVKGLLVSDPA--LAGSDALTTAKVLAAAVNKGGADLIIAGTESSDGYTGTVPEQIAECLGLPSVTFAKKVKVEGSVLKVDRQSESGYDEVECTLPAVISVTAGVVEPRYPSFKGIMDAKKKPLDVVTAGDLAVTPAAGQKIVSVTQAEARKAGQVIEAFGKIVAFLENLKLI
MHFIVCIKQVPGTT-EIKIDPKTNTLIREGVESILNPFDAYAIEEAVRLKEK-YGGTVTAISMGPNQCETTLREAVSLGVDNIILLSDRR--FAGADTYATSLTLAAAIRKGDYTLILTGQQAIDGDTAQVGPGIAAHLNIPQTCFVRKISFNEQQAVVERLLEDGFDRVSMQLPALISVVKEINVPRLPSLRGKRNAKTVPLTVWNCDDLGLDEGSPTQVLNIFSPHHEKQVEKFEAVELIVQRLSELTNR
MKILVTVKEVAAVEDDFEI--DGLSIDERYLEYDLNEWDDYAVEAAVQIAENADEVEVVAATIGPERSEETIRMALAKGADRAVRVWDDA--IAEQDVDAKVSVFEQVVADEEPDLVLTGVQAADDAFGATGVALANRVGYQWAAVVNDLDYGDETATVRRELEGGVEITEVDLPAVLSIQTGINEPRYASLRGIRQAQQKEIAPHDLSDLGLDADGALELTEMYEPESESDATIFETAAELADVLRKGVVG
M----TVKRIPDPDENLKFA--NGGLDLSSVKWVPNAFDEYAVETALRLAEDVKHAEIIVLSICPAKQRQHMTQFLAMGGDRGVIVDAND---ADYDTAAIAKMIAKVAQDEGVDMVITGKLSQDNEGNQVGQRVAALLGWPQACFAAEVDWDSNSLKVAREVDDGVETKQVPLPALVTVDLRVVLPRLASLRGITMAKRKKVKTVTPADLGVESAGGEKTTTINKPAARAAGQMVGSVEELVEKLAEAKVL
M------KYVPDATGDRHFSE-DLTTDRESVDGLLSELDEYAVEQALQIADDADDAEVAVLTVGPEDAGDALRKALSMGADKAVHVEDDD--LHGTDVLGTSLVLAKAVEK-GYDLVVCGMASTDGTMGVLPAMLAERLGVPQVTLLSEVSVADGKVTGRRDGDAATENLEASLPAVVSVTDLSGEARYPSFKGIMAAKKKPVESLDLDDLDIDAGAWSKVTDATERPPRTAGTVVEGGTQLAGFLAEKKFV
MRIYVCVKQVPDTSGKVAVNP-DGTLNRGSMATIINPDDMVAIEQALEIKDE-LGCKVTAVTMGPPQAENMLREILAMGANDAVLISSRE--FGGSDTFATSQIIAAAITHGDEDIIFCGRQAIDGDTAQVGPQIAEKLNIPQVTYAATIKKDKNKLTIKRMLEDGYMMVDVETPCLITCVKEDNVPRYMTINGIMECYSKELTVLDFNALLIEVGSPTNIFKSFTPPQKGVGKMLETVANLVDELKKLHVI
MKILVTVKEVAEAADDFEI--EGTDIGEQYLEYDLNEWDDYAIEAAVQLSETYGDIEVVSATIGPERSEETIRMALAKGVDRAIRVWDDD--IAAADVAAKTRLFAAVVDEEEPDLVLSGVQAADDGFGATGVSVADEIGFDWAAVVNHLDTDLSTAHVHRELEGGIELTDVDLPAVLTIQTGLNEPRYASLRGIRQAQSKEIAAFGLADLGLDADSPISRTGMYEPETESDATYFEQAAQLADVLRKGVVS
MKCIVCVKQVPDTSGVVAVKE-DGTMDRAAMATITNHDDLAAVEAALRIKDA-TGCKVVVVSMGPPPAEGMLRELLAMGCDEAVLVSARE--FGGSDTYATSQILAAAIKKGEDDIVFCGRQAIDGDTAQVGPQIAEKLHLPQVSYVAEIAVENKAVTVKRLLEDGYMTIKVQTPCLLTCVKELNDARYMSVGGIMECYNKPLEIYNYETLLIDVGSPTNVYKSFSPPVKGAGMMMATVEKLVSILNDKHII
