# Supplementary material for: Inter-protein residue covariation information unravels physically interacting protein dimers
Source: BMC Bioinformatics. 2020 Dec 17;21:584. doi: 10.1186/s12859-020-03930-7 (PMC7745481; doi:10.1186/s12859-020-03930-7)
Supplement: Supplementary file 5 — Additional file 5. Final ER-MSAs at different ASA thresholds. Available on Mendeley data (http://dx.doi.org/10.17632/9bk2r55286.1). [file 12859_2020_3930_MOESM5_ESM.zip › Additional file 2/Final ER-MSAs/Negative ER-MSA dataset/ASA0.0/single_MSAs/1efp-B-1rm6-A/1rm6-A-chain/MSA_ready_for_MI.txt]

MSPKLPQHGTVGVRTPLVDGVEKVTGKAKYTADIAAPDALVGRILRSPHAHARILAIDTSAAEALEGVIAVCTGAETPVPFGVLPIAENEYPLARDKVRYRGDPVAAVAAIDEVTAEKALALIKVDYEVLPAYMTPKAAMKAGAIALHDDKPNNILREVHAEFGDVAAAFAEADLIREKTYTFAEVNHVHMELNATLAEYDPVRDMLTLNTTTQVPYYVHLKVAACLQMDSARIRVIKPFLGGGFGARTEGLHFEIIAGLLARKAKGTVRLLQTREETFIAHRGRPWTEVKMKIGLKKDGKIAALALEATQAGGAYAGYGIITILYTGALMHGLYHIPAIKHDAWRVYTNTPPCGAMRGHGTVDTRAAFEALLTEMGEELGIDSLKIRQINMLPQIPYVTMYAQRVMSYGVPECLEKVKAASGWEERKGKLPKGRGLGIALSHFVSGTSTPKHWTGEPHATVNLKLDFDGGITLLTGAADIGQGSNTMASQVAAEVLGVRLSRIRVISADSALTPKDNGSYSSRVTFMVGNASISAAEELKGVLVKAAAKKLDAREEDIEVIDEMFMVSGSQDPGLSFQEVVKAAMVDSGTITVKGTYTCPTEFQGDKKIRGSAIGATMGFCYAAQVVEASVDEITGKVTAHKVWVAVDVGKALNPLAVEGQTQGGVWMGMGQALSEETVYDNGRMVHGNILDYRVPTIVESPDIEVIIVESMDPNGPFGAKEASEGMLAGFLPAIHEAVYEAVGVRATDFPLSPDRITELLDAKEAAA
MQ-----KFGKQQSIKRVEDLRLLTGHGRFIDDIAPEGALHLFVLRSPVAHGTLRPLDLSAAREAPGVAMVAAAADLAGAGGRKAAVTRRTLLAEDRVRYVGDPVAFVVAETMAQARDAAELIEIEIDELPVHLD----LAEGGEALHDTA-GNVAYDYAFDSGAVEAAIAGAARTVTAEIPDNRIIVNSMEPRGAYAEIEE-GGRLHVAVNGQGVWGTRDNIAKMFGLEKDAVRVTNPDVGGGFGMKASPY-PQFMVAHAARVLNRPVHWMSDRTEAMLSDNGGRDLTSTATLAFDEQNRILAYKVQNVCNLGAYNSGYQFIQELFTKVMPGTYDIPCASLECRGIYTNTTPTDAYRGAGRPEAIFVLERAMDHAARALGVDPWELRRINFIRP-DQFSATGMAYDVGEFERLLDRAIAEADVAGLAARKGLLRGMGFAYYIESILGQKD--------EFAEVVFG-ENEVEIRVGTQSNGQGHETVFATFLADQTGIPLEKIRVVQGDSALIPSGGGTGGSRSVTTQTNATLATVSVMTEAFAAFLAEREGVEAGEIAFDDERFRIPGS-NATPTMLEVARMARGRTDLLSHRQKGNLDN----------------MSFPNGCHVAEVELDPETGVVRVESYTVVDDFGNLINPMLAEGQVHGGVAQGLGQALMESVHYDEGQLLTATFMDYAMPRSDNMPNIAFHTEAVPSVYNPMGMKGCGEAGTVGALAAITNAVADAVGLDRVTMPFTPVRMWSLLND---AA
MQ-----KFGARNPWSRREDVRLLRGEGTFVDNIAPENALFAHFFRSPVAHAKITKLNVMDARQMEGVHLVLCAEDLHAACGSFGAAPRRPLLAEGKVRFVGEPIAMVVTATLQLALDACERIEFEYEELPSHML----VSPGGEPLHSEA-ENCAFNWSIDEAACQSAFSQAAHTVSRTIHNNRVIVNSIEARGCFAEQV--DGRTQLALNGQGVQSTKDEINRILGVAAEDIRVTTPDVGGGFGMKAMSY-PPILVTHAARVLNQPVRWMSDRTEAMLTDAAARDLDHDAEMAFDSDYRLIGYRVETKCNLGAYNSDLQLIQDYFAMVLSGVYQVQNCYLNVKGIFTNTAQTDAYRGAGRAEASYVLERMMDYAARELGVDPWELRRRNFIQP-EQFNATGEQYDPANYDRVLDRAEQVANRSGFAERRGRLRGIGLSYYVMNAIGNSK--------VSARLEFPGDGSAILTVPSQSSGQGHESVFAAFLSEQTGIPEEKIAVIQGDSDKTGIGVGTGGSSSLTTTGNATLITVAKTVEVFRPFVAKSMQVDPDLVEFDGETFRAPGS-NLSPSMLQAADMVRGRADLLDIEGVGKIDT----------------WAFPNGAHVAEVELDPETGVVTLEKYTVVSDFGNLINPMLVEGQVHGGCAQGIGQALLERTVYDDGQLLSASFMDYVLPRASDFPHFDYFNEPVPSTANAMGVKGCGEAGTVGSISAVANAAADALGVANLDIPITPERIWRLLQ------
ME-----KFGKSQPVTRREDIRFLTGGGRYVDDIVPDGAGVGVFLRSPVAHGRITTLDVSAAREAEGVLCVLTCEDLIAAGGSKAAAPERPMLARDVLRFVGEPVALVVAETAQAAKDAVELIELDYEELPAKLD----YDAGGPVVHPEA-DNCAFDWDMDEAATEAVFAEAAHVVSLEIEDNRIIVNSMEPRGCFAEWD--GSRLHFAFNGQGVWAMKGDLAKAMGLEPEQIRVTNPDVGGGFGMKAMGY-PYFAVAQAARVLGQPVKWFAERTESMLSDNGGRDLVSCCEMAFDADLKMVGYRVDTRCNLGAYNSENQAIQGLFAKVLTGTYDVQTTYLRSRGYYTNTVQVDAYRGAGRPEAIYALERCMDHAARMLDVDPIELRRRNFIPV-DAFSATGELYDVGDFNRVLDRAEAEADLKGFAARKGRLRGMGLCYYIESILGDPS--------EGAKVEFHNDGTVSIYVGTQSNGQGHETVYAQFLSDQTGIPVEQISVIQGDSDLIARGGGTGGSRSVTTQNTATLATTAKMIEAFAAFLADAEGVPADDVSFDDERFRIEGS-NTAPTMLEAAQMARGRDDLLTHEARAKLPG----------------RSYPNGAHIAEVEIDPDTGVVTVDRYTVVDDFGNLINPLLAEGQVHGGVAQGIGQAISEHVVYDDGQLLTATFMDYAMPRAVDCPWVSFTSEPVPSTANVMGMKGCGEAGTVGALAAVGNAVQDAVGITRVDMPFTPLKMWELLKSHAAAE
M------KFGIGQPVRRKEDDRLLRGKGRFVDDLSLPGQVFAHVARSPVAHGRLSALDLSAARAAPGVLLVWSWADVAG-RGSDVPPVVMPHLADGVTRYVGQPVAFVVARTRAQARDAAELIEMAFDDLPVVVDPEAALAPDAPQLHDCA-GNLAYRWTIDEAAVEAAFARAARTVRTRVTNQRIIVNAMEPRATLARWDAEAERWEVWAATQGVHALRAKLSAQLMVPPEKIRVRTPDVGGGFGMKLQAH-PDALVALAARELGRPVKWTADRSESFLADVQGRDLTTEAEGAFDENGRILAMRCRSISNLGAYLSSVVGVHVFSAPLTGGMYDLPCFHHEVRGVLTNTTPTDAYRGAGRPEAIHVTEAVIEAGARAFGMDPAEFRRINLIKA-EQVSHGGFEFDSLDPEAALKLALEASDQAGFPARRGRLLGRGVIYYFERTGGAPI--------ERATLELDPEGVVRAAVGTQSNGQGHETAWAQIIHEKLGVPLDAIQLLEGDSDLLPAGGGTGGSRSLIMAGRVFLKAADEVIEKALAAASELLEAAPADIEFEGGLFRIKGT-DRTVTLFDAAREL----GGILGAGAVDDSI----------------ATFPNGCHAAEVEIDPETGAVAVTRYVAADDFGTVINPLIVEGQVHGGVAQGLGQALGERAAYDEGQPLAGSFMDYWMPRAADLPPFEVLMSPTMARTNPLGAKGCGEAGSVGAVPAAALAVQDALGAEPIEPPYTPCRVWEALQAAR--P
ME-----KFGRSQPITRIEDVRFLTGHGRYVDDIAPAHAFHAFVFRSPVAHATITELDLSDAREAEGVHMVFSADDMEAAGGSTGASPLRAELARDRVRFVGEPVAVVVADTLAQARDAAELIVFEYDELPVSLS----LDFNGPTIHPEA-DNRAFDWGMDADATDAAFAKAARTVSMDVGDNRVIVNAMEGRGVWAEWD--GTRLHLCVNGQGVWGTKSKLAAKFDLAADNVRVTNPDVGGGFGMKAMEH-PNVCIAFAAMQLDHPVRWMSDRSEGMLSDNAGRDLVHTAEMAFDADNRITAYRVHTICNLGAYNSQFQPIQQLFSRVLTSVYDIPATWLHVEGVYTNTTQVDAYRGAGRPEAIYLMERLMDQAARELGVDPWELRRKNFIRA-DQFTLVGETYDVGDFHRVLAAAEAQADRPGFAARRGRLRGLGLCYYIESILGDPS--------ESARVEFAEDGMVDLFVGTQSNGQGHETVYTMFLHDQTGIPPEKIRVVQGDSDRIKQGGGTGGSRSVTVQNTATLAAVDTIVAAFTPFVAELAGVDAENVSFDHETFRAEGS-NVVLTMLDVAEKARGRDDLLQHEARTKLDA----------------RSFPNGAHVAEVEVDPATGVVTLCKYTVVDDFGNLINPMLVEGQVHGGVVQGVGQALTEHVIYDEGQLLTASFMDYAMPRADLMPMIGFTTEPVPSTANIMGMKGCGEAGTVGSMAATANAVHDALGVAKADMPFTPLRVWEMLQDAQAAE
MTD--PGRRFVSTNRRVREDRRFVAGAGRYVADLDIPGTLHVALVASTAPAAKILGIDTTEALAMEGVVDVLTGEELSAGVGLDTPRVRRFPLTVGQIRYAGEWVAAVVATSRALAEDAAEKVRVRTEPLPFVIDAETALGPDAPPVHPEH-SNLLLDKTFDWGPVADDFAAAEDRLSLRVTWGRNATVPIETFGVIARWNPWDEMLDVWASIQMPKY-ADQIARALKLPGNAVRVYDVDVGGSYGVKRGI--KTVLVSYLARKLGRPVRLIEDRLENMRADAQGPERIFDIDVAFDRDGTVRSMKMRALDNAGAYAGRAPFQLGKPIGAIVGPYRIGSVQYRAMSVTTNKAVQEAVRGFGQAPTNYAIETMMDRIAAHLGMDRLELRRRNLIRA-DEFIPSGSTYDSGDYHTVIDKVLAHADYAALTAERGLCAGIGIAACLEPSGGNSS-FRTSTWMEGSRVIIDALGGVTVTIHTTSSGQGHETLAATVVGEELGIDPDRIRVTRPDSLSSLPGNSPVGSRMAIMLGGAAARAARDLKRQLVAIGAHAMGIDPSEASYEAGTITAPDG-RA-VGWDELVDIGHGTNPGLAASFIQQVPTGVA-LP-EDGKVQ-MYPCYSFEFHLVLMAFDPVLAKPEIRRYVIGHDCGTVINPHIVRGMTLGGIAHGIGAALLEEFTYDDGQLMTQSFLDYLMPSSHEVPSVEIVHHCTPSPLTEFGQKGSGESGYLGAPAAISGAVQDALGVTVDKLPLRMSTISDTIADAETAA
MR-----KFGTSQSVRRIEDVRFLTGTGRYLEDTAPADTLHAVVFRSPVAHGRITALDVSAAEEAPGVHLVLTAEKLEAAGGTPGAAPERPILARDRVRFVGEAVAVIVADSAIAARDAAELVEFDYEDLPVHVT----PRPGGPAIHPEA-DNVALDWGWDAEATDAAFAAAAHTVSLEVEDNRIISNPMEPRGYWAEMR--DDRLHVTISHQNAWAPKERMAELLGMPAADIHVTIPDVGGGFGTKAMDY-PMYCVAQAARMLDRPVLFMADRTETMLSDNGGRDLASSVDLAFDADLRITAYRVETIFNLGAYNGQHQAIQELALKVLTGTYDVQTVWFGARAVYTNTNQVDAYRGAGRPEAIYVLERAIDNAARQLGVDPWELRRRNFIAA-DAFSATGEIYDVGDFHGLLDEAAIRADRAGFAERRGLLRGQGLCYYIEAILGDPT--------ENSAISFDADGGVTLYVGTISNGQGHETVYRQILEQYSGIPHDRVRVVQGDSDRIASGGGTGGSRSVTTQGTATRANVEAMVEGFAGFLRELWEVDEVLFDAQDHRFRAPGT-NRSVDMMGAAGLARGRDELLRHDHTATLPG----------------RSYPNGAHVCEVEIDPETGVVTVDRYTVVDDFGVLMNPMLTEGQIHGGVAQGIGQALSEHVVHDAGQLLTASFMDYAVPRARDLPMMGFAHRPVPSTANPLGMKGCGEAGTVGALAAVANAVLDAVGVRRVDMPFTPLRTWSMLNADA-RI
MD-----TFGKAQG-GRREDIRFLTGQGRYVDDIVPAGALYAAFLRAPVAHAEIRALDTAPAMDVPGVRLVLTAADLEAAGGQPGAAPERPVLARGRVRFVGEPVACIIADSPAAARDGLEAVALDFHDLDAKTD----LAPGGAAIHPEA-DNVGYRYELDAAAADAAFAAAAHRVGARIEDNRIIAASMEPRGAFAEWQ--DGRLHLCFNGQGVWGQKAQLCAHFGLAPEDVRVTNPDVGGGFGMKAMAY-PYVVLCQAARVLGQPVHWMSDRSEAMLSDNAGRDLVSDVELAFDADLRITAYRVNTFSNLGAYNAQFQGIQEMFSKVLTGVYHIPVAHLAVKGIYTNTTQVDAYRGAGRPEAIYALESLMDHAARVLGVDRFDLRQRNFV---REFTVAGENYDVGDFSGLLVRLMAEGDVAGFAARRGKLRGLGLASYIEAILGAPL--------EHAQVDFDADGGVTMRVGTQSNGQGHETVYARFLAAETGIPEDRIRILQGDSDQIATGGGTGGSRSVTLQTAATRATVTQMLAAFADFLAPELGD---TPAFDDGAFRAAGA-NRTVNLLEAAELARGRNDLLRHRAEARITQ----------------RSFPNGAHLAEVEVDPDTGHVTVDRYTIMDDFGTLLAPELVLGQVHGGVVQGVGQVLMEHVVYDDGQPLTGSFMDYAMPRSTDVPFFSVGFAPVPATGNPLGMKGCGEAGTVGAMAATANAVRDALGIAWADMPFTPARVWQALQA--APA
MAFPKRDFKVVGRRVARPDGIDKVTGRALYGADMSAPGMLMGAILRSPHAHAEIVSIDVTAAVALDGVKAVVTGADFADAMDAATA-VRDNCLARGKVLYDGHAVAAVAAASGAIARAALDLIKVEYRVLPSVTDVDLAMRADAPVVQAGRAENVTDHCEFGHGDPEAGFAAADLVIDRSFTTAATHQGYIEPHACLASMGP-DGKADLWCTTQGQWAVRTACSAILGMRASQLRVTASEIGGGFGGKTTVF-IEPVALALSRKAGRPVKIVMSRTEVFRATGPTVASSIDVKIGMTKEGRITAGTATLRYTGGAFPCGT----AMGAQAAFAAYDLAAVRTFGWNALTNRPKEAAYRAPGAPQAIYAVESVVDELCQKLALDPLEVRLLNAARE-GTRSSYGPTFEAIGLEATLEAAKAHPHYAAP----AAGQGRGLSCGFWFN---------FGGNTSVSLTINTDGTVGITEGNPDIG-GSRAAISQMAAEELGIPYEQVRTVIADTSSLGHNDVTDGSRVTFAVGLAVIKAARDAIAKMCARVARIWGIDPEAVEWVDGAARPTGPNAGTMTLAEIAALSFKTGGPIAGHHESNADG----------------AGVSFGVHLVDVEVDRETGATKVLRYTVFQDAGKAVQPDYVEGQMQGGAVQGIGWALNEEYIHDAGHLLNPGFLDYRVPVASDLPPIEAVILEIPNPGHPYGVRGVGETPIVPPLAAIANAVSRAAGVRLTALPMSPPRVLKALTAQ---G
MNDKIRKFKQVGTRPARPDGDDKVTGRALYGADTVAPGMLMAAVLRSPHAHAQIVSIDISAALAHDGVKAVVTGADLVAQDEGSLR-IQENCLATTRVLYDGHAVAAVAALTLKAAQEALKLIKVEYSALPHVIEVDDAMRADAPIVQSGRAQNVTYHCQFGHGDLDVGFALADEIVTRSFKTAATHQGYIEPHACLAQMTT-DGKAELWCCTQGQYNVRDICSALLGLEGSQLRVTASEIGGGFGGKTNVF-IEPLALALSRKSGRPVKLVMSRSEVFRATGPTVSSSIDVKIGMTRDGRITAGRAELRYSGGAFPNET----SMGAQSAFAAYDMAAVETLGWNVLTNRPKEAAYRAPGAPMAIYAVESVVDELAQILNLDPIDVRLKNAARK-GTKSSYGPTFDDVGLVATLEAAKAHPHYQAP----GPNQGRGLSAGFWFN---------FGGNTCVSLNVNTDGTISVIEGNPDIG-GSRASISLMAAEELGVPYEKIRTIIADTASLGHNDITDGSRVTFSVGLATIKAAQDAIQKMCGRAAQIWGIDADAVTWEDGAAVPAGENAGKLSLAEIAAVSFETGGPIAGHFEVNADG----------------AGVSFGVHLCDAEVDHETGATKILRYTVFQDAGRAVHPSYVEGQMQGGAAQGIGWALNEEYIYGKGRLQNSGFLDYRIPVASDLPRIDTVILEIPNPGHPYGVRGVGETPIVPPLGAVSNAVSRAIGKRLSQLPMSPPRILQAILK----G
ME-----KFGKSQPVTRVEDVRFLTGEGRYVDDIAPADALHGVVFRSPVAHASITELNVDDAREAPGVQMVLTLADLEAAGGSKGAAPERPVLARDRVRFVGEPVAMVFAETLQQARDAAELIEFDYDDLPVCLG----LEESETAIHEEA-GNLAYHFGMDAAATDAAFAAAAHVVSLQIDDNRVIANSLEPRGCYAEPE--GERLHVAINGQGVWGFKQTIAKALGLDPEALRITNPDVGGGFGMKAQDY-PYVICAHAARALDRPVRWMADRTESMLSDNAGRDLTSLAEMAFDDNHRILAYRVTTRNNLGAYNSGFQPIQELFSKVLMGTYDVQAAYMSVKGYFTNTVQVDAYRGAGRPEAIYVLERLMDRAARELGVDGWELRRRNFIPA-AKFTVTGELYDVGDFDRVLSHAEASCDRAGFAARKGKLRGIGLCYYIESILGDPS--------EGARVTFDEDGGVSLFVGTQSNGQGHETVYARFLADQTGIPMERIRVVQGDSDLIAKGGGTGGSRSVTVQANVTLTAVAGMVAAFTPFLADSMGVEESAVRFDNETFRAEGS-NLTPTMLEAAEMARGRDDLLRHEARDRLPG----------------RSYPNGAHVAEVEVDPETGTVTVERYTVVDDFGNLINPLLAEGQVHGGVAQGIGQAVTEHVVHDEGQLLTATFMDYGMPRADILPMFRFETEPVPSTANPMGMKGCGEAGTVGAMAAMGNAVQDALGVRQADMPFTPLRVWSMLRDASTAA
MALKPQQFKVVGTRPLRPDGIDKVTGRARFGADMSAPGMLVGLVLRSPHPHARIRSIDTSAAEALTGVHAVVTRADFGPPSAPGVA-VLDNCMAGEKALYDGHAVAAVAAISGKVARQALKLIKVDYQPLPHVTDVDAAMVAGAPALHEGRAPNVMARHEFGHGDIDAGLSQADRVLERTYRTEATHQGYIEPHACLATMNA-DGQADLWCCTQGHYMVRNTCAAILGIEQGQLRVTASEIGGGFGGKTTVF-LEPVALKLSQKSGRPVKMVMSRSEVLRATGPTASSSIDVRIGMTRDGRITAGFAELRYQGGAYPGSP----DMGSMSAFAPYDLENVRTVGFDVVTNRPKQAAYRAPGAPMAAFAVESAIDELARSFSLDPLEVRLKNAARE-GTRASYGPTYPAIGLEATLRTAKDHPHWSAP----GPNQGRGVACGFWFN---------FGGDTCVSLNITPDGTVTLSEGNPDIG-GSRASMSMMAAEELGIPYDRVRTVIADTGSLGQNEVTDGSRVTFAVGLATIEAARAAKREMCKRAAQVWGIDEDAVIWEDGAARPAGPNAGQMSLAEIAAIASNTGGPIAGHFEVNAEG----------------AGVSFATHMVDTEVDPDTGAVKILRYTVFQDAGKAVHPSYVEGQFQGGAVQGIGWALNEAYIYGEGILQNPGFLDYRIPVASDLPMIDTVILEIPNPGHPYGVRGVGETSIVPPLAAVANSVSDAAGVRMTSLPMSPPKLLAAIRSGQ--S
MT-----KFGSSQPVTRVEDTRFLTGRGRYIDDTAPEGALRAVVVRSTQAHGEITMLNASEARAAPGVRAVYTAEDLAAQGGSKGAAPDRTILAEGRVRFVGDPIAFVVAETLDQARDAAELIEVDIDDLPVKLD----LAPGGPAIHSEA-ENVAYDWAIDANATEAALATAAHRVTLTTHDNRIIVNSLEPRGCYAEMD--GDRIHLALNGQGVWGPKRDLAKWFGWEAGRVHVTTPDVGGGFGMKAMGY-PQFLVSLAARDLGQPVHWMAERTESMLSDNAGRDLDVTCELGFDDDYKLTAYRVDSISNLGAYNSQFQGIQSLFSKVLTGTYDIQTVFMRNRGVYTNTTQVDAYRGAGRPEAIYALERAMDYAARELGLDPLELRRRNFIKP-DQFSATGELYDVGDFPKLLDRAVIEADLAGFEDRRGRLRGLGVCYYIESILGDPD--------ETATIELTETG-ARVYVGTQSNGQGHETVYAQLLHDQTGLPLEAIEIVQGDSDRIATGGGTGGSRSVTVQGMAMRSAGTALIGGLTEFLAEEMDQREISFDAEEGVFRAPGS-NVVVTLIEAADRARGKAELCSATRHEELPG----------------RSYPNGCHVAEVEIDRETGDTRVVRYTVVDDFGNLMNPRLAEGQVHGGVAQGIGQAITERVVFDEGQLLTATFMDYGMPRADDTPFVAFYTQPVPSIMNPLGMKGCGEAGTVGALAAVANAVQDALGIRQVDMPFTPARVWAMLQDQTAAE
MG-----KFGNSQPVKRVEDLRFLTGQGQYIEDAAPAGALRAWVLRSPVAHGVITALNVEDARACEGVHAVITLADLEAAGGSGGAAPERPMLARDRVRYVGEPVAVVIAETLDQARDAGELIELDIDDLPAKLD----VLPGGEPLHAEA-DNRAFDWGMDEAATAEAFRTAAHSVALQVDDNRIIVNSMEPRGCFAEWA--GGRLHFTFGGQGVWVIKSQLAAKFRLDEADVKVTIPDVGGGFGMKAFPY-PYFAVAQAARALERPVFWIADRTESMLSDNGGRDLTSLAELAFDEDLKITAYRVSTRCNLGAYNAHFQPIQQLFSRVLAGAYDIQTAWLQVEGIYTNTTQVDAYRGAGRPEAIYVLERAMDRAARELGVDPLELRRRNFIKP-AAFTVTGETYDVGDFGKVLSRAADEADLGGFAARRGKYRGVGVCYYIESILGDPS--------EGAEVEFLEGGRVNIYVGTQSNGQGHETVYAQFLADQSGIPADHIQVIQGDSDRIATGGGTGGSRSVTTQANATLAAVEKMIAAFIPFLAEEMGVEENEIEFDGDTFRAPGS-NLTPTMLEAAEMARGRLDLQRHAARARLPG----------------RSFPNGAHIAEVVIDPETGQSDVERYTVVDDFGNLINPMLAEGQVHGGVAQGLGQAMLERVVYDAGQLLTASFMDYALPRASGVPMIGFTSEPVPSTQNPMGMKGCGEAGTVGALAAVANAVQDAVGVRQVDMPFTPQRVWEVLRDVSAAE
MSKAQLRPQSIGTSIPRREDPGLLTGRARYIADIVLPDMLHVAILRSPVAHGRIRHIDTAPALAMPGVELVWTGQDSGARC--GFVATIQPLLAYDEICFVGESIAVVVAHSRAQAEDALERIEVDIEELPVVTDVVTAIGTD-DLANAAV-ANLVYRSHRVADPVEDVFAQAALSVEGRFLTPRINASPMETRGFVARHEWTTNMLTCWSATQMPSFIKTMTAIFLQFPEQNIEVITPMVGGGFGQKAHLH-PELLTCLLSIELGRPISWIEDRQENLFRAPQAKQQINEIALALDDQGRFLALRDRVTTDSGAYNSLPPLVEHSGMLVVADPYKIELLSAESFSVTTNKCPIGAYRGVGFTAPTLAREVLIDRAARKLGLSPFEIRRRNVLRQ-EDFTRAGMTIREGTFLETVDRLEAMVGYEDFRERQGRLLGLGISIFSEISGIGTRALYPLTSHDTATVRVEPTGKVTVTTGIVTSGQGNPTTLAQIAADAFGVSVDDVTILAGSTNHA-VGFGNVASRSAVFGAGTIGRAAEIVRGRMRAVAARLLQASPDEIEMSGGMIHVRDDPGRKMPFAAVAGAAYNFDPALEATAAFDPSD----------------IVLANGGHAVIVEINIETCLARVEKAYAVEDCGRMVNPMIVEGQIRGGLAQGVGMILLEELVHDEGQLITSTFQDYLLPTSLDIPDIEISHLETPSSLVPGGIKGMGESAMISAPAAVAGAVNDALDAKIEQFPASPQRIFEALSKAGPDR
MSDLATARFGSGRAVPRIEDEGLLKGLGRFTDDLLPAGTLRVVFVRSPYPHARIVSVDTAQARAMPGVALVASGADLARAGGAPGASPQRPVLAHERVRFVGEPVAIVVAQSLQQARDAAEAVGVEYEELPQVVDVRQAVDGGIVAICDQA-DNIAAESRYDAAAAQAAFAKAAHVVALDVENQRVVALSLEPRAVLAQVA-EDGRLALRMSTQMPSGVRNAICDSLGLRREQVRVTVGDVGGGFGMKTGAY-PDLAIAWAAWQLKRPLKWAADRSEEFLSSHHGRDVRQHAELALAADGRILALRLRSLANVGAYATGTTAIQLIGPWVQTSVYDIPCIDFHFGAVLTNTAPTGAYRGAGRPEAIYLIERLMDEAARRTGIDRTLLRRRNFIRP-EQMNPMGQTYDVGRFEHVMDQALRQAGWAGFDVRAGKWRGLGLATFLEWTGGNAL-------EERVTVSVLPDGVIEVFSAVNQMGQGIATTLAQLVVDVFGVDIDQVRVVMGDTDR-GDGFGSAGSRSLFTGGSALRAGAEKTLDAARELAARELEASAADLEYVAGRFSVRGT-DLAVDLFALAGKQP----RIHLESTTAVAG----------------PSWPNGCHISEVELDPATGEVQVVAYSSVNDVGRVVNPTIVRGQLEGGAVQGIGQALSERMVYDAGQPITGSLMDYAAPRFDAVREFVTRMESTPCRNNPLGVKGVGELGTIGATPCVVNAVADALGAPRLQMPLSPARVWGLLHEA---D
MV-----KFGVGQSVRRVEDDRLITGGGRYADDFRAPGQAYMVVVRSPYAHAKILSIDTESARAAPGVVDVLTGQELQEAGGSPAFKTTRHVLAVDRVRHAGDAIAAVIAESEAEARDAAELVMIDFEELPVVVDTEKAADPSSPAIWEEA-SNLAYDWGKDEEAARAAIANAHHVTKLKLINNRIVVNAMEPRAALGMYDKEQDRYTLHVPSQGVHGLRDRIANTLKIAPEKLRVITEDVGGGFGMKTFAY-PYPLVLYAAKKLGRPVKWTADRAESFLSDTQGRDHVTEAQLALDAEGHILGIYIDTIANLGAYQSQFAFIPLAPRDMQAGVYKVPAIYNHVRAVLTNTVPVDAYRGAGRPEASYLIERLMDKAGYETGLGPIEIRRRNFIPA-EEMQKPSLPFDSGDFNRNLNDALAKADYEAFEKRRGKLLGLGLCYYVERTAAGMS--------EFAQLAVDAEANVHVYTGSQTNGQGHETVWTQFISSRLGLDADQIVVHSGDSDVLPGGAGTGGSKAVYMSTGALGVASDTLIEKGKQIAANELEAAVADIEYADGEFAVVGT-DKRIDLFEVARKAETDSAALEAAGEYKEAG----------------NSYPNGAHICEVEIDRDTGDFEITRYIAVDDFGHVINPMIVAGQVHGGIVQGLGQAMGERTVYDEGQLLTGSFQDYWMPRADDLPFFDTSYNEIPSKSNQLGVKGAGEAGTVGAPSAFINAVLDALGVENIDMPVTPYSLWKALHGAEKAA
MSV-----LRIGEAVPRLENRDLVTGMATYTDDLAFDDEAVMVIVRSPHAHAAIRAIDCSAARAMPGVLAVLTAAEMQEDGGAPMFVPDFYPLVIDRVRAIGDPVAVVVAETREQAEDAAERVVVDYEDAEAAIHPRAAVEASAPLVWEAA-SNRLFSTSFDRAAREAAFAAADHVVTLSYRINRVTANPLEPRAMIARHDPATDETTFWTGTPAANRTRELLAEQNFPGTAPIHVVSTNCGGSFGMKNSPS-RSALTVWAARRTGRTVRWLSTRTEGHLGDAHARDWDVTVSLALDADGTFRAVHSESYVNLGAYLGSTALVMVSYHGGMAGMYRTPVVTADVHGVLTHTQPLAPYRGAGRPESLFAIERIIDYAAATLGFDRIELRRRNLIRP-DEMTGLHYVYDSGDFPAVMERALELADHAGFEVRRGCLLGFGLANGIEIANNGPG--KLPPVPEFAQIVFEADGRPIVRIGGGEGGQGQKTVFSQIAGSLLGLDVDRFSFEIGNTRRVEKGVGTFGSHTSGAAAHSLADVAEQVKTKGRALLAAAWSVSADEIAYEDGVFRHAGG-NRFKDLEELAR---DNPGALDSKAFVPADG----------------CTYPNGTHVCEVEIDRLTGQARITRYVVTDDVGTVINPLLLKGQIHGGVAQGVGQALMEDIVYEGGQMLSCSFMDYAMPRADHFPPLKVEPMPTPTAANAIGAKGAGEAGVVGAIPAVINAVCHALGIHHVDMPATAQSIWRAMRAAS--D
MTE-----PPLGAALPRREDARLLRGLGRYVEDIAVPGCLYAAFVRSPHASAVIDRIDATATRAVPGVVAVLTGADLATLA--GLYPVEMPPLPIHAARFAGDPVAIVLAEDRAAARDGAEAVEVAWSPLAAVTSVATAAAAGAPRVDSAL-SNLVSRQGYATPGLADAFPAAPRVVTARFGQQRQTHAPLEPRGCIALWDEGRAHLTMRIGTQAPHPYRTALAARLGLRESQVTIDCPDIGGAFGQKIVVL-RDLAVAAAARLLRRPVRWHEGRGENLIAALHAREDTVATRAAVDDDGTILALSCEIDADFGAWCFFPANYMRVIALILPGPYRIAQYGYDVRVWLTNKAPSGPMRAPM-AITSWVMDGTLDAVARALDRDPLEVRARNLLRP-ADLTATGERYDAITPAATQDAAATAIGYAAARARQGPLLGIGLCNVVESTTYGSA-FIPGSGHEAASVRVEPSGAVIGSCGLMGSGQGYETTLAQALAAGLGAAPDDVVVQLGHTDIAPYGMGSRGARGATAGGGALFLAGQRMRAKVLAIAAAMLGLAADALTLRDGVVLRRDDQPAGLTLADIARLAYGVEPGLHVVLAYDPPA----------------MTYSNSTHACLVEIDRATGTPRILRYVVAEDAGTRINPLVVAGQTQGATSMGLSGALMEHAAYDAGQALAGSFMDYAVARAADLPDFDLHHLDTASPATPAGIKGMAEGGTMGAIGALMNAVNDALGAHLDSGPATPARIWQALRAAG-AV
MDR----MLNHRPTQSERDRTRWVTGAGRYTADIAVPDALSATFLRSPHAHAEIVSIDIGAALAMPGVIAVLTGADCADAGGPPLIVPFRPVLAHQRVRHVGEAVACVIATSESAALDASEAIAVTYRDLPAVIGIDAAGKADAPAVHPQA-GNLAFAHQADAAAVRAAFDAAETIVATAFDLPRLAPTTMELRGIIARYDEAAGIYHLITPHQGINEIRADLAAVLNVPEARISIELPDVGGGFGARSPAY-PHAALLLAARRTGRAVRWVASRSESFLTDYYGRSTRLAGRLALDAAGRFTGLEITYETDLGAYITTVAFVNHNPLMSGSGTYGISAIAANFRQYFTNTGPIGPYRGAGRPDVALLIERLVDRAATALGADPLELRRLNAIPR-TAFTALGSTYDSADYAALIDAAHQASDWDGFAARRGRLRGRGVALFTEIAGGGAA------TRDEARVVLGVGGRARIETVTGGSGQSQAETYAFILAERLGMDPADIELAASPAHSTLNGGGSIGSRSTLSAGSAIADAGDQLRRHLLAAAGLRANAPPAELIMAGGAICRPDG-SVVLTLAEAIAAA---DAPLDVVGAV-PVS----------------SSFPSGCHVAEVEIDPQTGLAVLVSYVAIDDSGVVLNPIVAEGQIHGGIVQGLGEVFGEAMQYDEGQVLTGSFMDYTMPRAADVPNFVTEDRPTASPNNPLGVKGLGEAGTTGALAAAANAFADALGAELPAFPCTAHSIWRSIRTAG--A
MAA----EFGVGASIERLEDDRYLRGRGRFVADIQMPGMLDIAFVRSPVAHARIRSITKPETGGD----GVFVAADLAGVS--GFRSSIQPILAHDKVRHVGEPIAACVATSRARAEDLAELVTVEFDELPAVSEMTRARDADAPLLHEDW-ENVFLETAVDT-NFAASIASATVVIKRTYRTARQCMAPMEGRGVVAVWDNQAEQLVLHTSTQMPHIVRTGLSASLGLDHSRIRIVAPDVGGGFGYKGILL-TEVCAAWLAMKLRRPVRWIEDRREHLTGGANCREHHYEITGYAAADGRLLAVDCEAIVDSGAYSIYPACLEAQVASILPGPYRMDGYRCRTWSVASNKPPILPYRGVARTGVCFAMEMLMDGLAHELGIEPWEIRQRNLAEP-HQMNITNKYFDSGDYPEALRRAVEAIDIAAIRRRQGRRIGVGLSIFCEQGAHGTSVYPMVPGFEQATARLTPDGGLEIRVGIQSHGQGLETTLAQIAYEELGIKPEAVRVVHGDTALTPYSTGTWGSRCIVMAGGAVAAAAAKLGDRIRHIAGHLLQAAPDSVILADGVAR--AG-AGEIPLREIGRLWYVDPGGLEVTQGYRTVR--------------DTGTFSYACHAVTVSVDLALGDVKLLDYVIVEDGGVLINPMVVDGQVLGGAAQGIGTALYEEMRFDGGQPMAATLADYHLPGAPEVPAIRILHMETPSPLSRFGQKGIGESGAIGPPAAIGNAVNDALDARIWELPITPERVLAAVAEAEEAA
MS-----GFGTSQAMRRVEDLRLLTGGGQYVDDIAPRDALFGFVFRSSVAHGEITTLDVSAARAAPGVVMVLTAEDLAAAGGVKGAAPKRPLLAEGRVRFVGEPVAFVVAETLDQAKAASELIVFDFESLPVKLD----VAPGGGVLHAEA-GNVAYTWETDADAVDRAFEAAAHVVELTVDDTRIIANSLEPRGCFAEIE--DGGIHVCVNGQGVWGPRDDLAKFLGFTKDEVRVTNPDVGGGFGMKAMSY-PTFIVAHATHALGRPVRWMAERTESMLSDNAGRDLICTARLGFDADHKLTAYSMDSVANLGAYNSGYQFIQELFAKVLPGVYDVRDVFMRNVGVYTNTTQVDAYRGAGRPEAIYVLERAMDYAARELGVDPLALRRKSFIPT-EKFSAVGEIYDVGDFDRVLSRAEQEADLAGFAARRGKLRGVGLCYYIESILGNPE--------ETAMVAFEEPGIATLYVGTQSNGQGHETVYSQFVYEWLGIPPENVKIVQGDSKRIAKGGGTGGSRSVTTQGTATKAASEAVVARFTPFVADLLEVEADTVSFGEGSFRSDGS-NRVMTVLEAADEARGREDLLRTSETTTLPG----------------RSFPNGCHVCELEIDKDTGVVTVEKYTVVDDFGNLMNPMLAEGQVHGGVAQGVGQCLSEAVVYDEGQLLTATFMDYGMPRADNLPMIAFYSEPVPSTANVLGMKGCGEAGTVGAIAAVGNAALDALGLRKVDMPFTPARMWAMLREAEAAE
MES----KFGKSQTVTRLEDVRLLTGHGRYVDDIVPEGALYAVFLRAPYAHAEIRALHVEEAKAAPGVHAVLTVADLEAAGGSRGAAPLRPLLAKDRVRFVGEAMAVVVAETLNAARDAVEMIEFDLDEEAPHLA----VSPGGPDIHPEA-DNVAYDYLLDEDAVNAAFDAAAHVVSVEIPDNRIIVNSMEPRGAFAEWQ--DGRVHLCVNGQGVWGQKTKLARMFHLPEDAVRVTNPDVGGGFGMKGFTY-PYYVIAQAARVTGRPVRWMSDRTEAMLTDNAGRDLTSTVELAFDADYRITGYRVTTLSNLGAYNSEFQPIQQLFAKVLTGTYDIPAALLQVKGIYTNTTPVDAYRGAGRPEAIYALERAMDYAARALGVDPWDLRRRNFIAA-DAFTPSGELYDVGDFVRVLDRVRTVADVSGFAARKGRLRGLGLCYYIESILGDPT--------EGADVEFCADGTVNLYVGTQSGGQGHETVYAQFLSDRTGIPVEKIRVIQGDSDRIAKGGGTGGSRSVTTQSNATLATVEKMVAAFTPFLADEMGVEADKVDFDGETFRAPGS-NLTPTLLEAVEMARGRQDLLRHKAEYTLPG----------------RSYPNGAHVAEVEIDPETGKTAVVKYAVTDDFGNLMNPRLAEGQVHGGVAQGIGQAICEEVGHDAGQLLTASFMDYAMPRADDMPFLTFTTESVPSTANALGMKGCGEAGTVGALAAVANAVQDALGVRRADMPFTPKRVWQMLQGN---A
M----------GARVPRKEDARHLHGKGNFVADMAMPGLSEVAFLRSPLAHARITAVRVADQIAG----NVFLRQAMPDAR--TYQASAQPPLASGKVRFVGEPVAMVFAPTRAEAEDYAELIEVDYDDLPVYADVDSAQAAQGDLLHEQW-DNVFVTLNADK-QFDEHAAQAEVVVRRKIDLARQCMVPMEGKAVLAYWDHQADQLVVVSATQVPHMIRSVLAQCLDLEQGRVRVVSPDVGGAFGYKCVLQ-QELCVAWLAKTFKRPFRFIEDRREHLTAGANSREHHYEMVAYADRRGRLLALDAKITIDGGAYSVWPIGLEGQAIGNLPGPYAFKGYRCVTRAVATNKPGFVPYRGVARTGVCFAMELTMDAIAREVGREPWEVRLENLVQG-EQMNVTGKHLDSGDYPASLQQAMDMIDVAAVRERQGRLIGVGLATYTEQAAHGTSVFPVIPGFDQATARVTPDGGLELRVGVHSHGQGMETTFAQIANEILGVDVGSIKLLHGDTGQTPFSTGTYASRSLVMSGGAVSQACKRLLPRLTHIGAHLLQADPASVSWNQDRLE--AG-GKSVSVKDVADAWYVDPAGLEVTVGYKPKV--------------DTGCFTYATHAAVVAVDPGTGGVEILDYVVVEDCGTMINPMVVEGQTIGGVAQGIGTAFYEETPYDEGQPLASTLADYMLPGATEVPNMRLHHFETPSPHTEFGAKGMGEGGAIAPPAVLFNAVNDALGAELLRTPLSPTRVLAAIAQGVVMA
MTMAPDTTAFIGQPHRRQNALRHLAGRGRFTTDLVLPRMVHAAFVRSPVARGQILAVDVEQASQAPGVICVLTAADLNPLC--RMASPPQNILAETHVVWAGQPVVMVIASSRAQAEDACELVVVEIEDQEPVVDGAAALALGADTASPGL-SNLCYETVLETADVDAAFAKAACVVDGEFSFGRHTAVTLEPRAVVADFDPSTGQLTVHQGTQTPYQFQDVYARHFGLNEGQVRVIAADVGGSFGMKLHVY-HEMATVAASKLLGRPVRFVADRLESFLSDIHARDHKVRARMAVDANGIITAMEVDDLTQIGAFSAYPSAAENQVIRLMGGPYRMQDYRGRLSVVFQNKVQTSQYRAVGHPIACAVTEVLVDGVAEALGQDPLDLRVRNVVPD-DAYSATGYQFEKLSHQACLARLRQMMGYETLRAEQGIYRGIGIAPFIEITNPGAA-FARISAQDGAIVKLTPSGDVQCMISVTEQGQGTETIIAQIVGEQLGVSPERVKVITGDTDTTPVGGATWACRGAGIGGETALRAGRKLRDQILAIAAAVLQSEVVDLRLADASVIDAHTGAVRLSLAEIGRIATGTDNSLTAAQHYAPSG--------------FPFAFTNGVQASHVEVDVETGLVKLLKHWVVEDCGRIINPLLVDEQIRGGVVQGLGAALFEECLYDEGQLTNGSLAEYLVPMACEMPDIVIGHVETPTLDTILGAKGVGEAGTAAAGAAAMNAVNDALKARLMQTPMTPARILAALGH----V
MSE----AERAVQNFRRRDARDKLMGRTRYTIDRATAGMLHAALLRSDVASGRILRLDTTAAARMPGVRAIVTAADAPGRA--GLGIADHPLLAVDTVRYCGEPIAAIAADTERQARDALAAIEVEIAPLSAVLDMGAALADGAPLVHPEWQGNVAWEASVDRGDVDAAFARDDVVVESAFRVGRQNHLSFEPRAVVAHFED--GRYHIETSTQVPWTVRNTVAALLAVPASSIRVTVPPVGGGFGLKFDCA-LEPFAALLARKSGRAVRLVNSREEEMTTCLFRENAEIRIRSAIAPDGSIAGREAVVLMDCGAYGGEQVFLTTMTAHTLGGNYRLGAVRIVSRAVYTNTAPNGAFRACNGVYNTFALERHTDEIAAAIGMAPDAFRRRNVIGD-GDLGATGQVFEGDVLAPMLAKMEAL------RARTGRLHGRATTVGTWFV---------FTGPSAATVNMNADGTATLVTSGVEIGSGSMQALPQIVAATLGLSPDKVVVRAADTDAAGYDVGVGGGRTTVSLGAASRSAAIEVRTKLLKVASDMLEASAEDLVMEDGRIDIAGARGSGVTIAEVAARAQALLGPVAGTGSFTGAG-TP-AMAGCCAGHEALDIPVFAVHDCDVAVDPDTGHVEVLKYRVVQDVGRALNPSAIHGQIQGGVVQGLGYALHEEADVGRGAIRQTSFETYRVPLAGDVVPVEIELHEGAPSIGPLGTKGAGEVPILNVGATIACAVAHATGKQVRELPLTPPRVLELMLDRATLD
M---------IGQPLPRHEDQRLITGRGQYTDDMDLPGQAWAAFLRSPHAHARILAVDSSAAHGMPGVIAVLTGHDYVADGTGRIYERRQVPLPTDKVRHVGEAVVMVVAETALQARDAAEAVSVDYEVLPAVVRGDDALAQGAPQLYDDL-HNLCFQTELDRVATDAAFAQAACVVRREFRGSRIVNCQMEPRSAIGHHDAAKDRWLLISGSQGVTRQQLGLADALGVPAEHIRVVSPDVGGGFGPRSSLN-MPVAVLWAARRVGRAVKWTSDRSEAFVSDYQGRDLLIRAAMAFDADGRILALDNHLIGNVGAHAVSY--VPANASRVTTSVYDVPVVALKISAAMSNTVPTGPYRGAGRPETIHAIERVLDIAAHELGIDRIEIRRRNLIQR-DTLSPMGLPYDAGDFVANMERVLQLSDWNGFAARRGKLRGIGLANYIESPVGAPR--------ERIELEMRLDGQLDIVAGTQSTGQGHETTFLQVLTEHLGLPPERMRLRTGDTDFVKAGGGTHSDRSMRLGGTLLVQASAQLLERARAAAAQLLKVNPDRLERHASGFILHRKRDRVVGWSEIAAHVAHSQKKLAAQAEFFGRM----------------PAYPTGAAVCELEVDADTGDVELLRYAAVDDVGRAINPLIIEGQIHGGLAQGLGQALGEHYAIDGGQVLAGSYMDYRLPRAGLLPPLTVELTNDPTHGNPLGVKGGGECGITPATATTFNALADALTREEIPMPATALALWKLIQRPEIHE
MAR----ETRFGTAQTRDEDGRLVRGAGCFVADVPAEGALWMEVVRSPYPAGRITALDLDAARAMPGVVCVLSGADQAGLR--DVVPTPFLPMATDRVTWVGEPVAVVVAETAGQASDAADAVVLEVAEAPVVTDARTGAAPEAPRVWPDR-SNIAFTYELDRDAFEAAAARAAHVTRARIEISRVAAMTLEPRGALATCSP-EGHMTLWTGTQAPHRVQGELAHVLDLPLDRIRVRKTDTGGSFGMRNGAF-PDALALLAARATGRPVHWQGTRSEGFLADTASREQSVDAALALDADGTFLALQVDGYAPIGAQMGQMSGHPTSNLPGLAGVYRTPVIHAVMRGVHVNAMHMAPYRGAGRPEAIYVIERMVELAAAETGRDPVALRLRNMIGP-DQMTPHGFTYDSGDFPTALRAALAGADAAGFAARRGRLRGLGIACAIEPAGGGPK----AQLPEYAQLIAGPEG-LEIRTGAGDAGQGHATAFAQIAERLLGWR-GPVTVRGGDTGEIARGTGTFGSRTMGSVGAAMQAGSAQILEAARPEAADLLEVAARDLVFAQGAFRVAGT-DRAIPLAEVTART---GRTFTAEAFVATEA----------------GTFPNGAHVAEVEVDPDTGAVQLAAYTVADDVGTVINPLLVEGQVHGGVAQGLGQALMERIVHDAAALLTGSLMDYAVPRATDLCRIEVLHTPTPTTANPLGVKGAGESGTVGALAAVMNAVCDAIAARRLQMPASPHRVWAALNPTKEET
MPK----DGGIGDSPKRREDVRFLTGTGRYSDDINIYNQVYAYFVRSDVAHGRIAGIDAEAAAAMPGVLRIFTARDFEG--GSVMNEPKHPVLADGKVRHVGDPIAVVVAETLAQARDAAEAVVIDIEDLPAIMDMRAALTPDAPLVHEDM-TNLCYDWGFNRQAVDDAIAHAHHVTTLELRNNRLVANPMEPRVALAEWNAAADEYTLYTTSQNPHVIRLLMGAVLGIPEHKLRVVAPDVGGGFGSKIFHY-AEAFCTFAAKALRRPVKWVSSRSEAFMSDAHGRDHVTKIELALDENGKFLALRTETLANMGAYLSTFPSIPWLHGTLMAGNYTTPLIYVNVKAVFTNTVPVDAYRGAGRPEATYQLERVVDKAAREMGIDPVDLRRRNFI---TEFTPVAVEYDTGDYHATMDKLLALSDHAGFEARAGMLRGFGIAHYIEACGIAPSNLARAGLYESATVRVNATGSISVMTGSHSHGQGHETTFAQVVGDMIGIDPAQVDIIHGDTARTPMGMGTYGSRSIAVGGSAMVRATEKIIAKAKKIAAHLMEASEHDIELKDGRFTIAGT-DRSVAWGDVTLAAYEIEPGLEETAFYDPAN----------------FTYPSGAYGCEVEVDPQTGKVTVLSFTAADDFGNVINPMIVEGQVHGGLAQGFGQAMMENCAYDAGQLISASYMDYAMPRAADLPMFTVDSTATPCTHNPLGVKGCGEAGAIGSPPAFVNAVIDALGVTHIDMPLTPDRVWEAMQERGRDA
MPK----DHGIGAAQKRREDVRFLTGAGQYTDDINTYGQAYCHFLRSDVAHGKITSIDTSAAEAMPGVVRIFTGKDFEG--GEPMKEPAHPVLAQGKVRHVGDPICAVIADTLDQARDAAEAIEVEIEDLPAVVDMKAALESGAALVHDDL-DNLCYDWQFDQEAVDKAFAEAAHVTTLELVNNRLVANPMEPRVALGEYNRANDESTLYTTSQNPHVIRLLMGAVLGIPEHKLRVVAPDVGGGFGTKIFHY-AEAFVTFASRQINRPVKWTSTRSEAFMSDAHGRDHVTKIELALDADNNFIGLRTDTLANMGAYLSTFSSVPWLHGTLMAGNYKTPAIQVNVKAVFTNTVPVDAYRGAGRPEATFQLERLVDKAARELGVDPIKLRRQNFI---ESFTPVAVEYDTGDYVATMDKLEAMIDIPGFAARRGKLRGLGVNCYIEACGIAPSNLARAGLYDAATVRVNATGSISVMVGAHSHGQGHETAFPQVVADMLGIDESMIDIVHGDTSKIPFGMGTYGSRSLAVCGSAMVRATEKIINKAKKIAAHLMEASEGDIELKDGQFTVAGT-DKSVAWGDVTLAAYEIEPGLEETAFYDPAN----------------FTYPAGAYACEVEVDPETGKVTIERFAAADDFGNVVNPMIVEGQVHGGLAQGIGQALLESCVYDAGQLLSASYMDYAMPRAGDVPFYMVDHSATPCTHNPLGVKGCGEAGAIGSPPAVVNAVLDALGVAHIDMPVSPHRVWQAMQ-----G
MALKSTGFTHVGTTPDRPDGVDKVTGRARFGADITAPGMLHAAIVRSPHAHARIKRIDTSKAEALAGVKGVVTRADFATGLTGENW-ILENVMAGDTALYDGHAVAAVAATSSLIARDAAKLVVVEYEPLPHVTDVDKAMAADAPVIREGAAPNVVRYHESGHGDVEAGFAEADLVVEDHFKTEATHQGYIEPHACLGTLGG-DGKGELWCCTQGHWNVQKICAALLGLETANLRVTASEIGGGFGGKTAVF-IEPVALALARKTNKPVKLVMPRADVFKATGPTASTSMDIKIGMKKDGTITAAQGTFRLQGGAFPGAP----EFTAMCAFAPYALKNVRQVGYDVMSNRPKQAAYRAPGSPMAAFAVESVIDELCNRLDLDPIETRLKNASKK-GTKASFGPTFDRIGLVETLEAAKAHPHYCAP----KPGQGRGISCGFWFN---------HGGETAVSLALSEDGTAQLAVGTPDIG-GSRASMALMAAEELGIPYENIRVTIADTATLGYNEVSHGSRVTYASGLATIQAARDAVKKLCGRAAAKWGIPEDAVKWENGCAVPSGPNAGDLPIAEITKRMGATGGPIVGHFEATPEG----------------AGVSFATHIVDAEVDPETGKTSVVRYTVVQDAGKAIHPTYVEGQFQGGAAQGIGWALNEEYIYGEGRLQNALFLDYRIPVASDLPMIDTVIVEVPNPGHPYGVRGVGETSICPPLAAIANAVSAAAGVRLRQLPMSPPRILEALEQQ-RNG
MTL----PNTAVMNLPRRDAKDKLLGRTRYTVDESSHGMLHAAARRSETASGRIVKIDVTPALSMPGVKAIATREDAPGLH--GIGIADHPLFAKDVVRYHGEPLAVVAATTLAQARAAAAAILVEIDPIAPILTMAEALAKDAPLIHPDWAGNIAWEATVVRGDTDAAFARDDVLVEGTYRVGRQSHVPFEPRAVVAAYED--GRFHIHTSTQVPWTVRHVTAKILGVPEAAVHVTVPAVGGGFGLKFDCS-LEPFAAILARKTGRKVSLVNSRREEQMTCLSRENADILIRSAVTPEGDIVGREATVLMDCGAYGGEQVFLTTMTAHTLGGNYRLGSVKIASQAVYTNTPPNGAFRACNGVYNTFALECHTDEICKAIGMDPVAFRRRNVVGD-GDIGATGQVFEGDVLGPMLDLAIDTYGPHER----GRLYGRATTVGTWFI---------FVGPSSATVNLNVDGSATLVTSGVEIGSGTVQSLPQIVAANLGIHPDAVIVKTADTDASGRDLGVGGGRTTVSIGAASQEACAEVRSKLLAVASQMLQTPQDDLVLAQGRVEIRDRPGSGTTIQTVIAQAELEHGPISGSGAFTAPG-IP-AMPGCAAGHDAIDIPVFAVHDCDVAVDPDTGKVEVLAYRVIQDVGRALNPRAIHGQIQGGVTQGIGYALHEEITINAGAFDQTGFSSYRIPTALDTLPIDYHLYEGAPSCGPLGTKGAGEVPILNVGATIACAVANAIGTPVNALPLTAPRVLGLIDGLSFSE
MPSSAAQRSGIGVSVRRKEDRRFLTGQGTYTDDIVRPGMVHAFLLRSPHAHARIAALDVGPARAAKGVLAVFTGADMAADKGTPMAEPPHPALAVDRVRHVGDAVAVVIARTLAQAKDAAELIEIDYQDLPVVVDPAQALN--SPAIHDQA-GNLCYDWEIDAAAVEAAFARAHHITRLDLINNRLVPNAMEPRSYIGEYDRATGEYTLTTTSQNPHVIRLLMGAVLNIPEHKLRVVSPDVGGGFGSKIYHY-AEAIVTWAAPKVGKPIKWTSDRSEAFLSDAHGRDHVSHAELALAEDGTFLALKVDTIANLGAYLSTFTAVPYLYATLLAGVYRTPAIHCRVRSVFTNTVPVDAYRGAGRPEATYLIERIVDKAAREIGMDRVALRRKNFIPA-DAFTPVALQYDSGDYEATLGKALVLADVEGFAARRGKVRGLGYSTYLEACGIAPSAVARAGLFECAVVRVHPTGSVTVLTGSHSHGQGHETTFAQLVSDTLGLPIENVEISHGDTNKVPFGMGTYGSRSLAVGGEALMKAMGKVVDKARKIAAHALEAAVEDVEFKDGSFTIAGT-DKAMTFAQVALTAYQLEPGLEEQAFYDPMN----------------FTYPGGCHICEVEIDPQTGVVEVVAMTAVDDVGRVINPMIVHGQIHGGLAQGIGQALIEGCAYDAGQLVTGSFMDYAMPRADRLPSFRVDNAVTLCAHNSLGVKGCGEVGAIGSPPAVINAVLDALGVSDIAMPATPFRVWRAIEAARAAQ
MTV-----STIGNPMTRVDGRAKVTGRARYAADFNQPGQLYAVIVSATVGLGRITGIQAAEVERMPGVVALITHRNAEKLAGIDPATERLHVLQDDTVRFYGQPVALVVADTLDHAERAATALRVTYEARPPLVDP---MDPKAESIVPD--GRVSPD---ARGDADKAVAGAPVTLDATYEMARENHNPMEPHATIAAWSG--DRLTLWSKSQYLVNEQAEIAAVFGMPVENIEVICPFIGGAFGTSLRTW-PVTLAALAARQVGKPVKLVLTRKQMFFTTGHRPRTLQRVALGATNDGKLTGVVHEGTGETSRYEQFMEALT----AVTDYLYSCPNVRTQYRLTELDTGTPNHMRGPGEASGIFALESAMDELSYKLGIDPIELRRRNEPEK-DEAE--NKPFSSRSLMQCYALGAERFGWARRTPEPRLLIGMGAATATYPA---------FHAPANARVRLLADGTVEVEAAASDMGPGTYTSMTQVAAETLGLPPERIRFRLGRSSY-PQTPSHGGSWTMASVGSAIQAACIEAQAQVSRLATADLNVAAGELEWSDGRLRRRGE-TTGISYREIVA---KAGAPIEADGSAQRDPE---------VAE-RYSMHSFGAVFAEVAVDPDVGTIRVRRIVGAYGIGRVVNPLLARSQCTGGMIGGMGMALMERTVLDRGRPVNAHMADYLMPVNLDIPELDAHFVDEVDPHVNLGVKGLGEIALVGTAPAIANAVFHATGTRVRSLPIHIEDVLT--------A
MNQ-LTPKFGIGAPVRRKEDDALIAGKGIYTGDYRPEGCLTGVMVRSSMAHAKFTLSGLDEIRQMPGVRLVMTHADVASYGGSDYKLPPQELLCSDTVRYVGDAIAFIVADDVQTAKSAAEMVEIDYDPLDVVVDTEKALDADAPLVWPEF-SNVAFVQGQDVDKCAAAFEGADKVVSIKLINNRLVANYMELRGCVAEHEETSDRFTLTLGTQGGHGMRDIICGILKIDPSQLRVVTPEVGGGFGTKAFCY-RYPLTMIAAKALGVPVRWDGDRTEHFIVDAHGRDNVTSADLALDKDGKTLGLRVNLIAAMGAYLHQFPFIPFVGASMSTGLYDIQALDVTVTGVYSHTVPTDAYRGAGRPEAAYLIERLMDKAGEETGLGPLEIRRRNFIQP-YALTQTGRMYDTGDFDGHLTEALKVADWEGFATRQGKMRGIGLCSYVEACAFPGG--------EEATVELNENGSLTLLIGTQTNGQGHATAYGQIIADQFGVDMDAIEVIQGDTDRVRRGGGTGGSRSIPLGLPSVRNATNILADKVKEKAADQLEVGAEDLELVGGNVRVVGT-DRQIALSEIAAAS---GETLTGQDMVKQKE----------------ATYPNGTHICELEVDPETGDVEITNYVIVDDFGVTVNPLLLEGQVQGGTVQAISQALCERTVYDEGQLLTASLLDYQLIRAADLPNIHFQTRNVPSTTNAMGIKGAGEAGTIGGCAAVMNALQRALGVRIIDMPATPLLVWEAIQAAK--A
MNQ-TPKKFGIGAPVRRKEDPALITGTGRYTDDFAPEGTLHAYVLRSAMAHARISVSGLDEARAHPGVAMVLTAADLDGMKGTMHWCPVRPVLCTDTVRHVGDAIAFVVADSVNAAKSAAELIEVDYEPLDVIVDIEEAAQDGATLVWPEH-TNKAFRLGHDEAKTEEAFRNASHVTSIRLVNNRLVANYMEPRACLAEYDADSGRYTLTAGTQGGHGQRDIIAKILGIDPARLRIITPEVGGGFGTKMFVY-RYPLCLFAAEKLRRPVKWTGERMDHFVTDAHGRDNITTADLALDADGRILGLRIHVLAAMGAYLHQYPFIPFVGTSMSTGLYDIPALFVTATGVYTHTVPTDAYRGAGRPEAAYLIERLIEKAGLETGLGTAEIRRRNFVPS-SALTATGRMYDTGDFAGHMDKALEVSDWSGFAARQGKYRGIGLCSYIEACAFPGG--------EEATVELNGNGTVTLLIGTQTNGQGHATAYSQVIAEQLGLDIGQIEVIQGDTDRVRQGGGTGGSRSIPLGLPSVLEASKSLVRKIKEKAADQLETGIDDLELVDGEVRVVGT-DRSVSLAAVAAAA---GEKLAGQEEVKQAE----------------ATYPNGTHVCELEVDPETGDVELLNYTIVDDFGVTVNPVLLAGQVIGGTVQAISQALCEETVFDAGQLLTASLLDYRLIRASDLPDIHFETKNVPSTTNALGIKGAGEAGTIGGCAAVMNALQMALGVEHIDMPATPHRVWQAIQAAR--V
MALKNNEFKVIGSTPNRPDGLDKVTGRARFGADISVPGMLHGAVVRSPHAHAKIVKIDASKALAMKGVKAVITRADFPEGLEGEDW-LQENAMAGEKALYDGHAVAAVAATSPLAARDAAKLIEVEYEVLLHVTDVDEAMKDGAPAIREGAAPNVVRFFDTGMGDLDKGFAEADLVVERSYTTEAAHQGYIEPHACLGQMGA-DGRGELWCCTQGHWFIRRMSTAVLGVETTNIRVTPSEIGGGFGGKTTIT-IEPLSLALSRKAGAPVKMVMNRGEVLRATGPTSSASMDIKMGMTKDGKITAAHGTFRMQGGAFPGAP----DVTTMLAFANYTIENVHHIGYDVITNRPKQAAYRAPGAPMAAFAVESTVDEMCRTLGLDPIETRLKNASRD-GTRSTFGPKFGPVGLVESLEAARDHANYKMP----GPNQGRGVASGYWMN---------WGGETSASVAMSEDGTVTVSVGTPDIG-GSRASMALMAAEAFGIAYENVRVNISDTGALGVNEPTHGSRATYASGLATIKAAEECITKMCKRAADKWGIDADAVIWEDGSAKPSGPNAGELSIGEICAEMGETGGPISGHYEGSPTG----------------FSGSFGTHVVDVEIDPETGHTTVLRYLVVQDAGKAIHPAYVEGQFQGGAAQGIGWALNEEYIYGEGRLQNPVFLDYRIPVASDLPMIDTVIVEVPNPGHPYGVRGVGETGITPPLPALANAIADATGLRMRGLPMTPPKILAALKAQ-KNG
MSE----QTIVGTNAPRVDVREKATGQAQYAGDIQLPGMLYGKVVRCEHAHARVKRLDLSAAAASPGVVRVIGPKDVTPKRMLGD--IDDQPIFTEHVKYQGDAICGIIARSEEAAERAAAKIVVEYEPLPVYLTAEASRAPGAVQFTPEKPGNLAFQNALGGGDVEGAMGEADVIVEDSFYVPKQKQCQMEPHAYVAKVDS-GGRLTCWTSSQMPKLVQRKLSKLFDLPMNLVKIVPTVIGGGFGTRLGMI-SEPQACAMALAVGHPVKLQTLREEDWVISPSRHPGKYWMRIGFKRDGTPVACDARFENYKGAYYLDASGTAFTAGAWLGGMYRFPALRYRGESYFTNQGLTGAFRGYGNPQTNFVLEQLIDRGCAELGADPVEWRKKWHKGV-GDDGWCGVTYPSCALDECLDRGAAAIGWTEKRRKYTIRRGVGVAVMNHTSGAMPM----LLEHTACTVKLNEDATAEVLFACSDMGQGSHTALKQIAAETLGFPYEHVQLSGGTSDVSGFDIGAHASRTIYVGGAAVKKACEEVKRQLFERASPQLGVSADELDIRDKRIFVRADPSHGIEAEAITRAGVGVPGQIQGYVSFFAPH----------------NSPPFGASFAEVEVDTETGEVRVIELVNAHDIGRAINPAAVEGQLEGGIQQGLGFVLSEEIDYDAGRVQNNSFTDYKMFGPEDMPKITTILVEDGDPVGPFGAKSVGESGLVSPIGAVANAIFHATGIQFTEAPITPEKVLKGILEKGRRS
MGQ-----FGMGQPVRRVEDARFLTGAGRYTDDISLPNQAYALVLRSPYAHATIRSIDASDALAIPGALAVLTSADVKAAGGSDMVMLPRLLLAEGKVRHVGDGVALIVAENLDAARDMLDAVVVEYEDHPAIVDTAGAVAPDAAQVYAEA-GNICFDWGSQPDAVEAAFAKADKIARLRLINNRLISHAMEPRNAIGDVDA-EGRLTLYTSSQGVHDLQEVFAEVFGIGRDRLRVVTPDVGGGFGTKIFPY-PQALVLLAAQTLKRPVKWTGERSDSSQADAHGRDNVTEAALALDAEGKFLALSVDTIANLGGYISPYPFIPLAGTMMLTGVYAIPAASVRVRGVFTHTAPVDAYRGAGRPEAAYVIERMVEEAARITGLSSAEIRRRNFIPA-ASMTALGQTYDSGDFNQTLTEALTLADVAGFEARLGKLRGLGLSSYIEACAGGSP--------EDARLEMDAAGKVTLFIGTQSNGQGHATAYGQLAADGLGIDIADIHMIQGDTDRVRTGGGTGGSRSVPVGGVAVTKAVDALIEKGKRIAAHLLEAAPADVEFADGSFTIVGT-DRRVGLTEVAAQAKGETPELDGDGRWKPPA----------------ATYPNGTHVVELEIDPDTGGVTLDRYVVVDDFGAVVNPLMLAGQVHGGIAQGAGQALIEEAAYDEGQLITGSFMDYGMPRADLLPQIEFHLKNVPCTTNPLGIKGAGEAGAIGAPPAVINGLLNALGITHIDMPATPHKLWQAIQAAQAAE
MHPGSPAARAFGKSMPRKEDERLLRGDGKFVDDVQYAHQFEMAVLRCPFPHARIRSVDTEAALALPGVRHILTAKSVRDLS--NAPSLPYYALAQDVALYEGQPVVSVVATSRAVAEDALELIDVDYEPLPHVSDALASLEEGAPVLHPGSMSNLMARQTDAAGDVTARMQEAVHIIEDTMRVNRVTPLPMETRGIVASWRPGAHELLVYLSTQTPHLVRKQLAESLRLSESCIQVVARDVGGGFGQKLGAF-PDVLACLHAMILRRPVKWIEDRMEHFRASTHGRESVHRFRLAADEEGNFTGIINDYVTDIGGWNSPFSA--QLASVVFTGPYKVPDASVTREVVLTNKTPVGAYRGYGQPEVNFALEVLVDRMARKMGRDPFDLRMQNLLQP-QDLTPSGAVYDSGDYPQSLRMAAEAVSYEAHRMTSGRIVGIGFSSFVERTGYASARFSQFGAHESVTLRANRSGGVDVYTGVSSIGQSGETAIAQLCSEALGIDYEHICVHSGDTAISPLNTGAFASRTLIAVAGAVREAAQAFQAKILRLAAWTLETSPDKLSVDGDVVRFKSGPTQSVPLSQVFTRAIDESPGLEATSHYEPPD----------------AAFAFGAAAAVVAVDPITGEFQIERFLIVHDCGVVVNPKVVDGQVRGALVQGLGAALGEELRYDEGQLVSGSMLDYFVPIAADVPPIDMLHTEVPSPVTPYGVRGVGEVGTIPAGAAIVNAICDALGVEISSLPITPESVWRAMERAKVNA
MLS-----AHGDRWHVRPDGPAKVAGTFTYLTDHRTPDMLVGRILRAGIPHARIVSIDTSAAEALPGVAAVVTHLDVPGDNAFGIVIQDQPAFCFDTVRYAGDAVAAVAAVDARTAERALALIRVDYAPLPVVTDPHAALLPDAQAVHNG--GNLQCALSFSKGDIETGFARAAHVVEATYETPRQMHGFMETEGGHAFVGE-DGILTVCAGGQHGSRDRLQLSRILAMPEEKIRVVTSPTGGAFGGKDELT-VQPALALLALKTGRRVRLQLDRAESVMAGTKRNPMTIRMRTACDSEGMLLAQDVEVIGDAGAYVSLGAAVLETALEHACGPYVVPHVASSGRLAYTNNGVCGAFRGFGANQMTFAVECQMDRLAAACGLDPLDMRRRNLRQP-GMAGTLGQKVPSERLAEMLTAAQADPLWQKP----SEVLGIGMALNYQGNGLGTL----PPDPGGGGLRLAPDGMIEALYGLDEMGQGLLTSVQAAVSSALGCARADIRAVTGDTAETPESGSTTASRGAYVVWKAAALAAPEFSAHILAAAAGVLGRPVRQLVLMAGGIGECGS-NSLLSFRQLADALG---GALAVSTRFDFPK-TD-----YTSGN-ARFLFAFGATLARVAVSRITGQVRVLDLVQHTAAGPVLDVAAYLGQIEGGGLQGLGFTLSEDAIMENGHFVTTNLDSYMLPGIADAPELRVHALETLDVDDPFGPRGVGELGIGAITPAIANAVANAIGIWPGRTPFDPQMLLDAMENQ---A
MSALDRPNSYIGRSVPRPNAKRLVQGRGTYVDDLRMPRLAHVAFLRSPHAHARIVSLDVSAAKAAPGVIAVATGKDLLKIC--GLKSAPQYPIAVERACWAGEAICAVVANSRAEAEDAVALIEAELEPLSVTVDMEAALDAGTPVIHADL-DNLAFERTLDVGDVDGAFKAAAAVVENTFSVGRHTGVTLEPRAIIADWNEGEEKLTIHHSFQAPHMMQDIVCKHLGLPEASVRVVCKDVGGSFGIKVHIY-PEMATVALAKMLKRPVKFVADRLESFVSDIHARDHRVKAKMAVSAEGEILAIEMDDLTGIGPYSVYPSAVENQVVNLVGGPYKHQNYRARARVVFQNKVPMCQYRAVGHPIAVMVTEGLIDQAAAAIGMDPAELRRRNVIPD-NAHAASGIKFEKLSHQQSLEKLLQMMNYDALRKEQGIYRGIGLAAFIEITNPSAA-FARISSQDGCTLRLNPQGGVIASIGVTEQGQGTESVIAQVVATAVGIPMSDVRVVTGDTDATPYGGGTWACRAAGIGGEAAWQSGKALRANILDVAAVILQSTPDALDVREGKIVDKATGSERMPLAELGRVAYDLKPEFVVTRHYVPKD--------------YPFAFTNGIQASYLEVDTDTGFVKLLKHWCVEDCGTVLNPQLVDEQIRGGIVQGIGAALFEHCRYDAGQMLNGSMADYLVPMSGEMPDMEVGHVVTPTASSELGAKGAGEAGTAGAPAAVINAINDALNAHVSVQPARPEEILRALGK----V
MPK----DDGIGASVKRREDTRFLTGNGKYTDDINLRGQAFVHFLRSDVAHGRIKGIDTSAAEAMDGVLRVFTAADFDS--GQPMQEPKHPILAEGKVRHVGDPICAVVAETYAQARDAAEAIEVDIEELEPVVDMKAALAEGAPKVHDDL-SNLCYDWGFNKDAVNAAFESAAHVVSLELTNNRLVANPMEPRVAVGDYDPWGDNHTLYTTSQNPHVIRLLMGAVLNIPEHKLRVVAPDVGGGFGSKIYHY-AEAFVTYAAKVLKRPVKWTSSRSEAFISDAHGRDHKTKIELALDAEHNFTALRTETYANMGAYLSTFPSIPWLHGTLMAGNYKTPLIYVNVKAVFTNTVPVDAYRGAGRPEATFQLERLVDKAARELGVDPIELRRKNFIKP-EDFTPVAVVYDTGNYHATMDKMLELADYAGFEARRGKLRGFGIAHYIEACGIAPSNLARAGLYESASVRVNATGSISVYTGSHSHGQGHETTFAQVVADMIGVDANSIEIHHGDTSNTPMGMGTYGSRSLAVGGSAIVKATNKVIDKAKKIAAHLLEAAPEDIELKDGKFSVAGT-DKSVDWSGVTLAAYELEPGLEETAFYDPSN----------------FTYPSGAYGCEIELDPDTGKIDILRFIAADDFGNIVNPMIVEGQVHGGLAQGIGQALMENCVYDDGQLLSGSYMDYAMPRADDVRGFTVDHSITPCTHNPLGVKGCGEAGAIGSPPAVVNAAIDALGVTHIDMPLTPSRVWAAMN-----G
MNE----NKWIGTNTIRPDGADKVTGRAAYAADTSMPGMIWGRVLRSPHPHARIKSIDTSKAEALQGVKAVVTSKDIVEDKALGIQMMSRNVMAREKALFHGHPVAAVAAMSEAIAAEACKLIEVDYEVLPWAIEIEDALKPDAPILHDFVQSNIAGTLEHKLGDIEAGFAKADVVIERSFTTRPVHQGYIETHACLVSVLS-DGKTTIWSSSQGQFMVRAMTSLLTGIPQSSIRAIPAEIGGGFGGKTIVY-LEPLATMLSKKSGRPVKMVMSREEVMRATGPTSGSTSTVKIGATKDGTIVAAQGVFYLQAGCFPGSP----RGAAGCAFAPYNIANVVSRGFDVVSNRSKVAAYRAPGAPIGAYAVECVLDEVAEALKIDPLDLRIKNAARE-GTKAAHGPVYPRIGLLETMESARKHPHYKAP----GKFQGRGVASGYWFN---------AGGESSAQVNITEDGNVVVTTGHPDIG-GSRAAIANIAAELLGIDYRRVSVLIGDTATVGYSNLTGGSRVLFASAIVVTDSAEQVIGQLKARAAKIWGISADAVVWENGEARPSGDHTGNMTLAEIAAKATETGGPIGAGVQLNTTG----------------AEGGFSTHICDVEVDVDLGIVRVLRYTSFQDVGRAIHPAYVEGQIQGGAVQGIGWALNEEYIYNKGHVDNPGFLDYRMPVCSDMPMLDAVMIEIPNPKHPQGVRGVGEVPLVPVMAAVANAVHSALGKRYYSLPMSPPKVLEGLDEGTAAE
MTGVTGKQRYVGTDTRRVEDYRLLTGKACFTDDIHLENMLHAVIVRSPIAHGKLLGIDVEEARKMPGVRAIYTGEDVARIM--EHEPFEQTVVAVGKVRYVGEPLAIVVAETTAMAEDAAGYVYPDIESLPVVTDWEASAR-DEILLFEEN-TNSPITYIAKKGDAR--SVTGPYVRRERFVTQRHSAVTMETRSLVAHWDG--RHMTVYGAAKVPFTTRRTLAKSLDLPVEAVDMIEMDVGGGFGVRGEFY-PDFLVPFASLQLGRPVKWVEDRLENLLGSNHSRQMDCELEIVCELDGRILALRGVVHTDSGAYMRSSGAIPRNVVQFLSGGMDIEHLYFESSVHLTNKAPIGTYRGPGRFEADYFRERILQIAADELGIDQVTFRRMNLVRS-EQMLATSEELDSGDYELSLNECLKGFGWEEKLPLQGWYHGIAIGTFIEGGGGGIR--------EAARLEIEEDGMVTVYVGSTSLGQGVVTVLTQIAADTLEIPMERIRVKHGSTIYLKEGFGSFHSRSTALGGSAVLTTAHSLLDKVREAAAAYFRCSQSEVEISPGLVASHGD---SLTAADLGRM------KIQAEGQFASHN----------------HTYAYGAAAAHVAVDPATGKVELVDYYGIEDIGKIINRLTSKGQAIGAIVQGLGGVFLENMAYDEGQFLAGTFADYLTPTATDFPVIRATETHAPTPHNPLGAKGCGEGGIVPVGGVVANAVAAALGVQTNVLPLTPCRLWQMINEKAQHQ
ME-----KFGKSQSVKRVEDIRFLTGHGRYVDDIAPDGALRAYVLRSTIAHGVIEALDVADARAADGVHMVLTLGDLEAAGGTKGAEPERPLLARDRVRFVGEPVAFIVADTLAQARDAAEMIELEIADLEAHVV----VEPGGEMLHAEA-DNLAFDFGLDEDAVTAALDTAAHVIKVPVDDNRVIVNSMEPRGCYAEPE--GDRLHVSVNGQGVWGTRDKVAAMLGLDKAQVRATNPDVGGGFGMKAMDY-PTLLTAYAARALGRAVAWMSDRSEAMQSDNAGRDLNSVATLGFDADHRLVAYRVDTIANMGAYNSEYQPIQELFSKVLPGVYDLQAVYMRTRGVYTNTTQVDAYRGAGRPEAIFVLERAMDAAAREMGVDPFELRRINFIRP-DQFSATGQPYDVGDFDRVLTRVMAEAKVAGFEERRGKLRGLGLCYYIESILGDPA--------ETARVDFEEDGRVAIYVGTQSNGQGHETVFAQFLADHTGIPADRIRVVQGDSDLIAKGGGTGGSRSVTVQNTATLATVAAMVEGFTAFLADAEGVPASDVGFDDERFRIAGS-NLTPTMLEVADMARGRDDLLSVSKRTKLDN----------------RSFPNGAHVAEVEIDPETGVVTVERYTVIDDFGNLINPMLAEGQVHGGVVQGLGQALTERVVYDEGQLLTASFMDYGMPRADDVPMMYFDTEATPSLYNPMGMKGCGEAGTVGALAAVTNAVQDAVGIREVQMPFTPHRVWQMLRQ--AAA
MQ-----SFGKSQSVTRREDQRLLTGHGRYVDDIAPEGALFAAFVRSPVGHAELRGIDTDEARGMSGVVDILTAEDCAAMGGGKGTAPERPFLARGRVRFVGEPVAMVLAETELQARDAAEAVMLDLEDLPAHMD----LSTGGEALHDVA-DNLAFDYGKDEAGVARAVREAAHVVRLRVEDNRIMVSSMEGRGCWAEWA--DDRLHVCFSGQGVWGLKGELAANFGLKSEQVRTSNPDVGGGFGMKGFNY-PYFAVAAAAMKTGRPVRWMSDRTEAMLSDNGGRDLVHDAMLAFDEDLKITAYSVENTCNIGAYNSNFQMIQELFSRVLMGTYDVQTTWLRTRGIYTNTAPVDAYRGAGRPEAIFTLERVMSRAARELGVDPHKLRRRNFIKP-DQFSATGETYDVGDFAATMAKGEDIGDMAGFDQRRGKLRGIGSCYYIESILGDPT--------EHVKIAFHDDGTASIFVGTQSNGQGHETVFPQFLSDHTGIPVDKIHFVQGDSDAIPKGGGTGGSRSVTVQNNATYGTAKRMISEFSAFLADEMGVGPDDVSFDDERFRVTGS-NDAPTMLDLAALARGREDLLTFTGSEKLPG----------------RSYPNGLHLAEVEIDPETGDTRVVKYSVCDDFGNLINPMLAEGQVHGGVVQGIGQAIQERVVYDEGQLLTASYMDYGVPRATDVPMMAFSTNPVPSTANPLGMKGCGEAGTVGALAAVANAVEDALGVRQVDLPFTPARVWTLLNHAQAAE
MTI-ANSKFGTAQPVKRREDTRFLTGHGRYLDDTVPSGALCAYLFRSSVAHAEITELDVSDAETADGVHLVLTADRYEAAGGSPAAAPVRPVLAKDRVRFVGEPVAMIVADTLEQAKDAAELIGFDYDDLPVHMD----PTPGGPDIHPEA-DNVAYDWGIDKETTDAVFETAAFTTKVDIGDNRIIANSMEPRGCWAQME--DDRLHMEYSGQGVWGLKGSLASTLGIDKKDVHVTTPDVGGGFGMKAFDY-PYFLVAQAARTLGRPVRWQADRTESMLTDNAGRDLVSTAELAFDKDHKIIAYRVNAVSNLGAYNSAYQFIQELASKVVMGVYDVQAVYFSNQGIYTNTTQVDAYRGAGRPEAIYVLERAIDHAARELGVDPLELRRKSFIPA-DQFSATGELYDVGDFHKVLKRAEVEADLDGFASRKGKLRGLGVCYYIESILGSPD--------ETAHVEFADTGRVNLYVGTQSNGQGHETVYAQMLHEYTGIDIDLIDIIQGDSDRIAQGGGTGGSRSVTTQGTANKAVAEKTIDTFRHFVAEQLGA--HEVAFEDGAFRAESS-NTVMTLIEAAEAARGRDDLLNITASTTLPG----------------RSYPNGCHVAEVEIDPDTGVTEVVKYTVVDDFGVLMNPMMAEGQVHGGVVQGIGQAISEHVVYDEGQLLTATFMDYGMPRAADMPMINFHSEPVPSTANVLGMKGCGEAGTVGALAAVANAALDAMGVRHADMPFTPHRVWQMLEG----T
MEHTDAAAGPIGQPLTNVRWDRLIRGRGRFVANRRHPDLAHAAVVRAMEPSGTITAIDTAEAAAVPGVVAIFTQADFETVC--GANVPPEYPLARGEVRYVGEPVALVVAETAAAARDAADLVAVTLDARPAVVSATDALAPGAPALHPDL-GNLHHR------IAREAPATGGTRHTVHLTLSRVAPQPMETRGVLADYDPAEGTLTVVQSHQHPHQQQDIYARHLGIPEHKVRVIAEDVGGAFGMKQQLH-KEMATVCAAVVLGRAVRFIATRGESLLSDGQARDHAMTAHADVDADGRITGLALSDVCGVGAFGLYPSFGEGQMSRLFGAPYAVGSVAFESRLAFQNRPPLGHYRGVGHPAACLITEAVMDKAARAADEDRVAFRKRHLHTL-ANGTAAGLVLHRYRMAECLDLVAD-------RLAAGRIRGTGLACLLELTAPGSR-YINVTATETVTLRMEPSGTVRLASGHTDQGQGADQMLAQVAADVLGLTADDIAVTTGDSAHSPYGGGAFGSRGTAVGGRAAHAAAGMLRDKLIATAALLHQRDPGDLSLAAGHVVAADG-TRLATLAEVARICHGHDASLSVVARHVPPH--------------D-GMTAAAVFGAAVGIDPATGEVTVERLVTAHDCGTVVNPKSAEAQMMGGAMQGLGQALYEAIRMDEGQPLTGSFMDYAMPRADMAPPVEVLHL--PLPGDGFAPHGVGEAGASGVPAAVLLAVNDALGAEITALPATAPDIWRAIRDAE--R
MNAVRSEPRWIGKSMKRVEDPRLLTGKGKYIDDIVLPNMAHAALLRSPYAHARIKSIDTSRAKALPGVIAVVTGREMAEKTTFSSPPVVQHAMAVDKVRHVGETVAAVVAEDRYIAEDALELIDVEFEELPIVTDPLQAQARGDAVLHPERGSNVAMDRTFTFGPVDDDFARADVVVRRKLRWNRSEAQPIETSGAIADYDEGTGKLTVHCNTSMYNYVGWLCAASLGIPATHLNLVPVIAGGSFGSKLFLH-KIVLTASLSRIAGRPVKFIEDRLDHMTADVHGCDRVYDAELALKRDGTMLALRYTVVDDYGAYLQYGYGTHGNTFAQIVGPYRINSVQGRVIAVLSNKAQQGAYRGFGSEVSNFVIERLTDAAARELGLDVVEIRRRNFIRP-EEFIPTGNLYDSGNYEKVLAEALRMFDMEGWRAKQGRHIGIGLVTCQERSTFSATEFTLTSSPEAVSMRIDPTGKVFVKLNSPFWGNSPETMATQIVAEALTVEPSDISIGYADTDSGFNGTGPGGSRYTVMLAGAVVTAVKTLRGKLFKLAGHMMECAEGDLELRNGKIGVKGVPAMEKSVAEVAIASHEFASGLETTAVYDHPLTMP-AADRSHLGI-YYPIMGHMAHATAVEVDSATGKVSILDYVAVHDCGTVVNPMTLDGHVRGGTAQGIGTALYEHYRYDEGQLLTASLADYHMPTAHEMPDIRIGHVETPSPFTEFGIKGGGEGGRMATPAVLAQAVEDALDVRIDEVPLTPIRLRELVRSAG--T
MV-----KFGVGQPARRVEDMRLISGKGRFTDDISLPNEAHAYMVRSPRAHAVITGIDAEDAKAAPGVIAVITGADAEAAGGTAIFKTTRNLISRERVRHVGDTVAVIVAETAAQARDAAELLIIDYDDLPSVADTAGAIADGAPVIWEEN-SNLAYDWEIDAAKVEEGLKAAHHVTRIKLINNRIVVNAMEPRAALGHYEADRDHYTLYTGSQGVHSMRNYIAQSLKIPVEKLRVVTEDVGGGFGMKTFVY-PYPLVLYASKLTGRPIKWTADRSDSFVTDSQGRDHVTEAAVALDKDGKILAVQVSTIANLGAYQSQFPFIPLAPRGMHVGVYMVPAMHNRVRAVYTNTVPVDAYRGAGRPEASYVIERLMEKAAREMNLAPDEIRRRNFVPP-SAMAPPSLPFDSGDFERNLNDAMKRADVTGFEARRGKLLGLGYSYYVERTAAGMT--------DYARIAVDGDGIVHVWTGQQTNGQGHETAWTQLISSRLGVEAEKIKVHLGDSDVLPGGAGTGGSKAVYMVSGAISDAGDKLIEKGREIAANELEAAKADIEYADGEFAVAGT-DKVIDLFAVARLAEADLGEFAGDGEYSQKG----------------NTFPNGAHICEVEIDTDTGVYHVTRFTAVDDFGQILNPMLVAGQVHGGIVQGLGQAMGEHAVYDAGQLVTGSFMDYWMPRAGDFPHFDVSYNEIPAQSNALGVKGAGEAGTVGAPAAFINAVIDALGIEEIDMPVTPLKLWNIVRGERAAE
MKTTEKLFRHIGKPVERKEDARLVTGKGRFSDDFRLAGQAHAAIVRSPHPHARIRGIETAEALSSPGVLLVLTGRDCLDDGGGVPFIGPHHLLPDDKVRHVGEAVAIVVAETQAQALDGAERVLVDYEILPHVIHSEDAIAAGAPAVWDEV-ENAFVDTRFDWKGTERAFEQATHVVSAKFHVNRVTAVPLEPRSALASFDVETGRYVLYAGSGGAVRQKRELSSVLGIDPSRLRVLSYDVGGNFGARNRVY-VFGLVLWASQKLGRPVKYTATRSEAFLTDYQGRDLVTTVELALDEDGRFLALRADNISNVGARCVSLPL--SKGSGLITGSYDIPVAALRARAVFTNTMCTQAYRSSGRPEVTYAIERLIEIAARRLGFDPLELRLRNLVPP-EAMNAVGSIYDSGEYEKNMDRALVIADWAGFEARRGKLLGRGFANYVESSIGTPK--------ERAEITVKPDGTIEVVIGTQPSGQGHETSFAQVVAEMLDAPVENVTIVLGDTDVVSVGGGSHSGRSMRHAGTVMAMASADLVAEARRRAAELFDAPEEDVSFEGGRLVLPGT-NHAVDLFELARLTE---GPLFAARTNEMHT----------------PVFPNGAAACEVEIDPKTGLVEITRYASVDDVGRCINPLIVHGQTHGGIAQGVGQAMWEECHVESGQPVSGSFMDYGMPRSDNMPSFICEIAEVISPTNPLGIKAGGEGGTTPALAVVTNAVIDALGVEDLPMPLTPLTVWKAIRHGATTS
MAQ-PAHPQGIGARVPRKEDDRFMRGRGDYVPNLRLPGMQDVAFVRSPVAHGRITGIEKPAGREA----CVFVAADLDGVR--GFKSSEQPVLAHDKVRQVGEMIAMCLAPTRAEAEDIAAQVYVDFDELPAVVDMLAAREPGSAQVHEHW-DNVFLETHVGADVFEALRRNAPIRVHRKLRTARQSMAPMEGRGCVAYWDRRADQLVLVTSAQMPHINRTGLAGCLGLDEGRVRVISPDVGGGFGYKGILL-PEVCVAWLALRLGHPVRWIEDRREQLTANANCREHDYDITAYADEHGKLLGLECEAHVDSGAYSSYPACLEAQVGSILPGPYKMPHYRCHTWSVATNKPPILPYRGVARTGVCYAMESVMDDIAVQAGIEPFEARLRNLVLP-QEMNVTNKHFDSGDYPEAVRRAVAALDLPAWRARQGRRIGLGVSIFCEQGAHGTSVYPMVPGREPAGVRLTPDGVVEIRAGVHSHGQSMETTLAQIACDVLGTDLSRVRLVLGDTGTTPYSTGTWGSRAAVMAGGAVGQACKQLRERVLKIGAHLLKTSVDAVRWESGAVV--GE-GGSVSLEEVARTWYVDPQGLEVNTTYQARR--------------DTGTFSYACHAVALAVDVMLGQVEILDYVVVEDGGVLINPMVVDGQVFGGVAQGVGTALYEEMRYSEGQPLASTLADYMLPGATEVPDVRIDHMETPAPYTEFGQKGIGESGAIGPPAAIANAVNDALGARVDELPVSPRVVLAALARAEQAA
MGGITEDQRHIGVAHPREGVRRLTQGRGQYIDDIDLPRLAHVVFWRSPVAHMRITRIDRTAAAALPGVIAVVTGPEIAQVC--GIKSAPQYPLAIERATWQGEPVVAIVAETRARAEDALALLQVEWEDLPAVLDTETALDAATPLIHPEL-DNLCFQRQLDTGGVDEAFARDDAVFEETYVFGRHTGVTLEPRCQIADWQPAEGRLTVYHSFQAPHMMQDLYCRQFELSEAQVRVICRDVGGSFGIKVHAY-PDFATVALSLMLGRPIKFVADRLESFVSDIHAREHRIHAKIAASKAGEILAFEIDDLTGIGPFSMFPSGIENQVVNLTGGPYKHKHYRAKLKVVFQNKVPTCQYRGVGHPIACAVTEALVDGVAAKLGLDPIEFRQKNVIPD-DAYGASGIKLEVLSHEACLREARRVCDYDSLRVEQGVYRGIGVAALIELTNPSAA-FARIASQDGATIRLEPTGVITVSSSVGEQGQGAEAIFAQIAADAVGVSLDRVRISTGDTDTTPYGGGTWASRGAGIGGEAVLQAGRVLRENILAVAEAILKRERAGLRVYRNAVVDGASGETLIELAELGRIAYDFTPELMVTRHYAQRD--------------YPFIFTNGVQISHVEVDVDTGFVKLLKHWAVEDCGRVINPMLVDEQMRGAIVQGIGGALFEECLYDTGTMRNANMADYLVPMAGEMPDIVVSHVQSPTRSSMLGAKGAGEAGTAGAPAAVMNAINDALGARMSSQPITPEKVLRALGK----I
MSE----HEGVGARLPRKEDDRLMRGRGQFIADIRMTGMQDVAFVRSPLAHARICAIHVPDDLKG----RVFTAADLDGVK--GFKVSEQPVLALGKVRQVGELIAICVADTRAEAEDMAARVELDLEELPALHDMLEARKPGARLVHEHW-DNVFLESLVNI-NIEAAF-DAPVKVSRTISTARQCMAPIEGRGAIIHFDHRSDQLVVHTASQMPHIVRSGLSECLSMEEGQIRIISPDVGGGFGYKAILL-AEVCLGWLAQKLRRPVRWLEDRREHLTANANCREHHYEITLYAERDGTLRGIDCEASVDSGAYSAYPACLEAQVASILPGPYDFPAYRCRTWSVATNKCPILPYRGVARTGVCFALEVALDALAAELGLAPEVVRLKNLVRP-EQMNITKKHFDSGDYPQALHRALDAIRADAVRARQGRRIGLGLSIYCEQAAHGTSVYPMVPGHEQAGARLTPDGGLELRIGAHSHGQGLETTLAQVAHEILGIPVARTRLVHGDTAMTPYSTGSWGSRVMVMAGGAVATACTELAERVRRIGAHMLQAPVDQVRLENRRVV--GP-AGDVTISQIAHTWYVDPHGLEVTAGYKPQR--------------DSGTFSYAAHAVVVAVDPELGEVEILDYVIVEDGGTLVNPMVVDGQILGGLAQGIGTALYEEMPFDSGQPLASTLADYLLPGAPEVPLPFIDHMATPSPYTTFGVKGIGEGGAIAPPAAIANAINDALGSEMLRAPVTPRRIVESVLAARSAA
MMTQEALFKHVGKPIPRKEDGRLITGKGRFSDDFSLPGQTYAAIVRSPYPHARILGIDKAEALASPGVLLVLTGEDVLADGGSHAFTGPHHLLPADKARHVGEAVAIVVAETAAQAADGAEKVLVDWEELPYVTDTAKAAEPGAPTIWDEV-DNVFIDTTFDREGTDAAFARADHVVKAEFHIHRVTAVTMEPRASLGHYDPETKRYTLYAGSGGAVRQKNELSKVLGIEPKDLRVLSFDVGGNFGARNRVY-VFGLVLWASRKLGRPVKYTATRSEAFLTDYQGRDLVTKVELALRKDGRFLAMRADNLSNVGGRAVSLPL--SKGSGLITGSYDIPYATLRARAVFSNTMCTQAYRSSGRPEVTYAIERMVELAADQLGFDKLELRRMNLIPP-SAMNAVGSVYDSGEYEKNMDRALEISEWATFDARKGKLLGRGFANYVESSIGTPK--------ERAEIEIKDDGNIEVVIGTQPSGQGHETSFAQVVADMIQVPVEKVWIVLGDTDIVSVGGGSHSGRSMRHAGTVMAMASADLLAEGRKRAAELLGSAADEIDFEGGVFKLRNT-NRTIDIFELGRRTR---GALRVVKDNEMHT----------------PVYPNGAAVCEVEVDRETGHVEIVRYATIDDVGRCINPLIVHGQTHGGIAQGVGQAMWELCAIDGGQPLAGSLMDYGMPRSDTMPSFKCEIAEVISPTNPLGIKAGGEGGTTPALATVVNAVVDALGVKDIQMPVTPANVWRAMNNGRKAS
MSHAPVESGGVGARVRRREDERHLHGKGRFVADYTFPDLQEVAFLRSPVAHARIVRIGKPERFAA----QVILRDDMQGAS--SYKASSHPPLASGKVRFVGEPVAMCFAKTRAQAEDIAEEIELDLDELPAFANAFTARERTDVRVHDHW-DNLFLDLKADV-NFDERAKDAPVVVRQKVDLARQCMVPMEGKAVLAYWDHTHGQLVVITSTQVPHMIRTVLSQCLGIDHAQVRVISPDVGGAFGYKCVLQ-QELCIAWLALTYKRPFRFIEDRREHLIAGANSRQHHYELTAYADKNGRLLALDAELLIDGGAYSAWPIGLEGQALGNLPGPYDFSGYRCRTQCAATNKPGFLPYRGVARTGVCFAIELTMDAIARAVGREAWEVRHDNLVRG-ADMNVVKKHYDSGDFQESLRRAVAQLDVPKWRARQGRLVGIGFATFTEQSAHGTAVFPVVPGYDLATVRITADGGLEVRAGIHSHGQGMETTLAQIANEVLDVPLQKIKVVHGDTALTPYSTGTYASRSIVMAGGAVAATCRELVPRLLLIGAHLLGEEQEAVRFEHGAVV--GA-KGSVSIEDIATAWYVSLAGLEATQGFKPKV--------------DTGAFSYATHAAAVAVDTKTGDVEILDYVIVEDCGRMINPMVVEGQTIGGTAQGIGTAFYEETLYDDAQPLTSTLADYMLPGPTELPSLTIIHMETPSPYTEFGAKGVGEGGAIAPPAALFNAVNDALGALVSETPLTPRRLLAAIGAAKVAE
MTEINPSRFGSGQSVRRLEDDALLAGAGQYTDDLTLPGQTQLFFVRSPYPHARIVSLDTAAALAMPGVLQVVTGADLVAAGGSPCAAPPRRALAHERVRFVGEAVAAVVAQTLQQARDAAEAIAVDYEELPMVVDMNDAMAPGAPVLCPEA-DNIAAETRYNAEATAAAFASAHHVVALDLVNQRLAPLSLEPRSVLAAFDTTSQRLTIRMSTQMPSGVRDSVCDALGMAKEQLRVVVGDVGGGFGMKTGVY-PDVAVAFCARALQRPVKWVADRSEEFVSSTHGRDLQSHAELALDEHGKILGLRLASLANVGAYATGAVVIQMIGPWVQTSVYDIQTIDFHFRAVLTNTAPTSAYRGAGRPEAIFTIERLMDEAARQTGIDRIELRRRNFIQP-TQMNPMGQTYDTGRFESVMDQALVLADWQGFDARAGLLRGLGIATFLEWTGGNAL-------EESVTVEIKADGIIEVFSAVNAMGQGIATSLAQLVVDAFGVPMDKVRIVLGDTDR-GNGFGSAGSRSLFTGGSAVRIGAERTIDKARQLAAKEFEAAEQDITYADGSFKVAGT-DLSIDLFALAARQS----RIFMDSTTAVAG----------------PSWPNGCHICEVEVDPQTGHVAVVAYASVNDVGRVVNPMIVRGQLDGGAVQGIGQALCEHLVYDEGQPLTGSLMDYAAPRADNAPDFKTELPSTPCLNNPLGVKGVGELGTIGAGPTVVNAVADALGARQLQMPLSPSRLWHLMQ-----G
MLDPSAGRFGSGQAVRRLEDEALLAGRGRYTDDIRPPDCAALAFQRSPHPHARIRSIDAEAARALPGVLAVYTGADLIAQGGSPAVTPARLPLAHEVVRFVGEPVVAVVASSLQAAKDAAEAVWVDYEDLPAIPTLDAALAPDAAALCEAA-DNISAEMRHDAEAAARAFAQAAHVVELVIDNQRVAAVTLEPRAVLAEVDAQDGRLSLQMSTQMPTGVRGTLATVLGLPAEQIRVRVSDVGGGFGMKTGLY-PDAVVAFAAKSLGRGVKWTGERSEEFLTTTHGRDVRARAAMALDADGRVLALRVHSDANVGAYPTGTVAIQLIGPWVQTSVYDIPVIDFHFRAVMTNQAPTGAYRGAGRPEAIFAIERLMDEAARQTGIDRVALRRRNFIRP-EQMNPMRQTYDTGAFEHMMDRGLAFADWAGFDARAGLWRGLGLATFLEWTGGNVF-------EERVTVEVQADGVIEVYSAVNAMGQGIATTLAQLVVDAFGVPIEQVRVVLGDTDR-GNGFGSAGSRSLFTGGSAMRTGADRTLARGRELAAEALEAAAADIDYGQGRFTVRGT-DLGIGLFELAGRQA----RIFVDSTSKVDG----------------PTWPNGCHVCEVEVDPQTGDVAVVAYASVNDVGRVVNPMIVRGQLDGGAVQGIGQALLEQVVYDAGQLVTGSLMDYALPVAGTAPDFRTEMESVPCKNNPLGVKGVGELGTIGATPAVVNAVADALGAPRLQMPLTPVRVWSLLQQA---D
ME-----KFGKSQPVKRVEDHRFLTGDGRYVDDIAPRDALQGVFFRAPVAHGVITELDVSDAREAEGVHLVLTCADLEAAGGSKGAAPLRPILAKDRVRYVGEPVALIVADTLQQARDAAELILFDADDLPAKMD----LTPGGETLHTEA-DNRAFDWGMDEAKVEAAFAKAARRVKLEVGDNRIIVNSMEPRGCYAEWA--DGRLHVALGGQGVWAHKNFFVKAFGLSEDDVRVTNPDVGGGFGMKAMTY-PYFCIAQAARALGRPVRWMSERTEAMLTDNGGRDLVSWAEFAFDENHKITAYRVDTRCNLGAYNSQFQPIQTLFSKVLMGVYDVQDTYLHVEGYYTNTVQVDAYRGAGRPEAIYVLERLMDRAARELGIDPWELRRINFIKP-DQFTATGELYDVGDFARLLTRAGEEADRKGFNARRGLLRGQGLCYYIESILGDPS--------EGAKVVFEEDGSVAIYVGTQSNGQGHETVYAQFLSDQTGIPAEQIRVVQGDSDLIKKGGGTGGSRSVTTQNTATLATVAKITEVFTAFLAEELGVNARDISFDDERFRAEGS-NVSPTMLEVAEMARGREDLLTHDERASLPG----------------RSYPNGAHVAEVVIDPETGVVTLDRYTVVDDFGNLINPMLAEGQVHGGVAQGIGQAVQERVVYDEGQLLTATFMDYAMPRAADLPMISFTSEPVPSTANAMGMKGCGEAGTVGALAAVSNAVQDALGVRQADMPFTPHRVWEMLQGAAAAE
M------KFGIGQAVRRVEDRRFLTGHGRYTDDISFEGQLHVAFVRSPHAAARILAVDTADAAAAEGVVAVFTGADLDADGGSGMQAPKRPALAADAVHFAGEAVAMVVATDPVAARDAAELVVVDYDERPAVVDPLKAVEEDAVVVHDGT-SNLCFDWRQKAAEVETAMAAAHQVVEIDIVNNRVSANPLEPRAVNATIDAETGQTVVYTNGQGVHGLRGILADVFKVPADEFRVVMPDVGGGFGMKIFLY-PHVAVIYAARKLRRPVKWTGDRSESLLTDAHGRDLRTHARLGLDADGRFTAFEVSTVANLGAYASQFAMIPSAAAGLATTVYAIPVAALHVKGVFTNTAPVDAYRGAGRPEANYLIERLIDTAARATGRSPAELRRINYIPA-TAMNAMGTTYDCGDFALMQSRALEAADMAGFAERRGRLRGIGMASYIEWTQGNPK--------EEVRIRFEADGSATVLVGTQSNGQGHETSFAQVAAELLGMPFEKVQVVMGDTARVKTGGGTGGSRSLQMAGSAIRLASEAVVERARSIAAEKLEAAAEDLVFEDGRFTVAGT-DLGMDMEAVAQIAL--GAPLDESRTFDRPA----------------PTFPNGCHVAEVEIDPETGRVEPVRYVVADDFGKVVNPMIVMGQVQGGVAQGLGQALMEHAVYDDGQLLTGSFMDYGMPRAEDMIFLDIRLEDLPTASSGLGSKGCGEAGTIGACPAIMNAINDALGAGEIDMPATPARVWAALGAARAAA
MTDDLANANAIGRSLRRIEDRPLLTGQAAFAADLRVEGQVHMRVVRSPVAFGRITEIDVDEALELPGVIAVWTHADVAALP--GLGPYRQWVLARDFVRYVGEPMAVVFAETGFAAEDAADLIFAEIDELDAHLS------ATAPVVYPGV-TGLLSEPAVGAGDVDAAFAAADRVVELEVAVGRHTGVPLETRGALAQHDPDSDVVTMMGAAKVPHYNRGAIATMLGLPTDKVQLSEQHVGGGFGIRGELY-PDVLVCHAARVLGRPIRWIEDRKEHLLAANHSRDQAYRLRAAVDPEGVILGLDAAFYTDQGAYVRTHGTVTDLAAAMLPGPYRIPAYRVAGHIRLTNKTPAGTYRAPGRFESTFARERLMDEIADQCGLSRSEVRRRNLIPE-AAMRGTHLVYDSGKYADLLERFRTMLDLDRTEDALGEMAGCGLGFFVEKSGLGPD--------DLVRLHLSGDGTIRIVTGVASVGQGVETTLAQVCAGTLGIGIDGIEVIHGQTSLIEKGMGAFATRVTVMAGSAVKIAAEALIAKATEAAAKALGADPADLTFDAGRVS--GP-SGALTLAEAAQAA---GGEIVAEGLFETTH----------------MTYPYGIHFAQVSVDPETCGVTIERYAVAYDIGRMVNPMLVEGQLVGAVAQGVGGALLEEFVYDEGQPLATSLADYLMPTAMEMPEVELLIRDAPSPINPLGVKGAGEGGINGAGAALAGAVSQALGRRVDRLPMTPERIYRWIR-----G
MEM----AEGIGARVLRKEDKRFLTGNGRYTDDMTMPRMGYAAFVRSTHAHARITSINTDEAMKMPGVDAVLNGHQLVADGGSPMNMGAYRALESEIVRYVGQAIAVVVADTQQQARDAADAVVVEYEELPVVVDSLDALKEGAPQLHPEA-GNLIYDWEIEEAATNEAFANAAHITKMDIDNNRLVPNPMEPRAALAHFDPSEEHYTLYTTSQNPHVARLVLSAYNVAPENKLRVIAPDVGGGFGSKIFIY-PEIACLWATKRVGRPVKWTSDRTEAFLTDAHGRDHHTTAELALDANNKITGFRVKTVANLGAYMSLFSSVPYLYATLLSGQYNIPNIYANVKAVYTNTTPVDAYRGAGRPEATYVVERMMETAAKEVGMAPAEFRRINFV---REFTPVIMAYDAGDYEASLDAAMKAIDYDGFAQRRGKLRGMGMSCYIEACGIAPSQAAGVGLWESAEVRVNAVGTIEVLTGSHSHGQGHETTFAQLVSDRLGLPTESISIVHGDTDKVQMGMGTYGSRSGAVGMSAIAKALDKVEAKAKKIAAHLMEASEGDIEIEGGELKVAGT-DKKLTFTEVALAAYGMEPGLKEGAFYDPTN----------------FTFPAGCYICEVEVDPDTGVVSIENFVAADDFGTIINPMIVEGQVHGGLVQGIGQAMLENTQYDDGQLLTASYMDYTMPRADDVPSFKLETTVTECPGNPLGMKGCGEAGAIGSPPAVINAVTDALGIRDMNMPASPNRVWQLIQDNGAAE
MTDSTIGRFGSGREVRRIEDAGLLAGAGRFSDDISLPGQTYLGFLRSPHAHARIVSIDASEALAMPGVVSVITGADLVADGGSPGASPLRPGLAYEVVRFVGEAVVALVAESRAVLKDALDTIVVEYEDLPAVTGLAQAVAPDAPQVWPVA-GNVAAQMRHDAAATDAAFRAAAHIVSLDLVNQRLAPTPMEPRSSQAEYDAASDRLTLRLSSQMPSGARDTLCDVLGIPRGKVRVVVDDVGGGFGMKTGLY-PDILVAYAARKLQRPVKWTADRIEEFLAATHGRDVESHAELALDETGRVLGYRIRTHANVGAYATTAIIIQMIGPWVSTSIYDIRPIDFEFTAILTNTAPTGAYRGAGRPEAIYLIERLFDAAARQLGMDPVEIRRRNLVRP-EQMNAMGQTYDSGKFGSIIDQAVTLADWDGFAAREGKLRGRGLASFLEWTGGNVF-------EERVTVQVSGDGGIEVYAATMPMGQGIATSYAQLVVDVFGVPIEKIRIVMGDTDR-GQGFGSAGSRSLFTAGSAIRHASEQAVDTGRELAGDALEAAAADIEYADGVFRIAGT-DRAIGLFELADRQP----RIFIDATSTVKG----------------PSWPNGCHICEIELDPETGTVDIVSYVSANDVGRVVNPMIVRGQLDGGAVQGIGQALGERMVYDEGQVMTATLMDYGVPRADIIRDFVHVLESTPCLNNPLGVKGVGELGTIGATPAVVNAVADALGADRLQMPLTPAVVWKALQ------
M----------GSRIPRLDGQPKVAGTEIYGADAAPDDALWLRALRSPHPRARFTLGDLDAVAARPGLVRVFTAKDVPGENSFGIYLKDQPVFSTGETRYRGECVLAIVGEKEAVEAIRIDEFPIAWEPLPPMIGSKAALAETAFALHDFVPDNVLTRGRVERGDVEAGFAQAAHVASGAFETGFVEHAYIEPEAGVARRVG--NTIEVFACTQAPYMDRDEVARVIGLPLESVRIVPSACGGGFGGKLDVS-LQPMLAVAAWVLDRPVRCVFSRIESMISSTKRHPSSIQAKAACDAEGRLVAYAMEGDFDTGAYSSWGPTVAGRVPVHATGPYKVPHVRNLSRAIYTNGPPSGAFRGFGVPQAAIAQETLFDDLAEDAGIDRLAFRLLNAIRA-GDTTPCGQLLASAGLAECLEALKPH--WGRLLADARTRRGVGIGCMWYGIGNTG-----MSNPSTMRVTLSGDGRLVFWNGAVDIGQGSTTVLTQIAADALGLPVARFELVVGDTFRTFDAGKTSASRQTFVSGRAAEAAAAALRAEILRLTNAG---PTARLSL-DGTIVTVEENGV-VARVDLAALPAADGTVLEGIGSFDPPT-VP-LD-AMGQGV-PYATYGFAAQIASLDVDLDLGTIKLNRIVAAHDVGRAINPMLVEGQIHGGIAQGIGLALLEEYLPG----RTENLHDYLIPTAGDVPAIDIILVEDPEPLGPSGAKGIGEPALVPTAPAILGAIRHATGVTPRQVPVLPHRLWELLREKEGRS
MAKEFKEFRLVGTRPDRPDGLDKVTGRARYGADISAPGMLWGAVVRSPHAHARIVSIDTSRAEALEGVKAVVTRADFPTGLTGEDW-LQENTMAGERALYDGHAVAAVAATSKLRAEEAARLIDVTYEVLPHVIDVDDAIKPDAPVIREGAAPNVVRYMEFGHGNVEAGFAEADLVREGHYKTEATHQGYIEPHACLGQLGG-DGKGEMWVCTQGQWFIRKMCAGVLGLDAAQLRVTPSEIGGGFGGKTTIF-MEPLSLALSRKAGKPVKIVMTRSEVLRATGPTASASMDVRIGMKKDGTLTAARAEFRMQGGAFPGSP----DMALYCAFAPYKLDHVAHVGYDVLANRPKCAAYRAPGSPMGAFAVESLIDEMCRELGLDPMEVRLKNAVRE-GDRASYGPKFASIGLVETLEATRAHPNLAEP----GPNQGRGVASGYWFN---------HNGETSVSLAISEDGTAQVSIGTPDIG-GSRASIALMTAETLGIPYEDVRVNVVETGALGVNEPTHGSRATFASGKAAVLAAGQAITEMCRRAAAEWGIEPEAVEWVDGAAQPAGPNAGKMSIAEIAGKMGETGGPISGHHESVPEG----------------VGASFGCHVVDVEVDPETGRVTILRYLVVQDAGRAIHPAYVEGQYQGGAAQGIGWALNEAYIYDDGRLQNPVFLDYRVPVASDLPMIDTVIVEVPNPGHPYGVRGVGETGITPPLPAIANAIQDATGARLRALPMNPPAVLAALKAA-RGA
MSA-SSAFRFVSTSRRVREDRRFVAGRGNYVADIVPEGTLHVAVLPSQYPSARILSIDCAAALAMPGVHYVLTGEELATAVGLDTPNAKRYPLAVGQTRYAGEWVAAVVADTRAQAEDATEKLRVAYEPLPYVISAEEALKPDSPPVHPAH-SNILLDKTFVWGEVEKDFADSPRHLSLRVTWGRNSTVPVETFGVVASWDSWRDMLDVWASIQMPKY-PDQIARALRIPANNVRVQDVDVGGSYGVKRGI--KTVLVSHLSRRLGRPVRLIEDRLENMRSDAHGPERIFDIEVAFNDDGIVRSMKMKALDNAGGYAGRAPFQLGKPIGAIVGPYKINSVQYRAQSVTSNKAVQEAVRGFGQSPTNYAIETMMDKVAVAVGLDPLELRRRNLIQH-DEFIPSGTRYDSGNYQAVVEKVVAHADYEALKQERGMLAGIGIATCLEPSGGNSA-FKTTTWMDSCRINVDGVGFVTVAIHTTSAGQGHETLVATVVGEVLQINPDTIRVVRPDSLASLPSNTPVGSRMAIMLGGAAFHAAQKLKAKLVKIAAHQFGCDEDSVEYANGGVSATKG-EGRLNWDDLVGIAHGMEPGLETTHVIQVPTGTK-LP-ENGRVQ-MYPCHSFEFHMVLIAIDPDLGKPEIRRYVVGHDCGTVINPHIVRGMTLGGIAHGIGAALLEEYVYDGGQMLTQSLMDYLLPSSHEIPTIEIVHHCTPSPYTVLGQKGAGESGYMGAPAAVSNAVNDAVGISVSKLPIRISAISDAVASAK--K
MTT----AGGIGQAVRRKEDYRFLTGAGQYTDDVQMDGQTYAYFVRSPYAHARIRGYRLDAARQAPGVVGIFTGEDIKRAGGQPMKEPPHPVLAIDTVRYVGDQVALVIAQTLAQARDAAELVDVDYEPLDAVVAPDAAVRSGAPAVHDIA-DNVCYVWSLDQAAVDAAMAKAAHVTRLDFVNNRLIPNAIEPRAAVAHYSRADDSYTLYVANQNPHVERLLMAAVLNLPEHKLRVVAPDVGGGFGSKIFLY-AETALVWASKQINRPIKWTAERSESFLSDAHGRDHVTTAELGLDANGKFLALRVHTKANLGAYLSTFSSVPILYATLLAGQYTTPAIFCEVTGVFTHTAPVDAYRGAGRPEATYVVERIVETAAREMKIDPVELRRRNFI---TQFTPVALCYDTGNYGASLDKALQLADVAGFPARRGKLRGLGYSCYIEACGLAPSNIARAGLFEAGEVRVHPTGKVTVFTGSHSHGQGHETTFTQIVADRLGIAYEDVDIVHGDTGRVPFGMGTYGSRSLAVGGSAIVKALDKVIAKGKKIAAHMLEAAEGDIEFKDGKFSVAGT-DKALPFAQIALSAYSLEPGLDESAFYDPTN----------------FTYPAGSHICEVEVDPDTGQTEIVAMTAVDDFGNIVNPMIVEGQVHGGLAQGIGQALLEGCVYDEGQLLTGSYMDYAMPRADDLPSFAVDTTCTPCTHNPLGVKGCGEAGAIGSPPAVINAITDALGVLHLEMPATPERVWRALQTSSGRA
MNAMTVTIPARSKSEPRVEDDALVRGAGRFMDDPRLPGQTYAAFVRSPHAHARVLTVNTDAALKAKGVLAVLTAADIKTAGGVKLVTPFRPALAGDKVMHGGDPVALVVAETHALALDAADLVDVAYEELTPVVDLNQAMK-AATVLYDDA-GNVAIDWPGNEAEVDRLIAAAAHVAKVTVTNQRMVVASMETRGATGVYDKSADHYTLYASSQGADTLRGMAASIMGVPNDKLRVITQDVGGAFGMKTPVY-PYIAVLVAAKKLGRPVHWMSTRSEAFVTDTQARDTVTHVELACDGNGRFTALRVRHLCNQGAYVSNAVQINVNFWRCLPAMYDIPKMDVSVACYFTNTLPIGPYRGAGRPEANYALERAVEEAARLLKMDPARLRRKNLIPA-KAMTPI-QTYDSGDFPAIVEKALKLADYDGFVRRKKKLRGIGISCMLEHAGSMPT--------ETASVSFPGGDKVIVGCNVQSTGQSHATVFSRLLATRLGIDAKAVEHRHGDTDLGLTGFASVGSRSAMCAGSAILVTADLMLEKASKIAAAALEAADSDIQYRDGRFEVVGT-DRRISLFETAQRAQ-MGESLDTKGKAEAP-----------------LTFPNGCHIAEVEIDPDTGHFDIVTYTAVDDCGNVLDQAVVEGQVQGSIANGLGQALTENAVYDAGQLVTGSFMDYGMPRAHDMPELREATHAVPATTNPLGVKGTGEAGTTAAIAAVMNAISNAVAADHMDMPATPAKVWAAVQKGM--K
MNA----QGLIGQSIRRREDARFLTGRGQYTDDLVLPRQSYAYFLRSPYAHASIKGIDVAAAEAAEGVLAIFTGEHFRA--GSPMKEPKHPILADGKVRYVGDALALVVAETYAQAKAAAQLIMVDYEELAPVVDTASATQ-SSGQVHDEA-GNVCYTWGCDKAATDQAFAGAAHVTKLQYCNNRLIPNAIEPRAANASYNPGDESYTLYTTSQNPHVARLLMCAVLGIPEHKVRVVAPDVGGGFGSKIFLY-AETALTWASKQVGRPIKWTADRSEAFLSDAHGRDHATVAELALDAQGKFLAMRVHTTANLGAYLSTFSSVPILYATLLAGQYTTPAIYAEVTGVFTNTAPVDAYRGAGRPEATYVVERLVETAAKELGIDPAELRRRNFI---RTFTPVGLTYDVGDYDATLDAVQELADVAGFAARRGLKRGLGYSTYIEACGLAPSNIARAGLFEAGEVRVHPTGKVTIFTGSHSHGQGHETTFAQVVADKLGIPIEDVSIEHGDTGKVLFGMGTYGSRSLSVGGTAIVKAVDKVIAKGKKIAAHLLEAADTDIEFENGVFKVAGT-DKSVPFASVSLTAYKLEPGLNENAFYDPTN----------------FTYPAGSYVCEVEVDPATGQVRVDRFSAVDDFGNIVNPMIVEGQVQGGIAQGIGQALLEHGIYDEGQLLTGSYMDYAMPRADDLPSFLIKTAGTPCSHNPLGVKGCGEAGAIGSPPAVINAICDAIGVKDVPMPATPHAVWQAMQAN---R
MTEKAPAKFGLGASAQRIEDPHFVTGRGRYTSDITPAGTLYGYVLRAQMAHARFTLSGVDDAREAPGVHLVLTGEDVEDLGGKFPWVPPRPVLNLTTVRHVGDPIAFVVADTVEAARSAAEAIDVDYVPLDVAVETRTALDPATPVVWPEK-TNLAFDYFLDKDKTDAAFAAAARTVALEVVNNRLVVNYMETRAAIGEYDADTDRYTLIAGTQGGHGMRDALARVLKIAPSQLRVITPDVGGGFGIKTFVF-SYPLVLVAAKKLGRPVKWVGDRTEHFIGDAQGRDNITTGELALDADGRIIGYRVDLTANMGAYLNQYPFIPWVGVTMSTGLYDIPALAVSVKGVFTNTLPVDAYRGAGRPEAAYLIERLMDVAAHDLGLTPEEFRRRNFV---ATLTATGRSYDTGDFAGHMDAGLAAADYAGFPARLGKIRGLGFATYIEACAFPGS--------EEANVVLNPDGGVTLFIGTQTNGQGHATAYGQIIAGYLGIDIAQVKTVQGDTDLVANGGGTGGSRSIPLGAASVDIAAKVLVEKIKELAATELETSAGDLELVDGAVRIVGT-DRSISLADVARAAP--EDSRKGYGKFVQDE----------------CTYPNGTHVCEVEIDPETGKTDVVGYTIVDDFGVTVNPLLLAGQVHGGVVQGLGQALIENTVYDAGQLLTASFMDYGMPRADDVPSIAFQTRNIPSTTNMLGIKGAGEAGTIGATPAVANAVNDALGIRHLDMPLTPLKVWEAIRAA---G
MSISPAPGGYIGAAVARPNALRHLEGRGTYVDDVVLARMAHVVYLRSPIAHARIGKIDAEIARGMPGVIDIIDGQRIAAIC--GMKSAPQFPLAMDKVCWQGEPVLAIVAESRQQAEDALQTIVVDWQELPVVANMETSLDPTTTVIHPEL-DNLCFSKTIDTGSVDEVFANADLVVEETYRFGRHTGVTMETRSVLADYQTAEKKLTVYQSHQAPHMMQDLYARHFALPEHTVRVICKDVGGSFGIKVHSY-PDFATVALSILLKRPVKFVADRLESFVSDIHAREHLVHARLAVSTSGEILAFDIDDLTGVGPYSVYPSAIENQVLNIIGGPYKHKNYRAQLKVVLQNKAPTSQYRGVGHPVACAVTEGIVELAARKLGIDALQMRKLNVMPD-DAYGASGIKLEKLSHQQCLDKLELLMDYPALRLEQGIYRGIGLAVLVELTNPGAA-FARISAQDGATVRLDASGGITCLVSVGEQGQGSETIFAQITADAVGVPMAHVYVISGDTAVTPYGGGTWASRGAGIGGEAVLQAGRALRENLRQFAAVVLHKEATNLDIRDGQVCDTNTGDVLVSLAELGRIAYGALPELVVTRHYAQRD--------------FPFVFTNGVQASYVEVDVETGFVKLLKHWAVEDCGRIINPMLVDEQMRGAIVQGIGGAMFEECLYDDCLLRNGSMGDYLVPMAAEMPDIVIGHIETPTKTSALGAKGAGEAGTAGAPAAVMNAINDALNARVTSQPITPEKILHAIGV----I
ME-----KFGKSQPVKRREDVRFLTGEGRYVDDIAPANALQSFVFRSPVAHAVITELDVSDAREAEGVHAVYTLADLEAAGGSDGAAPERPILARGRLRFVGEPVAVIVAETLAQARDAAELIMLDYDDLPAKMD----MAAGGETVHAEA-DNVAYDWHMDEAATQAAFDKAARVVSLDVGDNRIIVNSMEPRGCYAEPE--GDRLHVAINGQGVWGPKDQLAKGLNMPADDIRVTNPDTGGGFGMKGMMY-PYFVVAHAARALKRPVRWMSERTEAMLSDNAGRDLTSLTELAFDAGHRIIGYRVFTEANMGAYNSQYQAIQQLFSRVLTGVYDMPAAYLRSVGYFTNTTQVDAYRGAGRPEAIYILERAMDRAARELGVDPLELRRINFIKP-DQFTLVDETYDVGDFDKVLTRAEAEADIPGFAARRGRMRGLGLCYYIESILGDPA--------ESAKVEFTDEGRVNIYVGTQSNGQGHETVYAQFLSDQTGIPVEMIDVVQGDSDRIKQGGGTGGSRSVTVQNTATLATVSAMTEAFVAFLSEEEGVPASGISFDDEQFRIEGS-NMTPTMLEVADMARGREDLLVHEQRTTLEA----------------RSFPNGCHVSEVVIDPDTGVVTVDRYAVVDDFGNLINPMLAEGQVHGGVVQGIGQALTEHVQFDEGQLLTATFMDYALPRADDVPYIGFTSEPVPSTANVMGMKGCGEAGTVGALAAVSNAVQDALGVRQVDMPFTPMKVWDLMRDARAAE
MPK----DSGIGASPKRREDLRFLTGQGRYTDDINVHGQAYVHFVRSEMAHAVIKSVDTTAAEAMPGIVRVFTGADFEA--GEPMQEPRHAVLAQDKVRHVGDPYAAVVADTYAQALDAAEAIEADFDELPAVVDMKEAAKEGSTKVHDDL-SNLCYDWGFNRDAVDAALKASEHVTTLELVNNRLIANPMEPRVAVGEYTGHDEQYTLHTTSQNPHLIRLLMGAVLGIPEHKLRVVAPDVGGGFGTKIFHY-AEAFCTFAAKACGRPVKWTSSRSEAFMSDAHGRDHVTTIELGMDKDNNFTALRTNTFANMGAYLSTFSSVPWLHGTLMAGNYKTPLIYVNVKAMFTNTVPVDAYRGAGRPEATFQLERVIDKAASERDVDPIALRRQNFI---TEFTPVAVEYDTGDYPATMDKLEELGDLAGFDARRGKLRGLGVNCYIEACGIAPSNLARAGLYDAATVRVNATGSISVMVGAHSHGQGHETAFPQVVADMIGIDESQIDIVHGDTSKIPFGMGTYGSRSLAVCGSAMVRATEKIINKAKKIAAHLLEASADDIELKDGQFSVTGT-DKSVAWGDVTLAAYDIEPGLEETAFYDPAN----------------FTYPAGAYACEVEVDPDTGKVTIERFTAADDFGNIINPMIVSGQVHGGLAQGIGQALLENCAYDAGQLLSGSYMDYAMPRADDVPFYDVDHSQTPCTHNPLGVKGCGEAGAIGSPPSVVNAVCDALGVTHIDMPLTPSKVWSAMNN----G
MDQLPRRFKVVGQRKRRPDGIDKVTGRARFGADMTMPGMLWGLVLRSPHAHARIRSIDSSKAEALPGVKAVVTGADFNG----ERN-VSINCMAGDKALYDGHAVAAVAATSRQAARQALKLIEVDYEVLPHVTDVDAAMKPGAPVIREDAGSNVAARHEIGKGDVEKGFAEADLIVEQSFRTEATHQGYIEPHACVASVSP-DGSAELWVCTQGHFMVRNVCAALLGLDSAQLRVTASEIGGGFGGKTTVF-VEPVALALSRKANRPVKIQMTRSEVFRATGPTASSSIDCKIGLTKDGRITAAQAELRYQGGAFKGAG----DFGAMAIFTPYDIENVKAVAWDVVTNRPKLAAYRAPGAPMAAFAAESTLDEAARRLGMDPLELRLKNAARE-GTKAAYGPTFPRIGLASCLEAIGNSAHYRTP----GPNQGRGLACGFWFN---------FGGETCTTINVNKDGTVGLSVGTPDIG-GSRASMCAMAAEELGIPYEKVRTVIADTASLGYNDVTDGSRVTFSSGLCTIQAARQAIQRLCQRAALMWGIDAEAVVWEDGHAKPAGPNAGKLSLAEIAAASANTGGPIAGHHEVNAEG----------------AGVSFGVHLCDLEVDRETGSVRVVRYTAAQDAGKAVNPDYVEGQMQGGSAQGIGWALNEGYVYGDGRLQNAGFLDYRIPVASDLPMIDALIVEEPNPGHPYGVRGVGETSIVPPLAAVGNALRDALGVRLTETPMAPPRVLAALAAAA--E
M------KFGVGQTVKRLEDANLLVGKGRYTDDQMPGTGLAVAFLRSPFAHARLTHLDLAAARTADGVHLVAAQADMDADKGSQVPRTTKPAMARDIIRHAGDLVAMVVAETRQQALDALEMIDVDYEPLDAVCDVYDATAPVAPQLYDCY-NNTVFSWEATIAEIDKAVAAGATLVEVDVINSRVMPNAMETRPMVAQPSEEGGGLRMWCGTQGPVGLSAQIAKALNMEKEHIQLLTGDVGGGFGYKIFLH-PQLCIAWAARTLGKTVRWQQDRSDSYLSDLHGRDNRTKARAAVDKTGKILALDVLVHANMGAWLSNFIYIPLSACRTLTGPYDISVAGMEVRGVVTNTPAVDAFRGAGRPEANYLLERLIDHIAAEMGMDRVAVRQVNLIKP-EQIMVEGGTVDSGDMPGLLADALQKADWSGFDARRGRLRGIGLAMYLEQCGGGGD--------SGVDIEFNKDGSVTIYAAQQDNGQAHRTTLTLIFSSRLGYDAELINVVQGDSLRTPAG-TTGGARMSAVLGSTLMQAAGLIADAALPFAADHLQADQSDIQFAEGIFTAAGT-NQSVTIEDLVRLIAAANHPLNRLHKYTTDG----------------ATYPYGCHVVEIEVDQQTLRPEIVTYTVVDDFGEVINPLTLEGQIHGGIAQGIGQALYEHVAYDEGQLLAGSLMDYALPRADHMPSFSISRRGTRCQNNLLGVKGAGEAGAIGAPPAVISALCDALGIVHIDMPATLQNIWQLMKAKQDAA
MLRPITPPPWLGRACPRREDDALLRGQGRYLADLAPPGCLHAAFARSSMAHARIALANLAAVRALPGVRLVLTGDDLQALG--GVRAFGTPVLARGRVLCVGMPVALVVADTAEEARGAAEALAVDYTPLPACTAAEAALG-SAP-LLDGW-DNTAFTQRHHAGDLAQAGARAAAQVQLRIACPPVAPMALEPRGFLVHWHD--GRLTAWTPLQSPHRARLELARVLGLAPAQVRTIAPDVGGAFGGKASLG-PEVALAAGALRLGAPVRWVATREEDFVSAPQGRAGSIAAQAFFAADGRLLGLRAELLYALGCRSTWSTPVPLNAARMLPGPYRCGAIDIVARGVATNTAAVGIYRGAGRPEAALAMEGLMDLAARRLGLDPVAVRLRNAVPA-SAMTPTGQRLDSGDYAGLLQAACALADLAALRTAQGECVGIGINLYVEPCGTG---------WESARLTRWPDGRVTLASGSSAQGQGHATAFAQIAADALGIAPAAIDVIEGDSDLAPAGIGALASRSMAIGGSAVLRAAQALRA---------L----------------------------------AADTPVSVETVHTAQA----------------EAWSAGCCIVLASVDPSTGTVRAERAFWVDDAGTVVNPLLFAGQMHGGFAQGLGQALMERMHYDGGQLLTGSLMDYAVPRADDMPTLVHESRPSATDANPLGAKGVGESGAIAAPAALRGAVLDALGIAHLDLPLTPASVWQAIRHATTPC
MGADFSKLPHIGEPVKRKEDYRFLTGAGQYTDDIALAAQAHAVFVRSPHAHARVRSVSTDAAKAAPGVIGVLTGADVAADKGEPMKEPPHPILALDTVRYVGDQVAMVVAETLEQARDAAELVEVDYDPLPAVVLVADAAAVPGAVVHDIA-DNHCYKWAIDKAAVDAVFAGAAHIAQLDLVNNRLIPNAMEPRAAIGSYSRANDEYTLYVANQNPHVERLLMTAVMGLPEHKVRVIAPDVGGGFGSKIFLY-ADVCLTWGARKLNRNIKWTADRSESFLTDAHGRDHVSHAEMAMDASGKFLAMRVHTDANLGAYLSTFSAVPILYATLLAGQYATPQVYVEVDAWFTHTAPVDAYRGAGRPEATYLLERLVSRCAWQLNLSQAEIRRRNFV---TSFTPVALQYDVGDYGACMDKAEALADVAGFAARRGLRRGLGYSSYIEACGLAPSNIARAGLFECGEVRVHPTGSVTVFTGSHSHGQGHETTFAQVVAARLGIPVENVDIVHGDTGRVPFGMGTYGSRSISVGGAAIMKALDKIEAKAKKIAAHLMEASDADIDFADGEFTVRGT-DKKIPFAQIALTAYKLEPGLNETAFYDPTN----------------FTFPAGTYICEVEVDPATGVVRVDRFSAVDDFGTIINPMIVEGQVHGGVAQGIGQALLENCVYDEGQLLTGSFMDYAMPRADDFPEFKLGTVCTPCTHNPLGTKGCGEAGAIGSPPAVINAVLDALGVRDLDMPASPHRVWSAIDAA-ATS
MNK-MTPKFGIGAPVRRQEDHAFLTGHGCYTSDVRRAGALAAHVLRSPVAHARFTITDISRARALDGVHLVLTAADISELNGSRHPVPPREVLCSEQVRHVGDAIAFIVADTPDLAKTAAEMIEIDFEELEAVVGSVRALEQEAPQVWPEL-SNRAFEIALDEGEADEAFAKASHVTSIEVVNNRLVANYMEPRACIGEYDPDTDRYTLTTGTQGGHGMRAVIAEIMGIEQARLRVVTPDVGGGFGTKMFCY-RYPLCLVAAHRLGRPVKWVGERTEHFMVDSHGRDNVTTAELALDETGRMLGLRVHVIADMGAYLHQFPSIPRVGTSMATGVYDIPALWARTTGVYTNTVPTDAYRGAGRPEAAYVLERLVDKAAEEIGMDPVAFRRFNFIKP-MQFTATKRRYDTGDFDQHLTQALAAADWDGFAARDGRWRGIGVCTYIEACAFAGG--------EEATLSLNDDGTVTLLVGTQSNGQGHATAYGQVVADVLGLVLEDVKLVQGDTDRVRKGGGTGGSRSIPIALPSVLNASNALAELIKAEAADHLEVGSADLELAEGVVRVVGT-DQSVSIAQIAAQT---QTTLQACEEVTQDE----------------CTYPNGTHICELEVDPETGQVAILRYVITDDFGVTVNPLLLQGQVHGGVVQAISQALCEHTVYDEGQLLTASFMDYQLPRAADMPSFEFSTANVPSTTNALGIKGAGEAGTIGGCAAVMNALGSALGVTHLDMPATPERIWQAIQAARSMA
MDDPIATRYGSGRAVQRVEDEALLQGRGRFVDDVCERGDGWAVFVRSPHAHAVVRGVDAARAQAMPGVRGVFTGVDLCVAGGSPCAAPVRYPLAVDEVRFVGEAVALVVADTLQQARDAAEAVQVQYEERPCVPSLEAALRADACVTA-DA-DNIACEARHDREATDAAFARAAHVVRLDLVHQRVAALTLEPRSVRARWDAAAGRLDMHVSSQMPTSVRKAVSHALGLAPEQVRVRVGDVGGGFGMKVGSY-PDAAIGWAARALGSAVRWSGERSEEFSSTTHGRDVHAHAELALDADGRILALRLRSEANVGAYPTSTTAIQLVGPWVQTSVYDVPTIDFHFRAVLTHQAPTGAYRGAGRPEAIFNIERLMDEAARQIGMDRFELRRRNFIRP-EQMNSMGQTYDVGRFEHVMEQALALADLPGFAERAGRWRGLGVATFLEWTGGNAF-------EEHVTLEVRADGVIEVFSAVNQMGQGIATSLAQLVVDVFDVPIAQVRVVLGDTDR-GNGYGTAGSRSLFTGGSAMATGAQHTLAQARKLAAGELEVAEPDIRYAAGRFMVAGT-DRGIGLFELAARQS----HIHVEHTHTVAG----------------PTWPNGAHLCEVEIDPETGIVSLQSYVGVNDIGRVVNPMIVRGQLVGGAVQGIGQALMERVVYDEGQLLTGSLMDYAAPRARDFAELRMEMESTPCRNNLLGVKGVGELGTIGAAPCVINAIADALGAPRLQMPVTAARLWNLLH-----G
MNQRVLKREGIGARVPRKEDARHMVGKGNFVGDFVLPGLQEVAFLRSPLAHAAITGVEIPEELAG----KVFLREMMTDAA--TYQYSALPPLASGKVRHVGEAVAMAVAPTRAVAEDLLEEVQVSYDELPVYHGAESSLAATGDFLHPGW-DNVFLTLRANR-DFDELAAKAEVKVSRTVELSRQCIVPLEGKSVLAYWDFQADQLVVVSATQVPHLLRVGIAQHLSMNEEAVRVVSPDVGGAFDYKGQLY-PDLCIAWLAKTYRTPFRYLEDRREHLIVGANTRQHHYQLTAYADRTGKLLALDAVITIDGGAYSYYPVGLEGQAIGNLPGPYTFRGYRCETLCVATNKPGFMAYRGVARTGVCFAIELLMDAVAREVGREPWEVRMDNLVPA-AAMNVANKHFDSGDFPASLRRAVEMIGLATVRERQGRRIGFGTATYTEQSAHGTTVFPVVPGFDQAVVRMTADGGLEVRVGVHSHGQGMETSFAQIANDVLGIPVARIRVVHGDTALTPFSSGTYASRATVMSGGAISTACKELLPRIQSIAGYLMGVDPQTVALAEGFAV--AG-EKSIPLSVVGGAWYVHLGGLEVSRAYKPKV--------------DTGTFTYATHAVVVAVDTQTGEVEILDYVVVEDCGTMVNPMIVEGQTIGGIAQGIGTAMYEESPYDDGQPLASTLADYILPGATEVPRIRIEHFETPSPHTEFGAKGVGEGGAIAPPAVIFNAVNDALGAEVLMTPLTPRRLLKALESAKLVK
MTASASRASLIGASIPRREDDALLRGEGRFLADLDIPGALEVAFVRSPHARATLTKVDLGAARELPGVVAAFAWDDLRDDVAVPLRLQPFPLLADGAVLCVGQPVAVVVAVDRYVAEDALELVDIDYAPLPALVDPLDALGPDAHAVAPGT-DNLAISVEGHVGDVDAALNSAVHVVTERYRSHRYVASPMETRGVAVTVDPHDRSLTVFASTQTPHRLREVIASTLGIDAGTVRVTAPDVGGGFGQKGVQY-VDVLVPYLARRLGRPVRWVEDRLENLTSSSHAREQVHDITLAADADGRLLALRDDVVINLGCANLTGLVVPYNTLTHVIGPYVVPALDLRVRGALTNTMFATPYRGAGRPEAVFAMERAMDRLAHQIGIEPHELRARNLVQP-EAMTGTMQTYDSGNFPELLRRLVGHLDVDAVRTRQGRRIGVGLAMYIEGTGLGPF--------ESGSVSVLPNGRVRVATGASSQGQAHRTTFAQVAADALGVPWDRIDLVEGDTAAIGHGVGTIASRSMVTAGNAIHTAALAVREALLADASQILEIAVEDLELVDGSVRPVGIPDAGIDVAELARRRAGPGATVSETAFFKPPT----------------VTVASAAHGAVVEVDERTGTVEILRYAVVHDCGRVVNPMVADGQVTGGVMQGIGGALYEEMQYGPGQPRSVTYMDYLVPTSAEAPPYVLDHVETPSTLNPLGVKGLGEGGAIAPPAAVTNAVEDALRVHLTRGPLSPSRIRDHIRDGRAER
MSE-----QGVGARVLRKEDDRLMRGRGQFVADIRMANMQDVAFVRSPLAHGRILGVEIPEEVRD----SVFTIDDLTGVK--GFKISEQPVLAQGKVRHVGETVVMCVAPTRAEAEDIAAMVRLDLDELPAIHNMLEGRRDVSSRVHEEW-DNVFLETKVNV-NIE-AVQDAPIKVQRVISTSRQSMAPMEGRGAVAFWDSRLELLTLYTASQIPHIVRTGLAECLGLDEGQVRVVVPDVGGGFGYKGILL-TEVAISWLAIKLGRPVRWIEDRREHLTAGANCREHHYVITGYADSEGRLLGIDCEATVDSGAYSSYPACLEAQVASILPGPYDFPGYRCETHSVSTNKCPILPYRGVARTGVCFALELVLDDLARAAGIEPYELRLKSLVKP-EQMNITNKHFDSGDYPEALRQAVAAIDYDAIRKRQGRLIGVGVSIYCEQAAHGTSVYPMVPGYEQATVRVTPDGGLEVRIGAHSHGQSLETTLAQVANEILGIDVAKVKVVHGDTAYTPYSTGTWGSRCMVMSGGAVSRSCQTIAKRLAAIGAFMLKAKPEEVEVRDGKVI--GP-NGSLTIGEIAYTWYVNPGGLEVTEGYKPQR--------------DSGTFGYGAHAVLVAVDPETGDVEILDYVIVEDGGKLVNPMVVDGQIYGGTAQGIGTALYEEMPFDAGQPLASTFADYLLPGPTEVPEPRLIHMETVSPYTEFGVKGVGESGAIPPPAAIANAVNDALGASLYVSPITPRRVLEAIDAAQEKV
MTEALKDARHIGQAIPRPNIERLTEGRGQYVDDLELPRMGHVVFWRSPVAHMKILRIERDYARMMPGVLAVYDGQDLAAIC--GIKSAPQYPMAIDRACWQGEPVVAVVAKTRAEAEDALQYVQVEWETLPAALDMNTALAPETPVIHPEL-DNLCFARSLDTGGVDAAFAKADVVAEATFDFGRHTGVTLEPRCQIADYNPASGQLTVYHSQQAPHMMQDLYSRQFGLPESAVRVICKDVGGSFGIKVHAY-PDFATVAISILLKRPVKFVADRLESFTSDIHAREHRIQGRIAATKEGDILAFEIDDVTGIGPFSMFPSGIENQVVNLTGGPYKHKEYRAKLSVVFLNKTPTCQYRGVGHPIACAVTEGLVDLAAAKLGMDPLEFRRRNVIPD-NAYGASGIKLEVLSHEACLRKIEALMDYPALRAEQGIYRGIGFAALIELTNPSAA-FARISSQDGATLRLEPSGGVAVMASVGEQGQGTEAIYAQIAADAVGVPMSAVRLVTGDTETVPYGGGTWASRGAGIGGEAVLQAGLALRSNILKVAEAILQRDAAGMTVHDGVVQDLATGETLLPLMELGRVAYGFTAELMVTRHYAQRD--------------YPFIFTNGVQASYVEVDTETGFVKLLKHWAVEDCGRVINPKLVDEQIRGAIVQGIGGALFEECLYDDGLMKNGSMADYLVPMAGEMPDIEVAHVETPTRSSVLGAKGAGEAGTAGAPGAVVNAINDALKAACWSQPVTPEKILRALGH----I
MNAREIALAGIGVSRLRKEDARFIQGKGNYVDDIKMPGMLHMDIVRSPLAHARIKKINKEAALAIPGVHAVLTADDLKPLK--TLAGDVAAVLADEKVHFQMQEVAIVIADDRYIAADAVEAVEVEYEELPVVINPYEALKPDAPVLREDLASNHIFTWDADKAATDAAFDAAPVKLSQHMYYPRVHPCPLETCGCVASFDPVRGELTTYITSQAPHVVRTVVSLLSGIPESKVRIVSPDIGGGFGNKVPIY-PYVCAIVSSIVLGKPVKWVEDRIENISSTGFARDYHMDGEIAATPDGKITALRVNVVADHGAFDACAPTKFAGMFHIVSGSYDIPAAHCSVKGVYTNKAPGGAYRCSFRTEAVYLVERMVDVLAQKLGMDKAEIREKNFIRR-EQFSAFGFEYDSGDYHTALKKVLAAVDYPALRAEQPNLMGIGLVTFTEVVGAGPSKI--VGMFDSCEIRIHPTGSAIARMGTITQGQGHQTTYAQIIATELGIPSEVIQVEEGDTSTAPYGLGTYGSRSTPVAGAAIALAARKIHAKARKIAAHMLEVHENDLDWEVDRFKVKGDDSKFKTMADVAWQAYGLEPGLEAVHYYDPPN----------------FTFPFGIYLCVVDIDRATGETKIRRFYALDDCGTRINPMIIEGQIHGGLTEGYAVAMGQQMPFDAGNLLGNTLMDYFLPTAVETPRWETDHTVTPSPHHPLGAKGVAESPHVGSIPTFTSAIVDAFGMTHMDMPHNAFRVWKELKARG-NL
MSQSSLGGQGVGARILRKEDARHLNGRGNFIGNMTMPGLQEVAFLRSPMAHARIRQISIEDSARA----QVITRADMPDCL--SYQASSMPPLASGSVRYVGEPVAMAFGESRAVAEDVLEEIEALYDELPVYGSVPASLAAQGDLLHEGW-DNVFVTLRSDV-AFEEHAARADRVIEHSVSLSRQCMLPMEGKAVLAYWDFQADQLVVYCGSQIPHMHRTGIAQFLGMDQAQVRVISPDVGGAFGYKCVLH-QELCVAWLAKTFRKPFRFMEDRREHLIAGANTREHQYRLKAHISNEGRLLALDAEIDIDGGAYSVWPVGLEGQALGNLPGPYDFRGYRCRTRGVGTNKPGFMPYRGVARTGVCLAIEQMMDQIALAVGKPSWEIRLMNLVQG-EQMNVANKHYDSGNYPESLRRALAAVDVEAVLARQGRLIGLGVASYTEQSAHGTSVFAVIPGFDQAFVRMTPDGGLEVRVGVHSHGQGMETSFAQIASEILGIPVARIKVVHGDTGRTPFSTGTYASRSLVMSGGAVSKACKELLPRVRKIAAHMLKADVDSIQHQGDMFS--AE-GRQVSIAQVADAWYVDPQGLELSVGYKPKV--------------DTGSFTYASNAVVVAVDPKTGGVEVLKYVVVEDCGVMINPMIVEGQTIGGIAQGIGTALYEEMPYDEAQPLASTLADYVMPGACEVPNIHIEHMESPSPNTEFGAKGMGEGGAIAPPAAIMSAINNALGAQVSHTPVTPHRLLSAIRAAAVQA
MSAQDPGRFGSGKHVLRVEDAALLVGQGRFTDDIVVPGQAFIAFLRSPFAHARIVSVDTQAARAMPGVLAVLTGAELAQAGGRPPASAPRRALAHEVARYVGEAVAAVVATSLLQARDAAEAVTIDYDELPAVADPIQAMQAGAPVLCDGA-DNIAAEMRHDAAATEQAFASAAHTVSIEIVNQRLAPNPMEPRSARAEVD-ADDRLQVCLSSQMPTAVLNGLCDIPGLSKREVRVTVGDVGGGFGQKTGIY-PDIVVAYAAHTLKRPVRWQADRSEDFVSATAGRDVISRAEMALDANGKVLALRVRSFANLGAYGTMVVVIQLIGPWVSTSIYDIRTIDLHFSGVMTNTTPTGAYRGAGRPEAIYLVERLFDAAARKMKLDPAELRRRNMVRP-EQMNAMGMTYDSGRFEQILDRGLVLADWRGYPARRGTLRGRGIATFLEWTSGNAF-------DEKVSVNVRADGIIEIVSATQAMGQGIVTSYAQLAVDVFGVPIEQVRIVQGDTDR-AQGFGSAGSRSLFTGGSAVQVASERTVEHGKQLASNALEAAASDIEYRHGRFTVVGT-DVGIGLFDLAAKQP----QFIVEAGATAGG----------------PTWPNGCHVCEVEIDPATGHVEIVAYASVNDIGRVVSPLIAVGQIEGGAVQGIGQALCEQVVYDDAQMLSGSFMDYAMPRADVSCHFKTEFTSVPCLTNPLGAKGVGELGTIGATPAVVNAVIDALGAEKVQMPLTAPRVWAALQGDFASA
M---------IGKPIPRVEDARFVTGNGNYTDDINIEGQTHAAFLRSPHAHARLRSIDITAAAEAPGVIAVLLGQDYLDAGTGSIFNQRHIPLPIDKVRYVGEAIAMVIASTPLEARNATELIDVDYDVLDAVVHGADAMHDSAPQLWDGA-GNLCFQTQIERDKACAILAGAHLVVRREFHNSRIVNCQMEPRSAIGCHDAASDTYTLISGSQGAVRQKLCIAAALKVPPARLRVVCPDTGGGFGPRSFVY-VQLAVVWAARHVGRPVKWTSDRSEAFLSDYQGRDQIIRCAIGFSKDGRILAIDNEWIGNVGAHTVSY--VPSNGTRIMTTVYDVPVAAVHVSAVLTNTVPTAPYRGAGRPEATHAIERVLDLAAGELGIDRAEIRRRNLVAH-DKLSPMGLTYDSGEFLRNMERALTLAEWDSFETRRGRLRGIGLANYIESPVGAPR--------ERIEITVLPEGVIDIVSGTQSTGQGHETTFAQVIAEHLGVPMSAVRLRTGDTAFVSVGGGSHSDRTMRLGGMLLVEASARIVAQGRRIAASLAGCEPEHVDFADGKFVARHS-RQATGLFELARLVQPATRKLYADAEFNGRV----------------PAHPTGAAVCELEVDPDTGSVALLNYTSVDDVGQPINPLIVEGQVHGGLAQGIGQALSEGCYLDEGQVLTGSYMDYGMPRAGSVPPLRVELTEDPTLGNPLRVKGGGESGITPATATIFNALADALGTEELAMPATPKVVWEFIHRKEHVN
MGADFAKLPHIGEAVRRKEDYRFLTGAGQYTDDVNLAHQAQAVFVRSPHAHARVKSVDVRKAEAMPGVLKVYTGKDIEG-KGTPMKEPPHPVLAQGKVRYVGDHVAMVVAETLQQARDAAEAVEVDYDVLDAVVAVGDAKQ--GPALHDIA-DNHCYKWAIDKAAVDAAFAKAAHVTRLDLVNNRLIPNAMEPRAAIGSYNRATDEYTLYVANQNPHVERLLMTAVLGLPEHKVRVIAPDVGGGFGSKIFLY-ADVALTWAARQLNRSIKWTADRAEAFLSDAHGRDHVSHAEMAMDKDGKFLALRVHTDANLGAYLSTFTAVPILYATLLAGQYTTPQIYVEVDAWFTNTAPVDAYRGAGRPEATYLLERLVSRCGWELGLGQDEIRRRNFI---TQFTPVALQYDVGDYPAAMDKAQKLADVAGYAARVGLKRGIGYSSYIEACGIAPSNIARAGLFECGEIRVHPTGSVTVFTGSHSHGQGHETTFAQVVAARLGIPVENVDVVHGDTGRVPFGMGTYGSRSISVGGAAIMKALDKIETKAKKIAAHLMEASDADIEFSGGEFKVKGT-DKKIPFGQVALTAYKLEPGLNETAFYDPTN----------------FTFPAGTYICEVEVDPATGAVRVDRFTAVDDFGTIINPMIVEGQVHGGLVQGIGQALLENCVYDQGQLLTGSFMDYAMPRADDFPNFQLDTICTPCTHNPLGTKGCGEAGAIGSPPAVINAVLDALGVKEFDMPASPARVWNAIQSA---K
MTM-KAPFRFIGKHRRAVEHKRFVVGKGRYAADIQLPGMLHIALVASPYASAKIKNIDASETLAMPGVHAVLTGEELCRHIGVDAPQVTRYPLAFDVTRYAGEWVAAVVADSRALAEDAAELVNVDYEQLPCVVDPQEALKPNATLVHPAH-TNVIFHRKFVWGPVEEDFAKCDHQLSYQVSWARNATVPIETFAVACQWNDSTGILDVWASIQMPKF-PDQVAKALRLPGNAVRVFDVDVGGSYGVKRGL--KSVLVGYLAKKLGRPVRLVEDRLENMRGDMQGPDRVFDVTLGFQKNGEIKSMKMRAVDDIGAYSGRSPLQLGKPVGAIVGPYRILSVEYDAMAVMTHKTPQEAVRGFGQAPTNYALETGIDKVARFLNMDRIALRRVNLIGK-DEFIPSGTHYDSGDYDTVMTKALNTAAFEDLLKERGQLAGIGISTCLEPSGGNSS-FQTTTWMDSCLVRVDLSGAITALMGTSTSGQAHETMVSTVVGEVLQKEPDGIRVLHADSLNALPSNSPVGSRMAIMLGGAAAGAAKKIKQKLLTIAAHNLGVTAEDLVYEDGHVQATNNPSQKMSWDALVEIAHGMEPGLQEKFVWEVPTGGM-LPTEDGRVQ-MYPCHSFESHVVLASIDPETFKVSIRKYVCGHDCGVMISPDVVHGMTYGGIAHGLGAALMEKFAFSPGQLLSGTFMDYLLPSSAEVPAITIVDHCTPSPLTEFGQKGSGEAGYLGSPAAIASAVNDALGAKIDHLPMTPQAIWTALNVARAQA
MSTSNATRFGSGQAVKRVEDASLLVGRGQFTDNVVVEGTVHVAFLRSPYAHARIVSVDTTAAAGMPGVIAVYTGAQLVAAGGQPPASAARHALAVDTVRFVGEAVAAVVAESRDAAKDALEAVLVDYEELPAVVDPVRATAPGAPVICPDA-DNIAAEMRHSVAATEAAFASAAHRVSLDLVNQRLAPSPMEPRSIVAAFDAAANHLTVRLSSQMPTGTRGSLVDIPGLTLENTRVVVGDVGGGFGMKTGIH-PDIVVAYAAKDLKRPVRWQAERVEEFLSAVHGRDVVSHAEMALDAQGKVLAMRVRSLANVGAYAMGVVAIQLIGPWVSTSIYAIETIDLHFLAVMTNTTPTGAYRGAGRPEAIYITERLFDAAAREMKLDPAELRRRNLIAP-EQMNAMAQTYDSGRFEQILDRGLALADWNGFAARRGLLRGRGLASFLEWTGGNVF-------EERVTVDISADGFIEIVSATQAMGQGIATSYVQLAVDVFGVPVERIRIVQGDTDR-ANGFGSAGSRSLFTGGSAVRVASERTIDKSKQLAGEVLEVAPADIEYLEGRFKVVGT-DVGIDLFELAAKQP----HIFVDSTSAVGG----------------PTWPNGCHVCEVEIDPATGHVDVVAYSSVNDIGRVVSPAIVAGQIEGGAVQGIGQALTEQIVYDDGQILTASYQDYAMPRADIASRFTTEFTSIPCTTNLLGVKGVGELGTIGATPAVVNAVIDALGAELIQMPLTPPRVWRALAGEFPSA
LMQ--GTDQGIGREVLRKEDKRLLLGQGKYVGDMRMPDMLEVAFVRSPVAHARLGQIEKPQGMEH----LVYTMADMTSVH--GFKRSAQYPLAQDKVRHVGELVAACIAPDRARAEDIAGSVVVDYQELPVMADMYGTLQSDT-RVHDDW-ENVFAETNIDR-RVSPTD-EAVHSVSRKLRMARQCMMPMEGRAVLCWWDTRVDQLIMYSAAQVPHINRTGLAECLGLDEGQIRVISPDVGGGFGYKGILL-PEICCAWLAMHLKRPIRWLEDRREQLTANANCREHGYDIAVDVTSEGRLAGIRCDAVVDSGAYSSYPACLEAQIGSILPGPYVMDSFVCRTRSAATNKPPILPYRGVARTGVCFALEVMLDIAARELGIEPHVLRAKSLVPA-AAMNITNKLFDSGDYTTCMNKAVAAIDWEGCRAKQQKRLGLGMAVFCEQGAHGTSVYPMVPGYEQCTARFTPDGILELRIGVHSHGQGLETSMAQIAHTVLGIDIAKVRVIHGDTGMTPYSTGTWGSRCAVMAGGAVGTACEQLAERVKVMAAVLLDTDVGLMNLKDGTVGVQDS-VKRLALSEIAHTWYVDPGGLEVVAGYKMMP--------------DAGTFSYACHTCLVEVDTATGHVAILDYVICEDGGVLLNPLIVEGQIYGGLAQGIGTALYEEMPFDSGQPLASTMQDYLLPGAGEMPPTRMLHMETPSPNSKYGQKGIGEGGAIAPPAAIINGINDALGAELTQCPANPRRVLEALAAAKVHA
MANQTSVGRWIGASLPRFEDARLVTGAGRFVDDLAPDACLHVEFVRSSHARGTIAAIDTAEARAAPGVVAVFTGAELGALG--DIRVPRFSVLASGTVEAVGQPLAAVIAETAAAARDAAQLVAAEIEAMP---------------LRDGG-DDEAISHRWAAGDVEAAFAGADHIVHVSVAHARLAPAPLEPRAALAEWSEAEGLLTVWLSTQTPHRARQDLARILGLPAARLRVIAPDVGGAFGGKASIY-PDVFVAWAARRLGRPVKWCATRGEDLQAATQGRGGRLEGSLALDRHGRALALRANLDFPLGHWLPYSASAPRNAGRILPGPYRIGAVDIALTGRLTNTAAVGIYRGAGRPEAAMLMERLMDAAARALALDPAEIRRRNLLAS-EELTATGEALDSGDYPQLLARACERADYARLREEIGEICGIGLALYVEPCGQG---------WESATVSLAADGGILAATGATAQGQGRETAIAQIVASGLGVPPGRVRVRHGDTAGAPEGIGALASRSTAIGGSAMLKAVEAFRDEARRAAAKLLQCAEAHVAAVESGFVALGT-GRAISWQGMGEGLAEGDTALSTSVVFHADG----------------EAWSSGCCICVVGIDGETGVPTIERLTWVDDAGTVLNPMLVEGQLVGGMAQGMGEALMESLVYDKGQLVTGSFMDYAMPRAADVPPVAIDKLETPSPTNPLGAKGVGEAGTIGVPAAIVNAVLDALGVTHLDMPLTSQKIWKAIRAGTGKP
MTKPIMKKSLIGQRVKKPDAPDKATGKTRYINDMVLPQMLIGKVLFAGRPHARIVRIDTEAARKLPGVHAVLTGKDAAGLK--GF--VRDNVALKDKVRCEHDEIAAVAAETEEIAARALELIEVEYEDLPGVFTPEAGAREGAPLVHDDFPGNRSLHFEFKDGDLAAAEAASDLIVDNVFRPHHVTHCCMGTSCAIADFDH-NGKLTIWTQTQYPYNYKMDLAPALGIDPGDIRVIQPPVGGAFGSKLDVY-PEPIAALLARKTGRPVKVLYTREEEFKASPTRQAAIIHMRTGCTRDGVLTFRTADVLLDNGAYTSWGPTIPVIMMRTTSGHYRVPVVDFKAQAIYTNNPYAGSFRGYGNVQTTWATAQQMDMLAEMVDMDPLEFRLKNAQVS-GETTPQKSFLRECAFVECLQTAASASDYSRKHKEYRYKKGIGLASSIHNAGGAKIH---KSDGIGTILKVDDYARVTVITGASEIGQGIDAVITLIVAEELGVPLEHVTLVNNDSDIAPWDVGVHASRTTFIAGNGARRAARKAKAQILNAAEKFLEEPAGNLDLRGGWVVRANDGAALIKLERLLRQMHQAEPELVMVTDYYEPR-SE-PEGARHVSD-HSAAYAHAVHVAEITVDTLTGEIKVDKVTVAQDVGRVINRMGLEGQIEGGIAIGLGYAISENMRIENGMLRNPSFRDYKLITAPEMPELEMHFIESDCAEGPYGAKGISELPTIVIAPAIANALYNATGVRIFDPPMTPETVARAIHEKRVTV
MMM----KFGVGQSPKRLEDERLLTGRGRYTDDYTPAGCAYGVTVRSPYAHARITSIDAEAAREMPGVLAVYTHADIAEYG--DL-KTPRPLLADGRVRFVGDGAAFVVAETREQARRAAEAVMIDYEELPAVSSLNAAIAENAPKIWDEA-GNIVFDWQVDADAAEDAFARAAHVTELHIVQNRVAPNSMEVRSAVGEYDEAA-GFTFTTGSQGVAGMRTNLATIMKIDPERLRVRTGDVGGGFGMKVFLY-PYGLVLHAARDLGRPVKWTGERSDAFLSDAHGRAMQSDAALALDADGMILALRVRTWSDLGAYQAQFPAIQFAGGRIMGGVYRIPAIHNRVHGTVTNTTPTDAYRGAGRPEATYLIERLIETAARETGRDVGDLRRRNLLRP-DELNGLGLTFDVGDYPGLLDAALANADWSSFAARKGKLYGRGAAFYVEIAGGGST-------EEIADIRIE-GGKVRAAIGTQSNGQGHETAYAQVIAERLGVNLDDVIIEQGDTARLEVGHGTGGSRSMVWGGGAGLVAADAVLEKARPLASEALG-GEATFDAESGVFRADGS-NETRSLLEIAAAF---PGALDTRGVYKPEN--------------PVPAYPNGCHVAEVELDPETGLVRIAKYTITDDFGTIVNPMLVEGQVQGGVAQGLGQALLENIVYDEGQLLTGSFMDYGLPRADDVPDMRFQSRPVPTPNNLLGAKGCGEAGTIGAMPSIMNALSDALGGRHLDMPATPEKLWRMAREAQVAA
MPLSKRDFKVIGKRVLRPDGIDKVTGKAMYGADMTAPGMLVGRILRSPHAHARIVSIDTSAAEALKGVKAIVINADLANPEDEFFA-IRDNCLAREKVLYDGHAVAAVAAVDKATAKSALRLIKVKYEVLPHVTDVDEAMKADAPVVQEGRAQNVTSHFEFGHGDLDAGFAKADKIIERSFKTAATHQGYIEPHACLASLGS-DGRGELWCCTQGQYNVRTICSEVCGIEASQLRVTASEIGGGFGGKTTCF-IEPVALALSRKSGKPVKLVMTREEVFRATGPTVSSSTDVKIGMTSNGRITAAQAKLRYQGGAFPCGT----EFGAQAAFAAYDLEAVQTLGWNVMTNRPKEAAYRAPGAPMAIFAVESVVDELCQELGLDPLETRLKNAARK-GTLSSYGPTFNDIGLVATLEAAKAHPHYTAP----GENQGRGLSCGFWFN---------FGGNTCVSLNINPDGTVGVVEGNPDIG-GSRASISMMAAEELGIPYEKVRTVITDTNSLGFNDVTDGSRVTFAVGLATIKAARAAIDNMCERVANIWGIDRDAVEWVDGAAQPAGPNAGSMSLAEIAAVADQTGGPIAGHHEVNADG----------------AGVSFGVHLCDTEVDPETGATKILRYTVFQDAGRAVHPDYVEGQMQGGSVQGIGWALNEEYIYGDGRLQNAGFLDYRVPVASDLPPIETVILEIPNPGHPYGVRGVGETSIVPPLAAIANAVSRAAGVRMTELPISPPKLLKAMSER---G
MNAANAAPRGVGARLPLIDGVEKVTGTARYTADLPAQGALVGKLLRSPYAHAELLEVDISEALKLPGVRGIVTGNDCDTPYGVIPIAQNEFPLARGRIRYVGEPVAAVAAVDEATTDAALALIRLKVRELPAYFDAADARKADVVLLHDNKKGNIEREVHNEFGDAAAGFAAADLICEETFECAEVHHAMMEPNASLAAWDNERGHLTLWSVTQVPYYVHESLARCMKLDAAYIRVIKPFVGGGFGHRVETLNFEIIAGLLARAARGTVRLLQTREEAFLTHRGRPQTYVRMKLGLTRDGRMTACEAEVVQRGGAYGGYGLVTILYAGALLNGLYDLPAVKYDGYRVYTNTPPCGAMRGHGTVNIRFAFESLLDMMAAELGLDAFAVRRRNLLKA-PTETINGLKVMSYGLPECLDWVEQASGWRERAARLPIRRGIGIACSHFVSGSAKPVHFTGQPHATIALRVDFDAGITILTGASDIGQGSSTIITQVVAEILGVEYRRLRLIATDSALTPKDNGSYSSRVTFMVGNAAADAARNLKAVLVAAAAKRLQVAEADVDWLGEAAAVVGDASRQIPFHDIVEEALVDVGMLTVKGTFTCPPEFQ-GGKQRGGAVGSTMGFSYAAQAVEVSVDTELGKVTVEKVWSAIDCGFAINPMSVEGQVQGAIWMGMGQAISEETVYENGRHKAVSLLDYRVPTIIESPDIAVHIVESLDPNGPFGAKEASEGPLAGVMSAIAAAIEDATGTRIRATPFTPDRVFDALNRKPGAA
MTHAAMPWTRVGKSQPRLEARSKVTGRAEYIHNLALPGMLHAKILRSTVAHGRILSIDTSAAQALPGVHSVVTSEDVLKIIYFGPAFHDQPVLAIHKVHYVGEPVAVVLARDPYIAEEALHLIAVEYEELAAVFNEVEAARSAA--VHDVLKTNVALDFHVRRGDVAQAFANADHVFEHTFRTQQVMHTPLEPMITLAELTD--TGMTIHTSSQSPSFVRLEIARLLGWPESKVRVRTALLGGGFGAKLYIK-LEALAAALTLIARLPVKVALTMEEQFYT-ITKHATTFRIKTSVTKEGRITGRECEVWWNGGAFADIGPRVTQKSGFTAAGPYDIDNVSIDSYQIYTNLPPAGAFRGFGITQMVWAYESQADIIARELKMDPVEFRRINLLRD-GRPHATGTIMKDAALIQVLDRTAERMNWHLP----TLRRGRGIGIGYKAL---------APTTSMAIVSLSADGSCFVYSGTVDMGQGSDTAFAIVAAEVLGLDPTAVRVIHPDTDVTPYDMATLGSRSTFHMGHAVRLAAEDALDKMRSLAQEL-GMTEGKLDAA---ILVR-----R-----------MQAGNIIGVGSFIPEY-IS-PDKATGQSANITPNWMVGATGIEVEVDTETGQFRIVRMENVGDCGTPLNPKIVETQLSGAAIMQLGAALYEEMDFDEGQLRNASFAEYKIPGIHDVPAIGTEMVDSYQHNGPFGAKGVGETGTYGVASAIAAAIEDAVGLRLTSMPMKYEAVCRALHASATSQ
MNDRATKLKGLGHSRKRVEDVRFTQGKGNYVDDIKMPGMLFGDFVRSPYAHARIKSINIDAAMALPGVVAVLTAKDLEPLG--TLAGDKQMVLADGKVLFQGQEVAFVVADDRYINADAIDLVEVEYEELPVVTDPFKALEPDAPVLREDLASNHIFLWEVDEAATDEVMADADVVAEETVYYHRTHPCPLETCGCVASMDKVNGKLTLWGTFQAPHVVRTVASLLSGIEEHNIRVVSPDIGGGFGNKVGVY-PYVCSIVASIVTGRPVKWIEDRMDNLMATAFARDYWMKGKISATKDGKITGLHCQVTADHGAFDACAPTKFAGFMSICTGSYDIPVAYLGVDGVYTNKAPGGSYRCSFRTEAAYFIERMIEVLAIKLGMDAAELRAKNFIKK-DQFSALGWEYDSGDYHTAWEKALKAVDYDALRVEQGELLGIGLSHFTEIVGAGPVKN--MGMFDSCEIRIHPTGSAIARLGTISQGQGHATTFAQILASEIGISADSITIEEGDTDTAPYGLGTYGSRSTPVAGAAAAMAGRKIRAKAQMTAAYLLEVHDGDLEWDVDRFIVKGAPEQFKTMTEIAYASYGLEPGLEAVSYYDPPN----------------MTYPFGAYICVMEIDVDTGTHEVRRFYALDDCGTRINPMIIEGQVHGGATEAYAIAMGQELAYDEGNVKTGTLMDFFLPTSWETPTYETDFTETPSPHHPIGAKGVGESPNVGGVPAFSNAVHDAFGLKQSHMPHDQWRIWKIANDLG-HS
MHN---------DHLLRKEDERLITGHGKYSADWYYDGMLFAFIIRSPYAHANINAMDFSDVESANGVVKVLTHQDVSLANGQTQIVAPMPILAQDKVLFVGQPVAMVIADTLENAINAAELAAIDYDILEAVTDYSSATAEGAATLHASA-NNRSIIYRNDHAKVDEAFRKAAFVSHVTIHSQRLIGNPMEPRAVVANYDATTDIVKLHAPTQGVNGMHGFLSHITGLGPEKIEIETHDVGGSFGIRSGAY-SHALAILATKVLGKPIKWVGSRSEVILSDWHGRALELNGSIALDESGNFLAIRFADKVDIGAYNCYFSFIGRNISITMGGVYKIPALAMSSELYYTNTVPVSAYRGAGRPDIAYAVERLVDHAANEHGFDKVALRKKNFVPV-QDFNAIGTTIDSGDFIQVIDRAIELSQYKTFEERRGKLRGIGLAYFIESSAAGNF------AKDQIEGKFNPQGELQIFGVTGASGQGHETSFTQIAADTLGYPVEKISYTAGQADHKVIGNSTGGSRTLYGAGSAVKNMCVQFVEKFQPLAAARLGTTTDAIVFADGRWSAATQ-HQTISFAELLSSLMWSEDQF-SVMGEAQSG----------------STYPNGCHIAEVEIDPNTGVTDIISYTAVDDTGVIISPKLVEGQIHGGVVQGIGQAFYERTVYDAGQLLTGSLMDYALPKAGCITNFICDHVEVPTTSNLLGAKGVGESGCSGSLPSLSNAMVDALGITNLEMPFTPSKVWGLLN-----A
MAKEFKEFKLVGTRPDRPDGLDKVTGRARYGADISAPGMLWAAVLRSPHAHARIVRIDTSKAEALTGVKAVITRADFPTGLTGEDW-LQENTMAGERALYDGHAVAAVAATSKLRAEEAVRLIEVEYEVLPHVIDVDDAIKPDAPVIREGAAPNVVRYMEFGRGDVEAGFAEADLVMEKTYKTEATHQGYIEPHACMGQLGA-DGKGEMWVCTQGQWFIRKMCTAVLGLETAQLRVTPSEIGGGFGGKTTIF-MEPLSLALSKKAGKPVKLVMSRSEVLRATGPTASASMDVKIGMKKDGTITGARAEFRMQGGAFPGSP----DMALYCCFAPYKLKNVEHVGYDVLANRPKCAAYRAPGSPMGAFAVESLLDEMCRELGGDPLDMRLKNAVRE-GDTASYGPKYGSIGLVETLEATKAHPNLSIP----GPNQGRGIAAGYWFN---------HNGETSVSLAISEDGTAQVSVGTPDIG-GSRASIALMTAETLGIPYEDVRVNVVETGALGVNEPTHGSRATFASGKAAVVAAGHAITEMCRRAANEWGIDPEAVEWVDGAAQPAGDNAGKMTIAEIAGKMGSTGGPISGHHESVPDG----------------VGASFGCHVVDVEVDPETGRTTILRYLVVQDAGRAIHPAYVEGQYQGGAAQGIGWALNEAYIYGEGRLQNSVFLDYRVPVASDLPMIDTVIVEVPNPGHPYGVRGVGETGITPPLPAIANAIQEATGARLCELPMSPPKVLAAIKA--KGG
MNAVDRPNSYIGKSLPRPNAKRLLAGRGRFVDDIQLPRMLHAVFVRSPHAHAEIVAVHVADAQSMPGARRVVLGDEIATLC--GMKSPPQAPLAQDRVSWVGQPVVAILADSRAQAEDAAERVTVDYRELPAVVDYDAALAPDAVLVHDAL-DNLAFTATIESGDADDAFNRADAVVDVDLSFGRHTPVTLEPRSIVADFEPGERSLTVHHSTQTPYQFQDIFARHFRLDESRVRVIAPDIGGSFGMKLHVY-PDMAVVALSMLAQRPVKYVADRGESFLNDIHLRDHRLRAELALAADGRFLGMRVRDDTAIGAYSAYPSAVENQVVRLMGAPYRITDYRADLRVIFQNKTQTSQYRGVGHPIACAASERLVDLAAQKLGLDPFEIRRRNYVTD-DMYTASGYRFERLSFDECLTKLHALMDYPALRAEQGVYRGIGLATYVEITNPSPA-FAHISAQDGCVLKLTPSGEVQCAISVTEQGQGTETVIGQIVADEFGVDLARVKVLTGDTETTPHGGATWACRGAGIGGETALQAARLLKANVLKIGAAILQSAPEQLAISDGRLIDRTSGAARMPLGELAALVYNLHAGLTVAHHYAPQG--------------YPFAFTNGIHASLVEVDAETGFIRLLKHWVVEDCGRVINPLLVEEQVRGGTVQGIGAALFEECLYGDGQLLNGSMADYLVPMAFEMPDIVIAHVETPTKDTELGAKGCGEAGTSAASGAVLNAVNDALDASISQIPMTPQRMLRALRL----V
MQL----SRYVGQPLPRVEDFRLLTGNGTFVDDFHRPNMACAVIVRSPVAHGRLLAIDATAAQELHGVLAVLSANDLG-LE--EATPFQQPVIAKDRVRYVGEPVAVIIAESQAVAEDAAELIQIEIDELAPIASSRDSVRAQAP-MHEDL-SNIAFQYTIDRGDAAGVFSCAPYKRKETFYVQRHTAVPMEMRGLVAEWNESKGHMSVWGAAKVPFFNRHVLAGMLGLPDKSVDLIELDVGGGFGVRGEFY-PDFLIPFAARRLQRPIKWSEDRREHLMATNHSREFECELEVACDAQGKVLGLRGQVVADLGAYVGTTGGILSRAAQFMPGPYDISALSLDVLSVATNKTPSGSYRGPGRFESSFARERLFDIAARDLGIDPISFRLRNLLRP-DQLTGNDASYDLGDHPTVLRRCASEIGWEQKTALRGRYHGIGFGSFIDSSGAGPK--------ENCRIRLEPNGRISVFIGSSALGQGIETGFSQICADALEVPIESVSIHHGSTTLLDEGFGSFHSRSIIMGGNAIADAAEKLISLLKAEVASMFECNADNIQYRNGIFVTPAKP---LALADLARVL----PKIEADGTFGTKR----------------KPYGYGTHAAHVAVDIRTGHVEVVEYVAVEDVGKMINPLLVHGQKIGAIVQGLGGVFLEQLSYDDAQFLTGSLADYLLPTSTDYPNIRAISLLTRTDRNPMGVKGVGEDAIAPVAAVIGNAIADALGVQPTRLPLTPCAVWRLMGQSEEAH
MSI-----VDAVMEFRRRDAGDKLTGRTRYTIDRGAPGMLHAAVLRAEVASGRLVKLDTSKAAALPGVRAIATAADAPGRV--GIGIADHALFAQDRVRYVGEPLAAVAADTLEQAQAALEAIEVEIAPLPAVLTMQDALAPNAPLIHPEWQGNVAWEATAVRGDVDAAFARPDVIVESTFRVGRQNHMAFEPRAAVARYEE--GRFHIETSTQVPWTVRNATAGFLGVPASQVRVTVPPVGGAFGLKFDIA-IEPFAALLAKLSGRSVRLVNSREEEMLTCLFRENAEIRIRSAVTPEGEIAGREAVVLMDCGAYGGEQIFLTTMTAHTLGGNYRVGASRLVSRAIYTNTAPNGAFRACNGVYNTFALERHTDEIAAALGMDPLEFRRRNVLGD-GDLGATGQKFEAEVLRPMLERMEAL------RAAAGRLYGRATTVGTWFV---------FTGPSAATVNMNADASATLVTSGVEIGSGSMQGLPQIVAATLGIRPEDVVVRQADTDAAGYDVGVGGGRQTVSLGAASLQAAQEVRGKLLAVAARMLDASPGDLVMQDGRIEIAGPNGAGFSIAEVAARAQALNGPVAGTGASARKG-VP-SLPGCAVGHDALDIPVFAVHDCEVAVDPETGHVEVLAYRVVQDVGRALNRSAIGGQIQGGVVQGLGYALHEEVSIDAGRIRQNGFETYRVPLASDVVPVEVELYEGAPSLGPFGIKGAGEVPILNVGASVACAVANATGARVQELPLTPPRVLALLLGRQAQP
MTV-----TRIGEAVKRKEDHRFITGKGQYTDDINRPGQTYAHFLRSPHAHALVRGIDATAARALPGVIAVFTGADLAADNGSPMKAPGHPCLAQGKVRYVGDPVAVIIAETLTDAKDAAAAIEVDYEVLPAVVTAAEAQAPGAALVFDEV-RNTAFEWEINKEATLRAFAAAAHVTTLDIVNNRLVPNAMEPRAALAEWDSGNDAFTLWTTSQNPHVARLVLSAVGIAPEHRLRVIAPDVGGGFGSKIFVY-PETVALWASKRVGRPVKWTCERMEAFQADAHGRDHVTHAELACDERGRILGLRVKTLANVGGYLSLFSSVPYLYATLLSGQYDIPAIYAEVDAVYTTTTPVDAYRGAGRPEATFVVERLVEVAARQMNIDPATFRKRNFI---TRFTPVILTYDVGGYRASLDKAMEMADVKGFGKRRGKLRGLGYSAYIEACGIAPSAAAGVGLWESAEVRVNPTGTVEVLTGSHSHGQGHETTFAQLVSARLGIPIEQVAVIHGDTDKVQFGMGTYGSRSGAVGMSALAKALDKVEAKAKKIAAHLMEAAEADIEFRDGRFTVVGT-DRGVAFGEVALAAYEIEPGLKEGAFYDPTN----------------FTFPAGCHICEIEIDEDTGHATVVNWTAVDDIGTVINPMIAEGQIHGGIAQGIGQALLENTRYDSGQLITGSFTDYTMPRADDLPAFTVGLTTTPCPSNPLGLKGCGEAGAIAAPAAVINAVTDALGSEDVAMPATSEVIWRALQRARAAE
MHG----QETSRNDELPTEGNAKVTGAAVYTWDTALPRMLHGKLLRSPLPHARIRSIDTTEALAILGVVCIVTGDDVAPLAFYGVGLRDQPVIALDRVRFVGDPVAAIVAVDEATAFRAAQAIKVDYEPLPPLMTVEDALADDAPALFDGIPRNVLCEYNFGYGDATAILDASDQVFTDTFAVTRINHFHLEPHVNIAHWND--GRLEMWSCNQDPFVIRGDIARIFGLPLHRVRIHTPLVGGGFGGKSYCK-MEPLVALMARKAGAPVRLALSMDESILT-LVKHPGRLTLTTGVDREGRLTARRADIVLDGGAYSDASALVAVKTGFRVGGGYHWQAIASRARIVRTTTVPSGSFRGFGGTQASFASERQIDLIARRLGEDPLTFRMRNLLDV-DQPFAPNERGMDSDLSAGLQDVAERIGYSSKRQQ---GRGIGFAVGLKDAGG-------TGNHAQALVRVTQDGEVMVSAAVVDVGQGAASALCRIATDVLGLPLANATYAPIDTDHSPPDNGTHVSCGTLVTGRAIEQAAAEVRKQIETFAAERLDCDVSEIVLEGWTVRRG---NVVHPLTPMVRKYYGIGWEFIGRGAFKEPY-----DPDTPMGA-RNISWMPCWSVAEVSVDDETGRVTLHRLIVSADPGRALSREACHGQIEGAAMQALGQAMFEELRYRGAEPENATPLTYRVPKVRDLPHFESVVAEHGMGFGPGGVKGIGEAGMLGIAAAIANAIQDATGASLTTMPFTPEKVLDALDQLRERS
ME-----KFGKSQSVLRREDDRFLTGRGQYVDDTTPEGALHGYVLRSSYAHGVITALDTQEAEEAEGVHLVLTAAALETAGGQLAPNTDRFLLAKDKVRFVGEPVAMVFAETYAQARAAADMIELEVDDLPVHLE----LQPGGPNLHEAA-NNVAFDWALDSAQMEAVKAKAAHVLSFEISDNRVICNSMEPRGCWADIE--DGRVHLCVNGQGVWSQKGQLAKMLGLPESEIRVTNPDVGGGFGMKAMAY-PYFLAGQAARMLNRSVRWMSDRSEAMLSDNGGRDLTSTATLALDADHKIIGYQVHTLANMGAYSGQFQPIQQLFSKVLTGLYDIPVAHLQVTGIYTNTTQVDAYRGAGRPEAIYVLERAMDYAARALGIDAWDFRRRNFIAP-EKFTASQVRYDVGDFGLVLDRLAQEAARDDFEARRGLLRGLGLCCYIESILGNPT--------ETSRVVFQADGSVDLYVGTQSGGQGHETVYAQYLADQTGLPVDQINVIQGDSDLIPTGGGTGGSRSATVQNSATLALVTVMTEAYKLFLAEHHEADSADVSFDDEVFRIAGS-NVVFSWLDAAKLARGQSALLDVTQSATLDD----------------LSFPNGAHLAEVEVDPQTGQSQVVRYVIVDDFGYLLNPMLVEGQVHGGVVQGLGQAMMEHVVYDDGQLLTASFMDYGMPRAADVPMFDFNSVVVPSTANPIGMKGCGEAGTIGSMAAVSNAVMDALGVTRADMPFTPQRVWSMLQN---AG
MGKTGRQFKSVGTRPIRPDGIDKVTGRARYGADFDMPGQLVGLILRSPHAHASIKSIDTSKAEALPGVKSVVTSKDFKDKKDAELA-VLDNCMARKKVFYDGHAVAAVAATDAKTARAALKLIEVEYKILKHVTDVDEAVGKKAPIIQRSKGSNISRRSEFGHGDVSTGFDKADVVIERNFRTEQSHQGYIEPHACVASVSP-DGTGELWVCTQGHFVFRQQLAQMLGMDVAKLRVTSSEIGGGFGGKTHIW-LEPVAMALSRKANRPVKLVMTREEVFRASGPTSATSIDIKIGVTKDGIITAGEAEMRYTSGPWGGSW----MLGAMTAFACYDLENVKTVGLEVLVNRPKTTAYRAPSAPMAAFAVESMIDELAQRIGMDAVEMRIKNAAKE-GTQSSYGPVYGPIGIGPTLEAAQNHPHMKAP----GENQGRGMACGFWFN---------FGGQSCTNLNIGIDGTATLTVGTIDVG-GARASLSLVVAEELGIPYEKVKAVIGDTGSLGYNEMTDGSRGTFASSMSAIKSCRIAIEDMCARAAKIWDIPVSDVSWQDGHAHASGNT--NLSIAEIAASAEKTGGPIAGHAQIVADG----------------AGVSFATHICDVEVDPETGSTRVVRYTVIQDAGKAVHPTYVEGQFQGGAAQGIGWALNEEYIYGEGRLQNPGFLDYRIPVCSDLPMIDTQILEIPNPNHPYGIRGVGETSIVPPLAAIGNAVSNATGVRMTHVPMSPPRILDALERQAETA
M------KFEIGQGLTRIEDHRLVTGAGVYTDDVKAGEGLRVGFLRAPFAHAKLLSLDVSAAADAPGVVLVATQADLDADNNNPMPMVTKPPMVRDINRYAGDIVAMVVADSQMHADNALDLIEVDFDPLDAVTDVYAAVAEGAPQLYSEY-SNIAFDWQKDPAATKDSFATAKQIVEVDVINGRVIVNSVETRPIIAAPGDDPDTLLIWCGTQGARSISTQIADALNMPHDAVRVLTHDVGGSFGFKIFLH-PQVLVSWAARTLGSLVRWQQPRSDGFLSDIQGRDTRTKARAVIDDSGRILAYEADVHANMGAWLSNFTAIPISANSALTGTYDIPVASLRVRGVVTNTPAIDAYRGAGRPELIYALERLLDQIAFETGISRVDVRRRNLIKA-DQMMAVGITIDSGDMPALFETALQRADWDGFAARRGLYRGIGLGMYLEKSGDGSD--------GGVHISFAANGYMTVLASQQCNGQGHRMTLTQILSDKLGYDADKITVQQGDSATMPEG-TTGGARMTALIGSAAAKASASIIEMARPQAAQKLDCALDDLAFDDGIFADKAS-NRSITLADLVIALAKTPHMFDIRQPYASDG----------------PSYPYGCHIAEVEIDPATCKVKLDRFTCVNDFGVVINPVMLEGQIQGGIVQGIGQALYEHVVYDDGQLLAGSLMDYTLPRADHIPMLDITMRNTPCQNNALGVKGAGQAGAIGAPHAVISAVCNALSIPHIDMPATPSSIWQVMQTRNTAA
MGADFSRLPHIGESLLRKEDYRFLTGAGQYTDDVVLAAQSHAVFVRSPHAHARIERIRTDAARAAPGVLGVFTGADVAADKGAPMKEPPHPILAQGKVRYVGDHVALVVAQTQQQARDAAELVEVDYEALPAVVHVADAAAVAGAALHDIA-DNHCFKWAIDRTAVDAAFADAAHVTRLDLLNNRLIPNAIEPRAVIASYQRANDEYTLYVSNQNPHVERLLMTAVLGLPEHKVRVIAPDVGGGFGSKIFLY-ADVCLTWAAKKLQRNIKWVADRSESFLCDAHGRDHSSHAEMALDEEGRFLALRVHTDANLGAYLSTFSAVPILYATLLAGPYRTPLVHVEVDAWFTNTAPVDAYRGAGRPEATYLLERLVSRCAWEMGLEQDELRKRNFI---TSFTPVALQYDIGDYPACMAQAQQLADVAGFAARRGLLRGIGYSSYIEACGIAPSNIARAGLFECGEVRVHPTGSVTVFTGSHSHGQGHETTFAQVVAARLGIAVESVDIVHGDTGRVPFGMGTYGSRSISVGGAAIMKALDKIETKAKKIAAHLMEASDADIDFANGEFSVRGT-DKKIPFAQVALTAYKLEPGLNETAFYDPTN----------------FTFPAGTYICEVEIDPATGATRVDRFTAVDDFGTIINPMIVEGQVHGGVAQGIGQALMENCVYEEGQLLTGSFMDYAMPRADDFPDFKLGHVCTPCTHNSLGTKGCGEAGAIGSPPAVINAVLDALGVRDFDMPATPHRVWQAIQQANAKT
M--------SVGLSQERLDARAKVTGRCRFTGDLVLPGTRIAKYLRSTIAHGRVISIDSSEAAAMTGVEAIFTYADIPNIPTAGHAFKEDRLLLTDHIRYHGDEIAIVVAVDGLTASKALKKIKVTYEELPVILNHGQALADGALELHHN--GNKVGEHNYECGDVKLESADADHLLKGLFHTQMVQHCQMENQVAWAYMDD-ADHIIVVSSTQIPHICRRIVGQALDIPMSTVQVIKPAVGGGFGNKQDVV-LEPMVAFLTKKLGIPVMIDLAREECLSSTRARHPFRVNMACAVNNDGQLKALSMDVSSNTGSYASHGHSIAKAAGSKVVPLYPKAALSYHAITHYSNLPSAGAMRGYGSPQIVYAVESIMEEAARKIGMDSIEFRLKNVAET-GDTNPLGKVIESAGIQECLTKGREQFEWDCKKEKHNIRRGLGVACFSYGSGTYPA----SVEIAGSRMTLNQDGRVTVQIGATEIGQGSDTVIAQMASEKLGIPVSAIHVITQDTDITPFDLGAFASRQTYVVCQAVAEAAELLRSRILEHASVMLELEVSTLTIDDGAVVCSEK-RIHLSLNELALDAYNHGVQLTAEVSRKVTS----------------NAYSYGCTLVEVEVDITLCQVSILNIRNIHDSGRIINPALAAGQVYGGVGMGISGALSEELLTDPGWIYNNNLLDYKIATMMDAPDINCDFVETHEPTAAFGNKSLGEPPLLSVAPALRNAILDATGVAMNLLPMSPKTLFTAFTEAGVSH
MSA-EKRFRFISSDRRVREDRRFVVGKGNFAADIVPQGVKHVALVTCPHPAAKIVSIDKSAALAMPGVHYVLDGAELAGATGLETPNVPRRPLAVDVARYAGEWVAAVVADSRALAEDAAELIAVEYEPLPFVLDGEQAYK-GGVLVHPAH-TNVLLDRTFVWGEVEKDFTASPHKFRHVVKWGRSATVPVETFGVTASWDPWREMLDVWASIQMPKY-PDQIAMTMKLPMSSVRVYDVDVGGSYGVKRGI--KTILVAYLTRRLGMPIRFIEDRLENMRGDMHGPERNFDVEVAFDNQGIIRSMKMRALDNVGAYAGRSPFQLGKPVGAIVGPYKIKSVQYQAIAVLSNKTVQEAVRAFGQSPTNYAIERTIEEVANKLGLDRLEVRQRNMIRP-DDFIPSGSTYDSGNYQAVIEKVLAKAGYEALVAERGTLAGIGIASCLEPSGGNSS-FGTTTWMDSCRISIDLVGSITATMHTTSAGQGHETLVGTVVGEVLEVDPDKVRVVRADSLNSLPSNSPVGSRMAIMLGGAAFHAAKKLKAKLVAIAAHDLGVPLERMTYQNGDVFDASLPDKKRTWTELVTIGHDMEPGLSVSHIMPVPTGGG-LPTADGRVQ-MYPCYSFEFHLMLVTIDPELGKPEIKRYVIGHDCGVVINPKIVRGMTMGGIAHGIGAALYEEFAYNDGLLVAQNFMDYLLPSAHEVPPVEIVHHETPSPLTVFGQKGSGESGYLGAPAAVASAVNDAIGIVVNSLPIKVARLGDMIAAARKAI
MPT-LAEQSAVSSSIPRIDAHRYVSGKPVYTSDLLPAGCLHMALLRSPHPRARIVSLDVMKAKAAPDIVEVVTAVDLDDLK--GRGTIVGRCLADGEVCYIGQPIAAVVATSVHSAQAALDLIEVEYQPLQAVLDFDEALDAGAVAAHPGW-TNVVARDEIHRGDFEAALRLADVVVAGELEFAPSTAAPMEPCCFTGDWDPALERVSLTGTLQNPHTTRWMIATALNIQETAVRVVAPPLGGSFGLKMAGH-PEVLVCALARFLKRPVNYTEERWETLMAPC--RRQKHRFQIAATRDGRILGFEDQFVADVGITGPGNWSMPLVTATVFPTVYDVEHCRISATLIATNSTPWQPIRGYGKEIGNTVMERAIDLLAAHLRMDPVALRHLNLIAA-GDFLASGLNLDSGDYPTALEKLTKLFGYDAWRHRQEKVIGIGIAFELTPEGGARP--AFPSGFETATVKLLPGGSVQVLVGVTSPGSGNETGIAQLVAAELGVDARSVQVVQGDTDVTPVGTGHASSRAMLYGGTAAVLAARDLRAKVLLCAANILRAPTEGLSLEASMIRDSEG-NGVLTLQEVSHQAHGTELPLEATRSFQPINVSV-IPDEKGRIA-TYSSFPYSVHAAAIELDRETGSVKVLDYACVHDCGVMINPMLVTGQLKGAIVMGIGAALWEELAYDDRRPLARRLKEYLLPRAIDLPEIRVGHMSTPSPYHPLGLKGAGESGVGGGIAAMLSAVADALRAALTRCPATPPTLLDILHDTQ--F
MGA----TTVVGRSLPLIDAREKVTGRLKYAGDLPLHRMHHAKVLRSPYAHARVVSIDTSKAEALPGVSAVLTHKDITGRKWVDPSFNFRGPMISEEVCYVGDEVAVVSAVDEDTAKQALRLIEVEYEEMPAVFDLEQSMQTGAPQVHPWGP-NALEPSLFQWGDIEAGFRESDHIIENRITLGNQQHAPLDRNACIAEWDG--DCLSIWTSTQALFWIRDAVTDFFELSPNKVRVHSTPTGGSFGLWWGNN-FMFLAIAVARKARRPVRLVLTRDEVQTTVKRRERPLIDARIGIKADGTMVSQSYRHIMDNGAYGNKFDPYQ-----SVADIYTTPHGRAEFIGVATNLLPAGCMRGVGDLTLAYAIEQTVDMAAEKINMDPVEFRLKNHWRS-GDICHTSQEVTSSGLEECIRKGAGKFGWKEKWKGWIKVRGVGVGISTHISGLA------FFGFNGITIKVNPDGTMVLTTGIGRMGQGGDTTQAMVAAEVLGVELGDVNVVDGDSEVCGHTMVTFGSNGMHMVARATKAAAEDARRQILEFAARRLEANPDDLDIRDKRIFVKGSPDIGVTLKELMSSPILSPPEVIGRASRGVEF--------------DKAGKMMICDYAEVEIDTRTAQMRVVKFVAYHDSGTIVNPAICENQVAGGYCQSLGMAMTEHLVFDEGAILNPNFMDYKILGPLDMPDPEIYFEQVYDEDGPFGAKGIGEGVTCAVPVAISNAVYNAIGVRLHP-PITPDKIMRALRQKS--R
MESKASSFKVVGTRPARPDGMDKVTGRARFGADMVMPGQLVGLILRSPHPHAVIKSIDSSAAEALSGVKAVVTRDDFAPNDDH--A-VLYNIMAREKALYEGHAVAAVAATSRAIARKALKLIKVDYDILPHVTDVDEAMSPDAPVLHDSKGSNVVARSEFGHGDIDAGFAQADEIIERSFKTAATHQGYIEPHACVANVGA-DGMSELWCCTQGHFHVRQVCASLLGIDVSRLRVTASEIGGGFGGKTTVF-IEPVALALSRKAGRPVKIAMTRDEVFKASGPTASSSMNVKIGVTKDGRITAGYGEFRYQGGAFAGAP----DFGAMSAFACYALDNVKTEAYDVVTNRPKGAAYRAPGAPMSVYAVESVIDELAARIGMDPIDLRLKNAAKE-GARSSYGPKFGSCGLVETLEAAKAHPHYSAP----GPNQGRGVASGFWFN---------FGGETCSNLNINADGTVTIAVGTPDIG-GSRASMCIMAAEELGIPYDRVRAIVADTSALGYNDTTEGSRVTFSSGMAVIKASQQAITEMCKRAALMWDIPAEAVTWEDGYAKPSGPNAGDLSLAEIAATAGKTGGPIAGHHEYNADG----------------AGVSFGTHIVDTEVDPETGKVDIIRYTVIQDAGKAIHPDYVEGQFQGGAAQGIGWALNEEYIYGDGKLQNAGFLDYRMPVASDLPMIDTVIVEVPNPGHPYGVRGVGETGIVPPLAAIANGVSAAAGVRMTELPMSPPRVLKAIDTAKAAE
MAP----KFGIGQSVRRKEDDALIRGKGRYTDDHAPSDALHALMLRSPHAHATFK-IDVSRACGLPGVALILTSADVAELG--PFTAPPYPILVRDEVRHVGDAVVFVVADTVEHARDALEAIAIEWTPLASVVGVANAVKTGAPQVWPDH-GNVLFDVSIDKTAAGTALATAHAVAEISIVNPRIVTNYMETRAAVCEYDARRDRLTLTVGSQGSHRLREILCRVLKMPMEKLRVICPDVGGGFGTRLFPY-RYALMAVASKKLRRTIKWTAERSDHFIGDSQGRDNVTTAHMALAADGRFLGMDVDLMGDMGAYLSTFPYIPYGGAGMLPGLYDIQAFHCRVRAVFTNTVPVDAYRGAGRPEAAYVVERLVDAAARKLGMTPDAIRRRNFISP-KAMTATGKVYDSGNFAAHLKRAMAIANWKEFPKRAGLVRGIGLASYVEVCGTMGQ--------ERADVRLDPNGDVTVLIGTQSSGQGHATAYAQIIADQFGIPPERVHMIQGDTDVVVSGLGTGGSSSIPSGGVSVERATRKLGDQLREIASEALETSAADLEISHGSVRIAGT-DRSISFVDLAKRAA--PAKLTANESFSSAD----------------GTYPNGTHVVEVEIDPATGKIQLVNYVVVDDFGMTLNPLLLAGQIHGGTMQGIGQALMEQAVYDSGQLITGTLMDYALPRAADGTSITFETHNVPCVTNPLGVKGAGEAGAIGSCPAVVNAIIDALGIDHIDMPATPERVWMAIRERQHRL
MSN-----SRIGDSAPRPDGIPKVKGTFAFSSDLWHEKMLWGGTLRSPYPAARINKLDITEALLIDGVHTVLTHSDVPGEAVYGLEHADQPVMAAEVVRYEGEPVAIVAADHPEIVRRALAAIKVEYEEMVPLTDPEIAES---GHIHPD--GNVFRKINIRHGDQE---IQGDIQVEGFYEVGMQDQAFLGPESGLAVPGE-DGGVDLYVSTQWLHADQRQVASCLGLKEEDVRITLAGVGGAFGAREDLS-LHVHLCMLAMRTNRPVKMIYSREESFHGHVHRHPAKMWYRHHADREGNLLRVEARVLLDGGAYASSSGAVIANAACFAAGPYRIPNANIEGIVVRTNNPPCGAMRGFGAVQTCMGHEAQMDKLAAVLNVDPVEIRLKNALKT-GDQLLTGQIIGTAPVAEVIRTCAEHVPSY--QKSSHISRGEAIAVGFKNLMFSEG----FDDFSSAVCHLE-DGVATITCACAEVGQGFVTLAQQITREILGV--EEVILAPAATETVGSAGSTSASRQTWMSGGAVQKACEEVRLKLLQRVTEEHEIGIDDLVLAEGQVLSLNG-DFSISI-DVA-----TENPLEARVEYRHAPTFP-LDE-NGQGD-AHVSFAFAAHRAVVDVDPELGLVKVVELITSQDVGRLLNPVQAIGQLEGGAAQGVGLAVMEEVLVAEGNIRNASFTDYLIPTALDMPPVVAAIIEQPEPGAPFGAKGIGEPPSISSTAAVVAAIREATNLELPRVPVRLTDIVSVE----EPS
MGD----YRFIGKATPRRDATEIVTGGTRYLNDIQMPDMLYGKVLRSPHPHALIKRIDKHQALALPGVKAVLTWEDVPD--WRGT--PRHTRVLDRKVRFVGDAVALVAAATEGIAQEALGLIAVEYEVLPAVFDMEEALKPDAPQLYEEYPGNRVTPTEIVMGDVEQGFGQADVITEGQFGYENLNPLPPEPPGAIALWEE-PNRVTVWVSNQASYMDKITLYHVMNRHV-ETRSIGGPCGGSFGSKFMSW-QQSYAALLSRATGKPVKLILTKEEHLAVFTMRPASRMRAKVGMKKDGTVTAVEGTWLVDTGYYSMTTQAQVAVGCGEVQIMVRCPNWALQPVIVCTNRNASGIVRGFGGQELKCMLIPLLSLAMEKLAIDPFEFLKKNYVKP-GDGD--GNWYRGVDYAAAMEKGARTFGWKEKWKGWATRRGVGVGVHGNAD--------IGEDASEAYVRLHPDGTAMLFSCVTEHGTGQRSNFIKMVAEVLQLPLESVSLAPADSLINPYEFGPAGSRGTYAIGAAAIRAAEDAKGKLFELLAPLLKTRPEELDTADGIVFVKGNPEQKIPWRAM-----SIDRTITGFGRFEPDY----------------TLSNCMMSFVEVEVDTETGKVTLLRVVNATDVGQVIDPPGLAGQLNGCLSGGIDSAIFEETVLDRGHILNANLIDYKWRTFPELPTIDNVVMETPFPSHRFHAVGVGEIATSPGPSAILMAISNAIGTWLHAYPATPERVLAALGTLSGGA
MVHPASSLRFLGKDVQRIDDVALVSGSVEFIDNISVPGMLHCAIKYSSIAHARIRQIDISKAEQLPGVFAIVTGEDVRKST--GFEGTGSFCMATDKAHYVGEPIAAVAAVSRQVAEDAVELIEVELEPLAPAVDTLEAMKPGSPLVIEEL-SNIALQRQFIWGEVSEAFAQADQVFEDRFRWHRMGANPMETFGCISQWDPVTGMLNIRGSTQSPLMYAAGAAATLGIPTNKVNLTSTQRGGSFGGKGNAR-GAITSLLSRKAGGRPVKWIEDRMEYLTSSSQAWDRYYEARLAVKKDGTVTGFHVKLIEDIGASGEGYAMGAGKPLSAFTGCYAIPTASYDLTLVLSNKVPTTAYRGMGPPPHFFVLEQMMDLAARGLGLDPAEIRRRNYIRP-EQFIPSGNEYDSGEYEAALDKAMEISSYRELRKEQGRIVGIGVANTVEPGVFDWNAYQAIGIPEGITVSIDAFGRITARVGFTSEGQGQYTLIAQLLADYFGTEMTDITVTPLNTLGAPPSFGPGGSRLGVATAGATMKAAGKLKKKIIEIAAVLLQTPAEKLEFIDGRVQIIGMPEAKVNLTDIAGVAHGMEMGLEATGIWTAHGR---PIDDQGRAK-SYLTAANACHIVMVEIDRGTGRVKILKYVVVDDCGTRLNPATVEGMTQGGVAQGVAAALLEEYPYTTGQPQATTFVDYLLPTMNEVPMTEKFALVTPSPIAPLGAKGCGEGSLHTTPAAVMCAVNDALGVMAREVPASPHRIWKLLQAARPQE
MRPDNVNKMNTGQAVARKEDRRFLTGSGRYTDDIVLDGQTWLRFYRSPYAHGTITELDTSEARAMPGVLAVYTGQDLLAAGGSRQ-ALKQPPLARDRVRYVGEPVAAIIAESAAMAQAAADSILFDVDELPAAVTPGDALRATEAAIHADL-SNHYGTMSYDQKRTDAVFETSPRRVRIEVINNRVAPAALEPRACNASYDPDDGSMLVYQGCQGVHALRDRILKSVDLDKDKLRVICPDVGGGFGLKFFLQ-CTVVAVFASKMLGRPVKWTADRSESFQSDVHGRDHESHAEFALDDNGRVLAMRATVNANIGAYCSQAPIIPWFGACMTGGCYDIPALHVAINMVVTNTVPVDAYRGAGRPEATYLIERLMDRAALELGIARDEIRRRNFIAP-DQFTATGRSYDSGRYSEIMEAALQRADWLGFEQRRGQLRGIGFASYVEICSAAGS--------EETHIRFRHDGRLELTAGTQSTGQGHETSYAQIVAAVLGTGIEHTDLVQGDTLQVPTGQGTNGSRSLAIAGSALRHCADLVVEAGKRMAAAVFEAPEAQIDFADGRFQTRDG-SHSAAITDIALASFAVLPGLRCQYRFEPDG----------------GTFPNGCHVCEVEIDPATGVTRILRYTVEDDVGVVINPLLLEGQIVGGIAQGLGQALTEHAAYDDGQLLSATFMDYGMPRSDWLPDVDFRYREVPSPRNPLGVKGAGEAGTVGAAPALVNAVLDALGVENLDMPVTPQKVWQALQNA---G
M--------SIGLPLKRVDAEAKVTGSARYTDDNIMLGMRHAKYVRSSIAHGKVLTIDANEALALHGVEAVFTHEDVPTTCTAGHAWVKDRRLLTDHVRHFGDGVAIVVARDPLVAEKAAALVKVTYEPLPVMTDAASALAEGAYPIHPT--GNLLRQSQIRAGEPEQAIAAADLQFKGHYQTPVVQHCHLETVTCYAYMDQ-PDHIIVVTSTQIPQIVRSRVAKSLGLPWSSVRVIKPYMGGGFGNKQDVL-EEPMAAFLSYKLGVPVKVTLSREECFFASRTRHGFAIDGTLGISRDGVLKGYQLDVLSNTGGYASHGHSIASAGANKISYLYPRSAFGYDAKTFYSNLPTAGAMRGYGAPQVVFALECMLDDACAELRLDPLAVRIANVARE-GDVNQVQKTIYSAGLPECLRRGGEQFEWERLKAECRVRRGIGVACFSYGSNTYPV----GVEIAGARMLLNQDGTVNLQIGATEIGQGSDTVFAQMAAQTLGIPFEQIRVITQDTDITAYDPGSFASRQSYVAAPAIHQAALQLRARILSLAAQLCHQDVGSLTLIDGYVVLAGADKVLISVAEVSVNAYTIGGQITSEVSHKTTT----------------NPPSFGCTFVDLSVDIDLCKVTINRIINLHDAGKILNPQLAEGQVHGGMGMGIGWSLFEEMIIDAGVVRNPNLLDYKFPTMLDLPELECDFVQTYEPQSVYGHKSLGEPPIISPGPAIRNAIRMATGVAINELPITPKTLFREFVAAGRHV
MAH-----KFVGQRTSRMEGPDKVTGAARYAADYVLPGMAWGRILRSPYPHARIVRIDTAAARALPGVYAVVTGKDFPY--YAGRAIRDHAVLAVGTVRFVGDRVAAVAAQTRDIAEQALSLIEVEYEELPAVFDVDTALAPGAPRVHEQPKPNVCAYMRWQHGELDAGFAAADRVFEHTFRTPTEHHGYIEPHAVLARVDT-DGRAEVWASNKSPYMLRAQLAACFGVEPATIKLHNLHIGGDFGGKGSQM-EAPVAYLLAREAGRPVKLVMSYTEELMAANARHAARIDIKTGVRSDGTITAMQVDLKFNGGAYGAYKPSLNLHGADQAASCYRVPAIDIHSTVVYTNTIPGGHMRSPGCPQTMFAVEAQFDLIARALGMDPAAFRLKNVLRE-GDASPTGVQWPTVRAAETLQAALRESGYHER----EPNVGFGIAMYERGV---------VGGDSSCRIELATDGKITVLLPIGDPGQGTFTAVQQFVAEALGMPPAQVGIRIADTDGLPFDFGVGGCRTTYAIGQTVMNAVAALREKLAPIAAAALGCDAQALTWQRGRAI--GN-GRDIDLVDLAARADPLAAQVYEKLGLFPDN----------------ADTNFTAQVAEVEVDAETGQVRVRRITSAHDVGTIVNPEAHQGQIEGGTLMGLGFALMSEHRMEDGQPLALHLGDYKIPCIADIPQLKTVLLERAEGPGPFNCGPIAEAANVPAPAAIANAVADAIGAPIMQLPVSAERVYGLLQATRQAA
MKNPWKETNVVGKSRPRVDGYERVSGSAMYPSDYSLPHMLFGAVLRCPYPNAKIKRVDTRKAEQMPGVRAIISAATPEARVLWPYT-HMKVELFDSHCRFEGEAVAAVAAETPYQASDAVRAIDVTYEVLPFVTDERKAMLSDAPKVHPA--GNRVGPEHYSRGDVAKGFEEADVVLEESYRTECEIHTPMELHGCLAYWDG--DLLNIHESTQGVYAVQSKVAEVLDLPLSKVRVMGRYMGGGFGSKLQPG-KTVIAAILAKITGCPVKLFLTREETYLCTGNRPASNMKLKAGVTKDGRLTALDFSVVGSGGAYPAGGTLLV---DWLVKDLYLCPNVRTAATDVYTNAGPARPFRAPGHPQGAWALEQMMDALAKAIDMDPVALRLKNIPSY-SQARKGNPPYTTTGLAACLKEGAKAFGWEKRRKEISLRRGVGMAACLWVAGG-------GRPPSTIILKLFSDGSVNLNMGASDIGTGTKTVMAMVVAEELNVHTDVIQIEHADTGTTQFATPSGGSKTVPTEAPAVRRAAIHVKQQLLEMAAEQLKADVSDLRFKGNAIVHGNDDAKKVTIKDLKGL--KKRGVVVGVGYRGPNP-------------EGKVVNPFGVQFCEVEMDIRTGEIRIVDFLGANESGRVMDRLTFDNQVFGGITMGIGLGMTEVRVLDGGKMLNKNWHDYKLPTALDVSRMTSFPIELPDPEANTGAKGLGEPVTIPTAAAIANAVYHACGVRMTETPINPTRLGVMLSDRPKEA
MSEPAPVGDLLGKPVSRLEAQEKVTGRAVYTDDMTLPGMLHGAMLGSPHPHARLLSYDTTRARAMPGVKAVLTAEELPDHN--GSVIKDQPLLARGKVRYAGEPVAAVAAVDLQTARRALEAIDIRYELLPPVLDPEEALRPGAPIVHEQRDPNAASYLRLTEGTPEEVWKRCDVVVEDVYETPAQQHVYLEPCSTLAVVDRDSGKITLYTSTQSVFRAQAITAEALGLPMSKVRVIAPRIGGGFGGKTEMT-NQPITAALARAAGAPVKMTLSRTDDMLMMKSRHACRIHMRTGATRDGQLLARQVRLVFDTGAYADDGPFVASMGSYFARGPYRIPHIDVECWAVYTNRLRAGAFRGFGNPQIHFASEVQIDLLAEKLGLDPFEFRLRNALET-GEQWLGGAPVESGTLRACLERARDASNWVQRRAQSGKRRGIGVAAVAHTSGLL---------GSSATVRLNEDGTLTVNTGAVDIGQGSDTALTQCAAAVLGLPLEHINYSGPDTDVSPYDWCTGGTRTTFTVGRVVVQACEQLRQQLFEHASDMLECPVQELELRPGGIVVRGQPGTGISFGAIAGRALFKGGPLVATARWFFPTVIG-TGGTSAQGMMGNGFFVFAAQVAEVEVDELTGQVELLQAWSVHDVGRAINPAAVEGQIQGGFVQGMGLALTEELLWKEGHLLNPSMSSYKVPGSRDVPAIHPILLEYPAGEGPFGAKGVAEVSLVGVAPAICNAIRHATGAHVTRLPATGERVLRALLARESKA
MKPPWKQTSVVGKPLPRTDGYERVSGAAVYPSDVLLPDMLYGAILRCPYPNARVKSIDISVAERLPGVRAVITGSTPGADLKWSYG-GVSAKLFDPHCRFEGEAVAAVAAETPYQASDALQAIEVKYDVLPFVVDERKAAESGAPAVHQK--GNRVAATKYERGDVEKGFAEADVVLEEEYRTECELHTPLELHGCVAKWDH--NQLTIWESTQGVYAVQSKVAEVLGLPLAKVRVIGHYVGGGFGSKLRAG-KTVIAALLAAKAARPVKLFLSREETFVTCGNRPPTNMKLKAGVKKDGTLTALQLTVTGTGGAFPAGGVSLV---DWQVRDLYTCPNVRTEATDFYTHTGPARPFRAPGHPQGSWALEQMLDALAEKIDMDPVELRLKNIPLF-SQARDGKPKYSSTGLKECLETGAKAFGWADARKNRHLRRGVGMAACLWFVGG-------GGPPSTIVLKLFADGSANLNMGASDIGTGTKTIMAMVVSEELGVDPSKIFIENADTGTTQFATPSGGSKTIPTESPAVRAAAIEVKRQLLAMAAQDLKVDASRLAMKEGSIYISNEPSRTVKISDVAGL--KKRGVIVGVGYRGPNP-------------ANLVVNPFGAQFCEVQVDVRTGEIEILRFVAAHESGRVMNRLTFDSQVIGGITMGIGLASTEFRVLDNGKLCNRNWHDYKLPTSLDITNITSVPVEILDNEANTGAKGLGEPVTIPTAAAIANAVYNATGIRITHTPINPVQLSLLFSEKPVKG
MNR----FSVLGSRALRIDAPEKLTGKALYTDDLVRPGMLFGALLQSPHAHARILRIDTSRAEKLPGVAAVLTAANSPQTKGVSPARYDETVFCIDKVRYIGDEIAAVAAVDLDTASEAVGLIRVEYEELKPVLSVEEALDPASPLIHEMYAGNVCSRVEQDFGDVEAARKGAFIVRTDRLSSKMQNGAFIEPQCALAEVDG-HGRLTLWSSTQAPHYVARTVAMVLGLPEHKVRVASPRVGGGFGPKAACSSMELATCLLARATGRPVKTTFTREQVFFHSRARHQFFHTMTTGVDRQGKLLFLDHECSLDGGAYASFGIATVYYAGSLLGAPYRLPNMRYRGMRVVTNKPASGAQRGHGGVIARALFEVQLNRIARELGIDPIELRRRNVMEA-GETTCNDLNMSSLGMRECLEAVHDRSGWNDRIRQKTPGRGIGIGCGFFVSGAGYPIYRSRTPHCTVEIKADEGGGIEVRTGASEIGQGCETMAAMIAAETLGIPLDLVRVRSGDTDLS-VDLGAYSSRTTLMTGHAVREAAENVRQKILAVVARAMKVTTEDLSIENGLVKARGEPGEFLTFAEAARLAFLEQGTIIGTGLYRPPPL---GGKFKGATVGTSPAYGCSAQVAEVRVDLETGQVKVERIVAAHDCGQAINRTQVEGQMHGCISMALGEALMEEVVFGRGEVLNPNLADYRIPTALDMPSIETIIVESNEPNGPYGAKEVGEGGIMPTIPAILNAIEEAAGVTIDELPVSPERILQALRRQK--K
MAK----FQTFGQSILRVDAPDKLAGRALYAGDLFFPGMVHLKILRSDRPHARILRIDTEKAETHPGVVAVFTHKDIPGTNRVGPRNKDQPVLCDDKVRYIGDPVAMVAAETEKVAEEATSLIRVDYEDLPGIFSPEEALIPEAIKIHES--GNVLLERVLLRGDPDQAIKEADVVITNTYRTQMVEHGYLEPEAGVAKYED--GKITVWMPSKHAHFDHKEMAGVVGLPPEKVRVILTTIGGSFGDKQCLA-PGYYVALASLKTGRPCKMVYDREESFIASTKRHPFLIHYTTGATRDGRILAAKVEIIADTGAYSSYGPSILVRGLVHAAGPYEIPNVYVRARAVYTNNPVAGAMRGFGVPQVVVAHESQMDILAEILKMNPFEIRLKNGMKP-GSLTATGQSLVSVGYKETIERVKEEITRR------SKRYGWGIATMFYGIGLTG-----LPNPGFSRIEANESGDFTLYMGCGDVGQGSATVMTQIVAEVMNSEVEQIKWVIGDTDLCPDSGTSTASRVTYIVGRSVQMAAENLRSLLQETAASMIGAPKEDLVLDHGFFYPQEAPHQKISIVEVVKKMKKEGVSPVGEGTFSPET-TS-LDMKTGQGN-PYATYAFATQGALVSVDMDSGEVEVLDIVACHDVGKAGNPINVEGQIEGGVSMGLGYGLMEEVILKDGVIQNPRFSEYFIPTALDFPEVTSLLVETEEPTGPFGAKGVGEPALLPTAPAILNAIATAAGVRAKEIPVTSESLWKLLKEK---Y
MRAPWGETKVVGKPLARVDGYERVSGTAVYPADITLPRMLYGAILRSPHPHATVTGVDTSAAEQMPGVHAVISAFTPDDDATRPHS-FIKSQLFNPTCRYEGEAVAAVAADDPYLAQDALRAIDVQYEVHPFVADERNALEPGAPLVYER--GNLARERTYERGDVARGFAEADVVLEENYRCECEIHTPMEAHGCVAKWDG--DSLTVWESTQGVYNVQTGVAAALGMPLSKVRIIGHYMGGGFGAKLQAG-KSTAAALLAKQTARPVKITLTREETYLAVGNRPPANMRLKAGVKRDGTITAFEFAGSGTAGAYGTGGASSL---DWVVRDLYLCPNVKTELTDIYINAGPSRPFRAPGHPQGAWALEQMMDALAAAIQMDPVELRLKNIPSF-SQGRDGAPPYTTTGLRQCLEDGANGFRWRETKQDIHLRRGVGMAAGLWSGGA-------GGPPCTVIIKVFSDGSINLNMGASDIGTGTKTIMAMVAAEELGVAPEAIQIEHADTGTTQYASASGGSKTVPTESPTVRAAALDVKRQLLELAADELEVAVSDLTLSDGRVVNTADPSQGVEISQLRNL--RRLRSITGIGYRAPNP-------------ADKATCPFGAHFCEVEVNTRTGEVKIVRFLGAHDSGRVMNRLTYQNQVFGGITMGIGYGMTERRILDDGKMVNKNWHDYKLATALDVPDMICVPIDVSDDEANAGCKGIGEPATIPTAPALANAVFHATGVRVTSTPIDPSMLVQAIAAARGGD
MPEADKDYAVIGKSKPKIDAREKVTGQARYTADLKFPNMLYGKILTSPHAHARILSIDTSEAEKIPGVKAVITHKDVPTLKGISPARWDENIFCIETVKFVGDKVAAVACIDEETCYKALKAIKVEYEVLPAVLDPLHAMDEDAPQIHPEYP-NKNTEIHQNFGDVDEAFRQADYVRTDMFVGNRTYQAPMEPHTATSIWQG--GKLTVYSSTQSPHYFQYYIAREFGLPMGDVRVIKTYVGGGFGGKLEPTGLEFAGAVLARLTGRPVKMFYDRAEMFAHNRGRHRQYMKLTTGVNADGRILGVHADFIMDGGAYTSLGIATAYYAGAMLTLTYDFENYRFDMNRVYTNLPACGAQRGHGAPQPRYAFEAHLDNIAKDLDIDPLEIRLRNARKP-NTITPNEFVVNSCEMVACLEQARDISGWADKKGKLPAGRGIGVATGSFVSGAGYPIYRTDLPHAAAMIKVAEDGTATLYTGATDIGQGSDTVLCQMAAEAMGYTYEQMKIVAADTETTPHDFGAYASRQTLMSGAAVKEAGDEVRKQLLEMAGEMVDLPPERLSVRLGRISAKDNPEITLTFEEAARTFFVQKGPLMGRGSYAPPKL---GGKHKGAPVGTSPAYSFAAQVSEVEIDEETGEVAVLDVWDVHDCGQVINPALLHAQVHGALYMGMGESIWEEVRFDAGKIQNPTLGEYRLPTALDMPRIHSSLVPSYEIAGPWGVKEVGEGATLPTMGCFRNAIFDAMGISVNSLPLTPEKVWAALREKRMAE
M--------VIGEIPAKRGALEKVKGRTLFGVDQGQPSDLVLACVRVFEAPARIEEIDPTPALALPGVVKVFTYKDIPGSNRLGIITKDQQFLAEDRVLHPGQAVALVVGIDQKSAEKGVRAVSVKTTPLPGVFDYKKALLPDAPLVHPEHPGNLLSSRVIKKGDVEKALSESYVVVKNTYTTSPLEHCALETEGGRARIVD--GRLEVKACSQNPHYDQADLTRFLGLEAEQVRVIQAETGGGFGGKLDIS-VQAYLGLACWLLKKPCRMVYSREESFHATGKRHPFEMVYTTGADKKGRLTAIKAEMLADTGAFASYGLAVAMRAAVHAAGPYFVPNSLVDLKMVYTNNPWYGAMRGFGVPQAAIAHEGQMDALAEKLGMDPWEIRRLNALRP-GQETITGQKLSGVGIIACLDALKPHYEAFKR----EYLEGVGLGAMYYGIGNTG-----VSNPSTAQIEWTVDNKVILHTGVADIGQGSDTVLCQMAAEKLGLEYSRMELVRGDTDHTTNAGATSASRQTYISGNAVLNAAEDLKALILDEASEMLEAAKQDLLLSGEKISVVGYPDKTLSVIEVVHSLEQKGKETRGEGDYDPTT-QA-LDQETGQGE-PYETYAYAVQAALCQVEQASGMIRIKKVAAAHDVGKAINPEAVKGQIAGGVLMGVGLALMEEYKPG----KSENLQDYHIPTAKDAPEINSLIVEEPCDTGPYGAKGVGEPALIPTAPALAAGVGQALGRPMRHMPMSLERVMEALEQRDHDR
MGQ--------------SDRPGEIYERFQRTGD---ASCLFGDKPIRPRAHPLAGGTP---RARRPGVHAVVVGEGLP---LTGEDMRDRPPIAVDKVRYYGEVVAVVVADTLAQAEQAARLVRVVYEPLPAVGSPREALKKGAPLLHEHLDTNVAHRTKIRKGNIEQGFAESDVIVETSVSFAPSDHIAMETRCATAEIWP-DGTIHISASSQSPFMIKKLLHAYFGEETGKVIVHTPLVGGAYGGKAPVQ-LELLAYLASKAVGRKVSVWNSREHDMVTSPVHIGLEATVKIGATKDGLFKAMEILFLFDGGAYSDKAIDVSRAAAVDCTGPYHVENVFCDSLCVYTNRPYATPFRSFGHCEQAFAIERAIDELAQELQLDPWEVRRKNAIHP-GHTTPTQVRLNVGNMPACLDRLRELMHWDEW----YTVRAKGIGAGWKTSTID------TDASSGVILTFNSDGSVNVISGVVEIGTGTKTVLAQIVAERLKMDVDQVHVKDIDTQTTPEHWKTVASRGTFMAGRAALAAADDAIRQLKDIAACVLRASPDDLEVGFGRVFLRDDPAIFLPIKDIAYGYKAIGGQVIGHGHYILRRLTP-LDPKTGAGK-PGPEWGVCAEGVEIEFNRRDYTYRIVKAYAVIDAGKVLNPKAALGQAMGAMSMGLSFASREGFLFDKQRVLNPQLRTYRPIRFGEHPEYIVEFVETPQIDAPYGARGIGEHGLIAMPAALANALSLAAGVPLNKLPLVPELIWRTQKGDSGSV
M--------TVGKSVNRVDAFAKVTGRAEYTEDFYRPDMLVAKYFRSTISHGYVKKIDIEKAENLEGVEAVFTYKDVPNIKTAGHPFIEDKLLLTQNIRFMGDEIAVVVAENEIIANNALK-------------------------------------HSYECGKIDEALKNSDYVTKGKYMTPMVHHCHIENHISYAYMDD-LNRIIIVSSTQIPHIARRIIGQALDIPLSQIRVIKPFIGGGFGNKQDVI-LEPMVAFLTQKLGRGVQINLSREECMIGTRNRHPFHIKVKTGFMKDGTITAIKTDAVSVTGAYASHGHSVASAGGSKQSCLYPRATLKYNAKTIYANIPVAGAMRAYGSPQILYALESNIDDAALIAGIDPIEFRLKNIIKK-GDIDKLDKEVLSCGLSECLIKGRDLISWDKKKKEYNIRKGLGVACFSYASGVYPI----CVEIAGIRLVMNQDGTVHVQVGATEIGQGSDTVVAQMVSETLGLSFKNIFVVTQDTDISPFDPGAYASRQAYVISNAVLKAAKLLKQRILNHAFLMTDNNSKEMDIIKNNIVLKENNKFVLSIKELALDSFERGHQLSAEVSKKTTA----------------NPSVFGCTFVDITVDIPLCKIKINKIINLHDSGVILNPVQAEAQVHGGVSMGIGAALSEEVIINSGYIHNNNLLDYKMPTFTDVPKIDCHFVETFEPTSGYGNKALGEPPTITPSPAIRNAFLDATGLKINSLPMSPNKLFDLFRENG--L
M-------QIIGSSVARIDGVSKVCGKAEYVDDIFVRHMLHAKLLRSTIANGRVRRIDTAKAGTLPGVEAVVTFEDVPFHTTAGHPYVADRHLLTGRVRLWGDEIAAVVAADELTAEKALRLIDVEYEEYSPILNGEDALQENALEIHAG--KNIIKKTGYQLGNLEQAFAEADYILEGDYKTSVVQHCAMENHSAFAYVDA-TGRIVICSSTQIPHICRRIVGQALGIPWGKVRVIKPAVGGGFGSKQDVV-VEPLAAFLSTKVGRPVKLELSREETFIATRTRHAMNYWLKSGVKKDGTLLARQARIISVNGAYASHGHSIGAKCSGTVRVQYKQKAVECEVTTVYTNMPAAGAMRGYGIPQVIFALECHMEDLARAIGMDPLEFRLKNFHEP-GFVDPLGVKAHTSGLWECVEKGRKLIRWDEQKAANPKRRGIGAACFYYGTATWPV----GLELAGARIVLNQDGSVQLQVGATEIGQGSDTVFAQMTAEILGIPLDWVHVVVQDTDITPFDTGSYASRQTYVSGGAVKKAAEEIKAKILERCRLMTDIPIHSLDIADGWVIYKQSRERLKSLESIALDSYAAAAPITADVSYQART----------------NAFAYGCTFVEVEVDIPTGKVDVLQIYNIHDSGKIINPDLATGQVHGGVSMALGYALYEQMLFDPGKPLNNNLLDYKLMTAADTPKIGVAFVETDDPTAPFGNKALGEPPAISAAPAIRNAVLDATGVAINELPLNPQRLFERFKAAGCHV
M-------ETIGKSIIRKEALDKVTGKAKYTGDYQSSSMLHAKMVISPYAHAKIKSINIQNAWKVQGVRGIVTGQQVP---LVGEAIQDRPILAQDKVRYHGEPLAVVVADDPILAKRAADLIAIDYELLPVVNSPSEAIKPDTILVHEHLDTNIASRFKIRKGNMDKGWRESNVIVEDSYSFTPSDHAAIETRCSIVEIRS-DESIIVSSSSQAPYMIKQLMSMYFGIDMGKVIVNTPLVGGGYGGKAAVQ-LELIAYLASKAVGRKVKLENTREEDIITSPCHIGLDAKVKLGCSKDGFIKAAEILYLFDGGAYSDKGIDLSRAAAVDCTGPYHIENIWCDSFCMYTNHPYASPYRGFSHSELLFAFERTVDLLAEKLQMDPFELRYKNAILP-GHTTPTQTKLNIGNLRACIDRAKELSNWDEG----RFVRVKGASCIWKTSTIP------SNASSGVIITFNKDGTLNLMSGVVEIGTGTKTILAQILAEYLKMNVDHIFVRDVDTQTTPEHWKTVGSRGTFMAGRAVLEAADDTILQLKSVASCVLRTSIDDLIVANSRVFLRDDPTVGLGFEELAYGYTSIGGQIIGRGNYILRNITP-LNPETGAGN-PGPEWTVGAQVVEVEYDRRDYTYKLIKATSVIDIGKVLNEKAARGQVTGAMSMGLGFAARETFRLDQGRVLNHQLRTYRPIHFGEHPEYAVGFIETPQLDAPYGARGVGEHGILGMPAALGNCLSLASGVSLHQLPLTPELIWREREGKSDLI
M-------KSIGKSVPRIEAVNKVTGKAKYTADFSSPGMLHAKILTSPYAHARIISINTEKAKQGAGVRAILTGPEIPI--FVGPHIEGRPILAIEKVRYHGEPVVIVVADHEHQAIAACNQIEVEYEILPIVQTPAEALKENATLIHPNLATNVANRTKIRKGDMNEGWERSEVTVEASFSFPQTDHAAMETRCSIVEILP-NEEVIILTASQAPFDVQKLIHKHFFVPLEKIHVQVPLVGGGFGGKAAVQ-LELLAYVASRAVGRKVKMVNSREVDFISSPTHIGLHSKIRLGSTKTGKLMAAEITYEFIGGAYSDEAVDISKSAGLNCTGPYKVDNVWCDSICLYTNHTYATSFRGYAHTELTFPIERTMDLLAEKLHMDPISIRLLNAIQP-GDTTPSLAELNVGNLFTCLKRAKELIKWDEG----SRVRTKGIACFWKTSNSP------TNASSGAVITFNKNGSLNLSCGVVEMGQGTKTTLIQILAERFKISENKVHTMEVNTEVNPEHWKTVASSSVFMVGNAVLRAAEDAIQQICLIASIVLRCSPEDIDVAEERAFLKANPEKGVYLKDIVHGYKTIGGQVIGRGSYVMRNLTT-IDPNIGSGT-PGPDWTVGAQAVEVIFDERTYTYEIKKAISVIDIGKVLNPMGAKGQVMGGMSMGLSFASREGFNYNLGVVLDSQFRTYKLMRYGENPEYQVEFVETPQIDGPYGARGVGEHGTIGMAPALANVLSIAAQVPLNKLPLTPESIWEAKGGGS--S
MSQ----YRYIGKPTPRKDAVQIVTGRAKYIDDMEMPRMLYGKVLRSPYPHAHITSIDTSKAEAIPGIKAVLTHKNAPN--WTGT--PRHVRVLDSRVRFVGDAVALVAAISRELAAEALDHIHVEYEQLPAVYDVEEAIRPDAPQLYEAFPGNLIPFRGVVLGDVEEGFEEADFIGEGTYAYENINPLPIEPPGVIAEWTE-SNKLTVWSATQSVTWHRHMMIPRMGFP--DIRAIGTQCGGSFGSKNYSG-QFLYAAALAKTAGRPVKVCFTKEEHFGAFALRLGSRFRGKVGIKKDGTITAVSGEWFVNTGAFSDMAQAQIAVGCGEAQLMLRCSNWDVKTKLVCTNRNPSGIVRGFGGQELESALFPILETAMAKAALDPVEFYKKNYVKP-GDGD--GEWYRGRDYSDAIDKGVEAFGWKRKWKGWTKRIGVGVGVHGNAD--------VGEDVSEAYVRLNPDNSVTIHACVAEPGVGQRSSLCKMVAEVLQIPIGDVTIAPADSLINPFDFGLLGSRGTFAMGSAVISAAEDARNTLLEQAAPMLKAAPEDLETEDGMVYVKGRPDAGIPWRKVL----GLMRTITGFGRFDPDY----------------SVPNFLILFTELQVDTETGKVDLLRVVIATDVGQIIDPPSIEGQLHGALAAGIDTAIFEETILDEGHILNLNMMDYKWRTFLELPQFHNVILETPIETHRYKAVGVGEISTAPGPSAILMAVSNAVGKKMGDYPLTPDKVLTALGKIPHKT
M-----------KRNRRPDGKEKVTGALKYLTDLSFPNMLYGKIARSPFPHARILSISTEKARQLPGVQAIVTHEDIPGLNGFGIVTPDQPVLCKDIVRYVGDAVAAVAADSIDIAKRAIELIDVQYEPLPVLDSTEKALDPSAPFLHPD--GNVLHRAGFQKGDIEEAFSKCRAVIEETYHVPRQLHAYMETEGGVIVPEK-NGTLTVYVGTQHGFKDRFQLARILGMPESDIRIVSSPMGGSFGGKDELN-IQPYGALLALATGRPVKIHQTRQESMRSSIKRHPMAITMKTGVDEAGKLIAHQTVIVADTGAYSTLGPAILDFAVEHAAGPYIIPAVHTQGISVFTNNGVSGEFRGFGGNQITFALEGQIDRLAAAIGMDGLEIRRLNLRRE-QDAGPLGQRIETNGALDVFESAAALYREKKS----WKKIGTGMAVTMHGGGLGFG----RMDPAGGRLTLKGNGKIEISFGFEEAGQGILAVIETITTEQLGCAKEDLSIVIGDTAVVPSSGSTTASRGTSMVWHSLQRLKKPFIAQLLKRASLLT--GKERLSLGEGGIWSD--GEFLLSYKDLACGQA----EIVAETEFDFPV-SP--DPIDS----AHFLYTYSGVVVQVEADLLTGKIKVTDLHQTVSAGPMVNEMGFVGQIEGGGVMALGYTLLEDVVMKDSQYVTENLDTYLIPGIMDVPQLSVEPIEALPEQDHFGPRGVGEIGTVAVAPAIASAIYDALGLQVNQLPVHPETVLKSIEERGGAS
M--------TVKRPVIRKDGKDKVTGRAQYVDDLCFPNMIYGVSVRSSVARGKIQKITYEGDLPWKDI-TVATSHDLPGPNVVAHILQDQQCLATENVQHPDEAILLLAHPDRQLLEEARRKVRVEIDPLPSIHSIEDSLNQKTVIWGKD---NILKSFVIEKGNIAPLWNEAALVVQGEYRTGAQEQLYIEPNGMIASVSP--AGITVWGSMQCPYYVHHALMVAFNLPKEKVRVIQTETGGGFGGKEDYPSIACHAALLSLKSGKPVKIIYDRAEDMACTTKRHPSITRHKTALSKDGKLLAMDIEFLLDGGAYATMSPVVLSRGAIHAAGAYNCPNIRITAKALATNTAPYGAFRGFGAPQSLFALEMHMDRIALQAGLTPEEFRARNFLQE-GHVTATGQTLENPDLPGLMGTALNALGYHAKRANYRIKKGVGFSVFLHGAGFTGS--GEKNLASVVAVEATPFGRVRVLASSTEIGQGARTVFAQLAADALGIDYDQVDVAQPDTHIVPNSGPTVASRTTMIVGKLVETAAIGLKEILIQSGHLKSECSTEDFSDQ---------------FRNACASYIKAAGPLKSFAQYQQPGHIQ-WDDTKYQGD-AYGTFTWAVYAAEVSVDLTTYEARVDNFVAAQEVGKVIHPVLAAGQIEGGVTQGIGYALYEEVRLENGRMINNRMTNYIVPTAQDVPPIQVIFAENPYAHGPHGAKGIGELPLDGVAPAILNAVAFATGTTLTEIPLLPETLMRAMSN----E
MPVVPKHAPAVGRSVRRKDASAKISGRAPYVDDLDFPGMIHGRTIRSGIPCGRITDIDLSG---LSDEFVVVSHRDIPGKNYVALLQEDQPFLAEERVKHMAEPILLLAHAERERLWQV--EVPIAYEGEEPCFDP----------AHSS---EVFKSIRIAKGDAKAAMASADTIVEGTYRTGHHEQLYIEPNGVIAVPGD-DGSMTIYGSLQCPYYVHQALEVLLGVPADKIRIVQAETGGGFGGKEDYPSIAGHAALLARKAGRPVKLVYDRHEDMVATTKRHPSVVHHRTGVRADGTIVAMEVDVLFDGGAYCTLSPVVLSRGVLHASGPYRCDNIEILGRTTMTNTPPNGAFRGFGAPQTIFAMEVHIERVAEALGMDSVALRRKNALRP-GDTTATGQRLESCSALAVLEDALTRSDYFAKKRAYGTQRGIGLSLYHHGSGFTGG--GETRLASRAALELTPTG-VRILVGSTEIGQGTRTMHAQIVADSLGMPYEQIEVAVADTAMVPDSGPTVASRTTMVVGNILARCAKKMRERLGEKTPAQL----------------------------------AEHGELVIVESYERPRGLEDWDEDGYRGA-AYAAYGWSCNVAEIEFDPVTYEVRPLRVTAVAEIGKAIHPIMVAGQIEGGTAQGVGFALNERVVMVGGVMANANMTNYTIPTTRDTPAIDVAILENPYAHGPFGAKGVGEMPIDGPAPAVINAIRQT-GIDLRELPAVPEVIMEAVCGDL--P
MKY----GTTVGKSEQRVDVVGKATGKVKYVGDYHVPGLLHAKLVTSTEAHAWIKSIDTTKAWEVPGVRAIVLGDAFPY--HIGPILADRPPLAFKKVRYYGEPIAIIVADSEHQGKLAASLVEVEYEPLPVVNSVKQAFGPDAPIIHEDLGTNIGSHIKIRKGDFATAWAACEETISATYSFNLSDHAAMETRSTSVEINP-DGKVVVHSCTQSPYTIKKVLNQFFNIEVGDVVVHVPVVGGAFGGKGTVQ-LEPLAYLASKAVGKMVKLQYEREEDMITAPCHIGVDMTIKLGATKEGEILAGQYTFLIDAGAYTDQAAGITRAMALDCTGPYHIPHVWCDSYCMYTNHPFATSFRGYGHPELTFGIERTMDKFAKQLKIDPVVLRLKNAIKP-GHTSPTQSILNIGDAAKCIERAKELIEWDQN----NIVRSKGISLFWKTSTTA------TNAQAGVVLTFEADGTLNLNCAAIELGQGTKTVLAQIVAEKLQMNINDIHVNEVNTQYDPHQWRTVASSTTFLAGRAALLAAEDAIRQLKKTAAIALQCSEEDLEVGGSRVYIKSNPQHAIPFKDVSYGYKAVGGQVVGVGTYIQKHLTP-MDKETGFGD-VGPWWSVGAQAIEVEWNKRDCTYKMLRAVTVLDGGTILNPRAAEQQMRGGMFLGLSWASTESFVFDEAITQNPNFRNYQMIRFGEQPEYLVDFVETPAADGPYGARGIGEYGVIGAAAALGNSLSRAADVELDHLPLIPELIWQTKKESG--R
M----------SKSRKRPDGNDKVTGQLAYLTDRTFPEMLYAKVLRSAYPHARIRSICTERAKELPGVKAIITHQDVPGVNGYGIITPDQPVFCDETVRFIGDAVAAVAATSVEVAEEAIKRIDVTYDVLPVLDDPAKSLAKDAPKLRDD--GNVLYKKSFTKGDVAEGFKHCMAVVEETYHVPRQMHAYMETEGGVVIPEA-DGGITVYMGTQHGFKDQFQLSRILDVPKESIRIVSSPMGGSFGGKDELN-VQPYAALLALKTNKPVKLHQTRAESVISSIKRHPMAITVKTGADETGKVIAHDVKIVADTGPYATLGPAILDFAVEHSAGPYRFEHVAVDGTSVLTNNAVSGEFRGFGGNQITFALENQMDRLAEQVGMCLLALRKLNLRGE-HDLGPLEQRIPTTGASDVLENVERL----DQ----FVRTGVGIAMAMHGGGLGFG----RLDGAGGRLSLSDEGKIDVSFGFEEVGQGIVAVIEELTIAALQCDEDDITITIGDTNRVPHSGSTTASRGTSMVWHALERMKQEFKEKLCEKAAIITGEPKDELRLGTGGIYKD--EVQVLTYRSLRKQLH--EDQVVVETSFDFPT-TP--DEVDG----GHYLYTFAGVLAAVEVDLLTGQLTVTHLHQAISAGEVVNELGYKGQIEGGGVMSLGYSIMEDMGMEQGHYLKRNFDTYMLPTISDVPRLTVDAIEKLPDGDVHGPRGVGEIGTVAVAPAITKAIHNALGIWINKIPVDPLTILQALEKEGSHK
MSLRMEKLTTVGRSVHRVDVWDKVTGRVKYTNDIRISGMLHAKLHTSPHAHARIRSIDTSMAWDAPGVRAVLTGKVFPH--PVGPLLADRPPLAVEKVRYYGEPVALVVADTEHEAKQAAGLIQVEYEPLPVINSPGEALADEAVLIHERLGTNIANHTKIRKGDMNTGWAESEVTVESSVSFSPSDHAAMEPRCARAEIFP-DGKVNIYSSTQAPFYIKKLFHQFLNVDIGKITVHTPVLGGAFGGKGTVN-LEFLAYLASQAVGQLVNLVNEREEDLITSPVHIGLEARVKLGATRQGELKAAEYRFLFDGGAYSDQGAGISKAAASDCTGPYRIEHVWCDSYCVYTNHPYSTSFRGFGHPELTFAMEGALDRLAAKLNMDPWELRMKNAILP-GDTTPTQVALNVGDLPTCLQKLKKLMGWDGR----GKVRTQGISCIWKTSSTP------PNAGAGAILTFTEDGSINLNCAAVELGQGAKTVLAQIVAEKMKMEMNKIFVTDVNTQYNPNQWKTVASSTTYLAGRAALAAAEDAIRQLAKRAAIVLRCAEEDLEVADGRVFLKDSPEFGIEIKKIALGYKSIEGEVIGRGSYIVRHLTT-LDPETGFGK-PGPQWTVGAQGVEVEFDPRDCSYKILKAATVLDAGKVINPQMAIGQMSGGMYLGLSFAGSESFAFSDGTVQNPQLRSYKMLRFGEHPEYLVDFVETPLVDGPYGARGIGEYGVIGMPAALANSLSTAAETELNRLPLTPERIWQSRREGR--T
MAN------IFGTPLKRREDPRLVTGNGSFTDDIRFSNALYAVMLRSPHAHAHIKSIDASKAKQADGVVAVYTGRDVQG-K-SNIQTPAHPALAVDKVRYVGDAVAMVIAEDRYAARDALDLIEVEYEPLPVVVDQEKAMADTAPLLHEDV-NNLAYHWRAE--VADDVFEKAEVVVRQRFRQQRLIPNPMEMRAAAARYNPASGEMTIWCTSQNPHIHRFILSGVLGIPESKLQIVATDVGGGFGSKIAVY-PEALVGFAARELRRPVKWTEDRSEHFTVTSHGRDVILDVELAGKRDGTLEALKIKNIANMGAYLSTAPGVEILFGLITPGPYKIRQAQVDTYGVFTNTTPTDAYRGAGRPEATYLIERMVDLFAEEIGMDPVEIRRRNLIEK-DEFNALGLQYDSGDYKGALDKVLNMLDYDKFREEQGKYLGVGFSTYVEICGLGPSKVFQGGLWESATVRVHPTGKVSVFTGTSPHGQGEETTFAQIVADKFGIQAEDIEVIHGDTNRISMGWGTYGSRTTPVGGTAIAIAADRVLEKAKKIAAHALEVAEEDLDFRDGAFQVKGVPDKAMSFADVSLQASGMEPSLEAQAFYDPDN----------------FVYPFGAHACVVEIDSETGEIEIKRYLAVDDPGPVINPMVAEGQVHGGIVQGIGQALWEGAVYDGGQLLSGTFMDYAMPKARFFPKFETAFTETPSPVNPLGVKGIGETGTIAATPAVVNAVIDALGVKELEMPLTPEKIWNVLKRGRVAQ
MRL--------KQVCIRPDGVEKVTGHLKFLTDLSFPNMLFAKILRSEYPHANIVSISTEKAEELPGVRAVITSKDVVGLNGFGLIFPDQPVLCKDKVRFVGDAVAAVAAETEEIAEAALQLIEVEYEPLPVVDDPEQAMLPSSPQLHPN--GNILHQASYQSGNVEEAFQSCDCIVEETYQLPRQMHAYMETEGGVFVPEK-DGTLTVYAGTQHGYKDRYQLARILNMPEEDIRVVSSPLGGSFGGKDELN-IQPYGALLALKTGFPVKIHQTRRESVRSGIKRHPMKIKMKTGAKKNGKIIAHQVRIIADTGAYATLGPAVLDFAVEHAIGPYMIPNIQVEGYSVFTNNGVAGEFRGFGGNQVTFALEGQIDRLAVTLGMSPLELRQKNLRQA-HDPGPVGQKIPTDGAQQVLKQISQSKLLNSC----LIKTGVGVAITMHGGGLGYG----RLDPAGGRISLNEEGKIEIAFGFEEFGQGLLAVIEQIAIQAIGCSREDLHIVIGDTDKVPRSGSSTASRGTSMVWQAIQRMKAPFQNSLLERASQCTDVPVSQLKIGEKGVWHR--DELLISYKELAEQTI---KPLIIETRFDFPT-TP--CSIPG----GHFLYSFAACAVKVEVDLATGFVRVKQLEQAVAAGPVIFPQGYLGQIEGGTVMALGYTLTEEALIEKGTYVTENFDTYLIPTIKDVPSIDITAIEELCEEDDYGPRGVGEIGTVAVAPAIAMAIYDATGIWVNRLPVSREEIVNKMMETETSK
M------FKYVNQPIEKIDGLALVTGEEKYTDDFSFTNMLYVSVLHSGYAYAKIVDIDDSGARKMHGVVEILSYKNVKQILTAGQGYPYDTLLFGKTMRFVGDNVCAVAAESKEIADEALKKIKVTYKELKPILNLAKSEGS--PIIHKDDGKNIASKVEANVGDFDLAFNKSSRKFEYDFYCSYASHCAIEPHASVSYLDG-RGRLVIISTTQVPFHVRRIVSHVAEIPVSKIRVIKPRLGGGFGGKQEVL-LEPIVAMMTWRTKRPAKLVYSRREVFKSTRCRHEYKTKFSVGYEADGKINALHLDALENSGGYGSHSLTVLANAGSKTLPLLKIDNLRFTGMGVYTNLPCGGAYRGYGATESYLGYGQVIDMVCNDCNLDIVEYYKKWAIKS-GETSPIAMTIGSTSLVECLDEGAKLSNWYEKKKLYRLKRGIGMAALMQGSAIP------EIDMASAYIKMNDDGSFNLNVGATDLGTGSDTVLAQIASEVLDTPVESFIVYSSDTDFTPFDTGAYASSTTYLSGQAVKKCAEEIKKQILKVGAEMLSLSPDEVELNDSRVTANEQTKEEVSFAEICQYSLKNQFQIQAAASHFSQK----------------SPPPFAAHFIEIEVDTFTGIIKVLNYVAAVDCGTPINPVTAEGQAEGAIVNGLAYALFENYYFSPGKMLNDTFGKYGVYTAFDIPPIKVKLIKSYEETGPFGAKSISEININGALPGIANAFYNATGKRLFNGPFTPEYVLKVLSE-----
MKG----YSVVGKPTPRIDGVAKVTGEARFTGDLVLPRVLYAKILRSPYPHANILNIDTTRAERLKGVKAIITGKDVIGIQRLYSPIKDEPILAGDKVRYIGDEVAVVAAEDEDVAREALELISVEYELLPAILNVEEAMVAGAPIIHGH--NNIAYQISANFGDLEQGFKESEYIREDTYTTAYYTNCSIETDVCLAQFDS-SGKLTLWTPTQSTYIIQKDIANTLGLAEGKVRVIAPHIGGSFGSRLSGE-PHCLAALLAQKTGRPVMLKLDLEEILNR---GNSMIIQLKTGVKKDGTLLSRKLKVIADAGGYLGLTGLDVQIAGLRNMLPYKLAAFQFEGLAVYTNNPVRGFLSGEGIRVANFASSIQLDQIAEDLGIDPLDICLKNAIQP-GYIMANKIKIGSCGLTECIQKVVEKAGWDGKRGRLREHRGFGIGCGSASSGGKGV---LTHSISAATVKLQEDGSVVLLTGLPDMGQGAHTILAQIAAEVLGLPLEKILIYSADTELSPVDLGALGQRGTYITGNAVKSAAEEARRQLLEVAAESMDANIEDLEIQGGRIFIKNNPEKEMPVSGVVQTSQERGQPIMGKGFYNPNS-EP----------PDHITFSFDAQVAEIELDPETGKIKLKKVNVAHDVGFAINPLAVEGQIHSQVWSGGDMTLFQERILKEGQNLNPSFLDYKFSTAMDAPEIETTIVETIEPYGPFGAKEVGRGPIMSIGQAIVNAVYDATGVRIKSFPITPEKIHSTF------T
MRM--GEFSAIGKSIFRKDAVEKVTGSVKFVDDLHFPNTLIVKVLRSPHAHALIKSVDVSKAEALPGVRAVVTGKEYPN--QTGLYLADRTVYAVDRVRFVGEPVAAVAAVDVATAEEAIGLIKVEYELLPGVFDPVSGAKEAAVQVHEQPSTNISNHFKLRKGKIEDGFASADIIVENAYAIPHIQHVPIEPHAAVAYTDQ-TGKVTLWVSSQSPNAVRKMIATAFDLPMNKLRVIAPPVGGGFGGKAGLT-CEALVVPLAMKLGYYCKLTLTREEVFQCTFVRQGLVARIKTGATAEGKLVAQEAELFWDGGAYTEYGVNITRSGGYCASGPYEVPNIKVDSYCVYTNHPVGGPMRGFGMPEIHWGIEQQMDILAEKIGIDPLQFRQINAIRE-GRPAAFGGPMPDATLPDTLDAIAKT-HWELP----HKVVGRGLASMFKAPSMP------PNAQSSAIIKFNEDATVHVLTTAVDIGQGALTALAQIAAEELGIPVDWVTVLTPDTDYTPYEWQTVASRITYSCGNAVKRAASDAKQQLLALGSVIFGVAVDLVDIKEGFIFSKFNPANKLPLSDIVMGYLAVGGPVIGRGAFIPSGLTG-LDRETGQGERPAVFFTFGTQAADIEVDTLTGEIKVLKVSAAYEVGKVVNPALCKAQVQGGIVQGLSSALYENLVLKEGKPLNNDFVDYKIAAATDTPEMNIILLETPQVDGPYGAKAIAEPAMVPTAPAIANALYDALGIRICELPLTADKVLAAIRKQ---G
MAL-QTELRPMGKPILRKEDPRLIRGKGRFVDDILLPNMLHLCILRSPYAHARIRRIDTSKAEAAPGVKLVLTGEDLAKMN--TLAGDVQMVLATDKVLFQYQEVAAVVAETRAQAEDAIQLIEVDYEPLPVVVDPFKALEPDAPILREDK-SNHIWHWEADREETDAIFREAPVVVKQNVRFQRVHPSPLEPCGCVADYNPATGKLVVYVTSQAPHVHRTAIALTTGFPEHMIQVISPDVGGGFGNKVPLY-PYVVAIVASLKLGVPVKWIETRTENIASTHFARDYHMTAEIAATEDGKMLALRVKTIADHGAFDATAPTKYAGLYSIVTGSYDFKAAFVEVDGVHTNKPPGGAYRCSFRTEASYLIERVVDVLARRLKMDPAELRLRNFIRK-EQFSPTGWVYDSGDYEKTFKLALERIGYEELRKEQGEFMGIGISTFTEIVGAGPAHS--IKMFDSAEIRVHPTGKVIARLGVRHQGQGHETTFAQIIAEELGLSVDDVVVEEGDTDTAPYGLGTYASRSTPTAGAAAALCARRIRDKARKIAAHLLEVNEDDVVWDGAAFSVKGLPGRSVTMKDVAFAAYGIEPGLEASYYYNPPN----------------LTFPYGAYIAVVDIDKGTGAVKVRRFFAVDDCGNVINPMIVEGQVHGGLTEGFAIAFMQDIPYDAGNCLAPNWMDYLVPTAWDTPRWETDRTVTPSPHHPLGAKGVGESPNVGSPAAFVNAVLDALGVEHIDMPIYPWKVWKILREHG-TE
M-------GLIGKSVFRKEAWEKVTGTARYTADYPATDSLHAKIVVSPYAHAVIKSIHIAKAKEVFGVRAVITGEHFP---LTGEEIRDRPVLAKNKVRHHGEAVALVVADTPQQAKRAAELIEVEYEQLPVVHSPTEALKPNAPLVHEQLGTNVANRTKIRKGSMERGWNLSEVVVEERFSFSPSDHAAMETRCSTAEIHP-DGNVYIMTSSQAPFMVKRLIHDYFGVDIGKIVVETPLVGGAYGGKASIQ-LELLAFIASIAVGRKVRILNIREQDMLTSPCHIGLDATVKLGSTRDGKIQAAELLFLFDGGAYSDKGADLNRAAAVDCTGPYDIDHVWCDSLCVYTNHPYAAPFRGFSHSELLFTVERTMDVLADKLGMDRLQLRYINAIRP-GDTTPTQVKLNVGNLPECIVRLKKMIDWDMG----DKLRVKGVSCIWKTSTIE------SDAGSGVTLSFNPDGSINLISGVIEIGTGTKTILAQILAERLKMDIRMVHVQKVNTQSTPEHWKTVASRGTFMAGRAVLAAAEDLIEQLKSIASCVLRVQAADLEVGYGKVFLRDEPETHLDIKDVAYGYVGIGGQIIGRGHYNLRRLTY-LDKETGAGK-PGPEWSVGAQAVEIEYDKKHLTYRIVRAFSAVDIGTVLNEKAARGQVMGAMSMGLAFGGRETFVFDEGRVLNPQLRTYRPLRYGEHPEYHVEFVVTPQLDAAYGARGAGEHGLMGMPAALGNALSLAAGVKLNELPLIPEQIWKMKQKEGASL
MED-ARNFKYVGRSIPIEDGAAKASGRIRYTGDMAIDGMLHAHLVFSQVPHGRIKNIDISEAMAVPGVVKIYMRDNAPQIRWFGQNAVEDQELFPEVVRFIGDTVAAVVAETKAAALTAASLIKTDYELLPMVIDPEDALSGQV-AVHDS--GNPFFTMETSYGDTAAAMAAPEIVVEDRVETPKIHHAAMENHVCIAAPDH-RGRITVHSPCQIVYSVRLIVAKVLGLPYHKIRVIKTPIGGSFGGKQEIT-LEPYCAFFAKDLNRPVKIEFDRLASIIATRTRTKTIGYVKTVVSPEGKIMARDMKHIIDTGAYTSNGRVICYAMGKKLSRLYRIPSQHYQAIAVHTNTAIAGAARGYGSPQVQTIAEINLDNVARRLQMDPVEFRLKNLVHP-FDADPGGPNLGNARIIDCVHKGAEAFGWREKWN--RWQTGVGMACATHGNGYYGA----YQEFGTMTIRMLEDGSIMLNAGLHDLGNGTVTAMKQIVAEVLEVALDMIEAPEADTDISPYDIGCQASRVIHVCGANAMQAAEELRSLLIRESAKIFQCSEEEVLLENGMVYTSREPEKKIGYGQMAAAIQKNQVELICTITYRSPA----------------NPGSYAVNFVEVAVDTYTGFVKVVDVVAVHDIGQAINTGFVEGQIHGGVQMGLGLAISEDIAYDAGVAGGASFSKYHLVNAPDMPPVRVLLIEEGEEHGPYGAKSVGELATIPVTAATVNAINHALAANFTILPVTPDKIMAMLTARQLLR
MT-ETGRRAGIGASVLRPDGALKVTGEFAYASDLWLDDMLWGVTLRSPHPSAWIRSIDIGPALAIPGVVAVLTHEDVPGEKFYGLERKDQPVLAIDQVRYQGEPVALVAADHPETARRAAAAIRVEYEPREPVTDPWRAAFDPSPAVHPG--GNLVRYQPVRVGEARADGARAEVVVTGEYEVGMQDQAPLGPESGLAVPAD-DGGVDLFVATQWLHVDRDQIAPCLGLPPEKVRISLAGVGGAFGAREDLS-MQIHACLLALRTGRPVKMVYGREESFLGHVHRHPARMRYEHGATADGRLVYVKAEILLDGGAYCSSTPAVVGNAASLGVGPYRVDNIWIDAYGVYTNNPPCGAMRGFGAVQACFAYESQMDRLAEACGLSPIEIRLRNAVGQ-GSRIATGQVISPAPLAEMLREIAAMPLPPERPAAAGVRRGVGYAVGIKNICFSEG----FDDYSTARVRVELEPHVLVHTAAAEVGQGVVTVQAQIARTELGI--ERVTVAPADTS-IGSAGSTSASRQSYMTGGAVKAACEAVRRRLDELRAAHPDL----------------------SLEELL----ERYGPVEETREFRHRPTRP-MDPVTGQGD-SHVQLALCVHRAVVDVDVELGLVKVVELAAVQDVGRILNPLALEGQIHGGSAQGLGLALMEEIQVRDGRVLNPSFTDYLIPTILDVPPMRLSIKEYPDPHAPYGLRGAGEPPTLSSTPAIVAAVRAATGLELSRVPIRPEDIAL------AAV
MNE----YRFIGKGTPRKDGVDIVTGKARYIDDVRPGPMLHGKVLRSPFPHAEIKKIDTVKAKAAPGVRAVLTHADVPP--WMGM--PRHVKVLDQRVRFVGDAVALVAADTLEQAVAALDLIKVVYEKLPAVFDMDAALAPGAPRLHDMFPGNVVSDSKVVRGDVEKGFKDADFISEGTFGYENFNPLPIEPPGVIAQWED-EQRLTVWSGTQSASWHRWIMQSKMGFP--DIRAITTQCGGSFGSKNYAP-QMFYAAALAKATGKAVKVSYTKDEHFGAFVLRLGSRFCGKIGMKKDGTVTALAGEWMVDNGAFSDMSQSQIAVGCGEAQLVINCENWNLSTKLVCTNRCPAGVIRGFGGQELESAFAPLLADVMTQAELDPVEFFKKNYVKP-GGQE--GNLWRGKDYTKAMEKGAAEFKWKDKWKGWSQRTGVGVGIHGNAD--------VGEDDSEAYIRLNADGTATIHASVSESGMGQRSSLCKMAAEILQLPLAKVHMTPPDTLVNPFDFGLVGSRGTYAVGSAVIDAAEDALKQLFGRAAPMLGVQSQDLETRDARIFVKGKPEQALTWSKAI----GIMRSVTGYGEFKADY----------------SVPNFLILFVEVEVDTDTGGIKLKKVTTATDAGRIIDPPSLHGQLFGALSAGLDTAIFEETIIDKGHMLNMNLTDYKWRTFNELPEFNNIILETPFPTHRFKAIGIGEISTSPGPGAVLMAVSNALGKPLHEYPLTPDRILKACGKEKNPK
MSEETRQSPGIGESLLRPDGTLKVTGEFAYSSDLYLADMVWGVTLRSPHPSAWIRSVDVGPALAVPGVLAVLTHEDVPGEKFYGLEHRDQPVLAIDRVRYQGEPVALVAADHPERARRAAAAIVVEYEVREAVTDPRRAAFDPDPKVHEQ--GNVLRHQPVRVGD--AADLTAPVVVAGEYEVGMQDQAFLGPESGLAVPAE-DGGVDLFVATQWLHADRDQIAPCLGLPPERVRLSLAGVGGAFGAREDLS-MQVHACMLALRTGRPVKMVYHREESFFGHVHRHPARMRYEHGATRDGRLLYVKAEILLDGGAYCSSSRAVVGNAASLGVGPYEVPNVRLDAYGVYTNNPPCGAMRGFGAVQACYAYESQMDRLAEACGLDPVEIRVRNAVSQ-GSRLATGQVVSPAPLAGMLRELAAMPLPP--EPAGGVRRGVGYGVGIKNICFSEG----FDDHSTARVRVELEPHALVHTAAAEVGQGLVMVQEQVARTELGV--GRVTVAGADTS-VGSAGSSSASRQSYVTGGAVRAACRAVRERLEGLCAGE------------------------VPLAEAL----ERHGPVEETREYRHRPTFP-MDPVTGQGD-SHTQLALCVHRAVVDVDTELGLVKVVELAAVQDVGRVLNRLALEGQIHGGSAQGLGLALMEEIQVAGGRVLNPSFTDYLIPTVLDMPPMRVSILENPDPHAPYGLRGAGEPPTLSSTPAVAAAVRAATGLDLPRVPIRPHDIAL-------SG
MKSEEQKLKWIGKSVKRIDGPEKVTGEQKYKTDYSYSNMVWGKVLRAKYPFAKIKSIDTVKAEAHPDVICVLTYKDIPGFNGFGIVTPDQPVLCEDVVRCTADAVALVAAETVEAADEALDLIEVDYEVLEPVTDVENAMLQGAPKLHKD--GNIHSHVTIKNGDIDAGFDEADYIFEHTFYSPRQMHAFIETEGGWGRMEE-DGSLVIECPGQYGHRDKLQIARALALNPERIHVYSSPNGGGFGGKDEIT-VQIYLALLAMNTGRPVKIHLSREESVIAGIKRHPFKVTVKTGAKKDGTLVANKVRAVADTGAYASLGGAVIALAIEHASGPYTIPNVDMEGFCVYTNNGIAGAFRGFGVNQVCVGIETHIDMLAEKTGLDPIEIRKKNAYKQ-GDISSLGHVVSSVGTIETLDKAAACDLWKNRDYYKWKKRGVAVATSFHGVGMGIG----TPDYGAATIELLQDGKFKVGVAIEEIGTGNGTVYAQVAAECLKCDINRIVVVQGDTKQTLDSGTISASRSTYTGGRAIATAAPNMINLLTEEAANLLGVSVSEIELAYDRLVDAHDHTRFVTYEEIYESLHDKHRSKRVEGHFYLPK-EK-EELKNSGGA-PHHLYGYMTHVVLVEVDTLTGQTDVIKVVAIPDVGKVLNPQGLEGQTEGGAVMGIGYTLYEDVLIEDGYHKTKNFTDYIIPTIRETPEIETIPVESNEESGPFGAKGIAEVVMIPIIPAIMSAIYDATGARVYHLPATPERVYQAIQESKISR
MSSQDAEPFGLGSTALRTDALPKALGIYPYAADLWAEGLLWGAVLRSPHPHARIVAIDTTPALALPGVHAVVTAADLPPGPPSGPIVADRPILACGVVRHHGEPVAAVAADHPDTARLAAASILVEYELLEAVTDPEQSFN--VPPLHPE--GNLFRHLPLRTGDPE---AVGEIVVEGLYQVGRQDPAPLGSEAGLAVPRP-DGGVELHLSSTDPHGDRDRTAACLGLEPDRVRLVVTGVPGATSDREDLS-FQVTLALLALRTGRPVKMTLTREESFHAHTSRHPALLRYRHHADAEGKLVKVEAQILLDGGAYADVSSEALAAAAAFSVGPYVCANVFVDAWAVRTNNPPAGRMRGEGALQTCFAYESQLDQLAVQLGIDPLEIRRRNAMAT-GDPMPTGQAVCPAPVAALLDALTDSPLPAPLDDPEAVRRGIGYAVGMVHMLGAEG----EDEVSTATVRVS-GNHATVICAAVDVGQGFATLARQIVQSVLGV--SEVYIAPVDSD-QSVAGPSARGRHTWVSGGAVERAALMVRHQLLQPIAANFGMSVELLSIADGKITSYDG-VLGMPVAEAL-----EGKELWATAQCRPHPTEP-LDE-SGQGD-AFVSIAFCAMRAVVDVDIELGAVRVVDVTVAQDVGRALNPRQIEDRIEAAVAQGVGLALLEDLRTDGGRILNASLTGYRLPTALDTPDVIAALLEERDVVATFGAKAVSAVPAVVAPAAVAAAVRAATGLPVGRLPILPEDAIV--------G
MTE-TVVRREIGSPRRRTEDARLITGRTQWTDNLQLPGMCHVAFLRSPHAHARITHVDVSEALERPGVIAAFSGADFAA-E--DMKHPEHPPMAVERVRYVGEPVACVVARDRYAAADALEAIDVDYEPLPVVTDMERALADGADLVHEEL-TNASYTWTFENGDIDAALRDAPVLIERRYVQQRLIPTAMEPRAVVCA--PDGDGFTLWSATQIPHILRLMLATVTGIPEHRLRVIAPDVGGGFGSKLQVY-GEVLALLLARRLGRPVKWTESRSEGNLAVHHGRDQIQRLTLAAEQDGTIRGLKVELLADMGAYLMLVPGVPLLGAFMFNGIYKMDAYSFTCTGVFTNKTPTDAYRGAGRPEATFAIERLMDELAAELGLDPIEVRRRNWIRH-EEFTIAGLTYDSGNYEAATERALQLLEYDKLRAEQGDQLGIGVSTYTEMCGLAPSRVYGAGGWEHASVRVLPSGKVEVVTGSSAHGQGHETAWAQITADRLGVPFEDVRVLHGDTSVSPKGMDTYGSRSLAVGGIALVNACDKVIDKARKVAAHLLEASEEDVEFTDGGFRVRGVPGEAKTLQEVAAAAFGMEPSLDADATFDPEN----------------FSFPHGTHLCAVEVDTETGFVRIRSYVAVDDVGRVVNPLIVEGQVHGGLAQGIAQALYEEAVYDEGNLTTTTMADYLIPSAADLPDFTTDRTETPATTNPLGVKGVGEAGTIAATPAVVNAIVDALGVRDVPMPCTPERVWRALNPQGGAE
MATSPPSTHSVGVSVPRTDGTAKVTGSARYIDDLGMPGEIFGRTLRSTVPRGVLRGIRLDPSFDWSDV-TVVEARDIP-VNAILMISEEQPVLAEGKILHAYEPVALIACPDRLKLDRAARAITLDIEPLPAILDIDTALAGKDVIWGED---NVFKRYLITKGGIDAALAACDVVVSGRYETHHQEQLYIEPQGFVAFWDD--AGVHVTGSLQCPYYVHKVLKRALDLSSERVHVTQAVTGGGFGGKEEYPSIALHAALLARKSRRPVRMIYDRTEDIEATTKRHPAIVEITTGCDRDGTLRALKARILMDGGAYMTLTPVVLSRGTLHAAGAYRWQDAFIESVAVATNTPPNGAFRGFGAPQTIWAIERHMDRIARAIGKDPVALRAQNLLRS-GDTTATGQTLLSVGGHACLEAALAESGYHEKRAAGRVARGIGASVFMHGAGFTGS--GERMLKGKVAIDLLPGGRLQIRTASTDIGQGTETVFRQIAADAAGIPVTHVDFAVPSTTVVPDSGPTVASRTVMVVGAIVEGASREIAERVLAEQA-------------AGG----------GSFTEAGDRLLSREREVSCLKVYEPPSFIQ-WDDTTYKGD-AYPCFAWACDIAEVEVDLDTFEVTVKNFWSATDVGKAIHPVMCKGQIEGGTLQAIGWALCEEVVWKEGLIKNPRMTNYIIPTSLDAPPFHTTLIEEPWPYGPGGAKGIGELPMDGGAPALAAAIEHATGLIADSLPMTPERLHTLART----A
M--------ALGDPIPMLDATARVTGAMAYLINLRLPGMLAGAVARSAVPHARLTRVDPAKARAVEGVRAVVTGAEIAAHAWIGNRAGDHPVLAVDRVRYVGEPLAVVAAETIEAARAAAHLVEVTYDEMPAVFDAVSAARAGAPIVHEERPDNLYMHGKIRHGDLVAGFAAADVVFEDTFTSPTAQTTSLEPHGAIAQWNG--DQLTVWSGTQAPYGLRRVLAQTFALPESAVRVIVPPVGGAYGGKTALF-LEPIVAAIARRTGRPVKLVLSRREEFVT-VVKHAATITLKTGVRRDGTFTARQATLYWNGGAYASASKMLVDQGAVRSIGPYRFDAVHVDSLGLHTNMPPSGSYRGAMSSQTTWAYESQMDVIARRLGIDPVELRRRNLLRN-GDRFATGEVMHDVHFVECLDAAVKALEVFPR----TKRHGRGAAVMMKNP---------GTSKSEARVRYDSEGQLLVFTSTVEMGQGAHTALAQLAADALGVSSGVVRVIGPDTQTTPFDTSTLASRSTEMMGRAVQIAAQSSRAKLCALAAPLLATTVEKTVVKDSHVSAGGK---RLHFREVLRRQQ------ESDGVYETRCA---LDPQTGQGI-TAPQWHQGAGAAEVEVDCETGEVTVLRYHAAAWAGQVVNRRAADLQNQGNVIFGLGPTLMEEVELDGGRIANASLYDYRIPSFRDIPELGTVSIEA-AGAAP---SGIGEMTLPPVAPAIAAAVEDAVGVRIKDLPIRADKVRRALEEAK--R
M----------GISVPRADGPPKVTGASRYVDDIAMPGEIFGRTVRSPVPRGILRGVRFDPAFDWSDV-TVVLAEDVP-VNVVALILDDQPILGTGKVNHAYEPIVLLGCEDRLKLARAVQAVALDIDPLPPVLDMRASLEGKEILWGAD---NVIKRYLITKGAIDAALARCEVVVTGTYASHHQEQLYIEPQGVIAWWDE--AGAHATGSIQCPFYVHKAFLKAFGLSPDRIHITQSVTGGGFGGKEEYPSIALHAALLAKKSGRPVRMIYDRTEDIEATTKRHPASCEITSGCDRDGTLRALKIRILMDGGAYATLSQVVLSRGALHASGAYRWDDVWIEATAVATNTPPNGAFRGFGAPQTIWAIERHLDRVARELGRDPLDLKAKNVLRP-GDSTATGQVLASVAGEECIAKAIEASGYRQKRAAGRVARGVGLSVFMHGAGFTGS--GERYYKGKVALDLAPGGRLRIRTASTDIGQGTETVFRQIAADAAGLPLDRVEFAVPCTTTVPDSGPTVASRTVMVVGSILEAAARELSGRVRAEQEAARQRAAEEGRAGAAA----------PSFEEAADLLLAREGQVTSLKQYEPPGYVR-WDDEAYKGD-AYPCFGWACDVAEVEVDLDTFEVTVVDFWSAADVGKAIHPVMCKGQIEGGSLQAIGWALSEEIVWQGGKIRNPRMTNYIIPTSLDAPPFHVDLVEAPFPFGPGGAKGIGEMPMDGGAPAIAAAVEHATGIAAWALPLTPERLFEAARGAAERA
MTQATAVTGGIGDSARRPDGTLKVRGEFAYSSDLWHEDMLWGATLRSPHPYARILSVDLTEALRTPGVHAVLTHEDVPGENIYGLEHADQPVLAVDVVRYQGEPVAVVAADHPETAQRAAKRIRVEYEPLEPVTDMVAAARGEGPPLHPD--GNVVRHLRIRKG---DAEATADVMVVGEYEVGMQDQAFLGPESGLAVPAE-DGGVDLYVATQWLHVDQRQVARALGLPLAKVRLTLAGVGGAFGGREDLS-MQVHACMLALRTGRPVKMVYNRQESFFGHVHRHPAKIYYEHGATRDGDLVYVRAKIYLDGGAYASSTTAVVANAATLGVGPYTVDNVAIDCWGVYTNNPPCGAMRGFGAVQAAFGYESQMDELARRLGVDPVELRIRNAIAE-GDTMPTGQLVSAAPVAELLRRVKNLPLPPA-TEPVGVVRGVGYGVGIKNVCFSEG----FDDYSTARLRLQVEATALIHTAAAEIGQGLVTIKQQIVRSELGV--ERVTVQPMDTS-VGNGGSTSASRQTYMTGGAVRQVCHTVRERVLRMAGRRVGRAPDGLALAGGKVVDARG-EVVADLAEVL-----GDEAVEATEVYRHRPTHR-VDPERGQGN-AHVQYAFAAHRAVVDVDVELGLVRVVQLDCAQDVGRAVNPQAVLGQIHGGSAQGLGLAVMEEIQVVDGRVRNPSFTDYLIPTILDMPPMTVDVLELADPHAPYGLRGVGEPPTISSTPAIVAAIRAATGRALNRVPVRPEHIT--------GT
MLI-----TMGDTWRPRPDGPAKVTGSLPYLTDLVFPNMLIGKVLRSAYPHAELESIDTDEAKRLPGVHAILTHEDVPRMNRFGIVMPDQPVFCEDRVRFVGDAICAVAADTAEIATQALRLVKVVYRPLPVVTNPEAALTEDAPRLHPN--GNVLHRAGYRRGKAQDAMADCSVIVEETYETPRQMHAYLETEGGVVVPEE-DGSITVYMGTQHGYRDRQQLARILAMPEHAIRIVSSPMGGSFGGKDELN-VQPYAALLALATGRPVKIHQTRAESVRSALKRHPMQIHMRTGADANGHILAHQVSIVADTGAYATLGPAVLDFAVEHATGPYRIPNLEIEGVSVFTNNGVSGEFRGFGGNQVTFAVEGQVERLAAKLGIDPWEMRRRNLRHA-EDLGPLGQRIPTDGAAQVLEAIRRSPVWPAQGADVWKRRGVGMALAMHGSGLGFG----RPDPAGGRLSLMPNGKVEVAFGFEEVGQGLLAVIEQLATSELGCAPEDLCIRIGDTAVVPVSGSTTASRATNVVYQAIRRMKPSWQAEMVAAAARLTGLPAERLRLGPGGVWDSERADRVLSYRSLAQQRS----HLTAEAHFSFPT-TP--DAVTG----GHYLYTFGAVVAQVEVDLLTGSIEVRRLDQAIAAGPVIHPMGYAGQIEGGGSMALGFTLMEDVPMTEGFYEVGNFDSYLIPTIADVPTVDVDAIEQLLPGDPFGPRGVGEIGTVAVAPAIAAAVHNACGYVAHRLPISPKEIVQSWGDGTGHL
MVSETRQSQGVGTSVPRPDGTLKVTGEFAYSSDLYLADMIWGVTLRSPHPSAWIRSVDIGPALAMPGVLAVLTHEDVPGEKFYGLEHRHQPVLAVDQVRYQGEPVALVAADHPERARRAAEAIVVEYEVREAVVDPRRAAFDPSPTVHDH--GNVLRHQPVRVG----SDFEAPVVVTGEYEVGMQDQAFLGPESGLAVPAE-DGGVDLFVATQWLHVDRDQIAPCLGLPPERVRLSLAGVGGAFGAREDLS-MQVHACMLALRTGRPVKIVYNREESFFGHVHRHPAWMRYEHGATPDGRLLYVKAEILLDGGAYCSSSPAVVGNAASLGVGPYEVGNVRIDAYGVYTNNPPCGAMRGFGAVQACYAYESQMDRLAEACGISPVEVRVRNAVSQ-GSTLATGQVISPAPLADMLRELASMPLPE--AAGAGVRRGVGYGVGIKNICFSEG----FDDYSTARVRVELEPHVLVHTAAAEVGQGLVTIQEQIARTELGV--DRVTVAQADTS-VGSAGSSSASRQSYVTGGAVKTACEAVRERLDALRADG------------------------SSLVEAL----ERAGAVEETREYRHRPTFP-MDPVTGQGD-SHTQLALCVHRAVVDVDVELGLVKVVELAAVQDVGKIMNLSALEGQIHGGSAQGLGLALMEEIQVTDGRVLNPSFTDYLIPTVLDMPPMRVSILENPDPHAPYGLRGAGEPPTLSSTPAVAAAVRAATGLPLSRVPIRPHDIVP-------NG
MQM----MRVVGKRLPLKESYEKVTGKAEYCTTVALPGMLVGKILRSPHAHARILNLDISKAESMPGVKAVLSARDVQKRI--GE--PQDMIMFDDVVRYVGDPVAAVAAINEEIARKALEAIEVQYEVLPAIYNIEDAVREGAPAVHEPVPGNVLIPPVFCYGEVEKGFAESDVVVEGTYQTSKQIQAGLENACSVADFRS--GRLTVWSQTQLPHMARRMIAHLFDLPETRVRIIQPYAGCGFGAGTDLC-NEHYAAGLAIKAGAPVKVKYYRNEDFSNRITRHIVRVDMKVGLQKDGTPKALQAKYVGDAGAYACKIGSGCGVALASNITEYEFENMHQEIEAIYTNHLSCGAMRGFGGMQSSFVRETLIDEACEKIGMDPIEFRKKHHRGV-GGLGWFMTEITSCGLDECLEIGAKKIGWKDKWRKGPLRRGVGVAAMGWLSGAQPM----LLEHTNATLKFNNDGGCSLIVSPGNLGQGIIGSLSQIAAEALGIDYDDVHVVLGDTDVTGFDIGTHASRGCYCIGRAVMKACGMAREKFMQRAATKLEAPAYALEMRDKKIYLKDDPSRSVDYREIAHDLIRNCEQLVIHATLEPTE----------------FAPPWQAGFAEVEVDSETGVVTLLNWITVHDIGRAINPTVVEGQLEGGTAQGVGFALFEDPIISEGAMLSDGFDKYKIATALDIPRHEAILVELGDPSGPYGAKSVGEAGLFLQAPAISNAIYDAVGMRLREVPMTPERVLAAIKNQK--R
M--------GIKRNVVRLDAVQKATGEAKYVEDLIPVGALHGKMVRSTIANGMVKSIDTSEALKMPGVELILTCFDVPKNLTSGHPLTKDKLILEQRVRYYGDDIAVVVADTPLNARLAAEKVKVTYEVFEPLLTPAAAIHHP-CTIHEFRPGNELSRMDFNIGSTEKEIAGREDLVGVQYYVPMVNACHIEPNGCFAYME--GRKLIICSCNQVPFTLRRNVAEAVGIPVGDIRVIRPYIGGGFGNKQDTM-YEPIVALCTMKLGRPVAIILTREETFTSTRVRHAFDMLIKSEVDAAGKMIKRGLRINSNGGAYAAHTHAVTAYAITNNFQNYPTSGVQVESSTAYTNLPSAAALRGYGIPQLAFAMESEMDDIALAHGWDPVDLRLKNIQTD-GFVDPFKFVVSSCGMQGCIQRGREVSGWDRKRKEYNIKKGIGMACFSYKTGVWPI----QVENASCRIVMNEDGTAVIQVGATEIGQGSDTVFCQMVSEITTIPENRLTLIYCDTDVSPYDSGAYASRQTYVSGGAVRKAAELLRGKLLARAAAVYDQAYESLCLESEKIKNIETGQIICTIGQLCTFMNTMTEHLTAEATYTAQS----------------ICFSYGVSYIDLDVDVPLGKVKINKVYSVHDSGQILNPALSHGQLHGGIAMGLGYALGEQLLFDPGRPLNNNLLDYKTPTAMDMPEIETYFVETFEPSGPFGNKGLAEPPLIPQAPAVRNAILHATGIGVFNLPMNPQSLVHAFIEAG--N
MSITGTTEKYVGQAIDRVDGPAKTTGEARYAAEYPYPGLAYAALVHATIPHGRITGIDTAEALAVRGVIDVLTHQNTRPMKFLDLSVTSVNYLATDEVLWNGQPVAVVVAETPETARYAASLVRPSYEELPAAVDLAAEQGNAVPQ------GNLISEAEATKGDAPAALAAAPYKVDLTFTTPPHNHNAIEPHATTAVWDG--DRLTVHEATQNITWTRKHLAQRFEVPERNVRVLSPYVGGGFGGKGSVW-ATLLAVLAARATGRPVRLALTREGVYHTVGGRTGSIQRVALGAGADGKLTAVLHTTVSRTGRSGGNGEPIT----AGTRHLYAAPNIHLRQSTVRLDLLANTFMRAPGESIGTFALESAVDELAWELGLDPVELRLLNEPDR----DPVGQRLAHRRLREAYALGAERFGWRERDPRARWLVGMGVATAYHPS---------LRMPANVTIRLNADGTAVVRCGLQEMGMGTATVLGQMAADELGVPLASVRVEYGDSDL-PVAPGAGGSTQTASAAAGVQDAAAKLKRTLLGLVRRSLGRKPDEVEARDGGLYAGAA---GQTYAEILAAAGSKAGML----GFMARTL---------ERR-RWVRAATGAQFCEVRVDPDTMEVRVSRWLGVFDVGTVINARTAASQLRGGIVMGIGMALSEQTLIDRGRIMNASLAEYHVPVHADIPRIDVHCLNEPDSGMPLGLRGVGEVSITGAAAAVANAVRHATGKRVLDLPITLDKL----------L
M-------KIVGKSVPKTDGLAIATGKPVYTEDLAPANALIVKILRSPHAFAKIKAIDKTKAEKLAGVECVLTYEDVPAVRTAGQTYPYDRLILEDIVRYVGDEVAIVAAVDEETALKAMKLIKVEYDVLEPVLDFEKAAGHP-SVIHPEKDKNIACTHKVQVGDVKKELQNCHVVIEETSYIHAVSQAMMETFRAFSHYDH-LGRLVVVSSTQIPFHVRRILARALQIPASKIRVIKPRIGGGFGGKQTAV-VECFAALVTMKTGQPAKIVYDRKETFGCTNSRHAMRIKVRLGADKDGYIRVVDMEGLSDTGAYGEHAPTTFSVVGQKTLPLYKTRAVRFEGNVVYTNKLPAGAFRGYGAPQGAFALENAVNKLADELAMDPCEIRAKNVIKE-GEKSLVTEGLVSSTLHKCMEKGKEMIGWDEKYPRRNKVRAVGMAVAMQGSGIA------DIDTASATVRLNDNGDYSLFVGSADMGTGSDTILTQMAAEILQTPLENITVHAADTDISPFDPGSYASNTTYVTGMAVVKAAEDLKRRIIESAAGFLLVSPEEMEFTGDMVQMVDG-KRKISLKEIAERLTVNPRQLVGNASHGIPI----------------SPPPFVAGFAEVEVDKETGKTDLIQYVAVVDCGKVINPNLARIQAEGGLAQGIGMALFEDVRYDAGKMKTNSFMQYKIPGRKDVGKIRVSFEESYEPTGPFGAKSIGEVVTNTPAPAIVHAVYNAMGVRVTDLPITPEKLVIRS------L
MSE----LKIIGTPVPKIDAGVRVTGKAIYGHDLKLSGMLYGAILRTEHPHAGF-KIDVSSAKKLSGVHSVITASDFDCNP----YRRDHPILKHHEVNCIRDEIAAVAAETPEIAEKALKLIKVVYKPKKGIFDPLTALKPDAPVINKF--KNVSHAFHYEHGNIEEQKEKSSVTVHKTFTLPRVAHCCMATSNITADYSPVTKKLTLYSSTQVPFLYQRDMAHALKMNPSDIRVIQVVIGGGFGSKLDMY-PEPIAAILSIKTGRPVQIIFSREEEFIASPTRQAMTIEITAGADKKGKFTFREVNIIMDNGAYTSWGATTPFVMMQTFSSLYQVPACRFDSKAVYTNNVYAGSFRGYGNPQATFALESTIDLIAGELKMNKKEIRLLNANFQ-GEITGAGLKYQTCGHESSLKTVFEKNSYAQPKGERRWKTGTGYASMLHVGGGAKIY---RSDGCGTIIKLDDYGHLTIITGSNEIGQGSETVLAMMASEELSIPLIKIKVINSDTDIKPWDVGVHASRTSYTAGNSLLGAINLLKEKLNKKAVEMLACKPDELHYENEEIANH---RSSVKIEKVVREIHNHPNDLCTASYFYEPS-SE-FQTQQYKGN-VSGTYAFAAQAVKVAVDVYTGNVRVLDVWVAQDVGKILNPLGAQGQIEGGVLMGMGYGLSEELISEEGRMLNPNFHNYKMLTATDTPAIHFYPIETNDPSGPYGAKGIGEAPLIPTAAAIANAVADAIGVRIYSLPLTPEKVLRAMEEYR--N
MLL-----SSGSRWRTRPDGEGKVSGELQYLTDMRAEGMLIGRVLRSEQAHARILSIRIEKAIEVPGVHAVITHEDVPGLNGFGIALPHQPVFCSDRVRYTGDAIAAVAAETDEIAEYALSLIEVDYELLPLLENPEEAMKKDAILLHAE--GNVLHHTEYRKGEPEPVFTDCCHVVEESYYTPRQMHTYMETEGGLFIPED-NGRLTVYSATQHGLMDRLQLSRILDIPQEDIRVISSPIGGSFGGKDELN-VQPYGALLALRTLRPVRLHNSRVESVRAGLKRHPMKITMKTGCDPEGIIRAHQVRIISDTGAYATLGAEVLNFATEHVMGPYIIDHVDVKGFAVYTNNGVSGEFRGFGGNQAIFALEGQIDRLAERLQIDPWEMRRRNLRKY-GDLGPLGQEIQTDGAFQVWEALAGSPLMTEAASTDWIVTGTGAAIAMHGAGLGYG----IPDPAGGRLSLTLEGKIEAVFGYEEFGQGLIATMEQMLIEQFGLAAEDLSIVIGDTDVVPDSGSSTASRSTSMMWMALKRLRPDFTARVLQAAAMIKELDNYEMKLGPGGIWLKDG-GLLLTYKDLAQRIS----PIVCNTKFTYPT-TP--FKRVG----AHFLYTYSAIAVRVEVNLLTGRVRVLDQYHAVAAGPMANPQGYLGQIEGGSSMAVGFTLSEDAVMSGGSYVTKNLDTYLVPTIADMNSIQVQPIEDLPDHDTYGPRGIGEVGSVNLAPAVASAIFQAVGKRVTKLPIDPEWLQST-----VEP
MSPTHTAAGGVGSSPTRPDGVRKVRGEFAYSSDLWHEEMLWGATLRSPHPHARITGIDISRALAVPGVYAVLTHEDVPGINRFGLEHPDQPVLAEDVVRYRGEAVAVVAADHPEIAQRAMKLIDVTYAELDPVTDAEAAVHGDTAPLHQG--GNVVRHVPIRRGDGADGGAVAEVVVSGRYEVGMQDQAFLGPESGMAVPDG-SGGVDLYVATQWLHVDQQQIVAALGLSPEQVRLTLGGVGGAFGGREDLS-MQVHACLLALHTGKPVKMVYNREESFYGHVHRHPATMYYEHGATRDGRLVYVTARIYLDGGAYASSTGAVVGNAATLGVGPYDVPGVSIDCWGTYTNNPPCGAMRGFGAVQAAFGYESQMDKLAVACGLSPAEIRRRNAMSE-GTVMPTGQVVSAAPVVELLDRLEAMPLPDPLAGEAGVVRGVGYAVGIKNICFSEG----FDDYSTARVRLSVEPAATVQTAAAEVGQGLVTILQQIVRTELGV--EQVAILPMDTS-IGSAGSTSASRQTYVTGGAVRAAALKVRSALLSRAASALGRSESDLHLDGLKVGSTED-GVLADVADVL-----GGDELDETVEWRHRPTES-LDPETGQGN-AHVQYGFAAHRAVVDVDTELGLVKVVALDCAQDVGKALNPQAVVGQIQGGSAQGLGLAVMEEIQTEGGVIRNPSFTDYLIPTVLDMPPMNIDVLELADPHAPYGLRGVGEPPTISSTPAIIAAVRAATGKDLTRAPVRPDHLI----------
M-------KSVGRSIPRVDAVAKVKGAAKYVDDHFVPGMLYAKVFRSAIANGWVKRIDVSKAKALPGVVAVVTYADVPAHTTAGHPYVADRNLLTRRLRLVGDEIAAVVAVDELTAQKALALIEVEYEEYEPLLTAEAALKAGAPEIHAG--GNVLGRGGYELGDLAQAFVESDCVFSDAFTTQMVAHCAMENYSAYAYMEE-NGRIVVVSSTQIPHICRRIVGQALGIPWGRVRVIKPYIGGGFGGKQDAV-VEPLVAFLTTVVGRPVKLEFTREESFIASRVRHPIAFKIKTGVKKDGTLLARELEIVSINGAYASHGQSIANNAGTKYRQLYAQQAIKCQSTSVYTNLPSAGAMRGYGIPQVMFALESHMDDVARELGIDPVDFRLKNIIRT-GYQDPIGVKVLSNGLAECLQKGREIIGWDAKKADATKRRGVGVACFTYASGTHPV----GLEVAGARIVMNEDGSVQLQVGATEIGQGSDTVFTQMVAETVGIPPSMVHILEQDTDISPVDLGSYASRQTYITGMAVRKAAEAIKAKVLDYAWGMTDIPAGAMDIVDGWLVYKHNGEGILPIGEVALDAHAYCQPFTADVSNNARV----------------NAFAYGCTFVEVEVDLLMGKVEVLEIHNVHDSGKIINPQLAAGQVHGGVSMGIGYALYEQMLFDPGKPLIHNLLDYKLMTALDTPEIGVHFVEPYEPTGPYGNKALGEPPTITPAPAIRNAILDATGVAFNDLPLTPQRLIARFQAEG--G
MRR-----SASGRWRVRPDGPEKVTGAMKFLTDLSCPGMLVGKILRSPHPHARMIVIRTERAASVPGVVAVITHRDVPGMNRFGIMYPDQPVLCEDRVRFVGDAVAAVAAETEEAAEEALGLIQVEYEILPVIDSPEAALAPGAPRLHPG--GNILHHTSYERGNVESAFRECVAVVEETYETPRQMHVYMETEGGLFVPEP-DGGLTVYAPTQHGYMDRMQLARILAMPESDIRVVSSPIGGSFGGKDELN-IQPYGALLALRTRRPVKIHQSRWESVRSGLKRHPMKITMKTGADAAGRLVAHQVRIVADTGAYATLGAPVLQFATEHVIGSYRIPHVDVKGWAVYTNNGVSGEFRGFGGNQAAFALEGQMDRLAERLGMDPWEFRGINLRDA-DDLGPLGQRVPTDGARHVWEALRRSPLWGKRHSPVWVRRGVGAAMVMHGCGLGFG----ISDPAAGRLRLNEEGKIEVAFGHEEFGQGLVSALSLMMQDFFSCAPGDVEVVLGDTARVPHGGSSTASRTTAMVWQALRRLQPQFCRAICERAAAKTGIPASRLRLGPGGVWVG--EDRVASYREIAESGV----GLCFEVQFHFPT-TP--DAIMG----GHYLYTFAGVIAEVEVDVLTGAVRVLREEHAVAAGPVINPMGYLGQIEGGSSMALGFALMEEAAMEAGHYVTTNLDTYLIPTIGDVPHVQVYAIEDLPPGDPYGPRGVGEVGSVGLAPAVAAAVRQAVGRWVTRLPISREMLIRPVSEFLISR
M-------PAVGQDKLRKEGPKKLTGAALYVDDIPVKGAWHGVTVRSTVPHARIKDIRFLKGFPWKQA-VVVTAADIPGINCVRLIEDDQPLLADAITRHVHEPVALIAHPDRSAAYESLKFVEIEYEALPAALTIEESLRKKAILRGSD---NVFKQFRIKKGDAAKAMKKAWKTVDTVFRVPHQEQAYIEPQGMVSWFEK-DGTLVLLGSLQCPYYIVKAMQPIFGLPEEKIRVVQAVTGGGFGGKEEYPNIAGHAALLARKAKRPIKMIYDRHEDMAVTTKRHPAVVRHRAGIDRKGKLVALDIDVVMDAGAYLTLSPVVLSRGVLHASGPYTCADVDIRARCVATNTPPNGAYRGFGAPQTLFAAELQWENLSEASKIDSLTLRERNLVKI-GSELSTGQILESVGLKKCLEVVVKRSAYAKRRKEHPTWRGIGLAAVHHGSGFTGN--GEVFLKSRASLSLTKRGRFRIEAAASEIGQGSMSTLSQIVADALGVPYEWIDLEVNDTRRVPDSGPTVASRTCMVVGGLLHAAARDLKAAILAKTKKF---PKTETEL------------------QAAAKALAAKGPLRFTRRFEKNTDIE-FDDKTYRGD-AYGSYGYAALAVDLEVDRTTYEVSVKKVWTAQDIGKAINPKIVEGQIMGGTLQALGWALLEKPVYKNGAMINNQLTNYIIPTAMDAPAMDVVLVEEPYSRGPFGAKGVGEMPMDIPAPAVCAAIRQATGLLFPEIPVTPESIAEALRRK---K
M-----EFSYIGKNYKRVDGFEKVTGNAIFTDDMKFPGMLFAKVLRSPIAHGKILKIDISNALKIKGVVKIVTGKDLDV--RVGACIQDQYPIAKDKVRYAGEPVACVIATSKYAAEEAVKEIKVEYEEFPFVIYPQEAIKENSPVIHENVFKNCFHHFKISRGNIENTFKTAYKIIAGEYWVPYVHHVQLEPHCAIALYGY-DNTFTIYTSSQAPFVVQNIVSKIHSLPLSNVRVIVPYVGGGFGGKSDVT-IEPLISCLAKMVGRYIKLSLTREEMFEGTNVGRGVFAKYETAVSREGKILGLKAQILLGAGGYADYAVNIVNGIGMSATGPYEIDNLQIDVYGVYTNTPPTGAFRGYGHPEAHFACELQMEKIARELKIDPVEFRLKNILGP-GKKNAIGQVMNSGKFDLCVKKVAEEIFKE------ELLIGRGIAAYMKTPIMP------NNAQSGAVMKLNEDKSITLYVGAIEMGQGTYTALSQIAAEALNFPVEKIKIVQVDTSFSPYEWQTVASHTTWGVGNAILIAAKDLSSKIKKAGSRILKIPEKEVDFNSDYVFSKINPVLKVELEKIASGYVAITSPLIGEGSFVPSGLEF-LDPETGQGN-AAADWTCGCVGVEVEIDKNTGRYHIRKLVNAIDAGKIINPKIARDQVIGAMIQALGATISEVLVFSDGKIRNNDLVDYKIPGIEDIPEAKVIFIETPEETGPYGARGLGEHGAVAVSPAILNALYDALKISFNQIPVTPEQILKALEEV---K
MTATAKPAGEVGAARRRKEDRRLITGRTRWTDNIQLPGMLHLAMVRSPFAHATITNIDASAAQQSPGVVRVITGEDVKD-T--DQKAPVHPAIAVDRVAFSGEIVAVVIARTPAQARDAAELVDVDYDRQPAVLELKDAATDE-VLAHPDL-TNKSAFWQFTGGDVEEAISKARAVIEREYRNQRLIPSFMEPRSTVVD--PTGEQIVMWSATQVPHILRVMLAMVLGVDEAKVRVIAPDVGGGFGGKLQVT-PEVITFLAARMTGKPCKYTETRSESLLSAHHGRDQWQQLTLAATKEGKVTGLKVDIMTDMGAYLGLVAGTPILGAFLYNAIYKFDSYQFNATNLFTNKTWTDAYRGAGRPEATFAIERLMDELAAEVGCDPMEIREKNWITH-EEFTVCGLEYDSGNYEAATARAKELFDYDGLRAEQGDQLGLGISTFTEMCGLAPSRVYGAGGWEHAEVRMLPTGKVEVVTGSSAHGQGHETSWSQIVADKLGVPFEDVEVLHGDTQVSPKGLDTYGSRSLVVGGQAVLKAADKVIEKARPIAAHLLEASADDLEFASGSFSVKGA-GESISLAEVSLAVFGVEPSLDSAATFDPVN----------------FSFPHGTHLCAVEVDTETGHVSMLRYACVDDVGNVINPLIVEGQVHGGLVQGIAQALWEEAVFDDGTLVTGSFVDYTLPSSADTISFRTDNTVSPATSNDMGAKGVGEAGCIASTPAVVNAVVDAVGIDDIQMPCTPMRVWKAIQAAAADQ
MLE----QGWVGGRRARFDTAGRVRGLVSHVGDQPVGAAAHVAVHRSTQPHALIGAVHTEDALAMPGVYAVLTGADLYKQFLTGPAFADQPALAHEKVRYVGEPVAAVLAADLATARAATDAVWVDYDELPPVYDLADALEGSA--VHDELKTNVNYTYTLRHGDAQAAREAGAHTVTGEFWAPPTHHVPIELPCTIAWVDA--GRLEMLTTTQTPSYVRQTIADLLDLPLSRVRVTTRPLGGSFGAKMYDR-LEPLAAALAWTTGRKVRLVASREEAFLL-TTRHGAAVTSSLTADAEGNLVSSIADVRYDTGAYADVGPRITAKSGMVTPGPYRIDTAHVRSRCVYTNKPSAGPFRGFGVPQVTWSHESLIDELAHRLGEDPYAFRRRHLLRE-GDEAPMGTRMHSADFVTCLDSVANAIGWFEP----RIRRGRGVAVGVKAV---------TPTIANAVLQFNQDASATLLISTVDMGQGSDTIMAQIAADVLAMNSERIHVVRADTDATPYDTITAGSRSTYHTGNAVRRVAQAMRDKLIALGAQHFEVAEADVELTPEGLR----GERTVPVAELVHGHFARGATLTAEANFTTSW-AP-YDKETGRSEKVTEHWFAGAIGVQLTVDTATGRVHLEHLAVAGDVGRAINPALVEQQLTGAAIMGIGHALFDQLVLDQGQLVNGTLLDYQLPSIRDLPKLTPIVVESPHDDGPFGAKGVGETGILGIAPAIANAVRDAVGVRLTTLPLTPESIVTALENKQEES
MKE---NLKYVGKTIPMHDIEEKVRGKIKYAGDMELPGMLHAKLLLSDVAHGKIKKIDTSKAEALKGVVKIFTTKNSPDRLWFGLDVLKDERLFTDYVKFVGDRIAAVVAKDRHTAERAVELIEVEYEELPPVTDPVEALHPG----------YHMARKEIKCGQVDEMMEKAVYIFEDKIETPKVHHAAMETHVCVAAPDP-GGNITIWTPCQVIFQVRLLVAEVLNMPLNRIRVIKAPMGGSFGGKGQPI-LEPVCAFLAQATGAPVQLLMDRRESIIGTRTRTATLGTVKTAVDQHGNILARDIHMLVDTGAYLTNGEAVATAMGKKAFRLYRIINQRYIADVVYTNSPIGGACRGYGSPQIHVLSEINMDHVARGLAMDPAELRLKNLVHP-FDKDPTGPPLGNARIIDCVEQGMKVFRWKARWSQPRFVRGVGMACATHGNGYYGA----YQDFITMSLRMTEDGGLCLNSGIHDLGCGTVTTIKQIVAEVLDVPLDKIMIPEGDTLVSPFDVGTQASRVTFVCGGCAMKTAELLKAKFVSYAAKILGCHPQDVVMEEGFVWSRTKENDKYAYGEMVIRIQRYQDDISVTYTYASPA----------------NPGVYAANFVEVEIDTYTGLVRVVDVLAVHDIGKAINPGFVEGQIQGAIQMGIGFALTEEIKVDAGRITGDRFSKYHIINAPDMPDVKVLLIENGEEYGPFGAKSVGEISTCAIAPAIVNAINHALDVHITSLPVTPEKIIGALQEKKEIF
M-------KAVGKGYTKIDGMALATGKPVYTEDMAPKDALVIKILRSPHAYAKIISIDTKAAEAIEGVECILTYKDVPNVRLAGQTYPYDRLILDSVVRYVGDEVAIVAAADERTALKALRLIKVKYEVLKPVLNFEESMDNE-AIVHTEDDRNIVCSTNATFGNVEEELKKCDIVIENTYYTQAQAHAMMETYRAYSCYDY-AGRMVIVSSTQIPFHVKRHVSRALGIPASKIRVIKPRIGGGFGGKQTAS-VEIFPSLVTMKTGKPAIIIYDRKETFSATTSRHAMRLKVRLGAMKDGTIKVIDIEGLSDQGAYGEHAPTTFSVSGEKTLPLYKTAAARFSGYVVYTNKMPAGALRGYGATQGAFALESAINELSAKLNMDPTEIRLKNIMKA-GEKNIADEILLSSSLDKCIEEGKKMIGWNEKFPSRNVVRAVGMAVTMQGSGIA------NVDTATVEIRLNDDGNYTLFTGATDMGTGSDTILSQMAAEILDTSMENITVHSADTDISPFDPGSYASSTTYVTGMAAVRASEDLVSKIKEAGAKLLGVTVGEVDFENDAVRVIGK-EEFITIKSIAERVIPDSKQLMGSGTYGSPI----------------SPPPFVAGFAEVEVDKETGKVDLIDYAAVIDCGTVINPKLARIQAEGGLVQGIGMAMYEDVKYNFGKMDTDSFMQYKIPNRKDINSVRVAFEESYEPTGPFGAKSIGEVVINTPPPAIAAAVYNAVGVNIRSLPITPEKVFTGMADSLKIK
MSK----MKTVGSSFPRHESISKVTGSAEYTDDLNFPNAVYGAILRSPHANAVVRSMDVKDALKIPGILAVLTPDDVTHKLCSGNPPFKDERILTDRALYAGDRIAAVAGETEEACKKALNAITVDYEILKPVFRIEDALKEGAAPIHPHLYSNIVKKLEVNTGDMERAFEESDHIFEEEFYTPQIQVTAMEPTGCICDYTN-EKKLNIWSTSQTVFQERRILADLLDMKEKDIRMVKPAMGGGFGARQQLH-NQHVCALLSKAVKRPVKIINTREEEMLATIARHEVKLKIRMGVMNSGRINACHIESYFNTGPYTSHGPTVVAAATKKM--QYNVPNYRFEGYCVLTNSPVSGAVRGYGNPQINFGREILLDRIAKKLQMDPVELRLMNHVKT-GEKFPGTDPIESCAIEDCINGVMELKDDIDKADCSNIDEAWGVAFGCHTSGPSN-----KTGMSSAIVMANGDGSVNLMVGSADIGQGSETTLSQVAAERLGVELSDVRIKAADTLNTPYDTGTFASSQMFVCGNAVRKAADSLIENTRRAISDRFSVPFDEISFNDGFSLEVDNIEKTITFKEAVKEVTATGMVLIGNSSYKAEA----------------APPPFSVCMAKVAVNRITDEIRVKHFIQGVDVGTAVNPSIVEGQIEGGIHMGLGYALMENIEINNKKPVSSDLLHYKALLSEDMPETYTYIAKGYEPKGPLGAKSVGELSTVAVASAVAIAVTNATGNEIVELPLSKKYTLTGSRSDQVQQ
MS------VTIGGTMDRTDGVAKVTGKAQYGVDHVEAGMAHAAVVRSPVPAGRLVGVDVGAARRMPEVVGVVTAADQPDSY--GWVLQDQRILASDQVRYEGEPIAIVVAETRAAAIAAAAAVRVEIEEWEAVT-MAKAVAGEGHVIHPDWQGNCACEVRAEPDGVDEAFARAAHVVEDTFTANRQYQAYLEPKAATASYAD--GRYILHTATQYPFNVRERVAQLMGVRLSDVRVVGKTIGGGFGAKLDGW-VEPLAALAARVTGRTVQVRLSRAEDILTCPMRENATMTIRTALDDEGRMIGRQFTCEMDNGAYSGEMPWLASLPLTVIGAVYKLHGMRAVCRLWYTNTPPTGAFRGVNGVYLYMAQEQHMDHIADTLGVDRREYRLRHLFED-GDASRTGQVLQAGILRQAFDRLEERAPWQEI----GPNQGVGIAAAVWMT---------NPLPGEVTIKMSEDGTASLVTAANDNGSGASMGLTQIVASTLGLSEGDVRASMPDTDISGYDGGSQGSRTTAIVGTAALEASTKVREQLLATAAGLLEAHVDDIELVDGQARVKGSPSATVPLGQVAAAATFTGGAVTATSSYATPP-VP-FDAGCATGATTMCTPTYHVHLAVVEVDDVTGNVDVVRYVVVQDAGKVISPVGARGQVQGGIAQGIGYSLYESQRIGDARLVERSLESYRLPLAVDIPDVEVVFLENPDPQTGLGAKGIGEAPIVLSAAAISTAVRHATGRTFNAIPITPEDVMFALQEAEEVR
MTD----TVAIGESMIRPDALTKVRGEERFAVDHYPSGLLWAGVKRAGIPHGHLLSVVTDEAAKIPGVCAVLTAADINGTNRQGVIRKDQPVLVDERIRHCGDPVALVVAETQEILAVALEQIRFEVEPLEPVFDPCAALRSDAPLLHPDHPGNALFTAHITVGAGENGFADCAEMVEGEFDLPRQAHAFLETENGWARADN-DGRVEITVSTQTPFRDRSEVAEALGLSVDRVRIIAPYCGGAFGGKDGIT-VQSLLALAALHCGRPVKMWWRREESFLAGVKRHPARLLYRLGADRSGTLAALSVEAWFDTGPYDHLGGVVAALGIEHAGGPYRIPHVDLKTRAVYTNNPVSGAFRGFGVPQVAAAMESMMDLLARRLQLCPLELRRRNALVR-GDHCPAGSTRGSIGLTACLDRLATHPLWTTREQWRHRSHGTGIAAVAHGMGYGPL----VPDTATAAIELLPDGRFSVQAGVVDMGQGNAATYLQMAADILNQPPDRLLLILPDTDRTFPCGSSSASRTTFTYANALIPAARKLRELLLARASEMMLVDHREMLLVPGAVRHLPS-GRDIELARLGSLLS------FVSHHYRAPAATP-SDNSNLHGF-PHLIFSHAVHLARVEVDELTGRVSVAAYLSISDCGRIINPVVFSGQQEGAVAQGIGYALCEDVLVDRGQIRTADLATYILPTSLDVPPLETLAVSLSEHDGPFGLKGAGEIGIDAPAPALANAVEDACSIRLTRFPLTAERVLGALTERNRRS
MASSSVTRDGIGASPRRPDGTLKVTGEFAYSSDMWMEDMLWGATLRSPHPHAEILGIDVSGALRLPGVYAVLTHEDVPGEKRYGLEYRDQPVLAFGKVRYKGEPVAIVAADHPETARRALERIKVDYRVLEPVSDARRAALDPDPLVHEEGSGNRVRYQPIRTGSVEEVRALADVVVTGEYEVGMQDQAFLGPESGLAVPAE-DGGVDLYIATQWLHVDQRQIAPCLGLPADKVRLTLAGVGGAFGAREDLS-MQIHACMLALHTGKPVKFVYNREESFFGHVHRHPATMRYEHGAKRDGTLVYATMEIVLDGGAYASATPAVVGVASSLGIGPYEVPHVSVDAYGVYTTNPPCGAMRGFGAVQACFGYESQMDRLAAELGMDPVDLRIKNAVSQ-GSRIITGQEIMPMPMAEMLRRAREMPLPPDRPAPSGIVRGIGYGVGLKNLCFSEG----FDDYSTARVRLEVEPAVTVHTAAAEVGQGLVTVKGQIARTELGV--ERVTILPSDTR-VGSAGSSSASRQSYMTGGAVKTACEAVRERVFALVRERDGHPDALLSLSGGKVVSAAE-GVLISLADLL-----GGEAIEETREYHHRPTQM-LDPSRGQGS-SHTQFGMCVHRAVVDVDVELGLVKVVALDAVQDVGKVMHPQQLAGQIQGASAQGLGLALMEEIQVHDGVIRNPSFTDYLIPTILDTPPMRIDVLEHPDPHAPYGLRGAGEPPTLSSTPAIVAAVRNATGRPLTHAPVRPEDIVGID----PQG
MPAAMTAPTSLDQPERRLDGDEKTTGAAKYTADLAVTGALEATFVRSPYPHARIVSVDTARARSLVGVRAVLTGADVRGQR--GRRLQDWPVLCWDRVLFIGDRVAAVAADTREIADEAVRLISVEYEELPALLDTDDALRPGAPVLHPDAAPNHQGHVLETHGDIDAAFARAARIFEHEFVTPRIHQAALEPRAAVVWVEG--DRVRVVSTNKAPFNLRDQMAATLGIAKDRIVVDNGTIGGDFGGKGLST-DEFVLYHLAKATERPVRAVTRYADELTTTNPRHASRIRLRTGVDADGRIVAHESHALFDGGAYAAGKPTVRVEGGVETLEGYRVPAARHEAATVYTNQVPGGHMRAPGQPQNVFASESHLDLIARELGITPLELRRRNVVRP-GDPTTTGEPWHGPDLATLLDRAAAEIDVDRP----PAGRGIGFALGVRHV---------GRGSTTISLRLERDGSIEARTGVGDQGGGQHTLIQRIVAATLGVDPLIVRVRRLSTE-GPQDPGIGGSRVTPVHGGAALAAAQALKEKLGGRSVAD---AAKAL---------------------------GMGEEIVVSAKFDATA----------------SDHAACAHAIEVAVDVDTGAVRVLSAVLAVDVGQVINPVALRGQLEGGFVYGLGMALFEDLALEDGRVRATNLGDYKLPTIADVPPLRIVHLSDGHGVGPYGARSAGELVNPGVPAAVANAVQDACGSRVHTLPVTAERVWNALPAPTYGT
MGMDERRHTQVGRSVPRIDAPAKAKGEALYTDDMTLPGMVYGKIKRCEYAHAKIKKIDYSKALELPGVLAVLTGDEAPNKWGIVPQSANETALAVDKVRFWGEGVAAVAAVDEETAEAALDLIEVEYEPLPVLLDPFESMAADEVLIHEDRPGNILHEGVQVYGDVDKAFEECAYVIEREFKTNYPQQAFLEPHTSLASYDPQSGKLTVWSSTQVPHYLHRQLSIVLEMPMSKIRVILPAVGGGFGGKGEAS-SDFCAALLSRKIGRPVKITFERQEVFMTNKGRHPCYMKLKVGVDKDGYIKAVDFENILDKGAYAGWGIVVLFYTASMIHLPYKVPNARFRGKSVFTNKPSTGAMRGLGGVQPRFAMECILDELAEMMGMSPYELKMKNAVES-GYTAINNMYVPHSEYKKCLQVAVEKSGYLEKHGKLPFGKGIGLAGGYYISGTAYTLYQSYRPHTTVLIRVDTEGGVTVHCAAADIGQGCNTVIAQMAAEALGVHYEDVHVISGDTETGTFDLGSFASRVTYATGAAIKEAAEQINQKIKEVAAGILGCRADQLAIKDRKIYSIYEPKFNMDWEKAVRAVVNTVGSLVGIGHFTPARRIT-GNRVQGANIGHSPTFGFSCQVHEVEVDVETGRVYVKKVTEAGDMGTPVNPMSAEGQVEGSIIFNMGAALYENMLVDEGRILNPNLHDYKVPTVMEMPEMNTNIVESYDPTAPFGVKETGEGAVQPTFPAIANAIYDAIGVRFYEVPITPEKVLKALKEKRSPK
MTTGTATEGGVGASPARPDGTRKVRGEFAYSSDLWHEDMLWGGTLRSPHPHARITRIDTSRALALPGVYAVLTHDDVPGLNRYGLEHPDQPVLAEDVVRYCGEPVAVVAADHPEIAQRAVALIDVDYEPLDPVTDAEQAAHGQTAPLHPD--GNVVRHAPVRRG---QPAVNADVVVTGRYEVGMQDQAFLGPESGMAVPDG-DGGXDLYVATQWLHVDQQQIVAALGLSPEQVRLTLGGVGGAFGGREDLS-MQIHACLLALRTGKPVKMVYNREESFHGHVHRHPATMYYEHGATRDGRLVYVTARIYLDGGAYASSTGAVVGNAATLGVGPYDVPNVRVDCWGVYTNNPPCGAMRGFGAVQAAFAYESQMDKLADACGLSPTEIRRRNAMQE-GTVMPTGQVVSEAPVAELLDRLERMPLPERSAGGTGVVRGVGYAVGIKNICFSEG----FDDYSTARVRLAVEPAATVQTAAAEVGQGLVTVLQQIVRTELGV--ERVTILPMDTS-IGSAGSTSASRQTYVTGGAVRAAALTVRSALLARAAATLGRTEAELHLDGLKVTSADD-EVLADVADVL-----GDGELDETVEWRHRPTET-LDPETGQGD-AHVQYGFAAHRAVVDVDTELGLVKVVALDCVQDVGKALNPQAVVGQIQGGSAQGLGLAVMXEIRTDGXVIRNPSFTDYLIPTVLDMPPMTIDVLERADPHAPYGLRGVGEPPTISSTPAIVAAIRAATGKELPRVPVRPEHIACAGDAVPDAG
MMS-NKQFTHIGERYDRKEAKEKVTGQATYVHDMELPGMLYAKCLHSPYAHAEILSIDTSAAKALPGVKAVVTGEEAPY--SVGIYMVDKDIIARKKVRYQGEIVAAVVAVDERTAEEAVGLIKVEYKELPAVHTIDDALE-GKVLVHEDLHTNIASWNRTLKGDVKKGFEEADHIIENELSVPAVAHVPMETHVVIAQADPYSDKVKIWSSAQSPFACRQLLAKSLGIKKSDVQVIVPYIGGGFGGKAGIH-LEPLVTVLSRAAGRPVKLKATREEEFNLLPTRAGMRTRVKTGVKKDGKITAIEVYHDWDSGAYADYAVNVGKTAVYSGAGPYAIPNVELHSRTLYTNKVFSTAYRGFGHLETHWAIERHMDMIAEEIGMDPYEFRAKNLLRT-GETTISGELMTTGSPQACLDAVIKEIGWTGRKTEEGKVRGKGFAMLAKAPAMP------SYTSTAAIMQMDEDAHVKVMIGAVDMGQGANTIMAQVAAEELRIPIENVEVVNVDTDKHPYDWNTVASKYTVMGGNAVRKAARNMVTQMKEIAAQALRCHPDELEHGDGYIYHVHHTHRRVAYTDLSMGYVGIGGPLISHGVYMASGLTN-PHPETGQGR-PGLVWTFGAHGVELEVDIETGEIHILKVASAFDIGKCINKKLVDGQVLGGVVQGIGSAIIEGYKFSPGRLLNPSFTDNKIPTAKDIPEIVPIYIEDAQADGPYGARGIGEHPMISIPSAIGNALYDALGIDFRRLPLSPENVALAIAN----K
MTVKDRQFNWIGKGVSRVDVDDKVRGRALYVDDLDIPGCWHGCVVRSPVAHGRLKGLKKDPSFDWSQV-VVAGPEDIPGVNIMVMHDRSMPLLGHDEILYLGEPLAVVAAPTLQLAREAARRIRPEIEELPATLHLRDVVKQFKAG---D--SARLSAQTLVKGDVARGFADADFVVEGEYTAGHQEQLYIEPQGLVAIPQP-DGGIFIQGSMQCPYYIVHELHEALNLPPEKLRVKQSAVGGAFGGKEDFPSLAGYCALPALKSGHPVKIVYDRNQDILYTTKRHPVWTRYKTGVKKDGTITAIQVDYLLDGGAYLTVSDVVMYRGVLHSANGYRCENVYVNGMVCRTHTFPSGAFRGFGAPQAIWGLESHIDRMAEACGMPPHIFRLRNCLRQ-GDSTPTGQILSSVGSPAVLEKALEAARFENKLGLCKSYYGIGLSFFPHGSGFTGDGESKINAIGAVELALLEDGRVNIRVSSTEMGQGALTALSQIAADAVGIDMARIRYPFADTALVPNSGPTVASRTTMVVGSTVFSAAMKLKQALSQFAKQE-GL--------SGP----------ADFERVARAYLSKGLPPRFEHQFQLPADVH-WDQKTFQGD-AYPGYSWGCNIAEVEIDAATLEIKTPRVFACYDIGRVINPLLAKGQLEGGLTQALGYALMEKLGIKNGRFDADRMQTYVIPTALDAPAYDIRFVEFPYDHAEPGAKGVGEIPMDGLAPAIANAIEAATGLRMTDLPITPEKLFEEMKK----S
MSW------SIGKSIYRKDGLEKVTGAAKYTDDYSSKDMLHIKLVVSSYAHARIKAIDTTKALEMPGVRGIILGQPLP---LTGEEIKDRPPIAYDKVRYHGEPVAAVVADTALQAKRAAELIEITYEPLPVVNSPKDALLAGAALVHENLATNIADRTKIRKGNMEEGWKQSEVTIEADFSFSQSDHIAMETRCVIAEIRP-DGCVVFTSATQSPYIIKKLMNNYFNLEEGKIIVNTPLVGGGYGGKVAVQ-LELIAYMATLAVGRPVKLLNTREEDMITSPVHIGLDACIKLGSTKDGKLTAAEVLYMFDSGAYSDKGTTISRAAAVTCTGPYHIENISCDSLCVYTNHPYVTAYRGFGHSELLFVFERAMDMLAKKLEMDPLALRMKNAVLP-GHTTPTQILLTVGNLPDCIENLKQLMNWNEG----RKVRAKGISCIWKTSTID------SQAGSGIILFFNRDGSVNIESGVVEIGMGTKTILTQLLAEKLKMDINKIHVKEVNTQTTPEHWKTVASRGTLMAGRALLKAVDDAMMQLKDIASRILMCSPDDLEVGNEMVYVRDEPDIFIKVKDICFGYKSIGGQVIGRGQYSLRHLTH-IDHETGVGR-PGPEYTVGVQGVEIEFDTRDYTYKVLKAYSVIDVGKVLNMKLAQGQVMGAMDMGLNFGSSETFIFSAGKVLNPRLRSYISFRYGDHPEYIVHFVETPHIDGPYGARGVGEHGLLGMPAALANSLSTAAGIELKKLPLTPELIWREKKGAG--S
MASAAPGIGGVGESPLRPDGTLKVAGEFAYASDLWMDGMLWGATLRSPHPRARIRSLDIGPALAVPGVRAVLTHEDVPGRRMFGIDTEDQPVLAIDQVRHQGEPVALVAADHPETARRALDGIAVDYEVLTPITDPRAVIADPELKVQDR--GGITRYQPVRVGDVDAARARADVVVSGEYEVGIQDQAFLGPESGLAIPAE-DGGIDLYVSTQWIHNDLRQIAPCLGLREDQVHMTLAGVGGAFGGREDLS-MQIHAGMLALRTGRPVKMSYNRYESFFGHVHRHPAQMRYEYGATATGRLLYADVEIVLDGGAYTSSTMNVVGNAASLGVGPYEIPNIRIDGYGVYTNNPPCGAMRGFGAVQACFAYESMMDKLGAACGLDPVEIRRRNAVTQ-GSKLATGQVISPAPLAEMLTRLEAMPMPPA-PDAAGVVRGVGYGVGIKNICFSEG----FDDLSTARVRLEVEATALVHTAAAEVGQGLVTIQAQIARTELGV--QKVAIAPADNR-VGDAGSSSASRQSYMSGGAVKAACEAVRAELLARAARRFGR--GDLAVSGGKIMSRAA-GVLGTIEDAL-----GDAVIEETREYHHRPTSR-MDPVTGQGR-SHTQLALCVHRAVVDVDADLGLVKVVELAAVQDVGKIINRTGVEGQIHGGSAQGLGLALMEEIVVSDGLVRNPSFTDYLIPTILDMPPMRLEILENPDPEAPYGLRGAGEPPTLSSTPAIVAAVRDATGAALTRVPVRPEHIVQ------GGP
M--------AVGQSHIRKDVRAKVTGKTRYTDDFSMPGMLHAKYVRSPIAHGLVKSIDTTAALAIPGVEAVFTHEDVPKILTAGHPFVADRLLLTDHVRYHGDEVAIVVARDLLTAAQAAKAVIVEYEELPVCVTSEAAMAEDAPAIHPG--GNSIKSTTFEIGKLEDAEKEADLVVEDTFSTPIILHCHLENHVAYAYMDD-NDHIVVVSSTQIPHICRRIVGQALDMPWPKIRVIKPYIGGGFGNKQDVV-LEPMVAFLTRKLGVPVKIELEREEGLVATRTRHGQTVTARAGVSNDGIIKFIDLNVISNTGAYASHGHSIPMAAGSKFCNLYPRSVSKFSATTHYGNIPAAGAMRAYGSPQLFFGVESVLEEVARKLGMDSVDFRIKNSARP-ADIISKGNKEHSVGMVECLEKGREAIGWDVKKEVYNIRRGLGVASFSYGSGTYPA----CVEIAGCRLVLNQDGTVHMQIGATEIGQGSDTALAQMAAETLGVDYDAIHVVEQDTDVSPFDPGAYASRQTYVAAPAVHRAAGKLKAQILEHYQLMTGEEAETLDLTGGKIIRRDQESVLLDLHDLALDSYERGGQLTAEVSSKTCT----------------NAPSYGCTFVDLEVDIEMCTVTIRQIINVHDAGKIIHPLSAEGQVHGGMGMGVGMALFEELLVDPGRIYNGNLLDYKIPTCVDIPDLQCAFVETFDPTSPYGNKSLGEPPIISQGPAIRNAIWDATGVKINEIPMTPKVLFKHFKNAG--I
MSDDDAIAGGVGESPLRPDGTLKVRGDFAYSSDLWAENMLWGATLRSPHPSARIRSVDIGPALRSPGVHAVLTAEDVPGRNLYGLKDIDQPVLAEDVVRYRGEAVALVAADHPETARRALDLIEVDYEVLEPVVDAELAAHDDSPKVHPG--GNTVRYQPIVKG---DPEATADVVVSGTYTVGMQDQAFLGPESGLAIPAE-DGGVDLYLATQDLHTDRKQTAAALDLDPELVRMTMSGVGGAFGGREDLS-MQVHVCMLALRTGRPVKIVYDREESFFGHVHRHPAKMYYEHGATKDGDLVFVRAQLYFDGGAYASKTPVVVGNGTTLGVGPYDVANVSIQGWGMYTNNPPCGAMRGLGAVQPAFAYESQMDRLAEELGMDPVELRIRNAISR-GDTTPTGQVLYPAPVDELLRRVRELPLPEVPGAEPGVVRGVGYGVCIKNVCYAEG----ADDFSTARVRLQNEPLAMVHTAAAEVGQGLVTVQQQIARSELEV--ERVNIHPNDTS-VGPAGSSSASRQTYVTGGAVQAACRAVRERLLAITAERFDEPAAELSLSGGKIVSRGS-GVLADIAEVL-----GSEVIEETREYHHRETFP-LDEQGHSER-AQVQHAFSAHRAVVDVDTELGLIKVVQLDCSQDVGKAVNPESVVGQIQGGSAQGLGLAVMEEIQVGEGKIRNPSFTDYLIPTILDMPPMNVDVIERGDPNAPYGVRGVGEPPTISSTPAIVAAIRAATGRELTHVPVGPEHII---------G
MTS-----QMFGAPVKRREDPRLVTGGGRYLDDLG-HSALAAAFVRSPHAHARIVDIEVSDALDVDGLVGIWTHEDLPGRV--TLHGRTQFALARDEVNYVGEAVVMVVARDRYVAEDVCQRIRVDYELLTPVVGIANARD-GSALVHDDV-GNVACRMLQEVGDVDAAIAAAPHTLELDLDIERSACMPMEGKGVLARWDSDKGELRIFSSTQTSTGVRAAVAAKLDLPLAKVECIAPDVGGGFGVKINHW-PEVLIPWAARLLDQEVKWTEDRREHFISSAHERGQLQQIRVGFDDDGRVLGLDVKFWHDNGAYTPYGIIVPIITSTQLLGPYKPGAYRCEFWSLYTNTVLVTPYRGAGRPQGCFAMERTMDAIADRLGLDRAEVRSRNFILP-SEMHGRPLKYDSGDFPASLAKLKALVGWDDFAAYRGRRVGLGIGCYVEGTGVGPY--------EGGHIQIETSGRVNVSTGLTSQGQGHETSFAQIVAQELGVSIEDVFVTTGDTRRMPYAVGTFASRAAVMSGNAIALAARNVRAKALRIAADALEVSAEDLEIVDGDIRVKGAPGTHMTLGTVSVMSNDDEPGLEGKDFYSPTQ----------------ATFANGMHAAIVETDPVTAEVKILRYCVIHDCGTMINPMIVEGQVHGGVAQGVGGALYERMVYDDGQLLNASFMDFLMPYASEVPHIETDHLETPSPLNPLGIKGAGEAGCIPVTAVIASAISDAEGFAITSMPISPVELWELRQRHAEAP
MTRAVETRGGVGQSPTRPDGGLKVKGEFAYSSDLFADEMLWGATLRSPHPYARIKLIGVGGALRIPGVHAVLTHADVPGRNRFGLEFPDQPVLAEDVVRYQGEPVAIVAADHPETARRAAAAIEVEYEVLDPVTDPAAALRPDSAVAHET--GNVVRHVRIRRG---EQGLRAPVVVTGEYTVGMQDQAFLGPESGLAVPAD-DGGIDLFVATQWLHVDQSQVAESLGLPPEKVRITLAGVGGAFGAREDLS-MQVHASMLALHTGKPVKMVYGREESFFGHVHRHPAVLTYEHGATEDGRLLYVSARVLFDGGAYASSTTAVVANAATLGVGPYEVPSVHIDCYGVYTNNPPCGAMRGFGAVQACFAYESQMDKLAEAVGMDPVALRVLNAVSE-GSTMPTGQVISAAPVAELLELVRSKPMPA--PAADGVVRGVGYGIGIKNVGFSEG----FDDYSTARVRLEVEPVVSVHTAAAEVGQGLVTLQAQIARTELGV--EKVTVLPADTS-VGSAGSSSASRQSYVTGGAVQAACQAVRASLDEL-----GH---------------------GDIVSVL-----GDRVIEHTVEWRHRPTQP-LDS-HGQGT-AHVQYAFAAHRAVVDVDVELGLVRVVELACAQDVGKAMNPQAVLGQIQGGSAQGLGLAVMEEIQVVDGKVRNPSFTDYLIPTILDMPPMPIDVLELADPHAPYGLRGVGEPPTISATPAIVAAIRAATGLALTRIPVRPEHIT--------GT
MTV-----GGVGQSIKRKEDARFVRGKGNYVDDVKLPGMLYLDIVRSPYAHARIRYINIEKALKVPGVLAVIRGKDLEAAN--TLMSDKQMVLPVERVMYQSQEVAAVVADSRYAAADGVAAVEVDYEPLPVVVDPMKALEPGAPILRPDR-TNRIWHWEVDREGTDKALKESDVVVKENLYIPRIHVSSIETCGCVASFDA-MGKLTVWMTTQAPHAIRTVFALVAGLPEQKIRIISPDIGGGFGGKVPVY-PYVLAVVAALKTGHPVKWIEDRSENIQADSFARDYHISAEIGATRDGKLTALRVKTIADHGYTDAAAPSKFAGLFHIVTGSYPFEKAHVEVDGVYTNKPPGGAYRCSFRTEAAFTIERIVDSLARKLGMDPAEFRMKNFIPP-EAFSALGWEYDSGNYQGALRKAMDIVDYDALRKEQGELMGIGISSFTEIVGAGPSHT--LKMFDSCEIRIHPTGKAIARFGTKSQGQGHETTYAQILAEELGISSEDIAIEEGDTDTAPYGLGTYASRSTPTAGAAASIAARKIRDKAQKIAAHLLEVSPDDLEWKDHKFQVKGVPDKAKTMAEIAFAAYGMEAGLEAVDYYDPPN----------------LTYPFGSYICVVDIDKETGEVKIRRFVAVDDCGTIINPMIVEGQIHGGLTMGLAPALLEEIHYDEGNILGGSFMDYLLPTAVETPKWETAKTTTPSPHHPIGAKGVGESATVGAPAAIVNAVVDALGVTHIDIPITPWKVWKILHEKR--A
M--SSRARDGVGASPRRPDGTLKAAGEFAFSSDMWMEDMLWGMTLRSPHPHARIRSVDVSAALAVPGVHAVLTHEDVPGEKHYGLETRDQPVLAFGKVRYKGEPVAIAAADHPETARRALERVQVDYEVLEPVADARRAAFDPDPPVHEQ-RANIVRHQPVRTGEVAELRGQAAAVVTGEYEVGMQDQAFLGPESGLAVPAP-DGGVDLYIATQWLHVDQNQIAPCLGLDQDRVRMTLAGVGGAFGAREDLS-MQIHACMLALRTGRPVKFVYNREESFFGHVHRHPATMRFEHGADAEGRLLYAVLEIVLDGGAYASTTGAVVGVASSLGAGPYEIPHVSIDAYGVYTTNPPCGAMRGFGAVQACFGYESQMDRLAAELDLHPVELRMRNAVGQ-GSRIATGQRIMPLPMAEMLERARAMPLPAGREGPAGVVRGIGYGVGLKNLCFSET----FDDYSTARVRLEVEPAVLVHTAAAEVGQGLVTLQAQIARTELGV--DRATIHPADTS-VGSAGSSSASRQSYVTGGAVKSACEAVRARLFALARERPDHPEDGLALEGGTVVSARH-GVLAPLADVL-----GEAAVEETRVFRHRPTRM-LDPTTGQGD-SHVQFGMCVHRAVVDVDVELGLVKVVALDAVQDVGRAMHPQQLLGQIQGGSAQGLGLALMEEVQVADSVIRNPSFTDYLIPTVLDTPPMRIEVLEHADPHAPYGLRGAGEPPTLSSTPAIVAAVRDATGRGLTHAPVRPEDIVG------IGL
MNT----TKIIGTPVPKHDAGIRVTGKAVYGHDIVLPGMLHGAILRTKYPSATF-TIDVSEAKKLPGVACVITADDIDTNN----FKRDHPVIKAGEVNCIRDEIAAVAAETKEIALTALSLIKVKYKKRKGVFDPFEALKPSAPKINKF--KNIAGEFHYEHGNLEKQKKRSKIILTRRFSLPRMTHACMATSNITAAYSQSDGKLLLYSSTQVPFLYQRDMAHALKMNPSDIRIIQPVIGGGFGSKLDMY-PEPICALLSIKTGKPVQILYSREEEFIASPTRQPMIIDLTAGIDSKGNFTFREVNVIKDNGAYTSWGATTPFVIMQAFSSLYKIPACYFHATAVYTNNVFAGSFRGYGNPQATFALERMIDMLADEIGMGKDEIRLINANEQ-GEITGQGLHYQTCGHRQCLESVIKSSKTKIR----RYKKGIGFASMLHVGGGAKIY---RSDGCGSIVKIDPYGFCTIITGANEIGQGSETVLAMIAAEELGIALNKIKVINSDTDIKPWDVGVHASRTSFVAGNSLLGAIKKLKNKLNAKARQLMNEPSADFIYESGYLFSNQT-RSKIAIDKVVREMQTEPNELAIAFYFYEPL-SE-FQDKEFKGN-VSGTYAFASQSIEVEVDTYTGNVRVLNVHVAQDVGKVLNPLLLEGQIHGGVLQGLGYAICEELLMNSGMILNSNFHNYKIPTASDIPEIHFTPIETNDRHGPYGAKGVGEAPLIPTAAAITNAVCNALGIELLELPITPERVLRAINGKQNGK
MAG--SNTSLIGQPVPRVDVWDKASAEYKYTNDVAPKGMLHAKLVTSTYAHAVLKSVDTTEAWKVPGVRAIVTGDVFPY--HIGPILADRPPLAVGKVRYFGEPIAIVVADKEHQAKQASERVRVSYDSLPVVNSPYDAFQKLKGTIHEQSGTHIANHIKIRKGDVENAWNTCTCVVEQTYSFNVSDHAALEPRCARVQILQ-NGQVIVHSTTQSPFSIKKVFNQFFNIDVGKVIVHAAMLGGAFGGKGTIQ-LEPLAYLASQAVGRLVSLAYEREEDICTAPGRVGLQATVKLGTDGNGRLRAAKITFYFDGGAYSDQAAGITRAAAIDCTGPYDIANVWCDSYCLYTNHPYGTSFRGYGHPELTFAMDRTMDVLARKLGMDPLELRAKNLLKP-GDSTPTQVVLNIGDVKACLARAQELLQWDQG----GTIRAKGVACFWKTSTTP------PNGQAGAILTFDADGSVNLNVATVEFGQGTKTALTQILAEKLRMDLHKIRVTEVDTAYNPHEWRTVASTGTFLAGRAVIQAADDAIRQLKRTAAIVLQCAEEDLDYGDGKVFVKDNPSFYVEYGEIALGYKAVMGQVIGRGKYIQKHLTG-MDEKTGFGK-PGPWWSVGVQGVEVAWNPRDGQYRILKAVTVLDGGTIINVGTATQQMRGGMFMGLSYASCETLQFDAGRVQNPQLRTYKVLRFGEQPEYMVDFVQTPCIDGPFGARGIGEYGVIGMPAALANSLSVAVGVDLNHLPLTPEAIWRARRGR---E
MAD----AGHVGDRRARFDMRGRVRGALGHVADQPAGPCAHVAVHRSTQPHATIRAVHVEDALAIDGVYAVATGADLYKQFLTGPAFADQPALAHDKVRYVGEPIAAVLAADLATARAAVDAIYVDYGELDPIYDLETALAGES--VHEELRTNVNYEYNLRNGDPS---AEGAHTVRGQFWAPPTHHVPIELPCTVAWVES--GRLEMLTTTQTPSYVRQTISDLLDLPLSQVRVMTRPLGGSFGAKMYDR-LEPLAAALAWHFQRKVRIVASREEAFLL-TTRHGAAVTASLTADENGELVGANADVAYDTGAYADVGPRITAKSGMVAAGPYKIANATVRSRCVYTNKPSAGPFRGFGVPQVTWSHETLIDELAHELGDDPYRFRLRHLLRE-GDVAPMGTKMHSADFVGCLDAVAEAIDWDAP----RIRRGKGVAVGVKAV---------TPTIANAVLQLNQDASATLMISTVDMGQGSDTIMAQIVADVLELDSARVHVVKADTDVTPYDTITAGSRSTYHTGNAVRRVAEAMRAKLTELAGSY----------D---------P---AGIPELIRGHFARGATVTTEANYTSTW-VP-YDKETGRSEKVTEHWFAGAVGVKISVDTATGRVKIDHMAVAGDVGKAINPMLVEQQLTGAAIMGIGHALFDQLVIDQGQLINGTLLDYQLPSIRDLPRLTPIVVESPHDTGPFGAKGVGETGILGIAPAIGNAVRDALGIRLTTLPMTPESIIAALDE--EDR
MAK--------RKIYDRQDAYGKITGKAKYVNDLSFPGMLYVQTVRIPFAHARIINIDCTEALKEKGVVGVYTAKDVPGVN----KPKDRPVLADQETKYTGDGVAIVVADSKEAAIKSVKLLEIEYEELPFVMDPEEALKNGAPILHGD--TNFAASHKTLKGDVAVGFAEAEVIIERAYSTQRAMHAAIEPDGAIAIPDK-D-GVLIYCPGKGPFNIKRAVASYCGLQDNQVRIIQPTQGGVFGGKDSDN-VAARVAMAAMITGRPCKMVWSREEVMEEGTKRHPFKLKYKVGARRDGHITAMEIRGLADVGAYITKSAATIWRATVEAAGPYNIENISTIIEGAFTNNTVSDAVRGFGSPQVDFASESLMNELAKELGIDPLEIRRINGFTE-GSITATGQKLECVNLMACLDKLEAAFPVHEK----GKVRGRGISCIFRGEAMGAG--FKEKDAAAVNFNVEKDGTITVYSGITEQGQGGTNVVLQIISETLGVSIEHLKMSPLDTAYVIDSGATVGSRGTITSGNAALVAANDAKIRIAKVIAEQWEVDSEEIIFCDNSIYTPYK-TRSLSFRDAVNLCYTVIPGVYGHGWWSLPP-VW-WDFENNRGE-TYASFNYGACGAEVEIDLVSGKVDVINVVAIHDMGRIINEAEAKAQIAGGVSMALGLALSEEITTRNGKLMTTNFDKYSLQTVMDSPNIRAIPLEAQPANNPLGVKGVSESSTATVSPAVFNAIEAALGVRLRKLPADLESVLAAIEESESNE
M-------ESVGKSVPRKESFDKVEGRAKYTRDLRLAGMLHGKLVTSPHAHAKIRSIDAAAAAAVPGVRGIVTGADCQE--LTGELLADRPVLAYRKVRYYGEPVAVVIADDEQTAWRAAGLVHVEYEVLPVVSSPSRALLPGAPLLHEEVEMNIGNHLKIRKGDFQSGWEAGVVKVECYTAFRPSDHIAMEPRAARAEILP-DGEVHIRASTQAPYVIKRFMERYFGLDPGQVVVHVPFVGGGFGAKGAVQ-LEFIAYCASRAVGRLVEVSNSREEDMISSPCHIGLEAQIKMAATPDGRLTAAQITLLWDGGAYADMAAVMAKAGIDDCTGPYRIPNVWADSLAVYTNHTYATSFRGFAHPEVTFAIERTMDLLAKKLGMDPIALRLLNAIGP-GETTPTQVLLNIGNVPACILRLRELMDWESG----GRIRTKGIAALWKTSSTP------TDAGAGAVLIFNKSGSVNLMTGVVEIGQGTKTALAQIAAERLTIDPSLVHVSEVNTKTNPEHWKTVASSSTMMAGRAILEAADDAIRQLKYNAALVLQVSPDELELAEGRVFVRGNPQRGFLFREIAMGYETVGKQVIGRGSYIVKL-TR-LDPETGDGR-PGPQWSVAAQGVEVEFDPVECRYQVLRAYTVIDGGVIVNHRGAVTQMMGGMSMGLSWATRESFLYDNERVLNPQLRFYKITHFGENPDMVVDFVQTPYHEGPYGARGIGEYGTIGMAGALANALSVAAGVELFQLPLLPETIWRARGGGSDPV
MTTDPYPQGQVGRPVLRYGGGDRTSGAQRFVADLRFPGSLQVALVSVPVGCAEVLGVDTTAARAIPGVVDVLTAADLPSPMRFGVSHTDRPVLADGRVNYHGEPVAAVVAETLDAAQAAARAVQVDYRELPGVYTLDDALAPGAHLVQEPALTNVLEDAHYAWGDLAAEEARTEVVVEETYTFPMVTHFPIEPGGTVAVPTD-AGGIDVYSPVQHPYLLQRTIASVLGMPLNQVRVFAPDPGGGFGGKQNPK-LEPLLAFLALRTRRTCRLVLSLEETFQS-MRRAGCRIAARTGFTADGALTFHSVEADFLIGAYADVAPRVMGKGSYVAAGPYRIPGVRIDARAVMTNTTPSTAFRGFGSPQVSWALESQLDAGARRLGLDGLEIRRRNLVGK-GEAFVRGESAADGEWHQSLEKAAELIGWGTP----PPGRGRGIAVGIKPG---------TSGLSQSLVRLLADGSAIVYAGTSDMGQGARTLWQQIVADELGAPLEQVSVVSGDTGTVPFDLQTSASRSTVFMGSAVLEACKDVRQRVLALYAESTGVAEEELGERPGVLVTPDG---ELPLPEAARVALSLRGEFIGQGTRRLRGKHP-------LGG-DAAFYEFNATAIEVEVDRETGELLLTRHVTVSDVGTELNPLQVVSQDEGAAIMGLGHSQMEQLLLDEGRIRNLGALDYRIPTFKDVPELVSAAVENHDGPGPYGSKGISEGALLCTAGALGAAVADAAGVVIRELPLTPERVWAAIQAAEAAQ
M-------KIVGKGIQKIDGMAIATGKPVYTDDLASKEALVVKILRSPHAYAKIKNIDTSRAEKVDGVECIITYKDVPNTRLAGQSYPYDRLILEDTVRYVGDEVAIIAAVDEKTAVKAMRMIKVKYEVLKPVINMEDAIDNE-IVVHNQ-DRNIVSKHFYEKGNVEEELSKCDFVVEETYYTQAQAHAMMETYRAYNYLDH-NGRLVVVSSTQIPFHVRRHLSRALNIPSSKIRVVKPRIGGGFGGKQTAC-VEIFSAIVTLKTGKPAKIIYDRKETFNCSTSRHAMRLNVKIGATKDGVIKVIDIDALSDTGAYGEHASTTFGLVGEKTMPMYKLKASRFKGNVVYTNKMPAGALRGYGATQGCFAVESTINILAHKLNMDPTEIRLKNIVKE-GETSFANKTLNSVDLAKCIDKGKKLINWNEKYPCKGKVRSVGMALTMQGSGIA------GIDTASAEIRLNDDGNYTLLIGSTDMGTGSDTILSQMACEILETNIDKINVISADTDVVPYDPGSYASSTTYVTGMAVVKACNILRDKIIEVGARKLDVDKEYVDFDGEYVYCE---CSKISLFDIAIDFTPEKEQLVGYASHGSDV----------------SPPPFIAGFVETEMDIETGKYEVLDYVAVVDCGTVINKNLARIQVEGGIVQGIGMAMFEEVRYTDGHMDTNTFMQYKIPARCDVGNVVVDFVETHEPTGPFGAKSVGEVVINTPLPAIQEAVYNASGVRVNTLPITPEKVFMKMN-----K
MPEEKRPFEVVGASVPNVDAIDKVTGRAKYGADHDRKGQLYGCVKYSEHPHARILSIDTAQAEALSGVRAVLTHKDIPGEKSFGTVVPHQMVLCADKVLYFGDAVAVVAADTEEIASRAVELIAVKYEPLPVVTDPVEALHQDSPLIHPG--GNLCIHHKIRKGDIESGFSRSSIILEREYTTQRVEHAYLEPEAVLVEPGE-NGGVTVTGSVQNLYSIRRALARVLHLPLSRVRIRQATLGGSFGGKDEVMSLCCRAALLSLASGRPVKMVNTRENSMRESYKRHPYRMRYKVGAGSDGLLKAMEITIHADAGAYAAMSPFVTWRSTVQATGPYVVPHVKTDVYAVYTNNCYASAMRGFGSPQVCFASESLMDELAEKLGMDPLEIRLKNALRD-GSETATGQKLHKVSVEEALLNVTQKADFKEKRAVNLIKRGIGISCSYRGISLGAE----GADAAGVVVSLQTDGSVIVSSGLVDMGQGAATTISMLVAEELGVTIDRIRFLNADTSRLPDSGPTVASRTSFMAGNAARRGCQEILERIRPVAAEVLDCPESLLVFTDNSVSCSSQ-GKTLHFHELASLCFERGVSLYAHGWYKAPD-TS-WDEATGQGD-AFFTFVYGANLAEVEVDTLTGKVRVVGFVSSHDVGRVLNLNGARGQVFGGVAMGLGYALFEEYSEQNGRPSLKNFDEYLLPTVFDVPKTDIIFIENPDRLGPYGAKSLGEPACEIAAPAIVNATCAALGERIRNLPLTLERVRLGRTLSRAQT
MATFWRETDVVGKPLPRVDAYERVSGTAVYPSDILLPNMLYGAILRCPHPHALVKKVNTAEAEKMAGVRAILTGDSREIKGRWQY--EQQVPFLNPICRFEGEVVAAVAADSWYQAADAARAIKVEYEVLPFVADYEKALDASSVKVQDG--GNLLIEDSSLRGSPEKGFAEADVILEQTYRTSCELQTPIELHGCVANWDG--SRLTIWESSQGVFAVQSTVAETLGLPLAKVRVIGHYMGGGFGSKLRPG-KTVLCALLAKKAAKPVKLLLTREETYLSTGNRPASTMRIKAGVKKDGTLTALEFDCIGPSGAYSAGGVQLV---DWLARDLYRCDNVLTTSRDVLINAGPARPFRAPGHPQGAWALEQMIDALAQEIQMDPVQLRLKNIPLQ-SQARENSPAYTSTGLQQCLEKGAEQFQWQSSLERIHVKRGVGVGACLWIAGG-------GGPPSTVIIKLYKDGSINLNMGASDIGTGTKTIMAMVAAEELGVTPSVIQIEHADTATTQFATPSGGSKTVPTEAPTVRNAAIALKQALLEMAAEDLQVDRKELVYLGDQIVWNKDKNKKVKITEISKL--QKRGEVIGVGYRGANP-------------VDKVVTPFAAQFCELEVNTLSGEIKILRFLGVHDSGRVMNRLTFDNQVYGGIVMGVGFALTESRQLDRGKLCNKNWHDYKLPTALDVPEMASYPIEIADPEGNTGAKGLGEPVTIPTAAAIANALQMATGVRFTKAPVTPMDVIRHLTLHQEGK
MSAGQIKRKYIGRSMKRVEDPRLLTGRGGFIADQKIPGLLHAAIFRSPVAHGRIVSIDASAALAIPGVVAVVTGEDCKAKMNFGPPTISQYPLAVDKVRYVGEAVVAVIAESRYIAEDGVDALDVEFEELPPVVDPIKALQEDAALLHEEH-SNLAYERTFTFGEVDEAFQTADLVVSDTLHWGRSAGMPLETTGAIARPGL-NGVLEIFCNSMNFSYFVWLIATALKLPSNRVTINPVPAGGSFGSKFTAH-KPTLAGFLALQVNRPVSYVEDRLDHLMNDHHASDRYYDAKLALTSDGIILGMDVDVVDDYGAYLQFGVGTHGNALSQCVGPYNFANLRYHLRAVLTNKCQQGAYRGFGSEVHNWVLERLVDQAAERLGMAPEVIRRKNFIQP-EQFIPGGNLYDSGNYDAVLDKALSLIDLEHWRKEQGRYIGIGLVTTQERSVFSSTEFPITSSPESATITVDPAGEFQVLLHSQAMGNSPETVAAMVVAEEFGVEPDRVNIRYADSAHALPGTGPGGSRFTVMVTGAIRGAAKKLQKKIIEIAAHTLEVPPEDMEITDARVQVKGAPEVGLSLGEVAATAYGMTSGLEEQFTYDHPLTLP-SPDRSDLGI-FYPIMGHNCHIAVMEVDPDTGKTSWLDYVAVHDAGTIVNPITLGGHVTGGTAQGVGTALLEELAYDEGQFKSSTFMDYLIPTANEIPAMKLGHVETPSPYTEYGIKGGGEGGRMATPGVISAAIDDALGMHVRNLPVKPSDIVATVLAARQSA
MPTQSTVTGGVGDSPTRPDGTLKVKGEFAYSSDLFMDDMIWGATLRSPHPRALIRSIDFAAALALPGVYAVLTQEDVPGHKLYGLDTRDQPVLAIGEVRHQGEPVALVAADHPETARRALKLIQVDYEVQEPIVDARRALFDPEPRIHPD--GNVVRHQPVRVGDDAAVRAQCAVVITGEYEVGIQDQAFLGPESGLAVPAE-DGGVDLYVATQWIHWDLLQIAPCLGLPEEKVRMTLSGVGGAFGGREDLS-MEIHAAMLALHTGKPVKMVYNREESFFGHVHRHPASMTYTYGATAEGRLVFADVEIVLDGGGYASATPNVVGNAASLGVGPYVVPNIKIDAYGVYTNNPPCGAMRGFGAVQACFAYESMMDKLAAALGLDPVTIRQINAVTQ-GDKLATGQVVAPAPVAEMLDLLKALPMPAP-ADTSGVVRGVGYGIGVKNICFSED----FDDYSTARVRLELTVGALVHTAAAEVGQGLITLEAQIARTELGV--EQVVIHPADSS-VGTAGSSSASRQSYMTGGAVKTACEAVRHAVFERIAKDRGREYDDLSLVGGKVVSVSE-GVIATLEQVL-----AAGPIEETREYHHHQTQR-MDPFTGQGN-SHTQLAFAVHRAVVDVDTELGLIKVVALDLVQDVGKIMNRLSLEGQLHGGSAQGLGLAVMEEIQVRDSKVRNPSFTDYLIPTILDMPPMKMEILENADPRAPYGLRGAGEPPTLSSTPAIAAAIRDATGLDLRRVPIRPEDLTEAR----TDA
M-------KSVNKCIRKKDSMELLLGKPVYTDDLTPKDCLVVKLLRSPYANAIIKDINTAIAMKVPGIEAIYTYKDIDQKRCAGQTYPYDRLILDQHVRFIGDPVAIVAGETENCVDKAIKLIKAEYEVLEPVLDFTTALDNP-ILVHPEDNRNLCAHDESSNGDVDKVLDDCDIIIDRTYHTKACQQSMMETFRTYCTIDT-YGRLNVISSTQIVFHCRRIISHALGISPSLIRVTKPRIGGGFGAKQTSV-SEIYPAFVTWMTKKPSKIIFSRYESLTASSPRHEMQMHVRLGATKDGIVKAIDLHTLSNTGAYGEHGPTTVGLSGHKSIPLYKAEAFRFTSDVVYTNIMSAGAYRGYGATQGLFAVESAVNELADMLHMDPFDIRFKNIVKE-GDVMPANQVNTSCALDRCLTRVKEMIKWDEKYPVRTKARYVGMGMAMQGSGIS------GVDVGSATLKLNDEGFFTMNIGAADMGTGCDTILSQIAAEILECDTDDITVFGADTDISPYDSGSYASSTTYVTGKAVEKCALELKSRIEKLGAKLLKCDVDDVTYENKLVRCDST-GDTVSLADISTASMGNDISLSVTYTHSSPI----------------SPPPYMVGAAEVEVDLLTGESKVIEYDACVDCGTPVNPNLARVQAEGGILQGIGMTMSENITYSDGKLYENSFLQYKIPSRMDIGHINVDFESSYEAAGPFGAKSVGEVVINTPLPAITDALSHAAEKRFYTLPITPEQIAMARIE----K
MTT-----QMFGAPIRRKEDPRLVTGGGRYLDDLG-HDALAAAFVRSPHAHARIVDIDASDAIDVEGVVGIYVHEDLPGRV--TLHGRTGYALARDEVNHVGEPVAMVVATDRYVAEDACQRIRVTYEQLPVVVGIESARD-GERLVHDDV-GNVAAHMLQEVGDVDAALATAPHTLALELDIERSACMPMEGKGVYARWDRERGELRMYSSTQTSTGVRAAVAAKLDLPLAKVECIAPDVGGGFGVKIMHW-PEVLVPWAARLLDQPVKWAEDRREHFIGSAHERGQLQQVTVGFDDEGRVLGLDVKFWHDNGAYTPYGIIVPIITSTQLLGPYKPGAYRCEFWSLYTNTVLVTPYRGAGRPQGCFAMERTMDAIADALGLDRAEVRSRNFILP-SEMHGRPLRYDSGDFPASLAKLKQLVGWDDFADYRGRKVGLGIGCYVEGTGVGPY--------EGGHIQVETSGRVNVSTGLTSQGQGHETVFAQIVAEELGVRLEDVHVTTGDTRKMPYAVGTFASRAAVMSGSAIAIATRKVREKALRIAADALEVSPDDLEIVEGTVRVKGAPATSMSLGTVSVLSNGEEPGLEGKGFYSPTQ----------------ATFANGMHAAIVETDPVTAEIKILRYCVIHDCGTMINPMIVEGQVHGGVAQGVGGALYERMAYDEGQLLNASFMDFLMPYASEVPTVEADHLETPSPLNPLGIKGAGEAGCIPVSAVIASAIEDAEGFPIARMPISPNDLWELRRRHAPTS
MPE-----TGIGVAVPRKEAADKVTGGARYTDDHISPGVLTARTVTSTCAHGTIVSLDVSAARELPGVRAVLTGGDTDV--LTGSVIEDRPPLARDKVRYYGEPVALVVADSDAVAARAVTLVQAAYAPLPVVNSPLEAVAPGAALVHEALGTNICDREKIRKGDIQKGFAESNVILRAAFDLPQTDHVAMETRAAQARIAA-DGSVYIHAATQGPFEVKKALSKLFALDEGKVIVQVPLVGGAFGGKAGTE-LEILAYLASKAVGRPVRIRNDREADMTSSPCGIGLHAEMRLGAMYDGTIKAAEMTFLVETGAYTDTGPRMTKAIAADCTGPYNIENLSVDSLCVYTNHPYVTSLRGFGHTAMTFCMERMLDKLAAKLRFDPAKLREKNALKP-GQTSPGQVKLSLGNLPACIEKVKYLIGWSNG----GKIIAKGLCCFWKTSTSP------PDAVSGALVSFNEDGTVNLNVGCVEIGPAMKTTAAQILSAALKMDVGRIHVNDVDTRYSPRHWKTVASMTAFMVGRAVLSAAEDVKRQLVGLGAAVMKCAPEDLEVGDGRVYRKSDPAVHHVFKDLVHGYQAVGGQLFGRGSYVMGDLNY-LDRETGKGK-SGPYWTVGAQAVEVAYDEREYTYRLLRAATVIDAGKILNPAMAAAVVRGGMCMGLGKASREHFQYGPGRVLDTSLRTYKVMHFAETPRYLVDFVETPNLDGPYGARGLGEHGVIGMPAALANALSLASGAELDELPLLPEKIWLKKTGGI--I
MRT---------DNAFRNDARAKVTGRATYADDVSFAGMLHAVPVYSDYVSAKDLKIDADEARAYPGCVRVITAADVPGSTTFGQIEKDYPIIVTDRIRSWGDVCAIVVADTREAAKAAAALVRITATAIKPVLTIDEALEPGAPVVPSW--SNIVTHHRLRHGDPEPLFAGCELIMEEDFTTQAIEHAYMEPEAAVCVPRA-DGVVEVYGSMQHPFSTRRFTAALLGEPLSNVEVYTISVGGGFGGKDDNAAVCARAALAARLTGRPVKMRYDREWSMRETYKRHPYRLHYKVGVSSEGKVLAVKTTMYADSGAYLSVTPWVTWRSTAQCFGPYSIDNIHADVYGVATNNIFTGAMRGFGAPQVNFAVEQLMDMAAHKLKIHPLGLRRINMVKQ-DSVTVTGQKLHTVSLEDVMNRVVHEIGYRKKYELCDELYGIGLAISYRGASLGAE----GMDFCGCIINGQYDGSILLEAGIHENGQGSESTMSIILADELGTDRKRIRYRRSSTSSIPDGGTTVATRGTIMGGSAVVVAAKQYKELLQKHLAERLRCKPEEVTFHDDKIWGLNF-EYSLTWEEAMRELFLQRITPYAFGTFQAPP-VS-WDDTNGQGD-AYFTYVYSCQAVELSVDKKTGKVKLLNIVAGHDIGKAINKAMLLGQMFGGVTQGMGMALMEEFVREGGKSPTLNFDKYMIPRTTDLPEMTGIIVENHDPNSLTGAKGIGEPAIELIAPAIANAVYNATGVRYKDMPIRPEDL----------A
M-------KIVGKGIHKIDGMSIATGKPVYTDDLAAKDALVVKILRSPHAYAKIKNIDTSRALMVDGVECVLTYKDVPNNRLAGQSYPYDRLILEDTVRYVGDEVAIIAAIDEKTALKAMKMIKVEYEILKPIIDMEDAIDNE-MLVHDE-DRNIVSKHLYEKGNIEEELEKCDVVIEETYYTQAQAHAMMETYRAYNYLDH-TGRLVVVSSTQIPFHVRRHLSRALNIPSSKIRVIKPRIGGGFGGKQTAC-VEIFSAIVTLKTGKPAKIIYDRKETFNCSTSRHAMKLDVKIGATKEGIIKVIDIDALSDTGAYGEHASTTFGLVGEKTMPMYKLTASRFKGNVVYTNKMPAGALRGYGATQGCFAVESTINMLAHKLNMDPTEIRLKNIVKE-GETSFADKTLNSVDLVKCINKGKELIKWDEKYPSKGKVRSVGMGLTMQGSGIA------GIDTASVEIKLNDDGNYTLMVGSTDMGTGSDTILAQMACEILETTMDKINVISADTDVVPYDPGSYASSTTYVTGMAVVKASNILRDKIIDIGAKRLGIDKEYTEFDGEYVYSE---HNRISVFDIAVDFTPEKEQLVGYASHGSEV----------------SPPPFIAGFVETEMDLETGKYEVVDYVAVVDCGTVINKNLAKIQVEGGIVQGIGMAMFEEVRHTDGHMDTNTFMQYKIPARCDVGNVIVDFVETNEPTGPFGAKSVGEVVINTPLPAIQESVYNACGVRVNTLPITPEKIFMEMN-----K
M-------REINRVVMKKDALQLMTGKPAYTEDLAPEGCLIVKALRSPHARAIVRHVDTKAALTVPGIECILTAEDVPKTRIAGQTYPYDRLILDRQIRYVGDPVALVAGRDAACVDKAMRMIKVEYDIQEPLLDFRQAVDNP-IVVHPEDDRNIIAQAEEDWGDVDTAFQKSDVVIDRIYHTKQVQQSMMETFRAYTYLDE-FGRLVIVSSTQVPFHVRRIVATALEIPKSKIRVVKPRIGGGFGAKQTVV-MECYPALITMRTGKRAYMAYTREEAMTVSSPRHEADVHVRLGASRDGIIQVISVESLWNGGAYGDHSPTTVTLSGHKSIPLYRFSAFRFRYTAVYTNTIAAGAYRGYGATQGIFALESAVNELADRLHMDPGALRLQNIVQQ-GERMPANETALSCNLGECLKRVQAMIGWEHVYPRHGKIRAAGLALAMQGSSIS------NVDVASATIKVNDDGFYTLSIGATDMGTGCDTILAQIAAECLNCSVDEIVTRGVDTDTSPYDSGSYASSTTYLTGMAVVKTCRSLIQKIKEKAALMLDCDPSNLEFTGDAVTDPVS-GRRVTRQDLGNAAMTNDIALEATETHYSPT----------------SPPPYMAAAAVVDVDLETGHIDLVDYAAVVDCGTVINPALARVQTEGGLVQGIGMTLMENVQFDSGRIQNNSFMQYRIPSRMDIGKIRVEFAPSYEPNGPFGAKSIGEIVINTPAPAIAEAVYQATGIRFTELPITAEKVYLDLKDK---K
M-------DFVGKEIPKIDGLGLVKGTPAYTSDLDGENALIVKILRSPHASARIRTIDTSEAEAIPGVECVLTHLNTPTTRLAGQSFPYDRRIVDNHMRYVGDEVAIVAAVDERTALAALKKIKVDYELLTPVLNLEEALDNP-VRVHPQQPRNIAASHYTEQGDVEGELAASEVVMEQTYTTQAQAHAMMETYRATTSFDV-NGRLQVMSSTQIPYHVRRHLSRVLGIPRSKIKVLKPRVGGGFGGKQTAS-VEIFPAIVTMKTGKPARLVYTRQETFTCTTSRHAMQLTVRLGADRDGTIRAIDIYCLSDTGAYGEHAPTVFWVVGQKTLPLYKAKACRYHGHALYTNKPPGGALRGYGATQGTFALESAINELAAKLDMDPTELRAKNLLGE-GETHPEPATLGSSSLHRCIEKGKALIGWDEKFPKVTKVRGYGMAVTMQGSGIA------KIDTASVLIKLNEDGFFTLSHSASDMGQGSDTILAQIGAEVLEIDMDQIVVASFDLDTLPYDPGAYASSGAYVTGNAARLAAEDMKAQMRCAVASLQGVSPDAVTY-GDGVFTIGS-EKTMTLSELAQTLCNGKDMLIAKGTFGGET----------------SPPPFIAGFAEVEVDLETGEAQVTDYVAVADCGTVLNKNLALIQVEGGVAMGIGLGLYEEVRYSGGRLSTNSFMEYKIPSRLDIHSIRVAFEESYEPTGPYGAKSIGEVVCNTPAPAISAAVANATGVQVRSLPITAEKVLLGMIKNNDPR
MVG-----RYVGAPVRRVEDRRLVTGNGRYTDDIGVTGTLEAAFVRSPHAHARIRDIDVSGALDVDGVVAIYTYEDLSGAA--ALAGRTAYVLANGVVHHVGAAVAMVVAQNRYLAEDAVARIAVDYEILPAVVGLDAARA-AEHAVHEDV-DNVAAHLTQQVGDVDTAMAAAPHRLDFDLDISRSCSMPLEGKAVHARWDPDDGSLRVYSATQTATSVRAAIAAKLGLPLPKVEVIAPDVGGGFGVKIMHW-PEILVPMAAIRLQCPVKWTEDRREHFISSAHERGQQQHISVGFDDQGRILALDVTFWHDNGAYTPYGIICPIVTSTQLLGPYKPGAYRVDFHSMYTTTVIVTPYRGAGRPQGAFAMERTMDRIAQSLGLDRTAVRAANFIQP-DEFQGRPLIYDSGDYPAQLEMIKRLVDWDGFADRQGHLLGIGIGCYVEGTGPGPY--------EGAHVQVLTDGSVEVAIGLTSQGQGHQTVFAQIVADELGVPFEQVRVTTGDTRRFGYAVGTFASRAAVMSGSAVALAARSVRAKALRVAADALEASEDDLEIVDGVVAVRGNPTACIGLGQVAVLSNGEAPGLESRDYFSPPR----------------CTFASGMHAAIVEIDPETSEISIEKYCVVHDCGTLINPMIVRGQVHGGVAQGIAGALYETLDYDEGQLRNASFMDFLMPYVTELPRLELDHQQTPSPLNPLGIKGAGEAGVIPVSAVLAAAVEDATGIRIESMPLSPSRLFHLRQDRSPAQ
MNN----PPRIGVSTIRKEAWDKVTGAAKYNGDILSPNELHGRVLPSPYAHAIIKSIDTEEALKSKGVQAIITGEYTPI--LVGSIINDRPPIAKDKIRYFGEPVAIVVANSEQEAMKALKLIKIEYEPLPIVNSVFDAIKQDAPLIHENLGTNIADHVKIRKGNMNIGWKESDIVLEGEFSLPQSDHLAMETRNSKVQILP-NKDIVVYTSTQSPFAVKEEISTQYKNSEGNIIVRTPLVGGAFGGKAGVH-MEFLAYLASSAVGKMVKMASPREEDISTWPSNIGVNAKLKIGATSNGVIKALECTYYVDCGAYTGTGPRMSKSIAINCSGPYNIENIHCDSYSIYTNHCYVTSYRGFGHVELTFAIERMIDKLALALCIDPLAIRLKNAITE-GNTSPTQAKINTGNLTSCLYKLKEVINWKEG----GTIKAKGISCFWKSADSP------TNATSGAVITLNADGSLNLNIGATEIGPGMKTTLAQILAEKMKMNIDEIYVFDVDTRISPKHWKTVASMTTFMVGNAIINAADDLIKQLKELGGIVLKSPPDNLDIGEQKVYSKDDPTKFIGFKDLVHGYKSIYGQMIGRGNYIMKHLTK-LDKVTGEGK-PSVSWTVGAQAVEIEYNPKNYSYRLLKAATVIDLGKAINPKAAKGVIMGGMSMGIGLATREEFLYNKAILENTSLRTYKLLRFGENPQYTVDFIETPDIDAPFGMRGIAEHGILGIPSAFANALSLAAEADFDNLPISPELIWKTKTGGKDSL
M-------RHISKPIRKKDAMSLVTGKPVYTQDLAPRDALVVKLLRSPHAHALITEIDTEKASAVNGIECVLTYRDVAGERLAGQTYPYDRLILDQRLRFVGDPVAIVAGATAAAVDEALKLISVKYEVLEHILDLRKAKDNP-ILIHPEEDRNLCASASDQHGDIDAVLAGCDYVVEQTYHTKANNQTMMETFRTFTYKDA-FGRLTCVSSTQIPFHVRRILSNALGIPKSQIRVIKPRIGGGFGAKQTAV-SEIYPAIVTMKTGKPALIVYSRQESHIAGSPRHEMEMTVKVGATKDGIIRGIDLHTLSNTGAYGEHGPTTVGLSGHKSIPLYKTDAFRFSFDVVYTNVMSAGAYRGYGAPQGIFAVESAVNELAVKMNMDPVKLRELNMVKE-GQKMYAGEQLNSCALDRCMARAKEMIGWDEKYPAKGKVRSVGVAMAMQGSGIS------KVDTAAVSLKVNDDGFYTMGIGASDMGTGCDTILAQIAADCLDCSVDDIVVHGVDTDSSPYDKGSYASSTAYVTGMATVKTCEVLVGKIKKAGASKLKCDADKVDFDGTKVYNVET-NESVSLRDIGNSEMGNRNSLYATESFSSQT----------------SPPPFMVGMAEVEIDKETGKVDLIDYVGVVDCGTVINSNITRIQTEGGIAQGIGMALYEDIIYSEGQLYNNSFMQYKIPTRLDVGTIRVDFESSYEPTGPFGAKSIGEVVINTPSPAIAGAILNGVGVSIRELPITAEKVYNAMQEL---K
M-------REVGKGIQKKDAMALVTGKPVYMDDLAPKDCLIVKLLRSPHANAIVEEVNKDKALKVPGIEAIYTWEDVPKKRQAGQTYPYDRLILDRHVRFVGDPVAIVAGEDEACVDKALRFLKVNYQVLPAVLDYHKALDNE-NLVHPEDDRNLCAHMEEGNTEMDEIFNDCDVYLEETYHVPAVNQAMMETFRTTCYIDT-YGRLNVFSSTQIVFHVRRIISHALGIPKSKIRAMKPRIGGGFGAKQTVV-SEVYPAFVTWVTKKPSKMIYSRYESQIAGSPRHEMEVKIRLGAMNDGKIRALEVYNLSNTGAYGDHGPTTAGLTGHKTMPLYNMERFRHSFDVVYTNQLAAGAYRGYGATQGVFGVESIVNELAVKLNMDPVELRLKNVVKQ-GMTMMADEVANSCRLDECLIRASEMIGWKDKYPCTGKVRSVGIAMAMQGSCIS------YVDVGSATVTLNEDGSYRLAIAAADMGTGCDTILAQMAAECLGVTTDEIFVSGADTDTSPYDSGSYASSTTYVTGQAVVKACTELEKRIKEVATRMLECSLDELDFDGRMAKNLVT-GQTVTLEEIGYKSQFNDLALQVTESHTSPV----------------SPPPYMAGAVEIELDKETGEVEILDYVAVVDCGTVINSNLAKVQTEGGIGQGIGMALYENIQYTEGRLMNNSLMQYKIPTRKDLKSIRVEFKPSFEPTGPFGAKSIGEIVINTPAPALAHAIYNATGNWYRSLPITSEKIAMGK------E
MPVPTRGTSILGTEVRRVEDPDLLRGRGTFVGDADLPEVLHADFVRSPTPHALVHGIDTAAAAQAPGVVGVFTAAELGDDP--QIDDVARTALATDRVRYVGDPVALVVATGRAAAVDAGDLVDVDEEELPAVVDMEQALADDAPRQFPGL-TNVVLAVKD-PEGEPDVLAGAHRVARLRMENNRMATSPIEGHGILVRPVVTVTGLDVTLATQHPHLAQRLLVRWSGLPADAVRVRAPHVGGAFGGKAGII-PHAAVVRAACLLRRPVRWVETRSETMLS-MSSRGQVQYVEVGLDEEGLITGMRARMVGDCGAYAGFGGSFAGSTRTMSEGAYRIPRLRYDAVSVLTNTAPTGAFRGAGRPEAAAMLERVMDHAARTAGLEPEEFRRRNFLAG-QDFTKFGASYDTGDYAATLQAALDAAGVEDLRAEQGAQLGIGIASYVEITGFGGS--------EYAGIRVAEDGSVLVMAGTSAHGQGHATAFSMLVADALGLPLERVEYVQSDTVRVRTGGGTGGARSLQLGGSAVLEAAQELREQALRLAADLLETAEADVELADGRFEVKGVPGASVTWEEVARRAH-EGEGLRVDHDFSQDG----------------STFPFGTHVSVVEVDVETGAVRLLRHVAVDDCGTVVNPLLVRGQQHGGCAQGISQALWEEFCYDEGNPVTASLADYTLPTAGDLVQLETSLTTTPTDRNPLGAKGIGEAATVGSTPAVQNAVVDAVGVRHVDLPCTPERVLTAIQEAAVEV
M-------QIIGSSYPTHDAKGKATGQTAYAGDMQLAGMLHAAVLFSPIPHGYVKSIDDSKALALPGVVKVLHCFNTTQKETFGQPVPDQERVFNNHVRFVGDRVAAVIAETEEIARKAVELIEVTYEELPYSLSPEQTLNGSIDNIHKD--GAVYGDLHKEVGD-ESKVDPSAIEITTSNKLDRLNHLTMETHSCVANYDHGLDELTIWSPNQSVHGLRTVVGDLFEIPYHKIRVIKTTMGGSFGAKQEWV-LEPVAACCALSVGKPVKLVYNRAESMVSVYGRGAVESKITSKITKDGKLQSFTTDITLDAGAYLGNSYVYINTMLGKFFRCYKYPYVDFTARTTCTNTPVSGGFRGWSGPEATLMIEHNLNVAAKRLNIDPVELRLKNVALP-GDKDIYDRDLGEIRLKESLELGREKFNWELRKKEVRYKRGIGVACGGHVNGFTPK----RGEFATVDMRMTEDGSIQANVTLHDHGCGTVTTFQMIVAEELGIPLDMVSVKEGDTFVSPYDYGCYSSRTVYVLGRAAQECAKEIKRVLGKNIAELHNIPLEDIEVVNGYVRSKKDEEINYTYAEASVKSLELGKEVVATYQHKDDT----------------NPSVTAAHFALVEVDTYTGMTKTLDYLAVHDIGKALNREMCIAQIEGSVTMGMGAAISEHLTVSEGQ-STNSMKDYHVVNCYDAPNVRVELIEDGGTDGPYGAKSIGEIAHIPVTATIVGAINDALSTEICEIPINPDKIAKLMSGR---A
MADPVADRALLGKPIRRIDGPDKSQGKAKYTYDIVRPGMLYGRLLSSPHPYAVVKSIDVTPALKVPGVKAAIALKDPAG--------------PTAKIWYQGEEVAAVAATTEEAAEDAVRAIKVEYEILPALATVEQSMSANAPVNFP---GNVSAELRPDKADVEAALKASAHIVEGTYSTQVQTHTSLETHGGICEWNG--EKLTAWVSTQAVHATRDGLSRALQMQQSDVHVITDYMGGGFGSKLGPD-VVVIAAKLAKEAGAPVKLMLTRKEEHLITGNRPSAYAKVKAGVDAQGKLTAFDAETWGTGGAGQGAGFNIP-------YPVYAFGVLRQRHKDVFINAGPQRAMRAPGHPQACFITEVVVDELADRLRMDPLELRMRNLPPA-GPD---GQDLPTQQWRKYFPMAADKIGWSRRHATAPIKRGMGCAANRWAGG--------GSNRTRAACEILPDGGVVMRIGTQDIGTGTRTLVAMITAETMGLPLTAVKAAIGDSEY-PWAPGSGGSTTVGSISPTVRIAAENARDALFAKVAPSLRVEPAALVAKDGRVQVKDNPAKGMTWKEACRLLG---QPISADGAWQQGLS---------------SSGTSGVQFADVEVDIETGITRVKRVVCVQDCGMIVDRITAESQVYGGIIMGIGFALFEHRILDRAKMVNPNMEFYLLPGMSDIPEIDITLIDQPE----RGPVGLGEPPTISTAAAIANAIANATGARVRSLPLTPAAVLAALHEERGTR
MTC----QSLIGAGIPRIDGVEKVTGEALYVHDLKIQGMLYAKLKTSPYAHARIKRIDTSRARALPGVKAVLTGQDVPY--KLGLYMIDRPVLAVGKVRYFGEPVAAVAAVDLDTAQEAVDLIEVEYEPLPAVLDVEEAIKEDAPLVHEDLGTNIANHFKVRKGDVEAGFAKSDLIVENKFYQPQVFHVPLETHVTIAKWSA-GDRIKVWTSAQSPFAVRDLMSVALGIPRSQIEVIVPYVGGGFGGKAGIH-LEALVACLSKAAGRPVKLTATREEECSTLPCRQGLVARIKTGVTKDGRIIAEEIEYLWDAGAYADYGVNIGRAAGYSGVGPYEVENVKIDSYTIYTNHVFGTAYRGFGHAEFLWAIERQRDLIAKELGMDPVEFRMKNLLKP-GSVTITGEKINTGRVDKCLAIVAEKIGWPLVKSEEGKYRGIGVAVLHKAPAMP------PWTASSAIVKMNEDGSVHVLVGGIDYGQGTYTTLAQIVAERLHLPLEKVRMVETNTETAPYDWQTVASRLTFMAGNALIRACDDLLAQMRSLAASILRCSEDELEFGQEEIFLRHHPDKRLSYRQLAIGYTAVGGPLIGRGKYIAQGLTF-LDPETGQGL-PALDWTYGAHAVEIEVDTNTGDIEVLKVVSAFDVGKVLNETLVRGQVIGGIVQGLGTAFSEHLIYDEGRLLTRNLVDYKIPTVKDLPKMEVYFVETPQLDGPYGARGVAEHPMISVAPAVANALANAIGLEMLEGPLTAEKVYLAWQEK-CKQ
MFKTSPEVGGMGHSVKRKEDARFLHGKGKFTDDVKLPGMLHMVIVRSPYAYAKILSINKEKALAIDGVLAVITGEDLAQYN--TLLSDSQMVLPTDTVMHQSQEVCAVIATDRYIAVDGAEAVDVQYEPMKALVDPYKALDKDAPLLRPDKEDNHIYHWERERAKTDAAIAAADVVVKERIYLPRIHVASIETCGVVASYDKDTEKMLIYLTSQAPHAIRTILALVVGLSEEKIRIIAPDIGGGFGGKVPVY-PYVIAIAASFLIGKPVKWIEDRSENLV-NGFARDYHMDCELAATKDGKIQAFKVSTLADHGYTDSSAPSKYTGMFSICTGSYDYEHAFAELDAVYTNKAPGGAYRCSFRTEAVHAIERMVDKLAAEIGKDPAQLRFENFIKK-EQFSPLGWSYDSGDYKQTLEKAMDMIGYADYKKEQGKLMGIGICTFTEVVGAGPSKD--IKMFDSAEIRVHPTGKALARFGTKSQGQGHETTYAQILAEELGIPYTDIEIDEGDTDTAPYGLGTYASRSTPTAGAAAAIAARKLRDKGKKIAAHLLEVSEEDIEWEVGKYFVKGAPEKSKTIQDVAFAAYGMEPGFEATHYYDPPN----------------LTFPNGAYICVVEVEEETGAIDVKRFVAIDDCGNIINPMIVEGQIHGGLTQGIAPAMYEGIVYDDGNVLNGTLMDYLVPTAVESPHWETGHTITPSPHHPLGAKGVAESPTVGAPPAIANAIIDALGIKHLDIPITPDKVWDAIQVAK-KA
MSNPEPLPHGLGVSLPAAEARAKTEGTFPYAADLWAEGLLWAAVLRSPHPHARIVSIDTSHAREMPGVRAVITHEDVPGSALHGRGRADRPVFASEVVRHHGEPIAAVAADHPDTARMAAAAVIVEYEVLDPVTDPEQAFE--AEPLHPD--GNLIRHIPLRHGDPD---AVAEVVVEGLYRIGRQDPAPIGAEAGLAVPRP-DGGVELYVASTDPHTDRDTAAACYGLEPERVKVVVTGVPGATADREDQG-FQLPLGLLALRTGCPVKITATREESFLGHAHRHPTLLRYRHHADADGRLVKVEAQILLDAGAYADTSGESLAAAVSFACGPYVVPNAFIEGWAVRTNNPPSGHVRGEGAMQVCAAYEAQMDKLAKKLALDPAELRLQNAMAT-GDVLPTGQTVCPAPVAELLQAVRDYPLPAPKDTPEAVRRGVGYGLGMVHMLGAEG----ADEVSTATVKVH-DGVATVLCAAVETGQGFTTLARQIVQETLGI--DEVHVAPVDTD-QPPAGPSCRGRHTWVSGGAVERAAKMVRTQLLQPLAHKFGMSTELLQITDGKITSYDG-VLSTTVTEAM-----DGKELWATAQCRPHPTEP-LDE-AGQGD-AFVGLAFCAIRAVVDVDIELGSVRVVELALAQDVGRILNPAQLTARIEAGVTQGVGAALTENLRTARGLVRHPDLTGYALPTSLDAPDIIVKLVEERDVVAPFGAKAASAVPVVTSPAAVASAVRAATGRPVNRLPIRPQAAVV------TTS
MSK----NNINVCSYPRHESIRKVTGKPEYTDDLYFPNLVYGKILRSPYANAKVKSINIEKAQKIPGVLAIITAEDIPDKLCSGNPPLKDERILTNRPLYVGDRIAAVAALNEELCQKALDNIEIEYEIFKPIFKIRDAILENAEIIQPHLSTNIVKTMEVNTGDIDIGFKESDYIFEGDFFTPQIQVTAMEPTGCVCDYNN-ENKLTIWSTSQTPFQERRILSYLLEMQESDIRIVKPLMGGGFGARQQLH-NQHVGALLSKIIRRPVKIINSREEEMISTVARHEVQCKIKFGVMKTGKINAYHVKAYFNTGPYTTHGPTVVAAASKKV--QYNISNYRFDGYCVLTNSPVSGAVRGYGNPQISFGREIMLDRISRKLGFDPIEFRMLNHIKT-GEKFPGTDPILSCEIDDCVSGALKIKKMIDSSETQDIVESWGIAFGCHTSGPSS-----KEGMSSSAIIANDDGSVNLLVGSADIGQGSETTLSQVVAMTLGIEIKDIRIQAADTLTTPYDTGTFGSSQMFVCGNAVKRSAEDLIVKIKNGLKNKFEVATKDIVFDNGIFFINSPNGRERDFKNAIKEITKKGNVIIASSSYSAEA----------------APPPFSVCFAKVEIDKRTNEIKVKHFIQAVDVGTPINPVIVEGQVEGGIQMGIGYALMEKIEIDNRKPISTDLLHYKGPLAVDMPNTYVYIANSYEPKGPHGAKSVGELSTVAVAPAIANAISNATGIEIDHLPLSKKFTISGTRMTQRKY
MTTTTPITGGVGESPLRPDGALKVRGEFAYSSDLWADHMLWGVTLRTPHPYARIRSIDVGPALALPGVYAALTHEDVPGQNAYGLEHIDQPVLAVDVVRYQGEAVAIVAADHPETARRAAAAILVDYEVLDPVDDAETAIFGEGPKLHEG--GNLVRYVPILFG---DQDATAEVVVSGTYEVGMQDQAFLGPESGMAVPAE-DGGVDLYVATQWLHVDQQQIAPALNLPQDKVRITLAGVGGAFGAREDLS-MQVHACMLALHTNKPVKMVYTREESFFGHVHRHPAVMHYEHGADRDGKLVYVKAKMFLDGGAYASSTGAVVANAATLGVGPYNVPNVKIEAWGAYTNNPPCGAMRGFGAVQACFAYESQMDKLAEAIGVDPVEIRLRNAMSE-GSIMPTGQLVSAAPVRELMERVRDKPMPPARTSEVGVVRGVGYGIGIKNICFSEG----FDDYSTARVRLEVEPVAMVHTAAVEVGQGLVTLQAQIARTELGV--QRVTIQPADTS-VGSAGSTSASRQSYVTGGAVQSACAAVRAEVFDLARERFGV--SDLALEGGKVVSASR-GVLADLSEVL-----GDRAVEHTREYRHRPSFP-IDPLTGQGN-AHVQYGFAAHRAVVDVDVELGLVRVVELACAQDVGKAMNPDAVIGQIQGGSAQGLGLAVMEEIQLSGAKIRNPSFTDYLIPTILDMPPMTIDVLELADPNAPYGLRGVGEPPTISSTPAIVAAIRDATKLALNRIPVRPEHIT--------GT
MKGQRMKRLHVGKPAPRVDAIDKVTGKACYVADISLPQMLHAKVKRAGIPHGRIRSIETSKAEAMPGVKKIVTGKDCEM--LFGTCLWDQPPLAVDKVRHAGEAVAVVLAETENQAAAAVEMINVEYEELPFIIDPIKAADPDAPLIHEKNGTNIFHHYKLRKGDLEAGLSESEVTVEEEFEFPISSHAALEPHGAVCRFSY-DGEIEIWASNQAPFVLRDVLSDMFNIPASKVRVHIPYLGGGFGGKSDVS-IEPMVAYAASFVGYAVKLVLTRKEVFTSSLVGRGMKGRMQLGAKKDGTLTVLKAQMYFADGAYGDTSWPVDTVAGHNCTGPYEFPNVAVDVYGVYTNTPPVGAYRGYGHPEGQFMSSRLIDMLARKLDMPVEDIMKKNFFSE-GRKNALGQVISHGDLAGCLDEVQKAIEET------RYLYGRGLAAMMKSPKMA------TNAASSCSIQINVDGCAHVNLAGIEMGQGVLTVFAQMAAEVLQIPLEKVKIYEVDTQFSPWEWQTVASMQTYRGGRAIQDAGWKIIELARENASRVWNCEPDLVEYREGECIHPNT-GDRISLGALARGYMTVGSPLIATGWYRVPGLVE-PDPETGMGN-AAGSWTFGCQACTLRVDRKTGEIKILHFASAFDVGKAVNPSMARGQVVGGVVQGLGATLMEKILFNEGSIKNSNFPAYQIPRLEHVPKQTVVFLETPNEEGPWSAKPMAEHPIVAVAPVVLNALYDATGVEFTALPVTKDKIQEVLRKKE--L
MTVAEAVDREIGKERRRKEDQRLITGRTRWTDNLVLPGMLHLAMVRSPFAHATITSIDTSAAAEAPNVVAVLSGKDFGE-E--DQKTPNHSPMPADRVAFAGEIVAVVVARSAAEARDAAELVDVEYDELPAALDLKDAAADT-TLAHPDL-TNKSALWVFTGGDVEEAITKARTVIEREFRQQRLIPAFMEPRSVVVD--PTGEQLTMWSATQIPHILRFALAATTGVPESKIRVIAPDVGGGFGGKLQAT-PEWITWAIARRLGKPIKYTETRSESLISAHHGRDQWQKLTLSATKDGTVTGLKVELLADLGAYVALVGGVPVLGAFMFNAIYKFPAYHFACQTVLTNKTWTDAYRGAGRPEATFGIERMMDELAAELGVDPLEVRDKNWIKH-EEFTVAGLEYDSGNYEAATAKATEMFGYDDLRAEQGDQLGIGVSTFTEMCGLAPSRVYGAGGWEYASVRMLATGKVEVTTGASAHGQGHETAFSQIVADRLGVAFEDVEILHGDTAVAHKGLDTYGSRSLAVGGEALVRAADKVIEKAKPVAAHLLEASVDDIEFDQGRFSVRGT-DQGLAIGEVAGAVFGMEPSLDSDATFDPTN----------------FSFPHGTHLCAMEIDTETGALKMRKYVCVDDIGNIINPLIVAGQIHGGLVQGIAQALWEEAVYDDGTLVSGSFVDYLLPTAADTISFDIDHTVSPATSVTLGVKGVGEAGTIASTPAVVNAVVDALGVSDIQMPCTPERVWKAIQNGGAGA
M------FQVIGKVLPRKDGIAKVCGQEVYASDIVVPNMMYGVTLRSPYPHAEILSIDTSAAEAMGAI--CVTPDEVPDVIERTVSIYRDRRVLPRRARHVGEAIIAVAAETEELAFRAMRAIKVDYKVLPPVLDLDKAMEPGAAALYDEIYNNIACERIITVGDPEAGFAKADHIVEREYELPRVYHHQMETKTAVCRPEP-NGGITVWATTQTIHNVRQLLGHIFNIPLSKVNVKKLAIGGSFGSSIQMN-SIPICVALALKAKRPVKMVSSREDDIYD-HAKFPARIRLKVGVKKDGTIVAADMRVLVDIGAHQINAYPLLGCMAGWYASLYKWGDFHYEGRAIYTNKVPACAMQGYGNPQVNFAVESHMDIIAEECGFDPVEFRLKNYVGI-GDEGPTKSIIKSCGVEEMLRKGAELIGWSNRRPPQRYRRGIGMARGFHTSGTGGPKPGEVIDYSSATIKINEDGTVDVLTPVMDLGGGTGEAAVKVAAEVLKVPYERVELSQVDTKTTGYDVCTHATRGVYCGCGAVYHVAQQVKGKLLEFAAKILEENPGNLELADATIHVKGFPQKQITIGEVAKLAQYSWGTIAATDSLRQKN----------------CPPCFVAHFIEVEVDTWTGIVKIPRAILLSDTGTPINPDMVAGQLIGSLSRGMGYALYEETEYDEGKLKCNGFLDNKIPTSCEMPYIQVYFAHTYEPTGPFGAKGIGEAALNSVASAIANAIYNAIGIRFYRTPITPERILQALEGGGVGN
M-------NYIGKDYKRVDGEGKVKGTAKYVDDYCFDNMLYIAVVRSTISYGRIISIDTSEAVKNEDIY-IFTAKDFPGDNSYGFPICDNQILSKGEVRYIGDAVAVVCAESKALAEESARLVKVEYEKYEPVFDVDKGGKSFNKLVIKK--------------NIDMKISEDDVTLEMELSTKHQEHMYIEPEGAVAFYNG--DILNVYAPMQSPLSARDYVAKVLALDTQKIRIIQTAVGGAFGGKDDVV-YEAFAALGTYKTGRPCKYTASREESIISSYKRHPMKTQISLTANKDGIFKGIKVRTKMDGGAYASVSTFVQYRNTTHSAGPYVYDFVDVENQVYYTNNVYCGAFRGFGGLQACYFYDTVIDELAYRLDMDPIDLRLKNIWRR-GETTSTNQMVWEPSIEAVLNRVREVSKWDRTIREFYFKKGIGVSLGYHGISLGAE----EDFAQSEVIYMQDKRKLLVTCGISELGQGSRTVFSQIASEVLGIDSNYIEVNNYDTEKILNSGPTVASRGTTVGGKAVQTACENFIDFLRKELCIYEGICECNTDFKDGYLYLNGE-RRAIDFCRLL----SQKRDVKAYGRFDMPS-ID-WSEHTGLGI-PYVAYHYGAHVSCITVDVITGQVSVDKYFAVHDIGKVINPKALEGQINGGIATGIGYALMEDLEIHEGIIENSNFDGYIIPTSEDMPEIYSEAYESNEPLGPFGAKGTGEPVLTPVPAAIGNAIRFATGKRITSLPFSLEKIVLGKELSKCKA
MTQ-QKTFRLLGKKTIRKDGIAKVTGQEKFASDIAFPYMLHARVLKSPHPHAKVSFIDVSEAEKMGAT--VITFREIPDVRPRLVSTYKDWQVLTNKPLFFGEPIAAVAAESEEEAQRAIEAIKVNFEVLEPSFDAIESMTPGKPLLHETIINNIACQLEIAEGDVEKGFAESDLILEREYRTNRRYHNQLETKSAVVNPES-GGGITVWSTTQSIHNSRLLLHQIFGIPMGKINVKKVALGGAFGSSIHVN-PVPIAVALALKARRPVKLSYTREEDMHD-HVSYQMIFKLKLGAKKDGKLTAGELHATLDIGAHQIQAYPLLGCVVGWWVSLYKLPHKKYVGKAVYTNKVPSCAFRGYGNPQISWAVESLMDELSEALGINPLEIRLKNYLGK-GDVGPTKSVIQSCGVEEILKKGSKIIGWENRPRFGRHRRGMGLGRGFHTSSAGAPVPSTVVDHGGAMLKINEDGTLDYITALMDHGGGTLTAHAKIIAEELCVPLENVNIVVADTQTTIYDVCTHASRGVYSGGGAAHKVAKQVKQKLLEYASKILDAYPHALKIRQGVIYAEGIEGKEITIGEVTSIARKNWGTIAAVDSLRQGS----------------CPPHFTGYFVEVEVDTETGKVKPIRVVAGADIGTVVNPDLAAGQVHGGFVKGWSMATLEDTQYDEGDLMNRGFINYKTPPPPDLPRLIVFFADTYEPTGPFGAKGIGEGALNPVAGAVANAISNAVGIRFYDLPITPIRILKAIKEEG--G
MTA----TTLIGKSIPRIDSPQKVRGQTRYTADLTPPGTLIARLTTATQAHARITGIDTSAARAVPGVVDVVTGADLLPDG--EPSERARAMLARDKVIYYGQPVAVVIAESEAAAEEAAALVQVDYEPLGVVIDPRAAMQPDAPVIRPKAQDNVISAVRFSRGDVEQGFAEADVVVERSFTTPSVHQGYIEPHATLAVPDP-LGNLTIYTATQGQFYARTVTADTLGLAQNQVTIVPMEVGGGFGGKTVL--LEPLVGALALRTGRPVKLVLSRMEEFLLATPAPGAVIDVKLGAKKDGTITAIQGHVIFDSGVYPGAPAVVA---LLILGGYYRCANLDLIGYEVLTNKPGVGAYRAPGAPQGTFAIEQAVDEAARALGWDPLEFRLRNVSAP-GDPQPNDVPWPEMGLREVLEAVRDH--WQQR----GPNEGFGIAIGGWPG---------GIEPCAANVRVNTDGSLTVSLGSVDI-TGTNTTMAMIAAETFGVPVDRVKVVTDNTDGAPYAGMSGGSKITYTVGLAVRAAAEEARRQVFAIAAAELEAAPEDLEIVDGKVQVKGVPDRSIAIGEIARLSMGKYEPVYGVGKSAVTA----------------RAPGFSAQIAHVRVDPATGEVTLLGIVAAQDVGRALNPALVEGQIHGGVAQGIGWALHEGLIYDDGQPLNPTLMDYSLPAAPQVPPIEVKLVEVPSSAGPFGAKGVGEPPVIPTAAAIANAIADATGARVTDLPMTAPRIRAAIAKA---E
MST-----RLFGTPIKRKEDPRLVTGGGRYLDDLG-HDALAAAFVRSPHAHARVVDIDADDAFELDGVLGIYAHDDLPGKV--ALHGRTGYALAREEVNHVGEPLVMVVATDRYVAEDACQRIRVRYEPLPVVVGIESARD-GAAVVHPDV-GNVAAHLTQVVGDVDAALATAPHTLTLELDIERSASTPLEGRGVYAQWDDERDELRMYSSTQTSTGVRAAVAAKLDLPLAKVECIAPDVGGGFGVKIMHW-PEVLVPWAARLLRQPVKWVEDRREHFVSAAHERGQLHTVTVGFDDDGHLLALDVKFWHDNGAYTPYGIIVPIITATQLLGPYKPGAYRVEFWSLYTNTVLVTPYRGAGRPQGCFAMERTMDAIADRLGLDRAQVRARNFILP-SEMHGRPLKYDSGDFPATLNKLKALVGWDDFATERGRKVGLGIGCYVEGTGVGPY--------EGSHVQVETSGRVNVSIGLTSQGQGHETVFAQIVADELGVRMEDVFVTTGDTRKMGYAVGTFASRAAVMSGSAVALAARRVRAKALRIAADALEVSPDDLEIVEGTVQVKGAPATSMTLGTVSVLSNGEEPGLEGKDFYSPTQ----------------ATFANGMHAAIVETDPVTAEIRILRYCVVHDCGPMINPMIVEGQVHGGVAQGVGGALYERMVYDDGQLLNASFMDFLMPYASEVPTIETDHLETPSPLNPLGIKGAGEAGCIPVSAVIASAIEDAEGFPITRMPISPADLWALRRRYAPTP
MTT-----KLFGEKVARVEDPRLLTGGGRYLDDLG-RGALAAAFVRSPHAHARVVDVDVTGALDIEGVIAIYTYEDLAQRV--ALAPRTPYPLAKDEVNHVGEAVVMVVAVDRYVAEDACQAVEVTYEFLEPVVGVEAARR-ADRAVHADV-DNVAAHLVQDPLAVERALQTAPHTLELDLEIERSASMPLEGKGVLARWDETEQSLRVHTSTQASTSVRAAVAAKLNLPLTRVHAIAPDVGGGFGVKIVHW-PEVLVPWAAKRLGDQVKWVEDRREHFISSAHERGQLQHVTVGFDDDGHLLALDVRFWHDNGAYTPYGIIVPIITSTQLLGPYKPGVYRCEFWSVYTNTVIVTPYRGAGRPQAVFAMERTMDAVADALGLDRTVVRERNFIQP-DEMHGRPLIYDSGDYPASLAKLKELVGWDEFAAYRGRTVGIGLACYVEGTGVGPY--------EGAHVVVETSGQVKVATGLTTQGQGHYTSFAQIAADELGVPLSDVEVVTGDTRRFPYAVGTFASRAAVMSGSAIAVASRIVRAKALRIAAEALEVAEDDLEIVDGVVQVKGAPGTRMPLGTVAVLSNGESPGLEGTGYYSPER----------------STFANGMHAVVVETDPDTAEIRILRYCVVHDCGNLINPMIVEGQIHGGVAQGVGGALYERMEYDEGQLLNASFMDFLMPYATEVPTIEIDHLETPSPLNPLGIKGAGEAGVIPGAAAIAAAIEDAEGLRITRMPISPSDLHALRARQRVRR
M-------KIVNQSYRKKDAMQLVTGQPVYTDDLVPNDCLLVKVLRSPHANAIIESINTAIAAKVPDIEAIYTWEDVDQERYAGQTYPYDRLLLDRHVRFVGDIVAIVAGKTEKAVDKALSLIKVKYQLLDAVLDFRTALDNP-VLVHPEDTRNLCAHEVIEDGEVDKILAECDVVIDQTTHTKAVQQDMMEPFVTYCSIDT-YGRLNVLSSTQIVFHCRRIIANALHIPKTMVRVVKPRVGGGFGAKQSCV-SEMYPAFVTWKTKKPSKMIFSRYECHIASSPRHEMEVRVRLGATKEGKIRAIDLYTLSNTGAYGEHGPTTVGLSGHKSIPLYRTEAFRFGFDVVYTNLQAAGAYRGYGAPQGIFAVESAVNELAARLKMDPIKLREMNITRE-GDIMPAGAPNTSCALDRCLEQVREMSGWEQKFPLQGKVRTMGVAIAMQGSSIP------YCDVGGATLKINDEGHYTLLIGAADMGTGCDTVLAQMAAEVLECDYDNITVFGADTDASPYDSGSYASSTTYITGKAVEICAQRLRGKICQLGARLLECGTDQVVFDGREVRDTVS-DKAVSLFDIATASMNNDIALEETVEQNSVL----------------SPPPFMAGVAEVETDLLTGEAQVVNFYASVDCGTPVNPHLAKVQTEGGILQGIGMALMENVTYSPGRIYENSFMQYKVPCREDIGHIYVDFVSSYEESGPFGAKSVGELVINTPAPAIADAIYQATGKRFMTLPITPEKIAMGVDE----E
---------------------MKVKGEFAFSSDLSIDGMLWGATLRSPHPRARILSVQIGEALATAGVEAVLTHEDVPGRKCFGMSSQDQPVLAFEEVRYQGEPIALVAADHPETARRAMEKIVVDYEVLEPLVDVRRAALDPSPKVQEL--GGLVRHQPVRVGDVASARAAADVVVSGEFATGSQDPAFLGPESGLAIPNE-DGGVDLYVATQWIHKDLEQIAPCLDLPQEKIRMTLAGVGGAFGGREDLS-MEIHAAMLALHTGKPVKIVYSRYESFFGHVHRHPAQMRYEYGATREGKLLFADTELIFDGGAYTSATQGIVGTAASLAVGPYVIPNIEIDSYGVYTNNPPCGAMRGFGALQACFAYESMMDKVAEACGISRVEVRRINAIKQ-GSALATGQVIAATPLAEMITRAEALPMPAP-PDTTGVVRGVGYGVGIKNFCSSES----RDDYSTARVRLEVEATALVHTAAAEVGQGLVTLQTQIARTELGV--TRVTIHPADNR-VGSAGSTSASRQSYITGGAVKAACEAVRDVVFALTRIHLGRVVEDLSLVGGKIESASE-GTIAALEDVL-----GDRVIEQTREFHHRATSG-MDPATGQGA-VHTQHGLCVHRAVVDVDVELGLVKVVEMAAVQDVGKVLNRLALEGQIHGGSAQGLGLAVMEEIVIKDGLVQNPSFADYLIPTIVDMPPMRLEIVESPDPLAPYGLRGAGEPPTLSSIPAIVAAIRDATGLELPRVPVRPEHIA-------GCG
MGE-----TVVGRSVRRPDLVEKVTGAAEYCVDVTMPGMAHAKVVRSDRAHARITAIDVDAALAAPGVVAVVTSDDLASLHRFGHIIADHWILATGKVRYYGEPVAIVVAETVAAAADAVELVRVSYEDLPAAMDVDAALAADAPLVHERSYSNVAHEVTIGWGDVDAAFAAAAVVVENTVHFPMLYAYAMEPYNGVASYHD--DALTVVSTAQHPYMVRDDLARVFGLPLSRVRVTTPYIGGGYGSKSYTK-VEPLASVASWCTGRPVKLTLTVEEAIYTTRV-DSAKVWVKSGFAADGTIVAREFDILMDSGAYADNSPLVMAKSVNRCFGPYRVPNLRVHGRSVYTTTAPASSYRGFGAPQGNLAGETNLDRAAEELGISGADIRRRNLVLK-GEEILRGKRGIDADIPADLEMVVKSLERD------VPYYGIGFGCSASDAG--------AYPISTAQVRVQIDGSVLVLSGSTEMGQGSRSLLAQVAAEELGVDMSVVTVVQSDTSVTPYERTTGASRTTTLVGLALQRACADARSRLRDMAAELFECEPGEVGDLPGGVA--GPDGRELDFGAVVRQWFGSAGEVTGVGLVRRDG----------ATQKMPPFWEVGMVGVAVEIDPETGVVAVDQLVTVADVGFAINPRAVEGQDLGAATQGLGGALHEELVYDGAQLANANVVDYRVPRLKDLPKIDLMIAERRDGVGPYGAKGAGEGTLNPIGGAVAAAVARAVGRWPDRLPLTPERVWRLINERT--E
MRA----MTERAGGFRRKEDLRHLTGTGRFLDDIQVPGMLHTSFVRSVYASARIVGIDVERGRSAPGVIAVLTAEDLSRVV--VMKPLKLLPLASARVSHVGEPICLVVASNKYLAEDAADMVDVEYESLEPITRVEEARKPDSQLVYESW-TNEYFEALVGKGDIDSALEKSDRVFTETLKVHRQAAVPLETRGCISDYDS--RSLTFHSSTQSVFSVREILAIASGLPVDRVNVVAPDVGGGFGLKSNVY-ADLATMGASILLKKPVKWVESRRENLLAGSHARELTNVMEVGVTKDGTILGVKCNLVADMGVATAYPGVHSILTSKLIPGPYRVKNYSCRLTGVATNKAPFGAYRGFGQPEATFFMERMIEIIAKELQIDPVDLRRRNMIEK-DELTASGEVYDAGDFKQTLARALEVADYAAFKGMDNRCRGIGVSVNIEST-------PPIPTEDLVIVSLDKDAAVKVSCGVTSIGTSLETLVAKIVADQLGAKPQSIVVDVGDTRKVPYYLGVFGSRSTIVLSVALEEACRRLKERILKLASDEVGLEPEGLLFLGDRVTTKGG-GALITLRELAKRFP-----LEEAGKFSPPKLIA----KSGRELPYTGSFTNAAHIATVEVDLEIGKVEVLKYIVVHDAGKILIPEVVEGQLVGGVAQGVGGALYEEILYDRGQLLTSTLMDYIIPGATEMPPMRIEHLETLPELLPVPYKGVGESGTIGGYAAISNAVHDALNVKINDVPITQEKVLRAIGKLNSGQ
MDK----YRTIGKSILRTDAVDKVKGLAAFSADIDLSPPLVLKVFRSGIPHAKIIKIHTEKALAIEGVLRVFTAKDIPGKNLLGIINKDQPLLAADKVRSAADAVALVAAETEEAALKALDAISVEYEKLPAVFSPEDAMAADAPLIHPK--GNQLAARFVKKGDVEAIFQQCASVIERTYRTSMVEHNYLEPDAGIGYLDV-DGTLVIYASTQNPHYDHKEIVTLLGVPDDKVRIIQATTGGGFGSKLDLN-TQGFIGLALYHLKRAVRCVYTREEAYLATAKRHPLTIHMKTGADATGRLRALRAKIICDTGAYGSYGIAVMSRAAVHATGPYAFEAIDVESLCIYTNNPFCGAMRGFGTPQIAFAHESQIDLHAEDLKIDPLQIRLLNALRP-GSETATGQVLHSVGISQCIEAIRPYSQWA------YKKRGIGVGAMWYGIGNTG-----VQNPSTARVEMDLSGAVTLYTGCADIGQGSTTILTQILAETLGLSPEQINVVAADTQFTTNAGATSASRQTYISGNAVKDAADKLSDVLRTEAVNKLRVSKKSLVFADGCVAVATNHEKCVDLASLAKRIHAKGAPLVWQGYFDPET-VP-LSPTDGQGI-PYGTYAFACQMAQVVVDVLTGEITVERIVAAHDVGKAIHPENVKGQICGGTAMGIGFALMEEFKPGE----TKSMKDYVLPTSMDMPEVIPIIIESHEPSGPFGAKGVGEPALIPTAPAILNAISRALNQRIYTLPANLERVLDASIQSGRKK
M--------EVGKSITRVDAFDKVTGRTKYTDDLCDAGAYVAKIVHSTIAHGKVLSVDTSEAEKIEGVVKIVTCFDLGQYRTAGHPWVADRLLLTDEVKFYGDDVAAVIAENEVAANQALRAIKVEYEEYPVVTDVLEAMKDGAPQIHKDYPNNILKHTSLSRGNYAEAIKEEGLVVDRWYNTEPVQHCHIENFICYAYAEG--KRITIVASTQIPHIARRVVGQALGIPWGDVRVIKPYIGGGFGNKQDIL-YEPLCAFLSLQVGHLVKLDCSREETFFANRTRHGIKFHIISHVRKDGTYAARKIEAFSNQGAYASHGHSIAAKGLGAFPQLYPCDNVEGDAYTVFTNRPVAGAMRGYGIPQAMFAVESHTEDVAKIMGIPPIDFRLKNLMPQ-GYKDAFKNENYYDTFRQCIEKGKAYMDYDNRVKELRVRTGIGMAAFWYNTAVWPI----SLESSSSRMVLNQDGSVTLQLGETEIGQGADTAFSQMAAEVLGISTDEVHVVNQDTDITPFGTGSYASRQTYVGGFSIAKTAGLLKQKILDYAYILTNMPPAITDIKNSMIIRTTDNRELISLRDLATEALSDSRHITAESTAQIKS----------------NAYSFGCCFAEVEVDIDMCKAKLTKIINVHDCGKLINPALAKAQVEGGMSMGIGYALSEVQLVDKGKVLNDNLLDYKLSTCMDHPHLETAFIENPEPTSPFGTKSLGEPPVCPVAPAIRNAIMNATGVGVNELPLRPEKLYEYFDKAG--K
MSN-----KFIGKSIKRIEDKRFTTGKGRYTDDIVLPGMTHAYMLRSPYAHARINRIDTSEAETMEGVVAIITGEEVSH--GDTMKEPPHPLLVKDKVRHVGDAVAMVIAETREQAQDAAEAIIVDYEVLPAVVNAAEAVKDGAPLVHDDV-NNICFDWEINKAEVDEAMDGAHHITSLEFVNQRLSPNAMEPRSYIGHYDSVYDKYTLYTSTQNPHLIRLLMCAVLGLPEHKVRVVGPDVGGGFGSKIYHY-TEALVTVAAKKINRPVKWTETRSEAFQTDAHGRDHVTHAEMGFDAAGKIVGLRIKTFANLGAYLSTFTAVPYLHGTLLQGLYTTPKIHLDMTCAFTHTTAVDAYRGAGRPEATYLLERLMDLAAHEMDMDPAELRLKNFIPPVEQPTNVALQYDSGNYHGVLERGLQMLGYEDFRKAQGKLLGVGFSTYIEACGIAPSAVARAGLYEVGQVRVQPTGKVSVFTGAHSHGQGHETTFAQVVADRLGIPMEDVDIIHGDSDTVAFGMGTYGSRSLAVGGSAIMKSLDKIIEKGAKIAAHKLECSEEDIVFADGKFTVTGT-DRSLGFGDIALTAYNLEPGLDFSSFYDPKN----------------FTYPYGCHICVVEVDKETGETKVKRFIAVDDVGTVINPMIVDGQIHGGLAQGIGQALMEGVEYDEGQLINGSYMDYTMPRADDFPMFELDRQETPCPHNPLGVKGAGEAGCIGSTPAAVNAVIDALGVKDIKMPLTSERVWRAM------N
MGN------FIGKAVKRREDARFLKGAGTYTDDIKLPKMTQSAFVRSPYAHAKILSIDITEAEKADGVVAIFTGKDPCG--GETMREPKHPLLAKDKVKHLGEAVAIVIAETLEQARDAAELVEVDYEELPAVTNPLKAMEKDAPLVHDEW-DNAAFDWCINRAEVEAALEKAHHVTVMEYRNQRLAPNAMEPRSYIADYDVNGDRYTLYTSTQNPHLIRLLLCAALGIPEHKVRIVSRDVGGGFGSKIYHY-TEALLTWASKEIGRPVKWTSDRSEAFLTDAHGRDHVVKSKMGFDKDGKIVAHLTDEYCGMGAYLSTFPAVPYLHGTLFQGVYTTPLIHLNVTAPFTHTVPVDAYRGAGRPEATYLLERIISKGAQEMGMDPVEIRLKNFIPPVEQETQVALQYDSGNYERALKKALDKLGYEDFRKEQGRLLGVGISTYIEGCGIAPSAVARAGLYEVGQVRVQPTGKVSVFTGSHSHGQGHETVFAQFVADKLGIDMADVEIEHGDTDQVAFGMGTYGSRSLSVGGSAIIKSIDKILEKGAKIAAHKLEAAEDDLEYANGKWTVKGT-EKSVSFGDVALTAYGLEPGLDFSSFYDPGN----------------FTYPFGTHIAVVEVDKDTGKVELQRFVAVDDVGNIMNPMIVDGQIHGGVAQGVGQALLEEVVYDEGQMITGSYMDYAMPRADDLPMIETDNTVTPCPHNPLGVKGAGEAGAIGSTPAVVNAVVDALGVTDIQMPLKPQTVWKAMQ-----N
MSTARRDYHAVGKCIPKKDSSQLLLGKPVFTDDITPRDALVIKLLRSPYANAIVEDVKTDIALKVPGMVAVYTWEDVPKKRIAGQTFPYDRLILDRHVRSVGDAVAIVVGESEKAVDKALNMIKVKYTILEPVLDFRKSLDNK-VLVHPEDDRNLIHHEEDEHGNVEKILSECDEIIEHTYRIKAAQQAYMETCRAYCEIDR-YGRLHCISSTQIVFHLRRILSNALDIPKSMVRAEKPRIGGGFGAKQTAV-CEVYPAFVTWKTKRPSKIIYSRKECQTIASPRHEMEVTVRLGAMRDGHIRAIDLYTLSNGGAYGEHSTTTVGLSGHKSLPLYGCEATRFSCDVVYTNVQAAGAYRGYGATQGIFALESTVNELAEKLHIDPVELRLKNIVRE-GMFMPAGETANACALDRCIMHCADNFHWADKYPVRGKVRAAGMALAMQGSCIS------NVDVGSCTLKLSDCGTYNMMIGAADMGTGCDTILAQMAAEVLDCEPDDITVFGADTDASPYDSGSYASSTTYITGMATQNAALELRENIKKIGAQMLGHAASEVDFDGKEVYIINP-DGCVSLSDIATKSQNNTIPVDITATYSSPV----------------SPPPYMVGMVEIELDKETGAVKILDYQAVVDCGIPVNPNLARVQTEGGIGQGIGMALYENVTYNAGKIAENDLMQYKIPTRQDVGNINVEFETSYEPSGPFGVKSIGEIVINTPAPALAHAIYRATGVWHRTVPFTPEKILMGMVDPNRVK
M--------AVGQSIPRVDAFAKVTGEAKYTADLVPANAYVAKIVRAPVASGWVRGFDLTEAQAVPGVVRIFTCFDVPDIQTAGHPWICDRKLLNAHIRVWGDEIAVVVARDRISAERAARLVKADIEVLPALSTPDEAMAPGAPCLHEEKPGNVVVHSQFHLGTFDEAAATGAVVVSGHYSVPAVQHCHMEPVHSFAYMEG--QKITVVSSTQIPHIVRRVCGQALGIPWSRVRVIKPYMGGGFGNKQDVL-VEPLAAWLTTQLGHAVNIELSREEVLGCTRTRHAFDWDVQAVASPDGTLLARTYCAKSNQGGYASHGHAIAANAANVFKQCYDRVSLDSESYTVYTNRPTAGAMRGYGIPQGCFITEALTDDLAYALGMDPLEFRLKNCVQA-GYVDPHGITMHAYGLDQVLEKGRAAIDWDAKRRLYDRRRGVGMALFTYKSNVYPI----SLETASCRMMLHEDGRVTVQMGATEIGQGADTVFTQMAAESIGLPVDAIDIQVQDTDVSPFDTGAYASRQTYVSGMACKMTGESLRGKILDYAAGMLERSAEGLTITDGQIVDE--GQTVLTVADVGMESCTNSRHLTAEETYHCEQ----------------NTFATGACFAEIEVDLALGQIHVLRLVNVHDSGRLINPKLAEAQVHGGMSMGLGYALSEEMLFDDCKPLNANLLDYKIPTAMDTPKLEALFVEVDDPTGPYGNKALGEPPAIPVAPAIRNALLHATGVSVHSLPLTPQKLIEHFRAAGDHV
MSDPWEKTNIVGKPLPRVDGYERVSGTAVYPSDLSLPRMIHGAVVRCPYPHARVKGVDTSTAEKMPGVRAVVCNRTTPSDLKWSWA-GIETGLFDPVCRFEGDTVAAVAADTPQQARDAAHAIKVEYEELPFVVDERMALEKDAPRVHEQ--GNQLKKDEYSRGDVATGFSEADVVREREYRTEAELHTPLELHGCVANWDG--DSLTVWESSQGVYAVQAQIAETLKLPLSKVRVIGHYLGGGFGSKLKTG-KSIIAALLAKKAARPVRLFLTREETFLAVGNRPPANMKLKGGVKKDGTLTALEFTGTGTGGAFPAGGTSLL---DWLVRDLYLCPNVRCETTDIYINAGPARPFRAPGHPQCSWALEQLLDELAEEIGMDPVELRLKNIPTV-SQARKGQPPYTTTGLEQCLRQGAEKFGWQQARRQAHIKRGVGMGACVWVAGG-------GGPPSTVIVKLFSDGSVNLNMGASDIGTGTKTVMAMVVAEELGVRPEVIQIEHADTGTTQYATPSGGSKTVPTESPTVRAAAVEVKRQLLKMAADHLEVEVDDLRFEGASVVSKSDSSKKVAITSIPTL--KKRGVVVGVGYRGPNP-------------DGKVVNPFAAQFCEVEVNTRTGEAKVLRFLSANDSGRVMDRLTYDNQVFGGITMGIGLGMTEVRQFDGGKVLNKNWHDYKLPTALDVPRMTSLPIDMPDPEANTGAKGLGEPVTIPTAAAIANAVYHATGKWVTHSPINPPQLMQVLTENRKEG
MTFKTMSNKFIGQSVKRLEDKRFVTGKGRYTDDIVLPGMLHAHFVRSPYAHARVVSIDSSEAAAMEGVVAIFTGDDVKD--GETMREPKHPLLTGDTVKHAGDPVAVIIAESRAIATDAAESVIVEWDELPAVANPAEALRPDAPKVHEQF-DNVAFDWTFNIEEVDAAMETAAHTTTLEFVNQRVVPNAMEPRAYIGSYDEVSDKYTLYTSTQNPHLIRLLMCAVLGIPEHKVRVLGPDVGGGFGSKIYHY-TEALVTWASKQLGQPVKWTSDRSEAFLMDAHGRDHVTKAEMGFDAEGNIVGLRIKTVANMGAYLSTFPAVPYLHGTLLQGLYTTPKINIDMTCVFTHTVAVDAYRGAGRPEATYLLERLIDLAALEMGKDPAQLRFQNFIPPVEQPTQVALQYDSGNYAPVLQRGLDMLGYDDFRKAQGKLLGVGFSTYVEACGIAPSAVARAGLYESAQVRVQPTGKVSVFTGSHSHGQGHETTFVQVVADKLGIPMEDVDLVHGDSDALAFGMGTYGSRSLAVGGSAIMKSIDKVLEKGAKIAAHKLECAEGDLEYAEGKWTVKGT-DKSIGFGDVALTAYGLEPGLDFSSFYDPAN----------------FTYPFGCHIAVVEVDKETGKVDLKRMIAVDDVGNVINPMIVEGQIHGGLAQGIGQALLEGTIYDEAQLTNGSYMDYCMPRADDLPMFETDRQETPCPHNPLGVKGAGEAGAIGSTPAVVNAVIDALGVKDILMPLTPERVWRAM------N
MTASTRSRDVLGTSALRPDGVAKVTGEFSFSSDMRAENMLWGATLRSPHPYARITSINTTKALLIAGVHAIITAEDVPGKLTYGLISSDQPVFAKDVVRYMGEPIAAVAADHPETCRRALAAIVVEYEVMTPLVDAELAILPTTPPIHPD--GNLIRHQRIIHGDSN---ATAEIIVEGNYTIGMQDQAFLGLEAAMAFPDP-GAGVELHIATQWLHEDRGQIAACLNLPENNVRLVLGGVGGAFGAREDIS-LQVHCCLLALRTGRPIKMQYSREESFFGHVHRHPATVWMRHHANRSGKIVKIEARMVFDGGAYTSTSPAVLINGITHTQGPYQCDNAVVDGYAVRTNNPPCGAMRGFGVVQACFAHEGQMDKIAEACGISPVEVRLVNAMHT-GDKIITGQTMSVAPVERCIRETDAIPLPPPMPDLVNIVRGIGWGVSMKNLMYSEG----FDDYATARCTLS-NGVASLKFATSEVGQGFVTLAPQIARSVLGV--DQVVQEVSDTQ-IGSAGSTSASRQTWMSGGAVDGACRLVRERMFEHVGKLHNIDPIRLLIDGTDVVDSIG-DFRISVVDAT-----EGVTFSETFEHHHRKTED-LDE-NGQGN-CHVAFAFVAHRAVVDVDCDLGLVKVVQIATAQDVGKVLNPLSALGQLEGGIAQGLGLAVMEEIVLENGKVRNPSFTDYLLPTALDAPTVVAVMIEEPEPQAPLGAKGIGEPPCISVTPAIVAAIRAATGKALLRVPVRPQDIC---------L
MTT-----RLFGQKITRREDPRLLTGHGRYVDDVA-GTAIAAAFVRSPHAHADILDIDVTGALDVSGVIAVWTHEDLPGQA--SIAPHTGYALAKDHVNFVGEPIVMVIAENRYIAEDAANRIEIEYSIRDAVVGVEESRE-GTLIVHEGM-DNVAAHIVQDVGDVDSGLAGAPHVLELDLEFERSACMPMEGKGVVARWDPGEESLEVHSSTQTSTGLRAVLAAKLEIPLTRVEVITPDVGGAFGVKINHW-PELAVACAARALETTVKWTEDRREHFISSAHERAQTQWVRVGFDDEGHILGLDVKFWHDNGAYLPYGVIVPLNTSTHIMGPYVIPAFRVEYWSLYTNTVMVTPYRGAGRAHAVFMMERTMDAIAAELGLDRTEVRLRNFVRD---FMGAEGCIDSGDFVTSMDKLKSIVGWDEFETYRGRQVGIGIACYIESTGAGPY--------EGGHIEVESSGRVNVWTGLTTHGQAHATVFAQIVADELGVPLETVHVKTGDTRKLPYSVGTWGSRGAVMAGNALHLTAKKVRQKALRIAGESLEADPDDLEIEEGMIQVKGDPSASMPLAAVSVLSNGEQPGLDEQEFFSPLR----------------STVANGMHAAIVETDPETADIRILRYCVVHDCGPMVNPLVVEGQVHGGVAQGVGGALYERMAYDAGQLLNASFMDFLMPFASEVPHIETDHLETPSPLNPLGIKGAGEAGTIPAATAIASAIEDAEGIPIRSMPLDPSTLWHMRTNFARSR
MKS----YDVISTRANRIDTPDKATGKAVFVDDITLPGMLYGALLQSPHAHAKILSIDTSEAEKLPGVKAVITAKEAGQVKGVSPARYDETVFAVDRVRYVGDEIAAVAATSLDVALEAVSRIKVEYEVLPAVFTVEDAVKDGAPQLHDEFKGNLCAEVHQEFGNVAEGLENSDIVITTEMKSKRQDGAFIEMQGCIAEYDN-RGVLTLTSSTQVPHYVQRTVAMVLGMDVGKVRVKKPYVGAGFGIKAAANPMELACCMLARKTKKPVKMNFTREQVFMYGRARHRFHHTITTGAKKDGTLMALKHECWLDGGAYTSFGIATVYYTGSLLGGPYKLANMSYDGYRVYNNKPACGAQRGHGAVIARASFEQQLDMIAEKIGMDPLELRIKNMMET-GDTTCNDLNMSSFGMAECIEAVRNGSDWDKKKGHMPQGKGIGMACGFFVSGAGYPIYRSDTFHGTVIVKLTEDGGALVYTASAEIGQGSDTAFAMIAAEALGIPLENVRLASGDTDMG-VDLGAYSSRQTLMTGHATKEAAENVRRQVLEVLAEQLNVAVEKMDIRNGFIEFDGDPSDKLTFKEASRIAFLERGSIVGTGKYKPHSL---GGKFKGAAVGTSPAYGCSAQVAEVTVDMDTGQITIDKITDAHDCGKAINMTSVEGQMEGSISMGIGEAMHEEVIFDNGRVLNDDLAEYKIVTSMDMPRVKTIVVESDEPNGPFGAKEVGEGAIMPTIPAILNAVYDAAGVRVYELPLTPERVFHAIQEYRASA
M-------DTIGVHISRKEAWNKVTGAAKYNGDTPVAGILYAKVLTSPYAHALIKKIHIAPAMKAAGVKAVITGDYMPT--LSGPILKDRPPIARNRVRYWGEPVALVVASSEAEAMSALQLIKIDYEPLPIVRTIKDAVQPDAVLLHENLGTNISTHEKIRKGNMNLGWQQSDVIVASSFSMPSSDHIALETRNAQAQILP-NGNVIIDTSSQMPFTIKEDLSQLFSIPEGNIIVRVPLVGGAFGGKSSLN-LEILAYLASLAVGKLVRIANTREEDIGTSPAKISVEAQIKIGATKEGYIQALECTYYVDCGAYTDSGPRMAKAISADCSGPYRIENLWCDAFSVYTNKTYVTAYRGFGHCASTFCMERILDQLSARLKMDPMELRMKNLIQP-GDLSPTQTTMNMGNLSQCLEKLKLTMDWKKG----GMVISKGISCFWKTSSSP------TNAISGVVLSLHSDGTVQLNFGAVEIGPGMKTTIAQIVAHKLRMNINKVYVTEVNTQFSPKHWKTVASMTTFMAGNAALKAAEDLKKKLCTIGAAILQCAPEDLDIGNEQVYVTSNPSISIEFKDLAQGYQAIGGQIIAYGSYTMKHLTP-LHQETGEGR-SGLSWTVGAQAVELEYDPKNYTYRILRAATVIDAGTVINPKAAKGVLMGGMSMGLGLGTREEFIYDLNVLENTSLRTYKLIRLGEQPEYSVDFVETPQQDAPLGAKGLGEHGILGIPSAFANALSLAAEADFNKIPISPEDIWKIKTGGHDTL
M-------RAIGSSLSRVGAIDKVTGRARYPGDLNKPGQLYMKILFAGRPHARIVDLDLSAAKQVPGVVAILTAEDVPVNE--GLIIYDQPVLCGDVVRCVADQVACVIAETEEAALEAREKIRVVYEDLPVLTDPVAAMQPDAFIIHPERGSNLLCHYKIRNGDVEAAFAEADVIIEGEYRTPFQEHAYLQPEAGLAWLEG--DQVVVNVAGQWMHEDRQQIAHALGWPEERVRVEYSAIGGAFGGREDMS-VQIVLALAAVKTGRPVKIVWTREESIIGHHKRHPMTIRTRWAATYSGRLLGVEAEVIADAGAYAYTSTKVLGNAHLCVTGPYEWPTAKVDSYAVYTNNIPTGAFRGFGAPQGHFAAEMQMNKLAARLGLDPVALRLKNCLRE-GSQLTTRAHMPGVSLPHVIEAAAERAGWKRPDGSFHIKRGVGFACAMKNVGFSFG----FVDECWAQVELHGGGDVVVRCAGADVGQGAHTVFCQMAAEAVGVPVERVRLVADHTDETPGSGSSSASRMTFYAGNAIRGAAMRALK---------L--WHDEVRPA------------------------------VGTYRYRPRATTP-FDPETGEAD-PNVSYGFVAEVAEVEVDTELGFVHITRVICADDVGKAINPRLIEGQIEGGVVQAVGYAVLEHFQVRNGEVLTRHLSTYLIPTVYDIPDVESLILEYPDPQGPWGARGMAEMPFIPLAPAVASAVYDATGVWFDDLPLTPDKIVAKLHPR---L
M-------KVVNQPIRKKDAMALVTGKPVYTDDLAPKDCLIVKLLRSPHAHAWIEEIQTDRAWKVPGIEAIYTYQDVPQKRMAGQTYPYDRLILDQRVRYVGDPVVIVAGETEKAVDRALKMIKVKYKVLEPILDFHDAKDSD-ILVHPEDNRNLCASEKDSYGDIDRVFEECDVVVEGTYHTKANNQAMMETFRTYTYMDT-YGRLNVVSSTQIVFHLRRILGHALDIPKSKIRVMKPRIGGGFGAKQTSV-AEVYPAFVTWKTGKPAKIIYTREESQVQGSPRHEMEVTCKIGAMKDGKIRGISVYTLSNTGAFGEHGPTTVGLSGHKAISLYDLEAYRFDYDVVYTNVEAAGAYRGYGATQGIFAVESTVNELADKLQIDPIRLRQMNMVKE-GEKMPSGETANSCALDRCVARVKDMIGWEEKFPCRHKVRSVGISLAMQGSSIS------NVDVGSANLKLNDDGFYVLGIGAADMGTGCDTILAQMAAEVLECDIDRIVTVGADTDISPYDSGSYASSTTYLTGKATEEAATELRRRIVEAGAKTLGVEADQVEFDGDFVRCLED-GREISLVDLATASMNNNTAFQVTATKSSPV----------------SPPPYMVGAVEIELDKETGHVEILDYAAVVDCGTVVNPNLARVQTEGGIVQGIGMTLSEDITYSKGKLWENSFMQYKIPTRLDMGKIRVEFESSYEPTGPFGAKSIGEVVINTPLGALTHAIYNATGIRFHELPITPEKIAMGILEHE--S
MTN------YIGKAVKRVEDKRFLTGKGRYTDDIVLPGMLYAYIVRSPYAHAKINNIDTSRAEKMDGVVKIYTGKDIAESGGDTMKEPPHPLLVADKARYMGDGVAVVIAESREEARDAADEIDIDWEELPAVASAKKATEDGAPLVHDEA-NNKCFDWELNKEEVDKAMKQAHHITTLEFTNQRVVPNAMETRAAIGQYEEATGKYTLYTTSQNPHLTRLLLCAVLGIPEHRVRVVAPDVGGGFGSKIFHY-AEALMIWCSERLKRPVKWTSDRSEAFMTDAHGRDHISKAEMGFDKEGNVLALRVKTHANLGAYLSTFPCVPWLHGTLLQGLYVTPKINVDVTGVFTNTVMVDAYRGAGRPEATYLLERLMDTAALEMDMDPAELRLKNFIPPVEQPTQVALQYDSGNYHAVLKRALEMVGYEKFRKEQGKLLGIGFSTYIEACGIAPSAVARAGLYEVGQVRVQPTGKVSVFTGAHSHGQGHETTFAQVVADRLGIPLDDVEIIHGDSDSVAFGMGTYGSRSLAVGGSAIVKSLDKIIEKGAKIAAHKLEASEEDLEFAEGKWTVKGT-DKSIAFGDVALTAYGVEPGMDFSSFYDPAN----------------FTYPYGAHVAIVEVDKDTGHTKLKRFIAVDDVGNVINPMIVDGQIHGGLAQGIGQALFEGAMYDEGQLINGSYMDYTMPRADDLPSFEIDRTVTPCPHNPLGVKGAGEAGCIGSTPAVVNAVMDALGIKDLEMPLTPERVWRHMQ-----S
M-------KIVSQGIKKVDGIGVITGRPVYTDDLSNNNPLIIKILRSPHASAKIINIDKSIAEKVPGVECILTHEDVPMTKLAGQSYPYDRRILDEYVRYVGDEVAIIAAVDEKTAVKAMNLIKVQYDVLDAVLDYEKAVDNP-VLVHKE-DRNIASSYVIENGDLEKAFTESDVIIEETYYTQPQIHAMMETYRSSTYLDA-NGRLCVISSTQIPFHVRRHLARALEIPRSKIRVIKPRIGGGFGGKQTAA-TEIFPAIVTLKTGKPAKLIYNRSETHTCTTSRHGMRLKVKMGSDLEGNIKGFSIDILSNTGAYGEHAPTVTKLVAFKTSPLYDKAAVKYDAKIVYTNTMPGGAFRGYGATQGTFAVESAINELAKKLGIDPTVIREKNLVEP-AP----EKYIVSGDIKKCVEKGKEIFGWDERYPSRGKIRSAGMAVTMQGSGIA------GIDTASATIKLGDDGTYTLFLGVTDMGQGSDTVLTQMAAEVLECGIDKIILNSADTDVSPYDPGAYASSGTYVTGNAVIIAANKMRTEIINGASEILKVSDDQIIFDGENVETEN--GEKISLEDLANRLIEGKNQITVTGTWGGES----------------SPPPFIAGFTEVEVDPETGEVEVLDFLSVVDCGLPINPNLARVQVEGGTAQGIGLALYEDIQYDSGRVKNDTLMQYKIPCRRDIKNMAVEFVYSHEPTGPFGAKSIGEVVVNTPAPAIADAVYNATGVRIRKLPITAEKVLLGMMEN---M
M-----KYKYLGKKIIREDSLERVIGKTKYTLDMKVDDMLYAKLIVSSHPHARY-KLDLTEALKVEGIEKIYTYEDIKHTNWFGIQGKRDELIINDVARFVGDRIGIVVGKDKDSVEKAVSKVKIEYEDLDVLVDLQDSIDEKS-IVKGD--TNLCYSRKIEYGDYEKEKSKADITVKTEGYTPKIHHLAIEPHVCLSEIDI-FGNLVIWTPCQIAFAIQMHVSRVLDIPFNKVRVIKSNMGGSFGGKQQPI-LEPLSAFVTMDLKRPVMMYMNRYETLVGTVSRNPMRVQIETSVTKEGKILCRKVDAQVDGGAYDTNSSSIVNAFMKKLFRLYKIPSQVTEGKSYYTNTIPGGAARAYGGPQSHAISEINMDQVAAALNMDPCEFRLKNLADP-YTDDPTGPNLGNSQVKECMIRGMERFDWLNRRKSIRYAYGVGVAAATHGNGYKGA----FPDFCNVEFTLFSDGTALVKIAVHEQGCGTIASLTQVAAEALDLDTTKIRMTEADTLLTPYDSGTQASRVTFVNGGAIKKAGEQLREKLIDVAVQSKGFAREDIYTDDGKVYSKKSGEF-VEYSELVAYVENNFEAMTVYVHHEQEA----------------NPAAFAVFFAEVRVDKYTGMVDVTDALAVHDIGQAVNPMLVDGQIYGGAHMSIGMALREEIVYEKGYLKTDSLSKYHVFNSQDMPKIDILLIESEDKSAPYGMKSVGELSCVAPAPAVINAINHALGTKISTYPASPELIIQELDKMS--K
M------KKVVGQKVKKVDAIEKVIGKAKFAKDYSFDDMLYLKILRAPHPHAKIIDIDISKAQELDGVVRIVTADDLPELNNFGLILKDEEVFVKEKTHYMGDALAAIAAESEEIAHEARNLIEVEYEELEVIDNPFRAMEDDAPKIHEE--GNVVCSHNLEKGDVEQGFEEADLIISNEFQTQHIEQLPLEPEAGVAKYDSETDTYTLWAPTQWLHDTQGDMAQSLGVPPEKIKINQPTIGGAFGKREDIS-VHLHLAIMAKLTGKPVKLAYTREESMITQSKRHPITFKFKTGVTKDGEIIAWESEVIGDTGACASSGPAVVHQALYHCTGPYNVPNVKGKSYTVYTNNTYAGAMRGFGATQSAFAYESQIDIIAEELGMDPYEFRLKNAYDI-GSSTPNGQILSSVGAKESLKKAIEAADYQKKSASTTKKCGKGMATIMFGNGYGEG----FPDHSFCTVKVKEDGDILIETAAADVGQGVLTVVTQIVSEVLNISQDRIEVAPGTTEDMKNAGSTSASRQTIFSGNAAKVAAEELLGQINHQAFMELGANYPEFEVKDGKVVPFEGE--ELTFKELAQIAKNKGEPLKAEGCYFPET-YA-PDEETGYSELAYVTYTFNTHVAEVEVDTDTGIVTVLRMVTAPDVGKAIHPQNIEGQSEGGTVMGMGMALMEDQIIDEGITMNPNMSNYLVPTTMDVPEIETVIVESGDGPGPYGAKGIGEPVTLPAAPAIINAIEDAIGVRIKELPATPEKILKALREK-NDN
M--------EVGRSLTRVDAFDKVTGRAKYTDDLHGEAILVARILHSTIANGVVRSMDISEAQAVPGVVKVLTCFDVPDIQTPGHPWVADRKLLAIRVRIYGDDIAVVVAENELAAQRGLEAIRVEYEEYPVCTTPEQAMAEGALPIHEEHPDNVLKHTLFNVGDVDEVFADAYRVFEDHFDTQAVQHCHIENPVSYAYMEA--GRIVVVSSTQIPHIVRRVIGQALGIGWGNIRVIKPYIGGGFGNKQEVL-YEPLNAWITTQVGRPVKLECTREETFQNTRSRHPIHFDLKAAVGPDMRLMARECRAVSNQGGYASHGHAIVANAVTGFRQTYDVLAHRSEAWTVYTNLGSTGAMRGYGIPQCNFAGECMMDDIAREMGWDPLEFRLKNSMPL-GYVDPTGITCHSTGLRDCIRKGADFIRWRELREKYAIRRGVGMAVFSYKTGVWPI----SLETSSARIILNQDGTVQLQLGATEIGQGGDTVFSQMCAQAVGIPTEDVHIVFQDTDTAPFDTGAYASRQTYVTGKAIKRAGEIFRDKVLDYAAELTDLDPGNLDIRGRDVVSTVSGAPVLRMADLAMEAFQHCVHITAEATVQCKN----------------NTFSFGCCFAEVEVDIPVGKVRVLRIVNVHDSGRLINPKLAEAQVHGGMSMGMGYALSEEMKYDDGRLLNGNLLDYKLPTAMDHPEFHALFVETDDPSGPFGNKSLGEPPAIPVAGAIRNAVLQATGVGLRRLPMNPQRLVEAFTEAGVGD
MD----NYKYVGKSLIREDSLERVTGKTKYIIDVKKQDMLYAKLILSEKPHANL-TFDLEEALEVDGIKAIFTHKDVSKVAWFGIEGKRDEYVLNEKARYVGDRIALVVGTSKESVEYAIKKVKITYEELPVTVGLDSAKRDEV-IVKGN--TNLGFERHIETGDYEKAKSEADYVISDIGYTPRTHHLAIEPHSALAEIDD-YGNLVVSSASQMVFTVQMHLARVLEIPFSKVRVIKANMGGSFGGKQQPI-LEITAGFATWKLKKPVLVYMDREQSMIGTVTRNPTRQRIETAIKKDGTILGRKVEVEVDGGAYDTNNSSVTNALAKKLFRLYKFKNQEFMGRAYYSNVIPGGACRAYGGPQAHAITEINITNAAKAIGMDPCEFRLKNLVDP-YAEDPTGPNLGKAAIKECIIKGMEAFNWKEKYKNIRYAYGVGVSAVSHSTGYWGT----FPDFTNVEMVLSPDGTVLAKVAVHEQGCGTITSLTQMAAEALDLDVKKINVTEADTFITPYDSGTQASRVTSVSGGALKKAGEAIIEKLFDTLHKVKDLNISDLYTDNGVVKVKNSKE-EYSYGEIAMMREHLQDYMSVYINHESTG----------------NPASLAACFAEVKVDKKTGFVEIEDLLSVHDIGKAVNPLLVEGQVQGGCQFILGMALSEEIVIDEGYVKNPTLSKYHSLNVHDMPNVRTLLIESEDESTPYGVKSIGEISAVAPAPAVLNAINYALGTNITDYPATPERIIESIESLEGEQ
MTPAGTDGTAVGESVEKVDGWGLVTGKARYTDDVPTANALEGRLLRSPHAHARVRSVDTEAADALDGVEAVLTHEDVPQERRTGFPYPFDERVLNERVRYVGEPVAAVAARSVDAAERALEAIDVDYEVMECVVDPEEAMAPDAPTLHPE--RNVVCETRHEEGDIEAGFEEADTVVEGEYESQIVQQLPMETNTTIAWIDD-RERLVLRTTTQVSHICRDKIARAFDLDRTDVKVIKPRVGGGFGVRQDTV-PQFICAALALATGRTVRLKNTRKEDLHVSQTRHAQTVEIKTGVREDGTITAMHVDITSNTGAYGCHALAVLSNAAHEPMSVYPTENRLFTGRAVYTNITPGGAMRGYGAVQGTFGVESHIDAVADAIGMDPVELRRHNVITE-GEESPPKSKLESVGVSECLDRACGAVGWSDG----RYERGYGVALSMAKSGVP------NSEYSRCSITLEDDGTLTVRIGVGDTGQGSETVMGQIAASVFGLDTESVHVKADDTDATPWDNGAYASSTTYISGNATEKAARDLAKKVRELAAEWHNTDPDAIEVAGGDVVFGDGT--STSLESFAAEAFGPKRRLIGTGEHVTAL----------------SPKPFAAQLAEVEVDTETGEFEVLRLVNSVDCGQALNPANVRGQVIGGAVMGLGQTLSETLSFDEGTPELRGLRDYEVIHAPDLPDIETEIVETYEPTGPYGAKSVGEVSVLGPSPAVANAVDDAVGVRVTELPITAAKVRDGLEEG---E
MATTTKPETLFGKRVRRQEDPRLITGTALYLDDLKVPGMHHACIVRSPHAAARIRAIETRAALAAPGVVAVFTGDDIKDLG--GLRRPHHHLLAQDRVYFVGHAVAVVVATDRYLARDAADLVEVDYERLPAVADPEKALAPSAPAVHPQW-DNIAFNFHQEGGDTEKAFRDADLVIRQRITSQRLLPTSIETRGVLAEWRAGEKSLTLHSSTQIPHLLRSLLAGILGMPENRLRVITPEVGGGFGAKADVY-CDALMAFIAMRINKPVKWVESRRENYQATIHGRGHVDYFELAARRDGTILGLKLKLIQDLGAYHQLLPIIPTLSVLMMPGLYRFQNVSADVVGVFTNCMPTDAYRGAGRPEATHGIERMVDMLAQELKMDPAEIRLKNFVHA-DEFTATGLLYDSGDYAKPLHKAMNEAGYQQLRQEQGRLVGIGISTYGEICALGPS--LPAGGWESATVKIEPSGKVTVLTGSSPHGQGEETTFAQIVSDELGVPMDDVLVVHGDTAVVQYGIGTFGSRGTAVAGTALFYALQDIKAKMKKFGAMML--GTEDVNFSGGRCVDETC-GKSVTFAEMATAAHNTAPGLVATHFWEPPN----------------FTFPFGAHIVVTEVDRETGAIEIQRYVCVDDIGRIINPLIVDGQVHGGVAQGLGQALWEQAVYDDGQLVSGELTDYALPKASGMPWIESSHTETPSPVNPLGVKGVGEAGTIGCSPAVVNSVVDALGVKHIDMPLTPEKIWKLIQEAR--A
MTATTEPRLEIGRDRRRKEDQRLITGRTKWTDNIQINGMLHLAMVRSPFAHAKITNIDVSEAKASRNVVDVLTGADLAE-T--DQVTPTHLPVPADRVSFAGEIVAVVVARSQAEARDAAELVDVDYEELPAALDLKEAAADT-VLAHPDL-TNKSALWKFTGGDVEEAISKAREVIEREFRQQRLIPAFMEPRSTVVD--PTGEQLTMWSATQIPHILRFALAATTGMPESKIRVIAPDVGGGFGGKLQTT-PEWITVAVARRTGKPVKFTETRSESLMSAHHGRDQWQKLTLAAEKDGTVTGLKVELLADLGSYVSLVGGVPVLGAFMFNAIYKFPAYHFACQTVLTNKTWTDAYRGAGRPEATFGIERIMDELALELGVDPLEVREKNWIKA-EEFTVAGLEYDSGNYEAATAKAKEMFGYDELRAEQGDQLGIGVSTFTEMCGLAPSRVYGAGGWEHASVRMLATGKVEIVTGASAHGQGHETAFSQIVADRLGVPFEDVEVLHGDTQVAAKGLDTYGSRSLVVGGEALVKATDKVVEKAKPVAAHLLEANVEDIEFKAGSFGVRGT-DAAVSIQDVAGAVFGMEPSLDSDATYDPIN----------------FNYPHGTHLCAMEVDTETGQVKMRKYTCVDDIGNVINPLIVEGQVHGGLVQGIAQALWEEAVYDDGTLVSASFVDYLVPTAADTINYDVGHNTTPSLTNTLGTKGVGEAGTIASTPAVVNSVLDAIGVKDIQMPCTPERVWKAIQDGTAGQ
MPADVAELKTVGKPLRKKDAMNLLLGKPAFVEDVTPRDCLVVKVLRSPHAHARIRSINTAVAMKVPGMVAIYTWQDVPRNRNAGQTYPHDRLILDQRVRFVGDAVAILAGETEKAVDKAMKLIKVDYEVLPAVLDPHTAKDNP-VLVHPEEDRNLVASETCGQGDVEAVLAHCDVVVDHVWHTKACQQAMMETFRTYTEIDP-YGRLHVVSSTQIVFHVRRILSIALGIPKSKIHVEKPRIGGGFGAKQTSV-SEVYPAFVTWKTGRAARIIYTREECQIAGSPRHEMEVHVKLGADKNGKIRAMDVYTLSNSGAYSEHGPTTVGLSGHKSIPLYSLEAFRFAYDVVYTNVQAAGAYRGYGATQGIFAVESAVNELAGKLGIDPVQLREQNMVRE-GMIMPANEPANACALDRCMARCKEIFHWDEKFPVRGKVRAAGVAMAMQGSGIS------GVDVGSATVKLSDDGSYNLIIGAADMGTGCDTILAQMVAECMDCDLDNVAVFGADSDASPYDSGSYASSTTYVTGKAVEKACEQLKGQLCTLAAESLHCDPAALEFTGKAVRRCDG-TGEISLADLAIKSQSNNTAVQATATHSSPV----------------SPPPFMVGMAEIELDKETGSVTVLDYKAVVDCGTPINPNLARVQTEGGIVQGIGMALFENVTYSDGRILENSLMQYKIPTRLDMGHLQVEFESSYEPTGPFGAKSIGEIVINTPSPAIAHAIYRATGLWFRELPITPEKILMGLRAKA--Q
MTRAAETKPPVGESVDKVDGWGLVTGNARYTDDVPTPDTLAVRILRSPHAHARIRAIDTEAAASLDGVRAVLTHEDVPDERRTGFPYPFDERVLNETVRFVGEPVAAVAARTADAAERAVDAIEVDYDVHEHVLDARSAMEPGAPTLHPE--RNIVCETSHEEGDVEAGFENADAVVEGEYETQVVQHLPMEVNTTIAWIDD-RERLVLRTTTQVSHICRDKIARAFDLNRTDVRVIKPRVGGGFGVRQDTV-PQFIAAALALETGEKVRLRNERKEDLHVSQTRHAQTLRIKTGVREDGTITGMHVDITSNTGAYGCHAFAVLANAAHEPMSVYPCENRLFTGRAVYTNRPPGGAMRGYGAVQGTFGLESHVDEVAAAIGMDPVEFRRRNTIEA-GEGSPAEKTLSTVGVTDCLERAAETIGWTEG----RYRRGYGVALTMAKSGVP------SSEFSRCDMTLEDDGTLTIRVGVGDTGQGSETVMGQIAAGVLGLDTESVYVKADDTDATPWDNGAYASSTTYISGNATEKAARDLAASVRELAGEWFEVAPESVEIADGEVRIPGED--AMTLEQFAATAFGPKRRLTGHGKHFTAL----------------SPKPFAAQLAAVEVDTETGEFEVLRLVNAVDCGRAVNPANVRGQIIGGAVMGLGQTLSEELSFDDGAPELRGLRDYDVMHAPDLPEIDTELVETYEPTGPFGAKSVGEVTALGPPAAVANAIRDAVDVRVAELPITSSRVWDGLQEG---R
MTE-FTEGESIGDSMERREDLELITGHGDYLDDLKRPGMLYVSFVRSEYAHARIEDIDTEAAEAHDDVVAVFTHEDVEAAG--NLTETEHLLFARDKVRYQGKPVAAVVATDRYAAHNALDLVDVNYERLETVTDPVEAANEDAPTLHEER-DNVAFTWGTDEEAVEEAFEAADRTVSFEYENQRIVPNALEPRGALAEYDPYDEQLTVHTPSQQPFLHKTMLADVLDHPERKVRVQAPNIGGGFGSKSMVY-PEVATAFCAMQLDQPVKWVETRGEAFQADEHGRGQYVEAEAAVDEDGRMTGLRVESTADMGGELGSKCLAPTTFGLLLSGQYEIPAIRFDSTAVYTNRTPTGVYRGVGRAEAICTLERLVDKIARELDVDPAEYRRDHLIEP-DQFTGLGSTYDSGDYEKALDKALDMADYEELRERQDRYLGIGISCFIESGGLAPSSLVKSSYWESSTIRVHGSGEVTAYVGTASPGTGVETTHSQIVADKLGIEVDDVSLYEGDTDRVPDGTGSVGSRSAPVGGGAIKHSIDKVVQKATEIAAHHLEASPEDVEFEDGEFYVSGAPGRSMSLQAIATESQDMEPGLEATSYYDPEN----------------FTWAFGTHVVVVEVDGETGEVELLDYIGVDDCGVQINPQVVEGQIQGGIAQGIGQALYEGAVYDDGNLLTGAFQDYTVPKTTLMPDLTLDSTETPSPHNPLGVKGVAESGTIGATPAVANAVVDALGVENVEMPMTDRRVWHAIQDAEEGS
MKKGQHDWSILGKSVVKKDTMEKIMGSAKFAADMELPNMLYGGVFRSTICHGAVKNFDPSAALEIPGVVCVLTSKDIPGKNRIGIILKDEPILVDDKIRRYGDAIAVVAAETPELVRDALEAIKVEYEEYEPILTMERAAEEDAPKVHGE--TNVHQKKHLEHGDVDEAFKHCDVIIENDYETPMLSHMFIEPDAGVASFEN--GQMIVYSSTQNPHYDRGEIAGMLAFPQNRVSSVQVTTGGGFGGKLDIS-VQCHAALLSYYTKRPVKIVRGRMESTMVSSKRHPFKMHYKTGATKDGKVLAVQATLLADTGAYASYGPAVITRAVVHAAGPYEVPNVRVDATFYYTNNPMAGAFRGFGVPQVAVAHEGQMNALAKALNMDPIELRIINAHRP-GSVTSTGQVLENVGFVQCLEAVRDKASQVPP----NKRRGRGYGCMYYGIGNTG-----LPNPAGAFVEVLPDNSVNLMVGCADIGQGSTSAMAQIAAEELGLEYEDIHVTFANTEVTPEGGATSASRQTFISGSATMLAARMAKNTLAEVASNYLNVPQDKLVFRHREIYSSEDRSVKMTYPELMGEMKRLGKLALGSGAYNPRT-TG-LNAEDMFGV-PFEVYSYAATIVDLEVDVETGLVDVLNVVSAHDVGTAVNRQAVEGQVEGGVVMGTGFALMEKIETKDGRITNPVFSKYLLATAMDAPTIYPIVVESSSKTGPFGAKGVGEPALIPTIPATADAVENALNIRFGKLPIQHLDIMRELYK----K
M-------------TNRLEGNEKVTGKAIFAGDIHVEGIVVGKILRSKVAHARIKNIITDRASKLPGVLAVITGKDFPDVYG-GRTVRDEQAMVKNKIRYIGEGVAAVAAVDEETAERALELIEIELEELPGVFSAEGGLEDNAPLIHENWQDNIDALVTAKKGDIEAGFAASDLIIEDEFILPLIHHAPMEPKATVAYYDS-NRKLTVWTGTQSAFSVRRGIARYLQLPLSRVRVVGVRVGGGFGAKTTAT-IETVAAMLAIKSGRHVKIEMSRQDDFYAANPRNSMKIWVKTGVKKDGRLIARQARILVDSGAYDIFGANTTSQVVTLITGPYKFEHLDIEGTCVYTTKIPCGACRGPGGPEAHFAAETQMDRIARELGIDPFELRRINALEA-GDDTVPGQVLTDYGYTNVLNQLEIA----DH----GKARGIGIAGCFWGM---------SGIGSGATIHLNEDGSVTLFIGAVEIGNGVITAMALLVAEELGIPVENVSVISGDTDAGPYEGGAVGSRTTHDLGVPVLNAAREVKKQVLSFASGQLDVDVKELELGDSRIFVKNDRSRMLKLEQVANSRITGGGPIVVTASSTPFK-PD-YDKQRVHSRASKPFFVFGAQAAAVDVDLVTGKVSVCKVIAAHDVGKAVFPKGVEGQIQGGVAMGLGYALSEEAVFDQGRMINANFLDYRIPTMLDVPEIIPIIIEKPNARVPEDIRGIGEPPAIPTAPAVANAVFDAVGVRINTLPITPERVFMAT------K
MTSTQGLRGGVGDSPVRPDARLKVRGEFAYSSDLWMENMLWGTTLRSPHPYARIRSIDISPALKLPGVRCVLTAEDVPGVKFYGNDHPDQPVLAMDVVRYQGEPVAIIAADHPETGRRAAKLIEVDYEVLEPLTDPRRAILDESPHLHEG--GNIVRHQPVRVGD--PDNATADVVVTAEYEVGMQDQAFLGPESGLAVPAE-DGGVDLYIATQWIHNDLWLVAPCLGLPEDKVRMTQSGVGGAFGGREDLS-VQIHACMLALHTGRPVKMMYNREESFFGHVHRHPALMRYEHGANRDGKLVYAKAEIILDGGAYASTTPAVVGNAASLGIGPYEVPHIKIDAWGTYTNNPPCGAMRGFGAVQACFAYESQMDAMAAKLGLSPVEFRRRNAVSQ-GSALATGQVISPAPLAEMLTRLEAMELPR--DDGYGVKRGVGYGVGIKNICFSEG----FDDYSTARVRLEVEPVALVHTAGVEVGQGLVTLEAQIARTELGV--EQVTIVPADTQ-VGSAGSSSASRQSYMTGGAVRQACLAVRAVVAER----VGSSADEITLTGGKIVSATR-GVIGALAEIL-----GDSPIEQTREFRHRPTQE-MDPVTGQGD-SHTQLALCVHRAVVDVDVDLGLVKVVDLAAVQDVGKILNRLSLEGQIHGGTAQGLGLAVMEEILVTDGKVRNPSFTDYLIPTILDMPPMRMEILEYPDPNAPYGLRGAGEPPTLSSTPAIAAAIRDATGLRLPRVPIRPEHIT--------NT
MTM---EYKYLGKRIMREDSYERAIGKTQYTLDMERKDILFAKLILSTKAHAKY-SLDISEAVKVDGIVKIYTSKDVEHTNWFGIQGKRDEKLINDVARFVGDRIGIVVGKSKDSVEKALAKIKVNYEELKAVVDLKDSIKDEF-IIKND--TNLCYKKSIAYGDFEQSKKDADYIVKTSGSTQKIHHLAIEPHVCLSEIDI-FGNLIVWTPCQVAFAVQMHISRILDFPYNKVRVIKSNMGGSFGGKQQPI-LEPLSAFITLDLKKPIMLYMDRYDTLVGTVSRNPVQVDIETAVTKEGKILGRKIDAYVDGGAYDTNATSIVNAFMKKLFRLYEIPSQCAEGKSYYTNTIPGGAARAYGGPQSHAISELNIDDVARKLNMDPCELRLLNLAKP-YQDDPTGPNLGNAQVIECMKQGMERFDWYKRKENIRYAYGIGVAAATHGNGYKGA----FPDFCNVEFTLFSDSTALVKISVHEQGCGTIASLTQIAAEALDLEPAKIRMTEADTLYTPYDAGTQASRVTFVNGGAIKKAGEQLREKLIDTAVQLKNFDRKDIYTDNGKVFCKKTGES-VDYSELVKFAENNFEAMTVYVHHEQEA----------------NPASFAVFFVEVKIDKYTGIVEITDALAVHDIGQSVNPSLVEGQIYGGAHMSLGMALSEEIVYDEGNVKTNSLSKYHILNSQDMPKIDILLIESEDESAPYGIKSVGEMSCVAPAPAVINAINNALGTNITNYPATPEKIIEAIVEKEINN
MKK----LREVGRSVVRVDARDKVTGRAMYADDLCPKPCLEARILHATIGNGLVKSIDVSKAREVPGVVAVYTCFDVPDITVAGHPAVADRKLLDARVRLYGDNIAVVVAEDTVACDRGLAKIEVEYEEWPVVYDPKESLKGTEHPVQDRRPDNLVAHTLAETGSVDEALADRHHHVSIHVESAEQSQVHIETCVSFCYGES--GRIVCVSSTQIPHICRRVIGQALGIPWGNVRVIKPYIGGGFGTKQDIH-YEPLNAWICQQLGVCVRLELSREELFFATSGRQPKTFEIEATVDDDMNLCARSILAYSNTGGYIHHGHALVLNSVNSFRWLYQEDVIRCEAYTVYTNGPHTGAMRAYGVPEGNWAAECLMGDIAYDRGWDGVEFRMKNAIRQ-GFVDEFGNYIRSNGLAECVEKGKRYIGWDEHKATYPIRHGVGVSLFVYKTAVAPF----ALETATASMTLNQDGSIQLQMGATEIGQGADTVFSQMAAEAVGVDTEDVHIVQQDTDVTPYDSGAYASRQTYVSGTAVKQTGQVLRQKILDFARFLHPDAQGELDLRDHMIVDV--GNKVCDLCELALEAYDHNDQLHAHETVNVHT----------------NALAVGCTFAEVTVDMPLGQVTVDRIINVQDNGRLINPKTVEQQVHGGMSQSIGYGLYEELLVDEGRCRNNNLLDYKIPTTMDLPDLEAQFVETDEPTAPYGNKAVGETPTISPAAAIRDAILDATGVKFYHEPMTPQRLFEGFRKEG--V
MANGGEEKKWVGKALPRKEEDRLLRGRGRFADDIKLRDMAYLRFVRSPYAHARIISIDTSAAEALAGVVCTLTGKEIVPQT--GPSKVRDYPFAVSKVRYQGEPVAAVVAESASIADDAAELVRVEYEALEPVMDAEQALQDN-SILHEEA-TNKIWHGVFEYGDVEKDFQDAAFVVRDRLHFHRFSSTPLENNVVIGEWNLKDDRIYYSCNNSFPSFAIQFLSAHLNVHIDRIRVQTSDIGGSFGIKITNY-PMAVVALASKKAGRPVKWVETRSEHMTSSAHGNERTFDTRVALDKNGLITAITSRHIDDCGAYPRYEPLGCVIWSQVFPGVYRFKNARIDFTQTVTNKCPVGPNRGYSRMQHLWFLERVIDICAHELGIPADEMRMRNYIRP-EEFTPNGCVYDSGNYPGMLELAKQLIGWDAWKKKQGRLIGIGIGTTLDSGNFGQSQIPFSGNSQGANCKLDIYGEVVVAVGSCPQGQGHETTAAQVVADVLNISPDLITVRTGDTERNVHTFGTYASQFAVSGLSAVHGAAQKLKTEMKRLAAFVLESEEDDVEFGVGALRAKRT-GKSINYWGLANIVNMYDITLNCRYIWRAPFKV--PDKQRKYGN-LTLTYASQLHIAVIEVDRETFIPTILDYVAVDDCGTVINPPIVEGQVYGATAHGIGAALLENCAYDAGNMLTSTFSDYTPITALNMPKIKYGHIQTPSPHSYSGAKGMGEGGA-APIHTISAALQDALGIIIEDSFNNADSLFRALVGKERAS
MTA-GVAPTHVGSRTRRLRGDAFLTGRARYVGDIRPAGALHLAILRSPHAHARIVDVDLEAARRSPGVVAALDGVGAAELA--GGRSVEVRCLALGEVVHVGQPVAAVVAETIHDAEAALDAISVEYEPLPHVLDAVRALESTAPRAYADW-DNVVMAGSYTQGDVDEELTRCERVLTTTMTIQRYSQQPMETRGYVATWDEQTRRMTLHGSCQNPHPLRAVLASALRLGEEQVQVVVPDVGGAFGLKMHGH-PEPLVCVLSRITGRPVRWTERRSDCLLV--GGREQHHEVTVGFDGDGRVRALRDDLVANVGALGAAPWGMAYLTALAFPTGYDVQVVDARFRIVATNKSPWNASRGYGKEATNLMMERVMDLVARELGLDPAEVRHRNLIAD-DAFTTAGLNIDSGQYHLALDRVRALVDEPGVRRGQATRTGLGLAFELTPEAGGTP--TLVGGFDTSTVRVAPSGQVTVLTGVTSPGGGNDTGIAQIVADRLGVAPAAITVVQGDTDRCPYGFGNFSGRSMVVGGSAAALAAEDIALRLRTVAASLLDVTVDEVVLADGRARAG---DRSCPLEEVALTVYGVTPALESTRVYKPDNLTF-VPDEHGRPQ-TYPTYSYAVHAAVVDVDVETGISTVRRFGVVHDCGTVINPTLVEGQMHGAVAMGIGAALMESIVHDDGCLVTDRLKRYLMPRAGDLPDIEVEHLVTPSPFTLLGAKGAGEAGVGGALSAVVNAIDDALGVVLDRLPLTPPTVLAALQTAERNA
MTT-----SIIGTRVQRVEDPELLVGGARYVDNIDATDPLHLLFFRSTLARANIASIDIENALQHDGVVAIYTASDLDLPA--PLEEIRRPPLAKTQVNFVGEPIVAVVATTKEAALDAMESIEVSYEALEPVIGLERAVSEAAPQLDHRA-RNVARGYRD--EGFEHALDGADVVVRARIVNQRVAVCSMEGNAILVDPLIPDLLVNIWVSTQMPHQFASIAASILGLKDSQLRVVAPHVGGGFGGKAGVT-AHIVAIACAMRLRRPVKWVESRSENMVAMPHGRDQLQYVEMGLTRNGKITGLRCRMLGDAGAYGGFGGGLVGSTRTMSQGVYDIPKVAYSAAAVITNTTPVGAFRGAGRPEAAAFLERLIDIAAQELGIDPIAIRKNNFIEP-GSFTKTGVVYDTGDYERAFDTLLSHAGYEELRKEQGSLLGIGVSTYVEITAAGSG--------EFADVEIKKDGRAQIKVGTSSHGQGHATAFAMLVSQELGVAISDIDFVQSDTALVPRGNGTGGSRSLQLGGSAVAKAASEVKTLAFQVLSRRLEVAEEDLTVVASGVEVKGVPSSRLNWREIYRLA-EEGVDLKSEFDFTSAG----------------PTFPFGAHLSVVEVDLETGRVTPLKHFCVDDCGTVINPLLVEGQQHGGAAQGIAQALYEHFQYQSGTPLTTNFSDYAIPAASELPNIATYRTETPSPNNPLGAKGIGESATVGATPAVQNAVVNALGIRHIEMPCTPERVWRAINDANVDI
MAK----LKYVGKPFPLKEASQKVTGQLLYNSDKKAYNLLHAKMLLSPIPHGIIKKINTAQAEKLPGVKGIFSYLNSPKTLEYDDYSPKNELIFSKIVRHVGDRVAVVVAMDLETAQAAVDLIEVEYEELPVILDLEDALHNTNVQIQPPIP------YNYVIGNPASGFEDADYIFSHAFASPKGHHCTMETSCVIASCDS-LGKVTIQTNTQNCWMVRYTVASALDIPLNDIRVIKVDGGGSFGLHLEAT-LEPLVAFLAKQTKGTVKLHLNRNETMLSTRCRTSVKTKIKTGVKKDGTITAMDIQVIADAGAYTSISAWMPKSIGNKVKRLYKIPNLSYKGNLVHTNTAVSGSFRGFGTAEIFAALDTHMGNLARELNLDQVEFRLKHVMNP-YDNDPLGHTFGNSGIKECLTEGAKAFGWDGKKNITRYKYGIGVGCCAHTNGCFGY----HQDFAAMTLRINEEGAALLNTGLHDLGVGTKTMLAQIVSEVLDIEMSKVTPLECDTERSSYDVGTQATRTAYVGGNAAKAVSEKVMLMLLEEAAKMLSVPRTELIVEKGHIKAINNPEKAASYGEIVMYSLKNNKEIFAYDSYAAQA----------------NPTSYAVNFAEVRVDTKTGHVDVLKIVSAHDIGKAINPMLVEGQIQGGIAMGLGFALSEELEYTPGKCKNPNFSNYFPFRASEMPEITKVLIEKGEVHGPWGAKGIAEITAGAVAPAIVNAVNNALNTNMTILPLNTERLLKEISTKV--N
MFCTSKEIGGLGHGLKRKEDARFIQGKGHYVDDIKLPGMLYMDIVRSPYAYAKILNIDASKALEIPGVLAVITGRDLEKYN--TLMSDTQMVLPTDTVMYYAQEVCAVIATERYIAADGVAAVEVEYEPMKPIVDAHKALDPGMPILRPDK-DNHIWHWEADREATDKLFANAEVVVKEQVYIPRIHVASIETCGCVADFDPIEAHLTMYMTTQAPHAIRTVIALVVGLSEEKVRVIASDIGGGFGGKVPVY-PYVIAIAASVLIGKPVKWIEDRMENLQADSFARDYDMTCELAATKDGKIQGLRIKTLADHGYTDAAAPSKYAGMFSICTGSYDYGVAFTEMDAVYTNKPPGGAYRCSFRTEAVHAIERMVDRLALEIGKDSAQLRMENFIKK-EQFSPLGWEYDSGDYGPALQKAMDIIGYDELRKEQGELMGIGICSFTEVVGAGPSKD--IKMFDSAEIRVHPTGKAIARFGTKSQGQGHETTYAQIIAQELGIPAEHIHIEEGDTDTAPYGLGTYASRSTPTAGAAAAVAARKLRDKARKIAAYLLEVSEEDLEWEVGKFFVKGAPEKSKTIQELVFAAYGMEAGFEATHYYDPPN----------------LTFPFGSYICVVDIDKETGSIKIRRFVAIDDCGTIINPMIVEGQIHGGLTQGLAPAMFEELIYDEGNMLNGSFMDYLVPTSVESPKWETGHTITPCPHHPIGAKGVGESPTVGAPPAIANAIIDALGVTHIDIPITPLKVWNILVEKGEAV
MA------SIIGKRIPKIDAKAKVTGRAAYAGDLKFPGMLYGKVVRCKYAHARVLNLDISEAQKVPGVVKILGPDDVTQKKLVGD--LDDQNIFTNHVRHQGDAICGIIARTEELAEAAAKLIKVEYEELPVYHTATQAKNEEAFQIDSQKPGNLAFENTYGWGDAEELMKEADLVVEDTFYVPKVKQCQMENHTYISLYDD-EGRMNCWSSTQMPKPVQKKISDLFELPMNKVKVNQTIIGGAFGVKLGMI-MEPEACAMAMSVGKYVKVSALREEDWLMSESRHPGEYSIKIGLKNDGTPIACTANFLTNGGGYYSHSSGAPAVAGTWMIGMYKFAACNFKCQRYYTNQMNCGAFRGYGNPQTNFVLEQIIDRALKKLDIDPVEWRREWHKTT-GDDGWMGVPYSSCALDACLDQGAESFGWFEKRNKYTKRRGIGVAVMNHTSGAFPF----LHEHTTCTVKLNEDASAEIITSASDLGTGAHTALQQIAAETLGFDLEKVHMKVGDSDAAGYDIGAHASRTIYVAGLAVLKACNDAKDQILEKAAISLETDKEALEIIDQKVCVKKDPNTFISVEQICYEGVGTPGQIQGYSSHYAEH----------------NSPPFAACFVEVEVDTQTGEVAVIEVVSSHDIGKAIHPPSVEGQLEGGVHQGLGMVLTEETYYNEGLCVNNNFTDYKMFGPSDMPVCKSILVEEPDPIGPYGAKSCGESGLVAPTGATANAVYNAIGIQFTGAPITAEKILKAIKEFGNLK
MSEALKARQHVGKSYKKVDAATILSGRAAYTEDFVPPHALVIKVLRSPHPMAKILDINATAALKLPGVEAVFTYKDVPKTRLAGQSYAYDSLILDQYVRYVGDAVALIVAKDEATALQAMKVVRVTYDVMEPVLDMRTALDHP-TVIHPEDDRNLACSYSRVVGDIEGELAKCEYVVEDTYFDQATLQTAMETFRTFCTLDQ-FGRLVCTSSTQIPFHVRRHIARALEIPATKVRVIKPRIGGGFGSKQTAC-TELYAAFVTWTLKKPAVLIYDRHEANNCSTSRHAREWKIRLGATKDGIIQVIDMVAISDAGAYGTHAFTTFTAGEHKSVPLYKGKAVRYESNIVYTNHMAGGAFRGYGATEALWPLECAVTKLAKKMGVDEIELRLKNLINV-GERSQVDEVLESGLLKEAIAKAKTMARWDERPHSWTHRGGLGVALAFQGSGVA------NVDTASVEIKLQDDGYYTLYTGSTDMGTGANTILMQMACEVLGCPIDHMTCYEADTDVVPFDPGSYASSTTYVTGTAAKLAAEDLRAKLLKTFAMYLEVAEEDIDFDGVTARTKDG-QKSMTTQELAPKLMHEAQQLVGFATWGSHT----------------SPPPFMVGIAEVSVDTETGQVTPLDYYAVVDCGTVVNPKLAKVQAEGGIVQGIGMALTEEINYSSGRLETNNLMRYKIPTRLDMGTLHVDFVESHEPTGAFGVKSIGEVVINTSCPAIQGAILNACGAELTTLPMISEKVFQALMAK---E
M----ENLKTVGQPVRKKDAMSLLLGKPAYVDDVTPQNCLVVKVLRSPHAHALIEEINTDVAQKVPGVVAVYTYKDVPQKRMAGQTYPYDRLILDQRVRFVGDAVAIVAAEDEAAADKALKLIKVKYQVLEAVLDPHEALDGP-ILVHPEDNRNLCASEVCSDGDVDDVLSHCDYVIDHVYHTPACNQAMMETFRTYTEMDP-YGRLHVISSTQIVFHVRRILANALDIPKSKIHVEKPRIGGGFGAKQTVV-AEIYPAFVTWKTGRAAKMIYTREESLIASSPRHDMEVHVRLGAGKDGTIRAIDVYTLSNTGAYGEHGPTTVGLSGHKSIPLYNLEAFRFAYDVVYTNRQSAGAYRGYGATQGIFAVESAVNELADILGMDPVAIREKNMVRE-GQVMPANEKTNACALDRCMSRCAQLFGWEEKFPVRGKVRAAGVAMAMQGSGIS------GVDVGSATIKLSDEGFYNLSIGAADMGTGCDTILAQMAAECLDCPVDNIAVFGADSDASPYDSGSYASSTTYVTGKAVERACEQLKENLCAIAAQMLDCNPEEVEFTGKGVRRLDG-KGEVSLMDIATKSMGNAIPVQVTYTHTSPV----------------SPPPFMVGMAEIEVDKETGGVEVLDYVAVVDCGTPINPNLARVQTEGGIVQGIGMALFEGITYDEGNLLENSFMQYKIPTRLDMGHLRVEFESSYEPTGPFGAKSIGEIVINTPSPAIAHAIYRATGVWHRELPITPEKVLMAMKAK---G
MSHNGSTFRYLGKGHRLIEGLEKITGNAKYAGDLSLPGMLHACLVLSPYAHARIVAIDRSAAQAVPGVVAVLTADDLPTRD--AVNSRHSAVLAKDRVLWRGQPVVVVVGETEAAARDAADRVVVEYEPLPPIVDVRKAAAPDAPVIWPEGLSNIHDEVHFARGDVERGFAEADVVIERVYRTPMVHQGYLEPHASVAEPDPYRGGVTVYTSTQGQFSVRDEVARLLSLPKHKVRVVPMTIGGGFGAKYGI--IDPLVAAVAVTLKRPVRMVLTRTEDFLSTTPSPAAIVELKVGARADGTLTAIQARVLMDNGVFPFTLGGIV---SILLGGYYKCPNLRIDCYEVLTHKPQAGAYRAPGAPTATFAIESTIEDLARALGRDPLTFRLQNAAET-GDPMGNNDPWPHIGLKLVLERLRDHPAWKDR----GPNEGVGIAIGGWPC---------GMSPAASVCRVDTDGTVRVHVGSVDI-SGVNSSLVLVAAEILDIPPEQIELIQGDTRSGPFAGPSGGSQTTYSVAGAVAKAARAVREKLFEVAADHFEASVADLELRNGMVSVKGFPDKAVSIGTLAAIAEGGPGPIIAEGSAAVSE----------------NAPGFVAHLAKVHVDPETGQVTLKQYVAVQDVGFALNPTMVAGQIHGGSVQGIGWGLYEAMIYDEGQLLTASFMDYNLPAFDQVPDIEAVLVENPSPHGPFGARGVGEPPITAGAAAIANAIRDATGVRMTELPIRAEALWRAMQEAQ--A
MSTARRDYHAVGKCIPKKDSSQLLLGKPVFTDDITPRDALVIKLLRSPYANAIVEDVKTDIALKVPGMVAVYTWEDVPKKRIAGQTFPYDRLILDRHVRSVGDAVAIVVGESEKAVDKALNMIKVKYTVLEPVLDFRKSLDNK-VLVHPEDDRNLIHHEEDEHGNVEKILSECDEIIEHTYRIKAAQQAYMETCRAYCEIDR-YGRLHCISSTQIVFHLRRILANALDIPKSMVRAEKPRIGGGFGAKQTAV-CEVYPAFVTWKTKRPSKIIYSRKECQTIASPRHEMEVTVRLGAMKDGHIRAIDLYTLSNGGAYGEHSTTTVGLSGHKSLPLYGCEATRFSCDVVYTNVQAAGAYRGYGATQGIFALESTVNELAEKLHIDPVELRLKNIVRE-GMFMPAGETANACALDRCIMHCADNFHWAEKYPVRGKVRAAGMALAMQGSCIS------NVDVGSCTLKLSDCGTYNMMIGAADMGTGCDTILAQMAAEVLDCEPDDITVFGADTDASPYDSGSYASSTTYITGMATQNAALELRENIKKIGAQLLGCAASEVDFDGKEVYIINP-DGSVSLSDIATKAQNNTIPVDVTATYSSPV----------------SPPPYMVGMVEIELDKETGAVKILDYQAVVDCGIPVNPNLARVQTEGGIGQGIGMALYENVTYNAGKIAENDFMQYKIPTRQDVGHINVEFETSYEPSGPFGVKSIGEIVINTPAPALAHAIYRATGVWHRTVPFTPEKILMGMADPNRVK
MSLTDETSAAVGESVEKVDGWGLVTGNARYTDDIPTEDALEGRPLRSPHAHARIRSVDTEAAEAIDSVEAVLTHEDVPDKRRTGFPYPFDEHVLNETVRHVGEPVAAVAARSADAAERAIEAIDVDYEVLEHVLEPEEAMEPDAPTLHPE--RNIVCETRHEEGDVEAGFEQADAVVAGEYESQIVQHLPMEPNTTIAWIDD-RERLVLRTTTQVSHICRDKIARAFGLNRTDVKVIKPRVGGGFGVRQDTV-PQFISAALALETGRKVRLKNSRKEDLHVSQTRHAQTVEVETGVREDGTITAMHVDITSNTGAYGCHASAVLSNAAHEPMSIYPTENRLFTGRAVYTNLTPGGAMRGYGAVQGTFGLESHIDEVADAIGMDPAEFRRRNVIEE-GEESPAKPVLESVGVTECLDRACTTVGWADG----RYQRGYGIALTMAKSGVP------NSEYSRCSITLEDDGTLTVRIGVGDTGQGSETVMGQIAASVFGLDIESVHVKADDTDATPWDNGAYASSTTYISGNATEKAARDLAGKVRELAAEWHDTAPESVELADGDVSFPDGT--SMTLGAFAAEAFGPKRRLIGTGEHFTAL----------------SPKPFAAQLAEVEVDTETGEFEVLRLVNAVDCGQALNPANVRGQIVGGAVMGLGQTLSETLPFDEGQPDIRGLRDYEVMHAPDLPEIETEIVETYEPTGPYGAKSVGEVSILGPSPAVANAVDDAVGVRISELPITAASIWDGLQEG---S
MS------RAIGVNARRSDGEDKVRGTAVYGIDYGEPGMLHAALLRSPLAAGRIRSLDVTRAAALPGVHAIVSAADVPDTT--GWVLKDQPIFAREEVRFIGEPLAAVAADTAEQARAAVAAIELELDELEPILDPERSLEPGQRVIHPGWEGNMAWLATLDRGDVDAAFAAGHLIVEGEYRTQRQHQSSIEPHVAVARYEQ--GRFVVHTPTQYPYLVRDRLAELLAVPASRIRVVVTTIGGGFGGKIDAL-LEPYACVLARRTGRPVRLVNSRTEELQTAGPRDNAVVRLRTAVAQDGTLLAQEGEAILDNGAYSGEVVACAAIPALVFGGTYRIPAVRYRTRVAYTNTTPTAAFRGVSAPYSMFAVEQHLDQIARELAIDRRELRRRNVVQP-GDAIVNGQVLDDAVFDEALARVDEIASWDAA----RPLRGIGIGALTWLT---------NPSPGGATVKVNEDGTVTVISAGAEIGSGAATGVRQIVAEELGVPVDDVLLAASDTDVGTYDGGAQGSRTMFSLGNAALDACDGVRRQLLETAAGMLEAAVEDLELADGCVGVLGTPDSRVPLAAVAQTALWTGGPISASGKHISPP-VQ-FDAGCVTGATGFNAATYHVHQAEVEVDPDTGKVTVLRYVVAQDVGRAINPQQIEGQIEGGVLQGIGYALFEDLRVRDGAVVDDSLESYRLPTVFDAPPIDIALLENPCPYGPFGAKGAAEPSIIPVAAVIASAVSDAIGRPVTQLPVTPFEVLRLLGRDHTRS
MSVDTSVRGTIGDSPVRSDGIPKVQGTYEFSSDLSADGCLFGATLRSPHPSARIVSIDLSAAWKINGVEAIITADDVPGKLTYGLISQDQPVFASDVVRYVGEPVAAVAAIDPETARRALSAIEVTYEVLDPLLDPEVAISGDHEPIHPD--GNLIRHQRIVHGDPA---TTGPIVVEGTYEIGMQDQAFLGLEAAIAYPDP-GAGVELHVATQWLHEDQGQIAACLGFPDDKVRLVLGGVGGAFGAREDIS-LQVHTCLLALRLGRPVRMAYSRGESFLGHVHRHPATIWMRHHADADGRLLNVEARFVFDGGAYASTSSAVLVNGITMTQGPYACPNGKVDGYAVRTNHLPCGAMRGFGAVQACFAYESQMDKIADAAGIDPVEVRLRNAMHT-GDTLLTGQPVNVAPVEECIRETAALPLPDEPDGSPDVVRGIGWGVSIKNLMYSET----FDDFSTARCRLV-DGVATLKFATAEVGQGFITIAAQIARTVLGV--DDVVLDQIDTQ-IGSAGSTSASRQTWMSGGAVDAACRAVRERLFEAVGAAHDIEPIRLMIDGTDVIDTAG-DLRIPVAEAT-----AGLELDEEVEYHHPPTED-LDE-NGQGN-CHTAFAFVAHRAVVDVDPELGLVKVIQVATAQDVGNALNPLSVIGQIEGGIAQGLGLAVMEEIIQIDGVIRNGNFTDYLLPTFLDMPPVQATLVEQPDPHAPLGAKGVGEPPCISSTPAIVAAIRDALRQALDRVPVRPSDICL------DAS
MSATREAPGVIGTVVPRKEDDRLIQGDGRFTDDVEPARSLHMAVGRCPFPHARIESIETAEAVAMPGVHQVLTGAEVVART--GAANLPFYALTPEFCAFEGQPVVSVVAESRRIAEDAVEAIWIDYEPLTHVSDTIAALEPGAPVIHPQQMDNLLASNPQRRGEPEQALEAAAVVVADRFRINRVAPLPMEPRAIVAEWRPGARELTAHVSTQVPHLVRMQLAESLRLVESEVRVVTGDVGGGFGLKLGVY-PDVLACLHSIELRRPVKWTEDRLEHFRASTQAREAVHDFRIGADADGRFVAMTDTYVTDLGGQNSAFSA--QLSSIVFTGPYKIEDGAVERRVAVTNKTPIGAYRGYGQPEVNFARELLVDRLARKLGRDPLELRLQNMLVE-EELNAAGAIYDSGDYPRCLQMVAERIDYEGLRAAGGRYVGVGFTSFVERTGYASARFSHFGAHESVTLRANRSGGIDLYTGVSTFGQSNETAFAQICAEVHGIDYGAIRVHAGDTGATPLNTGAFASRTLIAGAGAVRDAAAALRDKTLRIAGGKLGEDPAALEIVGDSVRSKEDPGRAVSLAEVHKAAIDEEPGLETTAHFEPTD----------------AAYAFGSAAAVVAVDAETGDFEIERFVMAHDSGRVVNPKAVEGQIRGALAQGFGAALTEELRYEDGQLVNGTMLDYFVPTASDLPAVELLHTEIPSPVTPFGVRGVGETGTIPPGASIANAICDALGIEISNLPITPELVWRAIREANSEG
M-------KIVNSAAPKKDGMKLVTGAPVYTDDLAPKEALVIKLLRSEHHFARIKNIDTSRAEKVPGVACVLTHKDVPNKRRAGQTYPQDWKMLDEIVRYKGDEVAIIAATTEAIALKAMKLIKVDYEVLEPVLDYKTAMAHA-SIVHPEPDKNIASAYYVEVGDYEKGFEESDVILTRNYETQATHPAMMEPVATYTYLDH-TGRLVVVSSTQIPFHVRRMVASAMDLPMSQVRVIKPRIGGGFGCKQTSA-SEFFPAMVTLKTGKPAKIFYTRKEIFLGTTRRHPFYFEVKIGATKAGIVKAFDVKAISDTGAYGEHAGTVMSACAEKIMAYYKTEGYRFDGKAVYTNHVSSGAYRGYGKTQGGFAIESIMNELAHELGMDPTELREKNIIHP-GDHSHVDEEVDTCELEYCLKRGREMIDWYSKYPSVTKVRGVGMALAIQGSGVL------NIDSGSATIKLNSDGFFTLLISATDMGTGCDTILAQMAAESLQVPLDQVNVYSADTDVTPYDDGSYASSSTYVTGTAVRKASEKMIETLKSEVALILSVPIEKVVYHEGVFSVDDS---TLTLEALGYK--LNRKQIVVTDSHVCDK----------------EAPPYKAGFVEVEIDLETGKIDVLDFVGVIDCGTPINTNLATVQAQGGMLQGIGMALYEESEYANGDEKNASFLTYKLPSRKDALITRVEFAPSYEPTGPYGAKSIGEIVINTASPAIMDAIFNATGIRVRNLPITPSKFYELLKQT---E
MTDADAGDTLVGEGVDRREDAALLTGDATFTDDIDHPDLAYLTFARSEAAHADIEAVDTAAAESTEGVLAVYTWDDIAASDGLDCDPPGHPVLARDRVRYQGQPIAAVVADDRYRARDAADAVEVTADSRPAVVDQREARAEAAPTLYEDA-DNVAATSELDREATDDALADADHTVERDLTNNRLIPTALEPRAAVARWDAGDERLTVELTSQSPHGHRGKLSTTLGLPESAIRVVAPSVGGGFGHKGHHH-PEAAAAFAAMDLAVPVKWTATRGENYLAGAHGRDHRTTAELGVDDDGTIRGLAVETDANVGAYGLGGLGMPGWYGSLLSSQYAIPAIHCETRAVFTNTAPIHSYRGAGRPEANYVAERLVDAAARELGVDPAELRRRNQI---AEFTAVGATYDSGDYGRGLDEALDAAGWADLRDRPGRYLGVGLACYVESTGGG---------MESGVVRAHPDGTVTVSAGTHSHGQGHATTYAQIVADELGVDYDAIDVREGDSDAIPQGTGTFGSRSTITGGNAVAESARAVRETARELAANLLDAPESAVEYRDGTFSAPDH-AETRAFADVAEAAYGMDPGLEATTFFEQDE----------------TAYTFGTHVVSVAVDPETGAVDIERYVALDDCGERVNPTIVEGQIEGGVAQGIGQARYEAAVYADGSLETDSMLDYAVPRSFHVPDIETEATVTPSPTNDLGVKGIGEAGTIAAPPAVVNAVCDALGIDHVDMPLTGERVRSAVRDAR--E
METTPPTICGMGHRMKRKEDARFLFGKGRYVDDIKLPGMLYMDIVRSPFAHARIKSINAERALAMDGVVAVITGKDLEKYN--TLMGDTQMVLPTDRVMYQAQEVAAVIATDRYIAADAVEAIEVEYEPLEPVVDPFRALEPDAPVLRTDK-DNHIWHWEVDREATERAFQEADVVVKQQIYIPRIHVASIETCGCIADYNPAEGKLTVYMTTQAPHVVRTALALVVGLSEEKIRVISPDIGGGFGGKVPTY-PYVIAIAASVLLGKPVKWIEDRSENLQADSFARDYHITAELAATKDGKITALRIKTLADHGYTDAAAPSKFAGLFSICTGSYDIKHAFVEVDAVYTNKPPGGAYRCSFRTEAVHAIERMVDVLAQKLGMDPAELRFRNFVQP-DQFSALGWEYDSGNYPAALRKAMDLIGYEELRREQGELIGIGISSFTEIVGAGPSRH--IKMFDSCELRIHPTGKAIARFGTKSQGQGHETTYAQIIAEELGIPAAHVQVEEGDTDTAPYGLGTYASRSTPTAGAAAAMAARKVREKARKIAAYLLEVSEEDLEWEPGVFRVKGAPDKSVTIQEIAFAAYGMEAGLEAVHYYDPPN----------------LTFPFGSYICVVDIDKGTGQVKIRRFVAVDDCGHVINPMIVEGQIHGGLTMGFAPAMMEELVYDEGNILTGSFMDYLLPTAVETPRWETARTVTPSPHHPLGAKGVGESATVGAPAAIVNAVVDALGVTHIDIPITPYKVWKILHEKG--V
MSRTAGERQAVSKREEKTDARKIVTGESKYTADYARPTLAEAAVLRSDIAHGYATEIDTSAAEGMDGVYAVITPDEVPDTTSAGQSYPWDLTVLRRKVRFVGDPIAAVAATDASTADKAIRAIDVTYEKLDAVFDTEAAMEPDAPQIHDADRRNIEAHTDGEIGDVDGAFEEAATVTETEWETPYQSHCVPEPHTTIAHRDE-DNRFHLITSTQVPYHTRRQLAHLFDVPIRDIRVSKPRIGAGFGSKQSML-IEPITMALMLAADRPVKLEATRREEFYAMRSRRPARVRLRSVVTKEGDIEALDMSAITNSGAYGPHGLTVTGSIATKPLPLYHTPNIRFEMKAVHTNLPIGGAIRGYGAPQGHFALEGHMDEVADELGIDSLELRSRNLIGH-GDLDTAGVTTRSCGIDDCIAAGKAAIGWDDI----HLHRACGVALTAQKSGVA------GDELGAAHIKMNEDGSFILQTGAVDIGPGADTAMAQIAAEVLGVEPADVLVQPSDTDVSPFDYGAYASSTTYVTGSAVKEAAEDARTQLFEFASRMLAEPAEVLEARDGAVYSEQT-GESVLIEEIGYESIELRAQVMGQASFSTDE----------------SPPPFGAQFADVTVNEETGEFEVHKLVFAVDCGVAINPDLAEGQVDGAMHMSYELATSAGLSFDEGRPETLGFREYGMPTTADQPPLESILVETHEPTGPFGAKSVAEIPVNGVPPALSNAIRRAVGVRVNELPITAEKIRAQLDE----S
MSDVATDRRVVGKSIMSHDFIEKVKGSLLYAEDWSLPGMLLGKVVRSPMASARIRAIDVSKALEVPGVAAVLTARDVPVNRGLGELDVAMPVLAADRVRYAGEPVALVAAETRAALDQAAELVDIDLEPLPGVYDPLSALLPDAPLVHEE--GNVLITWNISCGDVEAGFREADVVVEEEYRTQFVEHAYLEPEAAVAWMDQ--GILTIRAATQVVEH-AAEIAEILNLPQNRVRVISTYMGGGFGGKEDMT-VEPYVALLAWYTRRPVRMIFERQESILATTKRAPFVMKYKTGARRDGVITAQEVDIVGDAGAYPYLSARVMFAAAVTACGPYRIPHARVRSRAVFTNQVPTSAFRGFGAMEVVFGYEGQMDRLARVLNLPPDEIRKRNFLRK-GDLRPTGERVTTVAIEETLDQAMYALGAP------RKRIGRGLACNMQPYGRTAW----FHDQASVWLSLSADGSLTIRSGITDLGGGQAASLCQIASEVLGVSLDEISVHIGDTALNPPAGGTFATRQLYMSGNAVLHGALELRRVLADVAAGILNTTPEQLEFRDGAVFVARGAGQGINLATLARECESRGVSPAVLYTWRAPV-GS-FDPTTGKGA-TFPDYTYGAHAAEVEVDLETGCVTVLKYVASHDVGRSINPLRVEGQIQGGVAQGLGYALMEEVELDEGIPKSTLFADYLVPTALEVPDITVRIVESGEGKGPMQARGIGEPPIGPVAAAIASAIADAIGIEPRRLPMTPERLLDLLRDNPGAA
MPEAEAPRWQLGKSHRKVDAMERMRGITRYTDDIKLPGLLHCKILRSPHPHANILSVDVSRALAMPGVHAVLTGADLPVPYGVIPWTPDETALACGKVCYVGDGVAAVAAIDEDTAIAACEAIEVEYEPLPAYYDPEEALAGAHK-INPYAKGNLSKDVVLEFGDVEASLDGADIVVEGEYYFEGTTHGAIEPHCAVAHVEP-NGLLTVWSATQVSHYLHRELAKVLGRPAHTIRVIQPPLGGAFGGKSEPFDLEFCVALLAIRTGRPVKCLYTREEVFYSHRGRHPMRMRYKTGFRQDGTITGVSARTFIDGGAYSSFGLVTTYYSGQLLCAPYAFPAYRFHSTRAYTNKPACGPKRGHGSVQPRFAIEVQLDKAAVELGLDPIELRRRNDIGP-EGVTVNEFKIGSNGFLECLSRVEAASDWG-RRATLPYGRGLGIAGSTYISGTNYPIYPNEMPQAAVQVCLDRSGRARVFSGANDIGQGSNTMLAVIVAQELGLELDDVRVLSADSDLCPVDLGAYSSRITLMVGGACLDAAQKLRRKVRAAVAKRWELPARRVTLIDRKAMDLEDPSRSVSIVEAFQWAEADHGLLGEVGNYNTPKD---HGSYRGGTIGASPAYSFTAHVAEVEVDPDTGVVEVKHIWVAHDCGTALSQRIVEGQMEGSAYMGFGEALMERHDVDGGVHIGPSLLDYRMPTFLDTPELHALIVEAPDAQGPYGAKEAGEGPLHPSIPAIANAIYDAVGIRLDSLPFAPPRVLTAIEDRLAAA
M-------KNVNKAFRKKDAMQLVTGKPVYMDDLAPADCLIVKLYRSPHANAMVERIDTSVAKKVPGIEAIFTWEDVDQRRQAGQTYPYDRLVIDRHVRFVGDVVAIVVGKDEKCVEKAMKLIKVEYQVLEPVLDFHTAKDNP-ILVHPEDNRNLCAHDACGDGDIDAVLAKCDVVIDRVYHTKACQQAMMETFRTCCWMDL-YGRLNILSSTQIVFHTRRNVANALHIPKSMIRVIKPRIGGGFGAKQTAV-SAIYPAFVTWKTKKPCKLIFTREESQTASSPRHEMEMHVRLGATKDGIVKGIDLYTLSNTGAYGEHGPTTVGLSGHKSIPLYKAEAFRFVSDVVYTNHMSAGAYRGYGATQGLFAVESAVNELAARLHMDPFKIREMNIVKE-GDVMPAGAVNTSCALDRCLKKVHEMIDWDNKYPVRGKVRAVGMGMAMQGSGIS------GMDVGSATLKVNDDGFYSLIIGAADMGTGCDTTLAQIAAEVLDCDLDNITVFGADTDTSPYDSGSYASSTTYVTGKAVEKCALRLRGQICKLGAELLQTTEDAVDFDGKFVSNADP-EKRVSLSEVAFASQGHMVPLEITETHTSPL----------------SPPPYMVGAAEIELDKETGEVKVVDYAACVDCGTPINPNLTRVQAEGGILQGIGMALTENITYDAGWPMENSFMQYKIPARVDIGHIRVEFESSYEPNGPFGAKSIGEVVINTPLPAIADAIYNAIGTRFYELPITPEQVAMAVEEN---R
MNR--PEYQSVGKSVRKKDSLQLLLGKPVYTDDIAP-DALVVKLLRSPHANAIVETIDVSKAKKLPGVVDVYTWEDVPNERNAGQTYPYDRLIIDRHVRFVGDVVAIVAAETEEAAEKALGRIKVTYNVLEPVLDFRAAKDNP-VLVHPEDNRNLVGGTADGDGNVEAVLADCDIVLERTYHTKAYNQAMMETFRTFTQLDR-YGRLHVISSTQIVFHVRRILSNALGIPKSRIRVEKPRIGGGFGAKQTAV-CEVYPAFVTMKTGRPAMCIFSRKEAQTCGSPRHEMEISVRLGANNDGRIRALAVNTLSNSGAYGEHGWATVGLTGHKSIPLYSLEAFKFTADVVYTNMQPSGAYRGFGATQGQFAVETTVNELAEKLGIDPIAIREQNMVRE-GMAMPAGEVTNSCALDRCMERCAELFDWKAKYPVRGKVRAAGVGMSMQGSGIS------GIDVGSVTVKLNDDGSFMMLIGAADMGTGCDTILAQMVAEHMECSVESVSVFGADTDASPYDSGSYASSTTYVTGMAVEKACTQLKEKLCTIAADILECEPEELRFEGGCVLQEGT-GKKVSLQEIAVKSQSNREAPEATAMHSSPV----------------SPPPFMVGMAEIELDRETGVVEVLNYAAVVDCGIPINPALARVQVEGGIVQGIGHTLMEDVTRTAGRIRESSLFTYRLPTRLDTGHINVEFENSYEPTGPFGAKSIGEIVINTPAPAITQAIYRATGVWHRELPILPEHILLAKPE----E
MAG-----SILGNRVLRKEDPKFLTTGGVYVDDLTNVGALYATYVRSTVAHANILGIDVSEALQSPGVVAIYTAQDLQLEP--TYPTVKRTLLASGKVRYVGEPVAVVLTELSNQGEDAAEKVIIDYDMLETLVDMEQAMT-STTLIYEEC-SNVVFDSTAD-NTGDTMFANCEVVVNGRFVNQRVAPCPLEVRGSAAAWDS-NGRLVQWLSTQHAQGARDVMQGSNKLSAEQIRVITPDVGGGFGAKIGAY-PEILLGLITKTIGRPVRWRETRSESMTALGHGRAQIQFVTIGGTKAGKVTHYQMHVLQDSGAWVDVGAILAFMTRPMASGVYDIPNIEVRTTSIATNTTPVVAYRGAGRPEATAAIERAMDMFAAEIGKDPAEVRRINLIPK-FLETSIGQIYDVGDYEESLDRVLAAADYASLRKDQGDQLGIGVSVYVEITAGSSS-------GEVAKIEITPDGRAIVYTGTSPHGQGHVTSWSMLASDQTGISMDNIEVVWGDTDLVPQGGGTMGSRSLQLGGTAVFVAAGELVEQARKHAARLLEANEEDVVFAAAAFHVAGTPAVAKSWADLSTALV--DGGLVQETNYASQG----------------PTFPFGAHVAVVEVDTETGQVKLVRHIACDDAGKVLNPLLLDGQIHGGIAQGAAQALLEEVRYDSGNPITSNLADYAFISSAELPSFEVIHMETPTPRNPLGAKGIGESGTIGSTPAVQSAVVDALGIRHIDMPATPERVWTAISQH---S
M----------FTDAFRNDAAAKVTGRAKYTDDYKLPDMLYAVPLHSQVASAIIKSIDYSEALKQKGVVAVYTAKDIPGKIKFGQIIKDCHTIINRRIRSAGDVIALVVAETREIALSALPLIKVELEEIPAVYNPEEAMQGTSPLVNPDF-SNICNYHKVRTGDIEQGEKEADIIMEQEFNTSRVEHTYLEPETALCYLRP-DGVMEVLGSMQHPFSTRRFVASTLGCKLSAVEVKNIPMGGGFGGKDDTAAVCARAALCAYLTKRPVKLTYSREMSMRESYKRHPYKLQYRMGLKKNGKIVFIKARIIADGGAYCSVTPWVTWRSTVQSCGCYEVPNVQSDVYGVYTNNIFSGAFRGFGSPQVNFAIEQLIEMAAQKLNMDETEFRKINMVHQ-GSKTITDQKLHTVSLQEVMDSVLKEIDYENKVKKCDEWYGIGYAISYRGVSLGAE----GTDMNSAIIYIQPDGSVLLETGVHENGQGAQSAMILIASEELGIPKELIRYRLPSTSNIPDGGSTVASRGTIMGGGAVVNAAKIIKQRLCEGVEKALGI--KDCSYKDGNVYFAQG-EKVADYFEAVRLCYDHQIYPYAFGVFQAPP-IS-WDEETGHGN-AYFSWVYSCQAAELKVNSQTGKITLLNLVAAHDIGRAINPALLAGQIYGGMAMGAGYALYENFSLVNGEPKASNFNSYRVMRSTDLPEMTAIFVENPDPNSPSKAKGIGEPALEITAPAIANALYRATGKRFTDLPMAPQ-VWEYVKGKQ--K
MSGAAEGAAGIGDSPYRREDARALRGETTYTDDFGREAAA-LAFVRSPHAHAHVESIDTDAAEAIDGVTAVYTWEDLAAGDPLDCEVPGHPVLAGDRVRYDGQPVAAVVAQDRYHAADGVEAVDVEYDPLPVEDDPREAVSEDAPTLFDAA-DNVAAVGELDREETDRAFAEAAEIVSVELENNRLIPSALEPRAALAEHDRTA-GFTVTMTSQSPHGHRRKLSHTLGVPERQIRVISPDVGGGFGHKGHHH-PEAMAAWAARELGEAVKWTATRSANYREGAHGRDHRTTAELALDSDGQFLGLRADTYAGIGGYALGGGAMPGWYGRLLASQYEIPAIYCRSRCVFTTTAPVHSYRGAGRPEAIYVTERLVDVAADELGVDPVELRRRNLIDP-EAFTAVGATYDSGNYEPALDEAIDASEYPSG----GRLRGVGIASYVESTGGG---------FESGVVRVHPDGGVTVSAGTHDHGQGHGTIYAQIVADELPVGAGEIEVVEGDTDKIPTGTGTFGSRSTVVGGNAVAESAADVLAKAERIAAHELDADPDELEQTESGFRADAADERRCSFADVAGAAYGLSPGLEATTFYELED----------------TAYTFGTHAVAVAVDPETGAFEIERYVAVDDCGVRVNPRIVEGQIHGGVAQGLGQAQSERATYADGELAASTMLDYALPRASDLPEIETRAKETPSPGNELGVKGIGEAGTIAAPPALVNAVTDALGVDHLDMPLSEERVRAASE-----D
MAYADAP-WKLGKSHRKVDAMERMRGVTRYTDDIKLPGLLHCKILRSPHAHAKILSIDTSRAEAMDGVHAVVTGEELSIPYGIIPWTPDETALAVGKVCYVGDGVAAVAAVDEDTAIAACAAIEVLYEPLPAYYDPEKSLEATAKNINPYARGNRSKNVVLEFGEVDPAIDQAELIIEGDYFFEGTTHGAIEPHCAVAKVEP-NGMLTVWSATQVSHYLHRELAKVLERPANTIRVIQPPLGGAFGGKSEPFDLEFCVAKLAMKTGRPVKCLYTREEVFYSHRGRHPMKMKYRTGFTKEGKITGVAARTFLDGGAYSSFGLVTTYYSGQLLCAPYRFPAYRFHSTRAYTNKPACGPKRGHGSVQPRFAIEVQMDKAAVELGLDPFELRRRNDIGA-GGETVNDFKIGSNGFLECLEQVEAASEWTERKPELGYGRGLGVAGSTYISGTNYPIYPNDMPQAAVQVTLDRSGRARVFSGANDIGQGSNTMLAVIVAAELGLELDDVRVLSADTDLCPVDLGAYSSRITLMVGNACMEAAQKLRRKVRESVAKRWEVPKKRVTLVERKAMDIENPEQSVPIAEAFQWAESDHGLLGEIGSYNTPKD---HGDYRGGTIGASPAYSFTAHVADVSVDPETGVVTVHDIWVAHDCGKALSRRIVEGQMEGSAYMGFGEAIMERHDVDDGVHIGPSLLDYRMPTFLDTPDLHALIVEAPDPQGPYGAKEAGEGPLHPSIPAIANAIYDAVGVRIDTLPFSPPKVLAAILERQRSA
MSSSQGTPHGIGVSLPSVDAAAKAQGSFPYAADLWAEGLLWAAILRAPHPRARITGIDTSRAAALPGVRAVVTHEDVPGDPAYGRRVADRPAFARDVVRYHGEPIAAVAADHPDTARLAAAAIAVDYEVLDPVTDPEQSFE--AEPIHPD--GNLIRHIPLRYGDPD---VTGEVVVEGLYRIGRQDPAPIGAEAGLAVPRP-DGGVEIYTASTDPHADRDQAAACFGLPPEQVKVVVTGVPGALGDREDTG-LQVPLGLLAMHTGCPVKIAATREESFLGHAHRHPTMLRYRHHADARGRLLKVEAQILLDAGAYADTSSDALAAAVSFAAGPYVVPHAVVDGWAVRTNNPPSGHLRGEGAMQVCAAYEGQMDKLAARLGVDPAELRLRNVLST-GDLLPTGQTVCPAPVAELLAAVRDAPLPAPKDSPEAVRRGVGYALGMVHMLGAEG----TDEVSTATVKVE-GTVATVLCAAVETGQGFATLARQVVQETLGI--EEVHVASVDTD-QPPAGAGARSRHTWVSGGAVERAAKMVRTQLLQPLAAKFGMSTELLTVADGKITSYDG-VLSTTVAEEL-----EGKELWATAQCRPHPTEP-LDE-SGQGD-AFVGLAFAAMRAVVDVDVELGSIRVVETAIAQDVGRVLNPQQLRTRIEAGVTQGIGAALTEHLRVAKGVVRHPDLTAYALPTSLDAPDVIVKLVEERDVVAPFGAKPASAVPVVTAPAAVAAAVRAATGRPVNRLPIRPQAAV-------TER
M-------NIVGKGIAKIDGMSIATGKPVYTDDLAAKEALVVKILRSPYPYAIIEEIDTKRAMMVPGVECVLTYKDVPQNKLAGQSFPYDRLILDKTVRYVGDEVAIIAAKDEKTAIKAMKMIKVKYNVLTPVMDMEKAIDNE-SIVHTE-DRNIASKHLYEKGNIEEELSKCDIVVEDTYYTQAQSHGMMETYRAYNYLDH-MGRLVVVSSTQIPFHVRRHLSRALDIPSSKVRVIKPRIGGGFGGKQTAC-VEIFSGLVTLKTGKPAKIIYDRKETFTSTTSRHAMKLNVRVGADKDGTIKVIDIDALSDTGAYGEHASTTFGLVGEKTMPMYKLKAARFKGNVVYTNKTPAGAFRGYGATQGCFAVEATINKVAAKLNMDPVEVRLKNIIKE-GEISPADKLLKSVALDRCIQKGKELIKWDEKYPVRTKVRSVGMALTMQGSGIA------GIDTASIEIKLNDDGNYTLLTGSTDMGTGSDTILAQMCAEVLETTMDKIVVNSADTDSSPYDPGSYASSTTYVTGMAVVKAATELKNKIISLGAERLGLDKEDVEFYGNCVKSEDG-EKSISIFDLAVDVTPNKNQLIGYATHGSSV----------------SPPPFIAGFVETEIDKETGKVDIVDYVAVVDCGTVINKNLAKIQVEGGIVQGIGLALYEDVVYTEGELASNTFMQYKIPTRKDVGNIIVDFEESYEPTGPFGAKSVGEVVVNTPSPAIENAIYNGLGINLNTLPMTPEKVFMAMME----K
MSSAETERGGMGEGVKRKEDKRFITGRGNYVDDIKKPGMLHCEIVRSPHAHARINEIDTSRAMEVDGVVAVLTAEDLAAHE--TLMDDTQDVLVNDKVKFQSQEVAAVIAEDRYVAKDGAEKVAVDYEVLDPVVTAEDALEADAPLIRDELDDNHIFDWDVDKEATDKVFEAADVTVSEQMEYQRLHPAPIETCGCVTDWDPGKDKITVHLTSQAPHAHRTLFSQVSGIPEHKVRIVSPDIGGGFGNKVPIY-PYVVAAAASVVLERPVKWMEERSENIQTTGFARDYDMTGELAATEDGIIKGVRTDVLANHGAYNAVAPSKFAGFFNIFTGSYDVEAAYGSLTAAFTNTAPGGAYRCSFRTEAVYLIERMVKVLAQELDMDPAEIRRRNFIQP-EQFSATGWNYDSGDYEKALDKALEMADYDHYREEQDKLIGIGISSFTEVVGAGPGKS--IEMFDSADIRVNPTGNAVLRVGVQTQGQGHETTFAQIVAEELGMDVENITVEHGDTDTDPYGLGTYGSRSTPVAGAATAVAARKVRDKAKSIAANELEAAEEDIEWDSGEFHVAGAPDRSLTITEIAASAYSEEPGLEAVNYYDPPE----------------MTYPFGSYIVVVEVDRETGEVDFERFVAVDDCGNRINPMVIEGQIHGGLAQGIGTAMMEHVTYDEGNCTGGDFMNYLLPTANEIPNFETGYTVTPSPHHPIGAKGVGESPTVGSPPAIVNAVVDAMGTTHVEMPMTPDRVWENLAEAGADD
MGKKEVRFMEVGRSIPRVDAADKVTGRAKYTDDLCPRPVLEAKILHSTIANGWVKSMDISAAQALPGVVKVLTCFDVPDIQTPGHPWVSDRKLLNRRVRIYGDDIAAVVAEDEITARRALELIRVEYEEYPVVLEPEQAMAEGAPVLHEEHPDNILARMDLRTESVEDVLACAYYQFRGHYDTQQVQHCHIENPISYAWMEG--GRIVVVTSTQIPHIVRRVIGQAMGIGWGSIRVIKPYIGGGFGNKQEVL-YEPLNAWLTTQVGRCVRLDVSREETFQNTRSRHPISFDVAAAVDGDMRLMARSCTAVSNQGGYASHGHSIVANAVTGFRQLYDRIGHHSTAYTVYTNRPAPGAMRGYGIPQCNFAVECMMDDIAREKGWDPKAFRLANLMPL-GYVDPFGITCHSTGLAECIEKGAYFIGWAELREKYPVRRGVGMACFSYKTGVYPI----SLETASARLVLNQDGTVQLHLGATEIGQGGDTVFSQMAAQAIGIPTEDVHIVFQDTDTAPFDTGAYASRQTYVTGKAIKKVGEEFREKLLAYAAELFP-DASGLDIRERQVVDG-AGEALISLADLAMNAFEHSVHITAEDTNHCKE----------------NTFAFGCCFAEVEVDIPVGKVRVLRIVNVHDSGKLINPALAEAQVHGGMSMGIGYALTEEMKFDPGRLLNGNLLDYKMPTSMDHPDLTALFVETDDPSGPFGNKALGEPPTIPVAPAIRNAVLQATGVAVNTLPLSPQKLVEEFTRGG---
