# Supplementary material for: Inter-protein residue covariation information unravels physically interacting protein dimers
Source: BMC Bioinformatics. 2020 Dec 17;21:584. doi: 10.1186/s12859-020-03930-7 (PMC7745481; doi:10.1186/s12859-020-03930-7)
Supplement: Supplementary file 5 — Additional file 5. Final ER-MSAs at different ASA thresholds. Available on Mendeley data (http://dx.doi.org/10.17632/9bk2r55286.1). [file 12859_2020_3930_MOESM5_ESM.zip › Additional file 2/Final ER-MSAs/Negative ER-MSA dataset/ASA0.0/single_MSAs/1efp-B-1rm6-C/1efp-B-chain/MSA_IDs.txt]

sp|P38975|ETFB_
tr|A0A0P1IJB8|A
tr|A0A1M4MXJ4|A
tr|A0A0K6ISD4|A
tr|A0A1M7TXC4|A
tr|A0A0S6WXL3|A
tr|A0A0L1JN45|A
tr|A0A154WFM0|A
tr|X6KUV2|X6KUV
tr|A0A1U7DJG0|A
tr|A0A0P1GC23|A
tr|A0A086Y7K4|A
tr|A0A1N7M235|A
tr|A0A1G3I9J9|A
tr|A0A0H4L2H0|A
tr|Q0FD64|Q0FD6
tr|B7RL29|B7RL2
tr|W8RRY8|W8RRY
tr|A0A0M6YLC4|A
tr|V9VRF7|V9VRF
tr|A0A1E4LX77|A
tr|A0A127JS78|A
tr|A0A081B8T9|A
tr|A0A1M3DTR5|A
tr|F2IZD2|F2IZD
tr|A0A0N0JZT0|A
tr|A0A0D6P990|A
tr|A0A1N6T625|A
tr|A0A0P7IJB6|A
tr|A0A0P1EKF6|A
tr|A0A1Y5TTD4|A
tr|A0A1N6IMY9|A
tr|A0A098TF93|A
tr|A0A099T5M9|A
tr|J5PUI3|J5PUI
tr|A0A101VJA9|A
tr|A0A021WWG4|A
tr|A0A1E3ZHA6|A
tr|A0A081MLW9|A
tr|A0A1U7DA03|A
tr|A0A1T4RSX5|A
tr|A0A0T2Y9W1|A
tr|A8LLF6|A8LLF
tr|A0A0U1NKW8|A
tr|K2HCS8|K2HCS
tr|A0A1B1PN58|A
tr|A0A1I7BLR6|A
tr|Q2RPS3|Q2RPS
tr|A0A0Q9EKP3|A
tr|A0A127MI90|A
tr|E2CFZ3|E2CFZ
tr|A0A0U3NHT0|A
tr|A0A1M6MCX7|A
tr|A0A1G6XUG1|A
tr|W4HHE4|W4HHE
tr|A0A0F2RE78|A
tr|A0A0F3IVQ5|A
tr|A0A1D2RVN6|A
tr|A0A1C7P324|A
tr|A0A1W9HJZ0|A
tr|A0A0N8K7H4|A
tr|S9QNP6|S9QNP
tr|A0A1R1I916|A
tr|J9Z0T6|J9Z0T
tr|D0DC56|D0DC5
tr|Q0FW18|Q0FW1
tr|A0A1F4H2S1|A
tr|A0A0U3N141|A
tr|A3K977|A3K97
tr|A0A1K2HQ92|A
tr|A0A1Y5RZ35|A
tr|A0A1M6JK84|A
tr|S9RSG3|S9RSG
tr|B0UAF0|B0UAF
tr|A0A1Y1SMP6|A
tr|F4G6C5|F4G6C
tr|A7HTJ4|A7HTJ
tr|A0A1E3H6W2|A
tr|V4RLP8|V4RLP
tr|A0A0N1B4V6|A
tr|A0A1F4C0D5|A
tr|A0A0J5T7Z4|A
tr|A7IDS8|A7IDS
tr|C3MED7|C3MED
tr|B5WL45|B5WL4
tr|A0A0F2R6T7|A
tr|Q128I5|Q128I
tr|A0A147GP38|A
tr|A0A0Q7SXV6|A
tr|A9DVP2|A9DVP
tr|A0A1Y5RWC8|A
tr|I3TGS4|I3TGS
tr|F5RB91|F5RB9
tr|A0A1Y5SPM7|A
tr|A0A0P7ABG3|A
tr|G8PIJ2|G8PIJ
tr|A0A0A0D5U9|A
tr|A0A0W7WHH8|A
tr|A0A1Q3W0T6|A
tr|A0A0Q7U204|A
tr|A0A0U3EJQ6|A
tr|A0A0P6W5V5|A
tr|F1VV79|F1VV7
tr|A0A1A9HKH2|A
tr|A0A0B4CJ95|A
tr|C7D6Q0|C7D6Q
tr|A0A0A0DM90|A
tr|A0A1Y6B5H2|A
tr|G6A0M0|G6A0M
tr|A0A0S9NW70|A
tr|A9BVG1|A9BVG
tr|A0A1U7JIU8|A
tr|A0A0Q6WRG7|A
tr|F4GVJ1|F4GVJ
tr|A0A1L9P0J7|A
tr|A0A0B2B2I3|A
tr|A0A1F8VE86|A
tr|A0A1E4LL33|A
tr|F3KQ34|F3KQ3
tr|J3CIT5|J3CIT
tr|A0A0P0MFC5|A
tr|F7QJ23|F7QJ2
tr|A0A023D391|A
tr|A0A0K2DDW6|A
tr|A0A1V8RQQ2|A
tr|B1Y6V9|B1Y6V
tr|A9HEE6|A9HEE
tr|A0A1D2SH69|A
tr|M2TQG9|M2TQG
tr|A0A135I1N9|A
tr|A0A192D3E1|A
tr|A0A1N7ITN9|A
tr|A0A1Y5SWK9|A
tr|A0A1Q2M4K1|A
tr|A0A164ARR5|A
tr|Q5NYL9|Q5NYL
tr|J3C7X6|J3C7X
tr|A0A1M5NAY3|A
tr|A0A1H8IZD8|A
tr|G0AJ61|G0AJ6
tr|A0A126UX52|A
tr|A0A177NXL5|A
tr|Q9AA79|Q9AA7
tr|A8I052|A8I05
tr|A0A1W1YCK9|A
tr|A0A0B3SE13|A
tr|A0A059KH16|A
tr|C6XLP1|C6XLP
tr|Q20WT4|Q20WT
tr|A0A0Q6L8T1|A
tr|B6JDI1|B6JDI
tr|C1DSA1|C1DSA
tr|K7T8K2|K7T8K
tr|D7A9G6|D7A9G
tr|A0A0Q4H1A1|A
tr|A0A0H5B961|A
tr|G2J4I5|G2J4I
tr|A0A1W6ZQM5|A
tr|A0A076JW02|A
tr|A0A081FYL8|A
tr|C7RQ42|C7RQ4
tr|A0A1E5A2D8|A
tr|D5BMS0|D5BMS
tr|K4KF92|K4KF9
tr|Q2SFA4|Q2SFA
tr|A0A1U9KPM9|A
tr|A1WJN6|A1WJN
tr|A0A1D8UWA0|A
tr|A0A127EQW6|A
tr|A0A172YBV7|A
tr|A0A1R1M6F4|A
tr|A0A0C5J2S8|A
tr|Q11DX0|Q11DX
tr|A0A1G0FMA8|A
tr|A0A0R2RPT2|A
tr|A0A0F7M3T0|A
tr|A0A0U2RL19|A
tr|A0A0M2R7G2|A
tr|B8EJH1|B8EJH
tr|Q1QHT7|Q1QHT
tr|Q21J71|Q21J7
tr|A0A1E2V9B9|A
tr|A0A1V0KP61|A
tr|A0A0D8CXS5|A
tr|A0A0D6MPM9|A
tr|R4YS45|R4YS4
tr|A0A095VR52|A
tr|A0A162J0G3|A
tr|A0A1Y6C6R2|A
tr|A4A4H6|A4A4H
tr|A0A1X9NES0|A
tr|A0A0R2U4G8|A
tr|C5BJC9|C5BJC
tr|A0A0R2T8S2|A
tr|E3EXM6|E3EXM
tr|A0A1M5Q438|A
tr|W2SMK6|W2SMK
tr|K6YCZ1|K6YCZ
tr|B2ICV8|B2ICV
tr|B8KQX7|B8KQX
tr|A0A165QW45|A
tr|A0A1F9F116|A
tr|G2E4S2|G2E4S
tr|A0A127F978|A
tr|Y0KFG0|Y0KFG
tr|A0A149W1B2|A
tr|G7UVN9|G7UVN
tr|A0A0J5L707|A
tr|A0A1F3B8X8|A
tr|A0A1V8M206|A
tr|A0A1E4HBX6|A
tr|A0A0C2PT31|A
tr|A0A193LG28|A
tr|I8I1E0|I8I1E
tr|A0A160DVV3|A
tr|A0A1E4K7Q9|A
tr|A0A0Q6BRE0|A
tr|W0DZ16|W0DZ1
tr|A0A1B1YRE0|A
tr|A0A085W5P9|A
tr|A0A0G3A3V2|A
tr|S9R7G3|S9R7G
tr|H8MT20|H8MT2
tr|L7UFS3|L7UFS
tr|D8EWY6|D8EWY
tr|E3FN56|E3FN5
tr|I4CAS1|I4CAS
tr|A0A1G3BIK5|A
tr|A0A1G3V973|A
tr|A0A0S8K0R4|A
tr|A0A1G1HJY0|A
tr|A0A0S8FXL1|A
tr|A0A1J5IF36|A
tr|A0A0D2K1N2|A
tr|A0A1W9U718|A
tr|A0A0F2PKT3|A
tr|A0A0C2V6P6|A
tr|Q24N72|Q24N7
tr|Q3A9B2|Q3A9B
tr|A0A0S8D4L4|A
tr|A0A1F3TPP5|A
tr|A0A165YU26|A
tr|A0A1G1DT04|A
tr|A0A154BLP4|A
tr|A0A132NBW7|A
tr|D6Y6Q4|D6Y6Q
tr|A0A1F9P0J3|A
tr|A0A171D408|A
tr|A0A0F0HPU9|A
tr|D1ABT7|D1ABT
tr|K0FAE5|K0FAE
tr|A0A1N7DDS4|A
tr|A0A0F0GIP7|A
tr|D2AX42|D2AX4
tr|A0A0K9I6L8|A
tr|W5WJS9|W5WJS
tr|A0A1W9UXG4|A
tr|A0A1W2DW07|A
tr|A0A1J5AXM5|A
tr|S7U393|S7U39
tr|A0A1V9A4W0|A
tr|D5WT92|D5WT9
tr|A0A1Y6B9B8|A
tr|A0A073AUI7|A
tr|A0A162M858|A
tr|K6WPE7|K6WPE
tr|A0A140L521|A
tr|A0A1M6HRN2|A
tr|A0A170V5V4|A
tr|W6K0A3|W6K0A
tr|A0A1T4SE52|A
tr|A0A0A2HYI7|A
tr|A0A1F8P2L8|A
tr|A5D201|A5D20
tr|A0A0C1LBR5|A
tr|A0A1D8GFX8|A
tr|A0A0Q9M7M7|A
tr|A0A0H5CN26|A
tr|A0A1F9ZET8|A
tr|A0A167EXY0|A
tr|A4BZZ2|A4BZZ
tr|A0A1L3JM65|A
tr|A0A101XP30|A
tr|A0A0Q5VMM8|A
tr|W2ULI0|W2ULI
tr|A0A1W2FGD0|A
tr|A0A1A7QV62|A
tr|A0A0L6U3R4|A
tr|A0A1B7XP68|A
tr|A0A0P0DBB7|A
tr|I4F2M2|I4F2M
tr|A0A1K1NV82|A
tr|A0A1V4M3D5|A
tr|A0A1K2IES6|A
tr|A0A0S7XDJ8|A
tr|A0LY34|A0LY3
tr|H6RX95|H6RX9
tr|C7Q7D4|C7Q7D
tr|A0A0F2NZK6|A
tr|A0A1M5W0E5|A
tr|A0A1W2GQS0|A
tr|H2BWF6|H2BWF
tr|A0A0M4DER5|A
tr|G2LD70|G2LD7
tr|A0A1G3LYV8|A
tr|K1LBY6|K1LBY
tr|A0A150WZ72|A
tr|C8XEI1|C8XEI
tr|A0A1M4XP42|A
tr|A0A1J4TNM3|A
tr|A0A062XV13|A
tr|L0FZ39|L0FZ3
tr|A0A0R2TAW2|A
tr|W0RPP0|W0RPP
tr|A0A1K0GSE0|A
tr|A0A1M5N1X8|A
tr|A0A0Q1BHD1|A
tr|A0A1B1NB13|A
tr|A0A0X3V7R4|A
tr|B2A635|B2A63
tr|A0A1G0MTC9|A
tr|A0A1F2SA49|A
tr|A0A1W1W0T6|A
tr|A0A1T5DHV4|A
tr|A0A0N1NF02|A
tr|A0A1T5IAW2|A
tr|A0A1G9XMC1|A
tr|A0A101FM48|A
tr|A0A1E5SYU5|A
tr|S2E1Y1|S2E1Y
tr|A0A151C143|A
tr|A0A1T5KAC2|A
tr|A0A0D3LAC2|A
tr|A0A1Q6NEP8|A
tr|A0A0M0BRP2|A
tr|A0A1Y2RDQ1|A
tr|D1C1Z4|D1C1Z
tr|A0A0S8GQE1|A
tr|A0A0Q7KAL5|A
tr|A0A1M4Y1J1|A
tr|D5BKQ7|D5BKQ
tr|A0A1G0AKG5|A
tr|A0A1W2H9E4|A
tr|A0A173MAV7|A
tr|A0A0S1SEE2|A
tr|I3C5S6|I3C5S
tr|M7Y509|M7Y50
tr|A0A1H2LL57|A
tr|F4C5E9|F4C5E
tr|G0L9Y7|G0L9Y
tr|A0A1G3J4D1|A
tr|A0A0Q5QKC4|A
tr|A4CPS6|A4CPS
tr|A0A0S8HJV1|A
tr|A0A1U7MSJ6|A
tr|R7ZY62|R7ZY6
tr|L8JKC3|L8JKC
tr|A1ZWR0|A1ZWR
tr|A0A1M6M0F4|A
tr|A0A1N6ECD9|A
tr|A0A094Q4D2|A
tr|A0A0B8ZWK6|A
tr|S0G285|S0G28
tr|A0A1B1Y2K1|A
tr|A0A0P7AKS1|A
tr|A0A0M9UCF1|A
tr|A0A098RZ82|A
tr|A0A1T4QVI6|A
tr|U5BXX0|U5BXX
tr|A6E8E4|A6E8E
tr|Q029W6|Q029W
tr|A0A0Q6FV67|A
tr|A0A074KY26|A
tr|C6W609|C6W60
tr|B0PHX3|B0PHX
tr|A0A101H587|A
tr|W0JTB0|W0JTB
tr|K2Q4Z8|K2Q4Z
tr|A0A1Q7N4B5|A
tr|I2EZJ2|I2EZJ
tr|F8EHY9|F8EHY
tr|A0A1M4U3T9|A
tr|A0A101VDZ8|A
tr|A0A180EHF2|A
tr|A0A0P7BRL9|A
tr|F4KX44|F4KX4
tr|K0N366|K0N36
tr|Q1IKA2|Q1IKA
tr|A5UVM5|A5UVM
tr|A0A1C7G2N8|A
tr|D3F958|D3F95
tr|A0A1B1FN50|A
tr|M5AIR4|M5AIR
tr|A0A1M3BMS9|A
tr|A0A1B6BGG0|A
tr|M0D405|M0D40
tr|J3JFW7|J3JFW
tr|D0MIL1|D0MIL
tr|A0A177Q5X7|A
tr|A0A1T5B266|A
tr|C0CV20|C0CV2
tr|A0A143PS76|A
