# Supplementary material for: Inter-protein residue covariation information unravels physically interacting protein dimers
Source: BMC Bioinformatics. 2020 Dec 17;21:584. doi: 10.1186/s12859-020-03930-7 (PMC7745481; doi:10.1186/s12859-020-03930-7)
Supplement: Supplementary file 5 — Additional file 5. Final ER-MSAs at different ASA thresholds. Available on Mendeley data (http://dx.doi.org/10.17632/9bk2r55286.1). [file 12859_2020_3930_MOESM5_ESM.zip › Additional file 2/Final ER-MSAs/Negative ER-MSA dataset/ASA0.0/single_MSAs/1efp-B-1rm6-C/1efp-B-chain/MSA_ready_for_MI.txt]

MKVLVPVKRLIDYNVKARVKSDGSGVDLANVKMSMNPFDEIAVEEAIRLKEKGQAEEIIAVSIGVKQAAETLRTALAMGADRAILVVAADDVQQDIEPLAVAKILAAVARAEGTELIIAGKQAIDNDMNATGQMLAAILGWAQATFASKVEIEGAKAKVTREVDGGLQTIAVSLPAVVTADLRLNEPRYASLPNIMKAKKKPLDEKTAADYGVDVAPRLEVVSVREPEGRKAGIKVGSVDELVGKLKEAGVI
MKVLVPVKRVIDYNVKVRVKADGSGVDLANVKMSMNPFDEIAVEEAIRLKESGKADEVVAVSIGVKQSQETLRTALAMGADRAILVVAADDVHTDIEPLAVAKILAKVVEEEQPGIVLAGKQAIDNDMNATGQMLSALLGWSQGTFASELDIEGDSAKITREVDGGLQTISVKMPTIVTVDLRLNEPRYASLPNIMKAKKKPLDEKTAADYGVDVTPRLEVVKTDEPPARAAGIIVGSVDELIGKLKEAGAV
MKVLVPVKRVIDYNVKVRVKADGSGVDLANVKMSMNPFDEIAVEEAIRLKEAGKADEVVAVSIGVKQAQETLRTALAMGADRAILVVAADDVHTDIEPLAVAKILAKVVEEEQPGIVLAGKQAIDNDMNATGQMLSALLGWSQGTFASELDIDGDHAVVTREVDGGLQTIKVKMPTIVTVDLRLNEPRYASLPNIMKAKKKPLDEKTAADYGVDVTPRLEIVKTAEPEARAAGIIVGSVDELVEKLKEAGAV
MKILVPVKRVVDYNVKIRVKPDGSGVDTANVKMSMNPFDEIAVEEAIRLKEAGVASEVIVVSCGVAQCQETLRAAMAMGADRGILVQT----DVELQPLAVAKLLKAVVEKEQPGLVIAGKQAIDDDANQTGQMLAALLGWPQATFASKVEIADGKARVTREVDGGLETVELPLPAVITTDLRLNEPRFATLPNIMKAKKKPVDTLTPEALGVDVTPRLATLKVEEPPKRKAGVMVGSVDELIEKLREAKVI
MKVLVPVKRVIDYNVKVRVKADGSGVDLANVKMSMNPFDEIAVEEAIRLKEKGVATEVVAVSIGVKQAQETLRTALAMGADRAILIEAAEDVTQDIEPLAVAKLLKAVVEEEQPGLVIAGKQAIDNDMNATGQMLAALLGWPQATFASELKIEGDHAVVTREVDGGLQTVKVKLPAIVTADLRLNEPRYASLPNIMKAKKKPLEVKTPADYGVDVSPRLTVVSTSEPPARKAGVKVADVAELVSKLKEAGVL
---------MVDYNVKVRVKSDGSGVDIANVKMSMNPFDEIAVEEAVRLKEKGVVTEVIAVSCGVAQCQETLRTAMAIGADRGILVET----NEELQPLAVAKLLKALIEKEQPGLVILGKQAIDDDCNQTGQMLAALADLPQATFASKVEIAGDKVNVTREVDGGLETLALNIPAVITTDLRLNEPRYVTLPNIMKAKKKQLDTFKPEELGVDVAPRIKTLKVSEPPKRGAGVKVPDAATLIDKLKEAKVI
MKVLVPVKRVIDYNVKVRVKADGSGVDLANVKMSMNPFDEIAVEEAIRLKEAGKADEVVAVSIGVKQAQETLRTALAMGADRAILVVAADDVHTDIEPLAVAKILKGVVDEEQPGLVLCGKQAIDNDMNATGQMLSALMGWSQATFASEVDIDGDSATVTREVDGGLQTIKVKMPAVVTVDLRLNEPRYASLPNIMKAKKKPLDEKTAADYGVDASPRLEIVKTTEPEARAAGIKVGSVDELVEKLKEAGVV
MKVLVAVKRVVDYNVKVRVKADGSGVETANVKMSMNPFDEIAVEEAVRLKEAGKAEEIVAVSLGVQQAQETIRTALAMGADRGIHVLS----DDELQPLAVAKMLKAVVEKEQPQLVILGKQAIDDDCNQTGQMLAALLGWPQGTFASKVAPEGDTVNVTREIDGGLETVALKLPAIVTTDLRLNEPRYASLPNIMKAKKKPIEQMSPADLGVDTAPRLTTLKVTEPPKRSAGVKVGSVAELVDKLREAKVI
MKVLVPVKRVVDYNVKIRVRADGSGVDLANVKMSMNPFDEIAVEEAVRLKEAGIASEVIVASVGPASAQDVLRTALAMGADRAILIAT----EGTTEPLTVAKLLKGVVAEEAPGLVILGKQAIDDDCNQTGQMLSALLGWSQATFASEIAIADGKARVTREVDGGLQSIEVDLPAIVTADLRLNEPRYASLPNIMKAKKKPLDTRAPEEFGVDVARRLNVLRVEEPAGRQAGVKVGSVAELLDKLKEAGVI
MKVLVPVKRVIDYNVKVRVKSDGSGVDLNNVKMSMNPFDEIAVEEAIRLKEAGKVEEVIAVSIGVKQAQETLRTALAMGADRAILVVAADDVHQDIEPLAVAKILKGVVEQEQPGLVLCGKQAIDNDMNATGQMLAALLGWSQATFASKVEIEGDKARVTREVDGGLQTIAVAMPAVVTVDLRLNEPRYASLPNIMKAKKKPLDEKTAEDYGVDVSPRLEIVGTTEPAARKAGVMVGSVDELVDKLKEAGVI
MKVLVPVKRVIDYNVKVRVKADGTGVDLANVKMSMNPFDEIAVEEAIRLKEAGKATEIVAVSIGVKQAQETLRTALAMGADRAILVVAADDVHTDIEPLAVAKILAAIVKEEEPGIVLAGKQAIDNDLGATGQMLAALMGCSQATNANTVDVDGDSAVVTREVDGGLQTIKVKLPTIITTDLRLNEPRYASLPNIMKAKKKPLDEKTAADYGVDVSPRLEIVKTDEPAARSAGEMVGSVDELVAKLKEKGIV
MKILVPVKRVIDYNVKVRVKADGSGVDLANVKMSMNPFDEIAVEEAIRLKEKGAAEEVVVVSIGVKQAQETLRTALAMGADRAILVEAAPDVTTDIEPLAVAKILKAVIDAEQPGLVITGKQAIDNDMNATGQMLAALLGWAQATFASEVVIEGDSAVVTREVDGGLQTVKVKLPAVVTADLRLNEPRYASLPNIMKAKKKPLEEKTAADYGVDVTPRLKVVKTVEPAGRKAGVKVGSVDELISKLKEAGVL
MKVLVPVKRVIDYNVKVRVKADGSGVDLANVKMSMNPFDEIAVEEAIRLREKGVATEIVVVSIGVKQAQETLRTALAMGADRAILIEASSDVHTDIEPLAVAKLLAAVVKDEAPGLVIAGKQAIDNDMNATGQMLAALLGWGQATFASEITVDGDAATVTREVDGGLQTIKVKLPAIVTADLRLNEPRYASLPNIMKAKKKPLEEKTAADYGVDVTPRLTVVKTAEPAGRKAGVKVGSVDELIAKLKEAGVI
MKIIVAVKRVIDYNVKVRIKADGSGVETANVKMSMNPFDEIAVEQGVKLRESGVASEMIAVSIGPKQCQETIRTALAMGADRGIHIET----DAEIQPLAAAKLLAAVAKREMPELIILGKQAIDDDANQTGQMLAGLLGRPQGTNVSKLEFTPDKSAASREVDDGLEVLTIKTPAVITVDLRLNTPRFATLPNIMKAKKKPIAVITPQEMNVDIAPRLTTIKVATPAKRQAGVILKSVAELVDKLREAKVI
MKVLVPVKRVIDYNVKVRVKADGSGVDLANVKMSMNPFDEIAVEEAIRLKEAGKAEEVVAVSIGVKQAQETLRTALAMGADRAILVVAADDVHTDIEPLAVAKILAKIVEEERPGLVLAGKQAIDNDMNATGQMLSALLGWSQGTFASELDIDGDSAVVTREVDGGLQTIKVKMPAIVTVDLRLNEPRYASLPNIMKAKKKPLDEKTADDYGVDATPRLEIVKTSEPAARAAGIMVGSVDELVAKLKEAGAV
MKVLVPVKRVIDYNVKVRVKADGSGVDLANVKMSMNPFDEIAVEQAIRLKEAGKVDEIIAVSIGVKQSQETLRTALAMGADRAILIEATSDVHNDIEPLSVAKLLKAVVDEEQPQLVLCGKQAIDNDMNATGQMLSALLGWSQATYASELDVDGDAAVVTREVDGGLQTIKIKMPAVITVDLRLNEPRYASLPNIMKAKKKPMDEKIPSDLGVDITPRLTVVSTSEPAERAAGVKVSSVAELITKLKEAGVI
MKVLVPVKRVIDYNVKVRVKADGTGVDLANVKMSMNPFDEISVEQAIRLKEAGQVDEIVVVSIGVKQSQETLRTALAMGADRAILVVAADDVHNDIEPLTVAKILKAIVDEEQPGLVLCGKQAIDNDMNATGQMLSALLGWSQATFASKVEIDGDSAVVTREVDGGLQTIKVSMPSVVTVDLRLNEPRYASLPNIMKAKKKPMDEKTPADYGVEIGNRLEILKTVEPAERAAGIKVDSVDELVAKLKEAGAV
MKVLVPVKRVIDYNVKVRVKADGSGVDLANVKMSMNPFDEIAVEEAIRLKEAGKADEVVAVSIGVKQAQETLRTALAMGADRAILIVAADDVHQDIEPLAVAKILKAVIDEEQPGLVLAGKQAIDNDMNATGQMLSALLGWSQATFASGVEIEGDTANVTREVDGGLQTIAVKMPAIVTVDLRLNEPRYASLPNIMKAKKKPLDEKTAADFGVDITPRLEVLKTSEPAERKAGIMVGSVDELVEKLKEAGVI
MKVLVPVKRVIDYNVKVRVKADGTGVDLANVKMSMNPFDEIAVEQAIRLKEAGTADEVVAVSIGVKQSQETLRTALAMGADRAILIVAADDVHTDIEPLAVAKLLKAVIDEEQPGLVLAGKQAIDNDMNATGQMLSALLGWSQATFASEVAIDGDHATVTREVDGGLQTIKVKMPAIVTVDLRLNEPRYASLPNIMKAKKKPLDEKTPADYGVNVAARLEIVKTSEPEARKAGEMVTSVDDLVSKLKEAGAV
MKVLVPVKRVIDYNVKVRVKADGSGVDLANVKMSMNPFDEIAVEEAIRLKEAGKADEVIAVSIGVKQAQETLRTALAMGADRAILVVAADDVHTDIEPLAVAKILAKVVEEEQPGVVLCGKQAIDNDMNATGQMLSALLGWSQGTFASELDIEGGNAKVTREVDGGLQTISVKMPAIITVDLRLNEPRYASLPNIMKAKKKPLAEKTAADYGVDVTPRLEIVKTEEPPARAAGIVVGSVDELVEKLKEAGAV
MKILVPVKRVVDYNVKVRVKADGTGVETSGVKMSMNPFAEIAVEEAVRLKEKGVATEIVAISMGVAACAETIRTALAMGADRGILVES----DADLQPLAVAKLLKAIADKEQPGLIILGKQAIDDDMSATGQMLAALLGWAQGTFASKVVVEGDHALVTREVDGGLETVKLALPAIVTTDLRLNEPRYASLPNIMKARKKPIETIKPADLGVDPAPRLTVLKVVEPAKRQAGVKVGSVAELVAKLREAKVI
MKVLVAVKRVVDFNVKVRVKSDNTGVDIANVKMSMNPFDEIAVEEAVRLKEKGVATEVIAVSCGVAQCQETLRTAMAIGADRAILVET----ADELQPLSVAKLLKAVVDKEQPGLVILGKQAIDDDCNQTGQMLAALLDAPQATFASKVEVADGKAKVTREVDGGLETVSVTLPAVVTTDLRLNEPRYVTLPNIMKAKKKQLDTLKPADLGVDIKPHLKIVKVTEPPKRSAGIKVPDVATLVAKLKEAKVI
MKVLVPVKRVVDYNVKIRVKSDQSGVELANVKMSMNPFDEISVEEAVRLKEAGKATEIVVVSVGPQQAQETIRTALAMGADRGILIKT----DDTVEPLGVAKLLKAVAEEEKPDLIIVGKQAIDDDCNQTGQMLSALLGWSQGTFASKIDIEGDKAAVTREIDGGLQTIKITMPAVVTSDLRLNEPRYASLPNIMKAKKKPIDTKEPGDYGVDITPRLEVQKVAEPPQREAGIKVETVGELVSKLKAGVIG
MKILVPVKKVIDHTVKIRVKTDATGVETQGVKMSINPFDEIAIEEAVRLKERSIAHEVIIVTIGLETHQDILRQALALGADRAILVTA----ESEFDSLDIAQILKLIALKETPDLVIMGKQAIDDDCNQTGQMLAALLGWPQATFASQVTIESGIADVAREIDGGIERMAFQMPGVITTDLRLNQPRYASLPNLMKAKQKPIGTMKMSELNYTPRQRIVTQTVFNPPKRQSGQTLSSVSELTQRLELSPSS
MKILVPVKRVIDYNVKVRVKADGSGVDLANVKMSMNPFDEISVEEALRLKEAGKASEVVVVSIGPAQATETLRTGLAMGADRGILVKT----DATTEPLAVAKILKKIVDEEQPGLVILGKQAIDDDCNQTGQMLAALLGWGQGTFASKVDLGDGTVDVTREVDGGLQTVKLKLPAIVTTDLRLNEPRYASLPNIMKAKKKPIDEKTPEDYGVDVSPRLSVVKTAEPAARQAGVKVGSVAELVDKLKEAGVL
MKILVPVKRVIDYNVKPRVKADGSGVDLANVKMSMNPFDEIAVEEALRIKEAGNAEEVIAVSVGPAKAQETLRTALAMGADRAILIET----DETVEPLAVAKLLAKVAAEENPGLILLGKQAIDDDSNQTGQMLAALLGWGQATFANTVAVEGDSVTVAREIDGGLQTVKLKTPAIVTTDLRLNEPRYASLPNIMKAKKKPLDVKTPADYGVDIAPRLTTLKVTEPPVRSAGIKVADVDALVGKLKMGVGA
MKILVPVKRVVDYNVKVRVKSDGTGVETAGVKMSMNPFDEIAVEEAVRLKEKGVATEIIAVSMGVAQCGETIRTALAMGADRGILVET----DADLQPLAVAKMLKVLVDREQPTLVVMGKQAIDDDMNATGQMLAALLGWAQGTFASKVAIEGDKATVTREIDGGLETVALKLPAVVTTDLRLNEPRYASLPNIMKARKKPIETIKPADLGVDPAPRLTVIKVAEPPKRQAGKKVGSVAELVAKLKEAKVI
MKLLVPVKRVVDYNVKVRVKSDHSGVELAGVKMSMNPFDEIAVEEAVRLREKGIATEIIAVSMGVAACQETLRTALAMGADRGILVET----DAELQPLAVAKLLKALVEREQPRMVIMGKQAIDDDMNATGQMLAALLGWPQGTFASKLTIDGDHATVIREIDGGLETISLTLPAVVTSDLRLNEPRYASLPNIMKARKKPIETIKPADLGVDPAPRLTTVTVMEPPKRQAGIKVGSVHELVEKLREAKVI
MKVLVPVKRVIDYNVKVRVKADGTGVDLANVKMSMNPFDEIAVEEAIRLKEAGKAEEIVVVSIGVKQAQETLRTALAMGADRAILVVAAEDVHQDIEPLAVAKILAKVVEEEQPGLVLAGKQAIDNDMNATGQMLSALLGWSQGTFASELDIDGDKAVVTREVDGGLQTIKVNMPTIVTVDLRLNEPRYASLPNIMKAKKKPLDEKTAADYGVDVSPRLEIVKTEEPAARAAGIIVGSVDELVEKLKEAGAV
MKVLVPVKRVIDYNVKVRVKADGTGVDLANVKMSMNPFDEIAVEEAIRLKEAGKADEIVAVSIGVKQAQETLRTALAMGADRAILVVAAEDVHQDIEPLAVAKILAKVVEEEQPGLVLCGKQAIDNDMNATGQMLSALLGWSQATFASEVDIDGDKAVVTREVDGGLQTIKVNTPTIISVDLRLNEPRYASLPNIMKAKKKPLDEKTAADYGVDTSPRLEIVKTSEPSERAAGIMVGSVDELVEKLKEAGAV
MKVLVPVKRVIDYNVKVRVKGDGSGVDLANVKMSMNPFDEIAVEEAVRMKEAGTVDEVIAVSIGVKQSQETLRTALAMGADRAILIVAADDVHQDIEPLAVAKLLKAVVDAEQPGLVICGKQAIDNDMNATGQMLAALLGWSQATFASKIDVEGEQALVKREVDGGMQTIRVKLPAVISTDLRLNEPRYASLPNIMKAKKKPLDEKTPEDYGVDVSPRLEVVKTTEPPERQAGIRVGSVDELVDKLKEAGVL
MKVLVPVKRVIDYNVKVRVKSDGSGVDLANVKMSMNPFDEIAVEEAIRLKEAGTAEEVVAVSIGVKQAQETLRTALAMGADRAILVIAADDVHQDIEPLAVAKILKAVIDEEQPGLVLAGKQAIDNDMNATGQMLSALLGWSQATFASEVKIEGEHAVVTREVDGGLQTIKVKMPAIVTVDLRLNEPRYASLPNIMKAKKKPLDEKTAADYGVDVSPRLEVVKTSEPETRQAGEIVPDVDTLVAKLKEKGVV
MKALVAVKRVVDYNVKIHVKTDGSGVELANVKMSMNPFDEIAVEEALRLKEAGKVDEIVIVSIGPAQAQETIRTALAMGADRGILVRT----DDIVEPLSVAKLLKAVVEAEGAELVILGKQAIDDDSNQTGQMLAALLGWGQGTFASSVELGEGQVRLVREIDGGLQTVEISLPAVITTDLRLNTPRYASLPNIMKAKKKPIEEKAAADYGVEIRARLKVLATEEPGRRQAGVKVADVAQLVDKLKEAGVL
MKVLVPVKRVIDYNVKVRVKADGSGVDLANVKMSMNPFDEIAVEAAIRLKEAGQVDEIVVVSVGVAKAQETLRTALAMGADRAILVEATDDVHTDIEPLAVAKVLKALVEEEQPGLVICGKQAIDNDMNATGQMLSALLGWSQATFASELAIEGESATVTREVDGGLQTIKVKMPAVVTVDLRLNEPRYASLPNIMKAKKKPLDTKTPSDLGVDVTPRLSVVTTTEPAARAAGVKVGSVDELVLKLKEAGVI
MKVLVTVKRVVDYNVKVRVKSDGSGVELANVKMSMNPFDEIAVEEAIRLKEAGKATEIVAVSIGPAQAAETIRTALAMGADRGLLVKA----DGVVEPLAVAKILAKVVDEEKPGLVIMGKQAIDDDCNQTGQMLAALLGWPQGTFASKLEMSDEGEVVTREVDGGFQTVALKGPAIVTTDLRLNEPRYASLPNIMKAKKKPIAEKSPADYGVEIAPRLEVLKTVEPATRKAGVKVGSVAELVAKLKEAGVL
MKILVPVKRVIDYNVKPRVKSDGSGVDLANVKMSMNPFDEIAVEEAIRIKEAGKAEEIIAVSVGPAKATETLRTALAMGADRAILVET----DEDVEPLAVAKILKAIADEEQPGLVLLGKQSISDDSNQTGQMLAALMGRPQGTFANTIAVEGDHIVVKREIDGGLETVKLSLPAIVTTDLRLNEPRYASLPNIMKAKQKPLAQKTPGDFGVDITPRLKTLKVGEPPVRSAGIKVADVDELVGKLKALGIA
MKILVAVKRVADPNVKVRALADGSGVDLANVKMTMNPFDEIAVEEAVRLKEAGQASDVVVVSIGSEKSAETLRTALAMGADRGLLVRT----DAVVEPLAVAKILKGVVEAERPDIIITGRQAIDDDANQTGQMLSALLGWGQGTFASKIVVGDGTIEVTREVDGGLQTVNLPLPALVTADLRLNEPRYASLPNIMKAKKKPIDERTPADYGVAIEPRLTVVRVHEPATRKAGIKVGSVGELVARLREAGVL
MKILVAVKRVVDYNVKVRVKADGSGVDIANAKMSMNPFDEIAVEEAVRLKEQGIATEVVAVSCGVAACQETLRTAMAMGADRGILVET----DEALQPLAVAKLLKALADREQPRLMLLGKQAIDDDANQTGQMLAALADLPQATFAGRVELRDGEAVVTREVDKGVETVVLSLPAVVTVDLRLNAPRFVTLPNVMKARKKTIEVVKPDDLGVQVGSRLRTIRVTEPRSRTAAARVPDVATLVDRLREAKVL
MKILVPVKRVVDYNVKIRVKPDGTGVELANVKMSMNPFDEIAVEEALRLKEAGKAEEVIVVSIGPAKAEETLRTGLAMGADRAILVET----DQPVEPLAVAKILKGIAEAEAPGLVIMGKQAIDDDSNQTGQMLAALLNWGQATFASKVEIGEGSAKVTREVDGGLQTVEVKLPAIVTTDLRLNEPRYASLPNIMKAKKKPLDKKTPADFGVDTTARLTVLKTEEPGGRKAGIKVASVAELVEKLKEAGVL
MKVLVPVKRVIDYNVKVRVKADGSGVDLANVKMSMNPFDEIAVEEAIRLKEAGKADEVVVVSIGVKQAQETLRTGLAMGADRAILVTAADDVHTDIEPLAVAKILAKVVEEEQPGLVLMGKQAIDNDMNATGQMLAGLLGWAQATYANTLEVEDGAAVVAREVDGGLQTIKVTLPAIVTTDLRLNEPRYASLPNIMKAKKKPLDEKTAEDYGVDVSPRLEVVKTAEPAERAAGIMVGSVDELVTKLKEKGAL
MKVLVAVKRVVDYNVAVRVKQDGTGVELDNVKMSMNPFDEIAVEEAVRLKEAGKASEIVAVSVGPQKATETLRTALAMGADRAILVKT----DAKVEPLAVAKLLKTVVAEEAPDLVILGKQAIDDDSNQTGQMLAALLGWSQGVFASKVETGEGMLTVTREVDGGLQTVELKLPAIVTADLRLNEPRYASLPNIMKAKKKPIAEKTPEDCGVDIAPRLTVLKTEAPKKRGGGVKLASVDELIEKLKEAGVL
MKILVAVKRVLDYNVKARVKSDGSGVDLANQKLSMNPFDEIACEEAVRLREAGVASEVIVVSCGPAACQETLRSAMAIGADRAVLVET----DAALEPLAVAKLMQHVAQKEGVQFAIFGKQAIDDDAGQTGQMFGALMGWAQASFASKVQISGDTATITREIDGGLETLAMKLPAVITTDLRLNEPRFITLPNIMKAKKKPMEVIKAAELGIDIAPRTVTLHVSEPPTRKAGIKVADPAELVKRLKEAKVI
MKVLVPVKRVIDYNVKVRVKADGSGVDLANVKMSMNPFDEIAVEEAIRLKEAGVATEIVAVSIGVKQSQETLRTALAMGADRAILIVATDDVHTDIEPLAVAKLLAAVVREEEPGLVLCGKQAIDNDMNATGQMLSALLGWSQATFASEVKIDGAHAHVTREVDGGLQTIKVKLPAIVSVDLRLNEPRYASLPNIMKAKKKPLDEKTPADYGVDITPRLSVLKTAEPAERAAGIKVGSVDELVAKLKEAGAV
MKVLVPVKRVIDYNVKVRVKADGSGVDLANVKMSMNPFDEIAVEQAIRLKEAGTADEVVVVSIGVKQSQETLRNALAMGADRAILVVAADDVHTDIEPLAVAKILKAVVDEEQPGLVLAGKQAIDNDMNATGQMLSALLGWPQATFASELAVDGDTATVTREVDGGLQTIKVKMPAIVTVDLRLNEPRYASLPNIMKAKKKPLEEKTAADYGVDVSPRLQIVGTSEPAERAAGIKVGSIDELVEKLKEAGAV
MKVLVPVKRVIDYNVKVRVKADGSGVDLANVKMSMNPFDEIAVEEAIRLREKGAADEVVAVSIGVKQATETLRTALAMGADRAVLIVAADDPATDIEPLAVAKLLKAVIDAEAPGLVLCGKQAIDNDMNATGQMLSALLGWSQATFASKVEIEGDHALVTREVDGGLQTIRVRMPAVVSVDLRLNEPRYASLPNIMKAKKKPLEEKTPADYGVDVSPRLEVVKTVEPAARKAGIMVKSVDELVDKLKEAGVI
MKVLVPVKRVIDYNVKVRVKADGTGVDLANVKMSMNPFDEIAVEEAIRLKEAGKAEEVIVVSIGVKQSQETLRTALAMGADRAILVTAADDVHTDIEPLAVAKVLAKIVEEEAPGLVIMGKQAIDNDMNATGQMLAGLLGWAQATYANSLDVEGDAATVAREVDGGLQTIKVGLPAIITADLRLNEPRYASLPNIMKAKKKPLDEKTAADFGVDVSPRLEIVKTSEPEERAAGIKVGSVDELVAKLKDAGAL
MKVLVPVKRVIDYNVKVRVKADGSGVDLANVKMSMNPFDEIAVEEAIRLKEAGKADEIVAVSIGVKQSQETLRTALAMGADRAILVIAADDVHTDIEPLAVAKILKAIVDEEQPGIVLCGKQAIDNDMNATGQMLSALLGWSQGTFASELDIESDHAVVTREVDGGLQTIKVKMPAIITVDLRLNEPRYASLPNIMKAKKKPLDEKTAADYGVDVTPRLEIVGTAEPTERAAGIKVGSVDELVAKLKEVGAV
MKVLVAVKRVVDYNVKIRVKADNTGVELANVKMSMNPFDEIAVEEAIRLKEAGTVTEVVAVSLGVAQCQETLRTALAMGADRGILVQS----DVELQPLAVAKMLKALVEKEAPDLILLGKQAIDDDANQTGQMLAALLGWSQGTFLSKLTLAEGKATVTREVDGGLETLSLTLPSVLTADLRLNTPRYASLPNIMKAKKKPIETLSPADLGVDPAPRLTTLKVEEPASRKAGVRVPDVATLVEKLKEAKVI
MKILVTVKRVVDYNVKIRVKADGSGVELANVKMSINPFDEISVEEALRLKEAGKAEEVVVVSVGPAKAEETLRTALAMGADRAILVET----EDQVEPLAVAKIVKGVAEAEQPGLIIVGKQAIDDDSNQTGQMLSALLGWAQGTFASKVEIGDGTARVTREVDGGLQTIDIKLPAVVTTDLRLNEPRYASLPNIMKAKKKPLDRHTPADFGVDTAGRLKVLKTEEPSGRKAGIKVKSVAELVEKLKEAGVL
MKILVPVKRVIDYNVKPRVKSDGSGVDLANVKMSMNPFDEISVEEAIRLKEAGKAEEIIAVSVGPQKAQETLRTALAMGADRAILVVT----DEEVEPLAVAKILAKIVAEEAPQLVITGKQAIDDDSNQTGQMLAALLGWGQGTFANTVELDSDSITVKREIDGGLQTVKLNLPAVVTTDLRLNEPRYASLPNIMKAKKKPMDEKTPADYGVDISPRLTTITVTEPPVRQAGEKVEDVDALVAKLKAVGAI
MKILVPVKRVIDYNVKVRVKADGSGVDLANVKMSMNPFDEISVEEALRLKEAGKATEVVVVSIGPKKATETLRTGLAMGADRGILVET----DETVEPLAVAKILKSIVEAEEPGLVIVGKQAIDDDSNQTGQMLAALLGWAQGTFASKVDLGDGTVDVTREVDGGLQTIKLKMPAIVTTDLRLNEPRFASLPNIMKAKKKPIDEKTPADFGVDITPRLSVVKTEEPPVRQAGVKVESVAELVDKLKEAGVL
MKILVPVKRVVDHNVKIRVKPDGTGVDLANVKMSMNPFDEIAVEQAIRMKEAGQASEIVAVSVGPAQAQEVLRTALAMGADRAILILA----EGRVEPLAVAKILQKVAQAEAAGLVILGKQAIDDDCNQTGQMLSALLGWSQATFASKIELADDKAIVTREIDSGLQQIEVTLPAVVTADLRLNEPRYASLPNIMKAKKKPLVQQTPEELGVDIAPRLRVLRVEEPGTRATGIKLATVAELLDKLKEAAVI
MKVLVPVKRVIDYNVKVRVKADGSGVDLANVKMSMNPFDEIAVEEAIRLKEAGKAEEVIAVSIGVKQSQETLRTALAMGADRAILVVATDDVHADIEPLAVAKILAKVVEEEQPGLVLAGKQAIDNDMNATGQMLSALLGWSQGTFASELDIDGDKAVVTREVDGGLQTINVTMPSIITVDLRLNEPRYASLPNIMKAKKKPLDEKTAADYGVDVTPRLEIVGTAEPEARAAGIIVGSVDELVEKLKEAGAV
MKIMVPVKRVVDYNVKVRVKSDNTGVELANVKMSMNPFDEIAVEEAIRLKEAGKAEEIVVVSIGPKAAQETLRTGLAMGADRGILVEY----DGETEPLAVAKILKGIVEEENPSIVLLGKQAIDDDCNQTGQMLAQLLGWPQGTFASEVAADGDSVNVTREIDGGLETVKLSLPAVITTDLRLNEPRYATLPNIMKAKRKPIDEKTPGDFGVEMAPRLTTIKVEEPPKREAGIKVESVEELVGKLKEKGVI
MKVLVPVKRVIDYNVKVRVKSDGTGVDLANVKMSMNPFDEIAVEEAIRLKEAGKAEEVIAVSIGVKQAQETLRTALAMGADRAILIVAADDVHQDIEPLAVAKLLKGVIDAEEPGLVIAGKQAIDNDLNATGQMLAALTGWAQATNANTLDIDGDHAVVAREVDGGLQTIKVKMPAIVTTDLRLNEPRYASLPNIMKAKKKPLEEKTPEDYGVDVSPRLEVVKTAEPPERAAGEMVPDVDTLVAKLKEKGVV
MKVLVPVKRVIDYNVKVRVKPDKSGVDLANVKMSMNPFDEISVEEAVRMKEAGTVTEIVVVSIGPQQAQETLRTALAMGADRGILIKT----DATVEPLAVAKLLAKVVAEESPELVLLGKQAIDDDSNQTGQMLAALLDWPQGTFAYKLEKDGGKLTVTREVDGGLQTVALTLPAIVTVDLRLNEPRYASLPNIMKAKKKEIAEKSPEDYGVDISPRLTVISVTEPPVRKGGEKVEDVAALVAKLK-AGAV
MKLLVAVKRVIDYNVKVRVKADQTGVDLANVKMSMNPFDEIAVEEAVRLKEAGIATEVVVVSLGVTQAQETLRTALAMGADRGILVQT----DADLQPLAVAKLLKAVVDKEAPQLVILGKQAIDDDSNQTGQMLAALLDWPQATFASKVAVAGNEANVTREIDGGLETLAISLPAIITTDLRLNEPRYASLPNIMKAKKKPLDVIDPASLGVDIAPRLTTLKVTEPPKRQGGVKVASVADLVAKLREAKVI
MKILVAVKRVLDYNVKARVKSDGSGVDLANQKLSMNPFDEIACEEAVRLREAGVASEVIVVSCGPTACQETLRSAMAIGADRAVLVET----DAALEPLAVAKLMQHVAQKEGVQFAIFGKQAIDDDAGQTGQMFGALMGWAQASFASKVQIGGDTATITREIDGGLETLAMKLPAVITTDLRLNEPRFITLPNIMKAKKKPMEVIKAAELGIDIAPRTVTLHVSEPPTRKAGIKVADTAELVKRLKEAKVI
MKVLVTVKRVVDYNVKIRVKPDGTGVELANVKMSMNPFDEISVEEALRLKEAGKASEVVVVSVGPAKAEETLRTALAMGADRAILVET----DDAVEPLAVAKIIKGVAEAEQPGLIIVGKQAIDDDSNQTGQMLSALLGWAQGTFASKIEIGDGKAAVTREVDGGLQTIEIKLPAVVTTDLRLNEPRYASLPNIMKAKKKPLDKKTPADFGVDTAARLKVLKTEEPGGRKAGIKVKTVAELVDKLKEAGVL
MKIFVCVKQVPDTETKIKLNADNSGIDTAGIKWIVNLYDSHAIEEALKIRDANPGSTVTVVGVGPKRINEALITAMAMGADEAISIDA------NIDSLLTAQALAKAIGS--ADLILTGKLAIDDNGSAVTQQLAEFLGMPHATVVSKLVLNGNKITVDREIEGGKEVLELTLPSVIGCNRGLNNPRFASLPGIMKARKKPIKELTLSQLDVNIERKNQFTDFQMPPPKPAAKVLQGVHELVKLLREARVL
MKVLVPVKRVIDYNVKVRVKADGSGVDLANVKMSMNPFDEIAVEEAIRLKEKGIVSEVVAVSIGVKQAQETLRTALAMGADRAILIVAAEDVHTDIEPLAVAKLLKAVIDAEEPGMVLCGKQAIDNDMNATGQMLAALTGWAQATFASQVEVSGDTATVTREVDGGLQTIKVKLPAIISVDLRLNEPRYASLPNIMKAKKKPLDEKTPADYGVDVSPRLSVVKTSEPAARAAGVKVGSVDELMAKLKEAGVI
MKVLVPVKRVIDYNVKVRVKADGSGVDLANVKMSMNPFDEIAVEEAIRLKEAGKADEVIVVSIGVKQAQETLRTGLAMGADRAILVTAADDVHTDIEPLAVAQILARIVAEEEPGLVLMGKQAIDNDMNATGQMLAGLLGWAQATYANTLEVSDGAAVVAREVDGGLQTVKVTLPAIVTTDLRLNEPRYASLPNIMKAKKKPLDEKTAEDYGVDVSPRLEVVKTAEPEARAAGIMVGSVDELVAKLKEKGVV
MKILVPVKRVVDYNVKVRVKADGSGVDLANVKMSMNPFDEIAVEEAVRLKEAGIATEVVAISCGPAACQETLRTAMAIGADRGILVES----DVELQPLAVAKLLKALCDKEQPQLVVCGKQAIDDDANQTGQMLAALAGWPQATFASKVVIADGKAVVTREIDGGLETLQLSLPAVVTTDLRLNEPRYATLPNIMKAKKKPLETVKPEDLAVDVAPRLKTLKVVEPAKRSAGVKVADVAELVNKLKEAKVI
MKVLVAVKRVVDYKVQIRVKSDNSGVETQNVKMSVNPPDENAIEEAVKLKEQGLATETIAVTIGDDKSQDVLRTSMAMGIDRSILVKS----SNTLEPLAVAKTLVKIIEKENPDLVLLGKQAIDDDSNQTGQILSALMNWPQGCFISKLKIEDNKLLISREIDEGIEKLETSLPAVLTCDLRLNTPRFASLPNIMKAKKKPLDIIEIDTLGIDTESKIKVLNVAEPPKREAGIMVSDVKELVQKLKEAKVI
MKVLVPVKRVVDHNVKIRVKADGSGVELANVKMSMNPFDEIAVEEAIRLKEAGKASEVIAVSVGPAQAQETLRTALAMGADRAILITA----EDAVEPLSVAKLLKGVVEAEEPGLVILGKQAIDDDCNQTGQMLSALLGWSQGTFASALELGETKAKVTREVDGGLQAIEIALPAIVTADLRLNEPRYASLPNIMKAKKKPLETRSPQDYGVTVARRLTVLRVEEPAARAAGVKVASVAELLDKLKESGVL
M----PVKRVIDYNVKVRVKADGSGVDLANVKMSMNPFDEIAVEEAIRLKEAGKAEEVIVVSIGVKQAQETLRTGLAMGADRAILVTAADDVHEDIEPLAVAKLLAAIVKEEEPGLVICGKQAIDNDLNATGQMLAALTGYAQATNANSLEVDGDAATVAREVDGGLQTIKVKLPAIVTTDLRLNEPRYASLPNIMKAKKKPLDEKTPADYGVDVAPRLEIVKTAEPAERAAGIMVGSVDELVENSR-KGAI
MHVLVPVKRVVDYNVRVRVRSDGSGVDTTGLKMSLNPFDEVAVEQAVRLRQAGQASRVTVVGCGAPLTQDVLRTALAMGADAAILLEP----GTECDGPALVEALSVLVQREGVDLVLCGKQAIDDDLGDTAPMLAALLDWPQAMSVNQLALEDGGLRVHCDGDQGLEQWRLPLPAVLGVDLRLCDPRAISLPNMMKAKKATITTLSLAELAGDRAARFRITGCATPPARAAGVRVEGLTQLLEHLRLPASA
MKVLVPVKRVVDYNVKVRVKSDGTGVDIANVKMSMNPFDEIAVEEAVRLKEKGVVTEVIAVSCGVAQCQETLRTAMAIGADRAILVET----DAELQPLAVAKLLKALVDKEQPQLVILGKQAIDDDCNQTGQMLAALTGLPQGTFASKVEVADGKVAVTREVDGGLETVSLTLPAVVTTDLRLNEPRYVTLPNIMKAKKKPLETVKPADLGVDVAPRIKTLSVAEPPKRGAGVKVPDVATLVTKLKEAKVI
MKVLVPVKRVIDYNVKVRVKADGSGVDLANVKMSMNPFDEIAVEEAIRLKEAGKAEEVIAVSIGVKQAQETLRTALAMGADRAILVVAADDVHTDIEPLAVAKILAKVIEEEQPGLVLCGKQAIDNDLGATGQMLSALLGWSQAMYANTVDVDGDHAVVTREVDGGLQTIKVKMPTIISTDLRLNEPRYASLPNIMKAKKKPLDEKTAADLGVDVTPRLEIVKTTEPESRQAGEMVGSVDELVAKLKEKGIV
MKILVAVKRVVDYNVKVRVKADGSDVDIANVKMSMNPFDEIAVEEAVRLKEAGKATEIVAVSLGVKQCEETLRTALAMGADRAIHVET----DAELQPLAVAKLLKAVADKEAPQLIILGKQAIDDDANQTGQMLAALLNAPQGTFASKVDVAGDKVNVTREIDGGLETVALSLPAIITTDLRLNEPRYVKLPNIMAAKKKPLDKLSPADLGVDPAPRLKTLKVAEPAVRSAGIKVGSVAELVAKLKEAKVI
MKVLVPVKRVIDYNVKVRVKADGSGVDLANVKMSMNPFDEIAVEEAIRLKEAGKADEVVAVSIGVKQSQETLRTALAMGADRAILVVAADDVHNDIEPLAVAKILKGVIDEEQPGLVLAGKQAIDNDMNATGQMLAALTGWSQGTFASELDVDGDTATVTREVDGGLQTIKIKMPAIVTVDLRLNEPRYASLPNIMKAKKKPLDEKTPADYGVDVANRLEIVGTSEPEARAAGIVVGSVDELVEKLKEAGAV
MKILVPVKRVIDYNVKVRVKGDGSGVDLANVKMSMNPFDEIAVEQAIRMKEAGDAEEVVVVSIGVKQSQETLRTALAMGADRAILITAADDVHTDIEPLAVAKLLKAVVDEEQPGMVLCGKQAIDNDMNATGQMLAALLGWSQATFASEIKVDGDHALVKREVDGGMQSIKVKMPAVVSVDLRLNEPRYASLPNIMKAKKKPLDEKTADDYGVDVSPRLEIVKTSEPPERKAGIIVESVDQLVDKLKEAGVI
MKVLVPVKRVIDYNVKVRVKADGSGVDLANVKMSMNPFDEIAVEQAIRLKEAGKADEVVAVSIGVKQSQETLRTALAMGADRAILIVAADDVHNDIEPLAVAKLLKAVVDEEQPGLVICGKQAIDNDMNATGQMLAALLGWSQATFASELDIDGDKAVVTREVDGGLQTIKVNMPTVVTADLRLNEPRYASLPNIMKAKKKPLDEKTPADYGVDVGNRLEIVKTAEPETRKAGIKVASVEELVTKLKEAGVL
MKVLVPVKRVVDYNVKIRVKPDGSGVELANVKMSMNPFDEIAVEEAIRLKEKGKVTEIVAVSIGPQQAQETIRTALAMGADRGILVKT----DAAVEPLGVAKILKALVDKEGPSLVILGKQAIDDDSNQTGQMLAALLGWPQGTFAYRIEAGEGALDVTREIDGGLQTLTLQLPAIVTTDLRLNEPRYASLPNIMKAKKKPLDTVEPEALGVDVSPRLKVLKTVEPGGRQAGVKVGSPAELVNKLKEAGVL
MKVLVPVKRVVDYNVKIRVKPDGSGVDLANVKMSMNPFDEIAVEEALRLKEAGTATEVVAVSIGPAKAQETLRTALAMGADRAILVQT----DDTVEPLDVAKILKGVAEAETPGLIILGKQAIDDDCNQTGQMLAALLGWAQGTFASKVEVAGEAVKVTREIDGGLQTIELKAPAIITTDLRLNEPRYASLPNIMKAKKKPLDTKAPADFGVEVKTRLVVEKTEPPAERQAGVKVGSVAELVDKLKEAGVI
MKVLVAVKRVLDYNVRARVKSDGSGVDLANQKMSMNPFDEIACEEAVRLREAGVASEVIAVSCGPAACQETLRSAMAMGADRAVLVET----SEALEPLAVAKLMRHVAQKEGVTLAIFGKQAIDGDAGQTGQMFAALMGWPQATFASKVEAADGGLAVTREIDGGLETLQLELPAVVTTDLRLNEPRFITLPSIMKAKKKPMEVLEAAALGIDIAPRLKTLKVMEPAARKAGVQVADVNGLVKKLKEAKVI
MKVLVPIKRVVDYNVKVRVKSDGSGVDLANVKMSMNPFDEIAVEEAVRLKEAGKATEVVAVSIGVQQTTETIRTALAMGADRGILVKT----DETVEPINVAKILKAVAEQEQPGLIILGKQAIDDDCNQTGQMLAALLGWAQGTFASKVEIDGETLNLTREIDGGLQVLKLKMPAVITTDLRLNEPRYASLPNIMKAKKKPIDEKAPGDYGVDVKPRLEVLKVSEPPQRSAGIKVETIEQLVSKLKAGVIG
MKILVPVKRVVDYNVKIRVKADGSGVELANVKMSMNPFDEIAVEEALRLREAGKATEVVIVSIGPAQAQETIRTALAMGADRGLLVEV----EGSVEPLAVAKILKAVAAEEQPGLVILGKQAIDDDCNQTGQMLAALTGWPQGTFASKVTVDGDKVDVTREVDGGLQTVRLSMPAVITTDLRLNEPRYASLPNIMKAKKKPLDVKKAADYGVDVAPRLEVLKTAEPKGRSAGVRVSSPAELVAKLKEAGVL
MKVLVAVKRVVDYNVKIRVKADGSGVELANVKMSMNPFDEIAVEEAIRLKEKGVATEIVAVSAGPQQCQETIRTALAMGADRGILVKT----DQGLEPLAVAKILKGVVEAESPDLVILGKQAIDDDCNQTGQMLAALLGWPQGTFASRLEPADGSLMVTREVDGGLQKVKLAMPAIVTTDLRLNEPRYASLPNIMKAKKKPIDEKTPDDFGVDVTPRLKVTKVAEPAGRQAGVRVGSVAELVEKLKEAGVL
MKILVPVKRVVDYNVKVRVKADQSGVDIANVKMSMNPFDEIAVEEAVRLKEAGKATEIIAVSCGVTQCQETLRTAMAIGADRGILVET----DADLQPLAVAKLLKALVEKEQPALVIMGKQAIDDDSNQTGQMLAALLDRPQATFASKVVIEGNDALVTREVDGGLETLKVALPAIVTTDLRLNEPRYVTLPNIMKAKKKQLDVVKPADLGVDVTPRLTLLKASDPPSRKAGIKVPDVKTLVEKLKEAKAI
MKALVAVKRVVDYNVKVRVKADQSGVDIANVKMSMNPFDEIAVEEAVRLKEQGIVTEVVAVSCGVAQSQEVLRTALAIGADRAILVES----DAELQPLAVAKLLKAIVDKEQPGLIIVGKQAIDDDSNQTGQMLAELANLPQATFASKVTKDGDKLLVTREVDGGAETLALSIPAVVTTDLRLNEPRYVTLPNIMKAKKKQLDTFKPEDLGVDVSPRLKTLKVSEPPVRSAGIKVADV-------------
MKVLVPVKRVIDYNVKVRVKADGSGVDLANVKMSMNPFDEIAVEEAIRLREAGKATEVIAVSIGVKQAQETLRTALAMGADRAILVVAADDVHTDIEPLAVAKVLAAIVKEEEPGLVLCGKQAIDNDLGATGQMLSALLGWSQAMYANDIDVDGDHAVVTREVDGGLQTLKVKMPTIISTDLRLNEPRYASLPNIMKAKKKPLDEKTPGDYGVDVTPRLTVVTTGEPSERAAGIKVGSVDELVAKLKEAGAV
MKILVPVKRVASLDDEFELRDDGRDVDPDFCEHDLNEFDEYALEAAVQIKEAAPEGEVVVLTVGPEDADDVLRKALAKGADRAIRVDD----ADDADRVAIARVIAKVAENEEPGLVLCGAQSADQGHAQTGMSVGTLLGWARTAVVSRLDFKASFAQVERELEGGVERLEVETPAVLTIQLGINTPRYASLRSIKQANAKAIECVSPRDIGLADASLSRVRRVFVP-ERGRGEIIEGAARLLEIITEVK--
MKIIVPVKRVVDYNVKIRVKADGSGVELANVKMSMNPFDEISVEEALRLKEAGKASEVVVVSIGPAKAEETLRTALAMGADRAILVET----EDQVEPLTVAKIVKGVAEAEQPGLIIVGKQAIDDDSNQTGQMLSALLGWAQGTFASKVELGDGKVNVTREVDGGLQTVELKLPAVVTTDLRLNEPRYASLPNIMKAKKKPLDKKSPADFGVDTAPRLKVLKTEEPSGRKAGIKVKSVAELVSSLK-AGVL
MNILVPVKRVVDPNVRVRVGA-GGAIDTNGLKMSLNPFDECALEKALQLKEAGHASQVTVITCGQAHSQDVLRTALAMGADNAVLLDA----GATLDSLAVTRLLHAYLSADAFGLVLCGKQAIDDDTGGVAAMLAGLLDWPQALDASAIVAHGAGWRVTCGDDSGTATWQLDGAAVVSADLRIAEPRRVSLPNIVKARQKPLATLDAATLGVTLTPQSRIVELRDPPARQAGVKVVDTAALLDALDVGAIA
MKILVAVKRVVDYNVKIRVKSDSSGVETANVKMSMNPFDEIAVEEAVRLKEGGKATEIVVVSMGAQQSQETIRTALAMGADRGILVQT----DVELQPLAVAKMLKALADKEKPDLIVLGKQAIDDDSNQTGQMVAALLGWPQGTFASKVEMGEGSVKVTREIDGGLETVDLKIPAVVTTDLRLNTPRYASLPNIMKAKKKVIDTVSPADLGVDPTPRLTTLKVSEPPSRKAGVKVADVAELVSKLKEAKVI
MKVLVPVKRVVDYNVKVRVKSDGTGVDIANVKMSMNPFDEIAIEEATRLKEKGVVTEVIAVSCGVLQCQETLRTAMAIGADRAILVET----AEELQPLAVAKLLKALVDKEQPQLVILGKQAIDDDCNQTGQMLAALLGWPQATFASKVEVEGGQAKVTREVDGGLETLALTLPAIITTDLRLNEPRYVTLPNIMKAKKKQLDNVKPEDLGVDVKPRIKTLKVSEPPKRSAGVKVADVAALVDKLREAKVI
MKILVPVKRVVDYNVKVRVKSDGSGVDIANVKMSMNPFDEIAVEEAVRLKEKGVATEVIAVSCGEAKCQETLRTAMAIGADRGILVET----TEELQPLAVAKLLKALVDKEQPSLIILGKQAIDDDANQTGQMLAALADLPQAAFASKVEVEGDKAKVTREVDGGLETLSIGLPAVVTTDLRLNEPRYVTLPNIMKAKKKPLDTVKPEDLGVDVKPRLKTLKVSEPPKRGAGVKVPDVAALVDKLKEAKVI
MKVLVPVKRVVDYNVKVRVKSDGTGVDIANVKMSMNPFDEIAVEEAVRLKEKGVVTEVIAVSCGVTQCQETLRTAMAIGADRAILVETA---DVELQPLAVAKLLKALVDKEQPQLVILGKQAIDDDCNQTGQMLAALTGMPQGTFASKVEVAGDKVNVTREVDGGLETVALSLPAVVTTDLRLNEPRYVTLPNIMKAKKKQLDILKPADLGVDVAPRIKTLKVSEPPKRGAGVKVPDVATLVNKLKEAKVI
MKVLVPVKRVIDYNVKVRVKADGSGVDLANVKMSMNPFDEIAVEQAIRLKEAGQVEEIVAVSIGVKQAQETLRTALAMGADRAILVIASDDVHKDIEPLAVAKILKAIVDEEQPGLVLCGKQAIDNDMNATGQMLSALMGWSQATFASEVTIEGDKAKVTREVDGGLQTIEVTMPTVVTVDLRLNEPRYASLPNIMKAKKKPLDEKTAEDYGVDVSNRLEIVKTVEPAERAAGIKVGSVDELVAKLKEAGAV
MKVLVAVKRVVDYNVKIRVKADQTGVELANVKMSMNPFDEIAVEEAIRLREAGVASEIIAVSVGPQQAQETIRTALAMGADRGILVKT----DATVEPLGVAKILKALVEAESPELVILGKQAIDDDSNQTGQMLAALLGWAQGTFASKIEIADGAAKVTREIDGGLQTLTLKMPLIATTDLRLNEPRYASLPNIMKAKKKPIDEQTPEALGVDIAPRLKVLKVEEPPKRKAGVKVESVAELVDKLREAGVI
MKVLVPVKRVVDYNVKVRVKADQTGVDLANVKMSMNPFDEIAVEEAVRLKEAGKATEIVVVSIGPKGAQEQIRTALAMGADRGLLIET----DEEVQPLAVAKLLKAVAEAEQPQLVVLGKQAIDDDSNQTGQMLAALLGWAQGTFASKVTVGDGEVEVIREIDGGLETVSLKLPAIVTTDLRLNEPRYASLPNIMKAKKKPLDTKTPGDFGVDVAPRLKTLKVTEPPKRKGGIKVPDIATLVDKLKEAGVI
MKILVPVKRVIDYNVKIRVAADGSGVETANVKMSMNPFDEIAVEEAVRLKEAGVATEVVVVSAGVAGCVDTLRTAMALGADRAIHVNT----DAELQPLAVAKLLKAVAGREQPQLVICGKQAIDDDANQTGQMLAALLGWGQAAFASKVSVADGRASVTREIDGGLETVSVALPAVITTDLRLNEPRFASLPNIMKAKKKPLDTVTPDELGVDVTPRLKTLKVAEPPKRQAGVKVASVAELVAKLREAKVL
MKVLVPVKRVIDYNVKVRVKADGSGVDLANVKMSMNPFDEIAVEEAIRLKEAGIATEVIAVSIGVKQSQETLRTALAMGADRAILVVAAEDVHTDIEPLSVAKILKGVIDAEEPGLVLCGKQAIDNDMNATGQMLAALLGWSQATFASKLAIEGDSATVTREVDGGLQTIKVKMPAIVSVDLRLNEPRYASLPNIMKAKKKPLDEKTPADFGVDVTPRHTVVSTAEPKTRKAGEMVGSVDELVAKLKEKGAV
MKILVPVKRVIDYNVKPRVKADGSGVDLANVKMSMNPFDEIAVEEAIRIKEAGNAEEIVAVSVGPAKAQETLRTALAMGADRAILVES----DEDLEPLAVAKILKAIVEEEQPGLVLLGKQSISDDSNQTGQMLAALLDRPQGTFANTITLEGDSITVKREIDGGLETVKLTLPAIVTTDLRLNEPRYASLPNIMKAKKKPLDTKSPADFGVDTAPRLKTLKVSEPPVRQAGEKVEDVDALVAKVKALGIA
MKILVPVKRVVDYNVKVRVKADGSGVELANVKMSMNPFDEIAVEEALRLKEAGKATEIIVVSIGPKQATETIRTGLAMGADRGILVQT----DDTVEPLAVAKVLKGIVEEEEPGLAILGKQAIDDDCNQTGQMLAALLGWAQGTFASKVDLGDNTVDVTREIDGGLQTVKLNMPAIVTTDLRLNEPRYASLPNIMKAKKKPIAEKTLADFGVDATPRLKVLNTAEPEARKAGVKVGSVEELVDKLKEAGVL
MKILVPVKRVIDFNVKVRVKADGSGVDMANVKMSMNPFDEISVEEAIRAKEAGKATEVVAVSVGPAQAQETIRTALAMGADRGLLVQT----DVELQPLAVAKILKALVDKEQPQLVILGKQAIDDDANQTGQALAALLGWGQATFASKLVIEDGAALVTREVDGGLETIRVKLPAIITTDLRLNEPRYASLPNIMKAKKKPLDTVSPADLGVDPAPRLKTLKVAEPPKRKGGVKVASVQELVAKLKEARVI
MKVLVPVKRVIDYNVKVRVKADGSGVDLANVKMSMNPFDEIAVEEAIRLKEAGKADEVIAVSIGVKQSQETLRTALAMGADRAILVVAADDVHTDIEPLSVAKILAAIVKEEEPGLVLCGKQAIDNDLGATGQMLSALLGWSQAMYANKVDVEGDHAVVTREVDGGLQTVKVKMPTIVSTDLRLNEPRYASLPNIMKAKKKPLDEKTPADYGVDVSPRLEIVKTGEPPVRAAGEMVGSVDELVSKLKEKGIV
MKVLVPVKRVIDFNVKVRVKSDGTGVELTNVKMSMNPFDEIAVEEALRLKEAGKASEVVVVSIGPAQAAETIRTGLAMGADRGVHVKV----DGPVEPLAVAKLLKGVAEEEKPGLIILGKQAIDDDCNQTGQMLAALLGWGQATFASKLEVEGADFKVTREVDGGLQTVKIKGPAIVTTDLRLNEPRYASLPNIMKAKKKPIDEKSAEHYGVDLAPHLEILKTSEPPGRKGGVKVGSVPELVSKLAEAGVL
MKILVPVKRVVDYNVKIRVKPDGSGVELANIKMSMNPFDEIAVEEAIRLKEAGKATEIVAVSIGAQQSSETIRTALAMGADRGILVKA----DGVVEPLAVAKILKKIVEAEQPGLVIMGKQAIDDDSNQTGQMLAALLGWSQGTFASKLVLDGDSVSVTREVDGGLQTVKLKGPAIVTTDLRLNEPRYASLPNIMKAKKKPIEEKTAADYGVDTKPRLEVVKTTEPSGRKAGVKVGSVAELVAKLKEAGVI
MKVLVPVKRVVDYNVKVRVKSDGTGVDIANVKMSMNPFDEIAIEEAVRLKEKGVVTEVIAVSCGVTQCQETLRTAMAIGADRAILVET----DADLQPLAVAKLLKALVDKEQPGLVILGKQAIDDDCNQTGQMLAALTGMPQGTFASKVEVADGVAAVTREVDGGLEVVKLTLPAVVTTDLRLNEPRYVTLPNIMKAKKKQLDIVKPADLGVDVAPRIKTLKVEEPPKRSAGIKVADVATLVDKLKEAKVI
MKILVPVKRVVDYNVKIRVKPDGSGVDLANVKMSMNPFDEIGVEEALRLKEAGKATEVVVVSIGPAQAAETLRTGLAMGADRGILVKT----DAAVEPLAVAKILKGVVEAEAPGLVILGKQAIDDDCAQTGQMLSALLGWSQGTFASKVVIDGDVLSVTREVDGGLQTVKLKMPAIVTTDLRLNEPRYASLPNIMKAKKKPIDEKTPADFGVDTTPRLKVLTTVEPGARKAGVKVGSVAELVQKLKEAGVI
MKILVPVKRVVDYNVKVRVKSDGTGVDIANVKMSMNPFDEIAVEEAMRLKEAGKATEVIVVSCGVVQCQETLRTAMAIGADRGVLVET----DVELQPLAVAKLIKALADKEQPQLIILGKQAIDDDCNQTGQMLAALLGWPQATFASKVVVDGDKVAVTREVDGGLETLSLTLPAIVTTDLRLNEPRYVTLPNIMKAKKKTLEIIKPADLGVDVAPRLKTLKVSEPPKRSAGIKVPDVATLVSKLKEAKVI
MKVLVPVKRVVDYNVKVRVKSDGTGVDIANVKMSMNPFDEIAVEEAVRLKEKGVVTEVIAVSCGVTQCQETLRTAMAIGADRAILVETA---DLELQPLAVAKLLKALVDKEQPQLVILGKQAIDDDCNQTGQMLAALTGLPQGTFASKVEVADGKVKVTREVDGGLETVSLTLPAVVTTDLRLNEPRYVTLPNIMKAKKKQLDVVKPADLGVDVTPRIKTLSVAEPAKRSAGIKVPDVATLVTKLKEAKVI
MKVLVPVKRVIDYNVKVRVKADGSGVDLANVKMSMNPFDEIAVEQAIRLKEAGQAEEVVAVSIGVKQSQETLRTALAMGADRAILVIAADDVHTDIEPLTVAKILAKVVEEEQPGLVLCGKQAIDNDMNATGQMLSALLGWSQATFASEVEVAGDKAKVTREVDGGLQTIEVNMPTVISVDLRLNEPRYASLPNIMKAKKKPLDEKTAADYGVETAPRLEIVKTAEPEARAAGIKVGSVEELMEKLKEAGAV
MKVLVPVKRVIDYNVKVRVKADGSGVDLANVKMSMNPFDEIAVEQAIRLKEAGQADEVIAVSIGVKQSQETLRTALAMGADRAILINAADDVHTDIEPLAVAKLLKAVVDEEQPSIVLCGKQAIDNDMNATGQMLSALLGWSQATFASEVAIDGDSATVTREVDGGLQTIKVKMPTIVTVDLRLNEPRYASLPNIMKAKKKPLDEKTPADYGVDVAPRLAIVGTTEPETRKAGEMVGSVDELVEKLKEAGTV
MKVLVPVKRVVDYNVKVRVKSDGSGVDIANVKMSMNPFDEIAVEEATRLKEKGVVTEIIAVSIGVSQCQETLRTAMAIGADRGILVET----DAEVQPLAVAKVLKALVDKEKPDLIILGKQAIDDDSNQTGQMLAALAGLPQGTFASKVEVADGKVSVTREVDGGLETVKLSLPAVVTTDLRLNEPRYVTLPNIMKAKKKPLETVKPADLGVDVAPRVKTLSVAEPPKRSAGIKVPDVATLVDKLKVAKVI
MKVLVAVKRVIDAYVKVRVKSDGSGVETQNVKMSMNPFCEIAVEEAVRLKEAGVATEIVAVSCGPQQSQETIRTALAMGADRGILVQS----DEALEPLAIAKILKAVVDKEQPELVLLGKQAVDNDFGQTGQMLSALLGWSQATYASKIQKADGELTVTREIDGGLETIKVKLPAIVTADLRLNEPRYASLPNIMKAKKKPIDTMSPADLGVDAAPRLSVVKVTEPPARQAGVKVGSVAELVDKLKEAKVI
MKILVPVKRVIDYNVKVRVKPDQSGVELANVKMAMNPFDEIAVEQALRIKEAGQADEIVLVSVGPTQAQETIRTGLAMGADRGIHIEA----DQDVEPLAVAKLLRAVVDKETPGLVICGKQAIDDDSNQTGQMLSALLGWAQATFASGVELAGDKAKIIREVDGGLEHIEVSMPAVITVDLRLNEPRYASLPNIMKAKKKPIDSMSADELGVDTAPRLKVVKVEEPAARSAGIKVGSVAELVDKLKEAKVI
MKVLVPVKRVVDYNVKVRVKSDGSGVDIANVKMSMNPFDEIAVEEAVRLKEKGVVTEVIAVSCGVAPCQETLRTAMAIGADRAILVQT----PAELQPLAVAKLLKALVDKEQPGLIILGKQAIDDDANQTGQMLAALADLPQATFASKVEVAGDKVNVTREVDGGLETLSLSIPAVVTTDLRLNEPRYVTLPNIMKAKKKQLDTVTPADLGVDVTSKLKTVKVSEPPKRSAGIKVPDVAALVAKLQEAKVI
MKVLVPVKRVVDYNVKVRVKSDGTGVDIANVKMSMNPFDEIAVEEAVRLKEKGVATEVIAVSCGVAQCQETLRTAMAIGADRGILVET----TEELQPLAVAKLLKALVDKEQPGLIILGKQAIDDDANQTGQMLAALADLPQATFASKVEVAGDKVNVTREVDGGLETLALSLPAVITTDLRLNEPRYVTLPNIMKAKKKQLDTVKPEELGVDVAPRLKTLKVAEPAKRGAGVKVPDVATLVSKLKEAKVI
MKILVPVKRVVDYNVKVRVKADGSGVELANVKMSMNPFDEIAVEEALRLKEAGKATEIVVASVGPQQATETIRTGLAMGADRGILVKT----DETTEPLAVAKILKGIVEEEEPGLVILGKQAIDDDCNQTGQMLAALLGWAQGTFASKVDLGDGTVDVTREIDGGLQTVKLNMPAIVTTDLRLNEPRYASLPNIMKAKKKPIDEKAPGDYGVDIAPRLKVLNTAEPESRKAGVKVESVAELVDKLKEAGVL
M---------VD-----KEQPXPQRARRCRAGRLLNPFDEIALEEAXRLKEAGKVTEVVAVSCGVAQCQETLRTGMAIGADRGILVET----ATELEPLAVAKLLKXLVDKEQPQLVILGKQAIDDDSNQTGQMLAALLGWPQATFASKVVLEDGKATVTREVDGGLETLALTLPAIITTDLRLNEPRYVTLPNIMKAKKKPLDTVKPEXLGVDVTPRLKTLKVAEPAKRSAGIKVPDVATLVAKLREAKVI
MKVLVPVKRVVDYNVKVRVKSDQSAVDIANVKMSMNPFDEIAIEEATRLKEKGVATEVVAVSCGVAQCQETLRTAMAIGADRAALVQT----DAELQPLAVAKLLKALVDKEQPELVILGKQAIDDDANQTGQMLAALLNWPQATFASKVEVADGKVTVTREVDGGLETLSLKLPAIVTTDLRLNEPRYVTLPNIMKAKKKPLEVVTPEDLGVDVAPRLKTLKVSEPPTRSAGIVVPDVATLVDKLKEAKVV
MKVIVPVKRVIDYNVKVRVKADGSGVDLANVKMSMNPFDEIAVEQAIRLKEAGKADEVIAVSVGVKQAQETLRTALAMGADRAILVIASDDVHTDIEPLTVAKILKGIIDEEQPGLVLCGKQAIDNDMNATGQMLSALMGWSQATFASELDIDGDSATVTREVDGGLQTIKVNMPTVVTVDLRLNEPRYASLPNIMKAKKKPLDEKTAADYGVDASPRLEIVNTVEPAARAAGIKVGSVDELIEKLKEAGAV
MNIVVCVKYVPDATADRSFDASDNTVDREGVDGLLSELDEYAVEQALQVAEEND-GEVTVVTVGPADAADAVRKALQMGADAGVHVED----DTGSDAVATSLVLAKAIEK-EHDLVFFGMSSTDGLMGVVPTMVAERLGLPAVTFASEVTVDGSTVTVRRDGDTATETITASAPAVVSVTDQSGEPRYPSFKGIMAAKKKPVEDLTLDDLGIEASAWTKVLSFAERPPRTAGEIVTDGVKLAEFLASKKFV
MKVLVPVKRVVDYNVKVRVKSDGTGVDIANVKMSMNPFDEIAVEEAVRLKEKGVVTEVIAVSCGVAQCQETLRTAMAIGADRGILVET----TEELQPLAVAKLLKALVDKEQPGLVILGKQAIDDDCNQTGQMLAALADLPQATFASKVEVVDGKAHVTREVDGGLETLAVTLPAIITTDLRLNEPRYVTLPNIMKAKKKQLDTFKPEDLGVNVAPRIKTLSVAEPAKRSAGIKVPDVATLVDKLKVAKVI
MKVLVAVKRVLDYNVKARVKSDGSGVDLASQKLSMNPFDEIACEEAVRLKEAGVATEIIAVSCGPAGCQETLRSAMAIGADRGVLVET----DAVLEPLAVAKLMRHVALKEGVQLAIFGKQAIDDDAGQAGQMFGALTGWGQATFASKVRIEGGTALVTREIDGGLETLRLKLPLVVTTDLRLNEPRFITLPNIMKAKKKPLEVLKAAELGLDLAPRTTTLRVEEPAVRKAGIKVADVADLVKRLKEAKVI
MKVLVPVKRVVDYNVKVRVKADSTGVDIANVKMSMNPFDEIAVEEAVRLKEKGVATEVIAVSCGVTQCQETLRTAMAIGADRAILVET----SEELQPLAVAKLLKALVDKEQPGLVILGKQAIDDDANQTGQMLAALADLPQATFASKVEVADGKAKVTREVDGGLETLSITLPAIITTDLRLNEPRYVTLPNIMKAKKKQLDTLKPEDLGVDVKPRLKTLKVSEPPKRGAGVKVPDVATLVAKLKEAKVI
MKVLVPVKRVVDYNVKVRVKADGSGVDLANVKMAMNPFDEIAIEEAVRLREKGIATEAVAVSIGVKGATETLRTALAMGADRAILIHASDDVSQDIEPLTVAKLLKAIVDTEKPDLVLMGKQAIDNDMNATGQMLAALLGWGQATFASALTLEGGKAQVTREIDGGLQIVSVKLPAIVTTDLRLNEPRYASLPNIMKAKKKPLEEKSASEYGVDLAPRLTVEQTAEPKARSGGIKVASVDELIAKLKEAGVL
MKILVPVKRVVDYNVKVRVKSDGTGVDIANVKMSMNPFDEIAVEEAVRLKEKGIATEVIAVSCGVTQCQETLRTAMAIGADRGILVET----PAELQPLAVAKLLKALVDKEQPGLIILGKQAIDDDCNQTGQMLAALADLPQATFASKVEVVDGKAQVTREVDGGLEVLSLSMPAVITTDLRLNEPRYVTLPNIMKAKKKQLDTFKPEDLGVDVAPRITTLKVSEPPKRSAGIKVPDVATLVDKLKTAKVI
MKVLVPVKRVVDYNVKIRVKSDGTGVELANVKMSMNPFDEIAVEEALRLKEAGKATEVVVVSIGPAQASETIRTGLAMGADRGILVKT----DANVEPLGVAKILQKIAEDEKPGLIILGKQAIDDDSNQTGQMLAALLGWAQATFASKLEVDGSDFKVTREVDGGLQTVKVKGPAIVTTDLRLNEPRYASLPNIMKAKKKPIDEKAADSFGIDLSPRLEVLKTTEPPGRKAGVKVKDVAELVSKLKEVGAL
MKILVPIKRVVDYNVKVRVKMDGSGVDLTGVKMSMNPFDEIAVEEAIRLREKGAATEVVVVSVGVAQAADTLRTAMAMGADRAILVQS----EESPEPLAVAKILKALVTRESPDLVILGKQAIDDDMNATGQMLAGLLDWPQATFASKIEKTGDGIEVTREVDGGSETLALALPAVVTADLRLNEPRYASLPNIMKAKKKPLETLQAADLGVDMGRRLTVVSVAEPPGRKAGVKVGSAAELVEKLREAKVI
MKILVPVKRVVDYNVKIRVKADGSGVELANVKMSMNPFDEIAVEEAIRLKEAGKASEIVVVSIGPQQAAETIRTGLAMGADRGILVKT----DVATEPLGVAKVLKKVIEQEAPGLVIMGKQAIDDDANQTGQMLAALLGWSQGTFASKVVIGDGSVDVTREIDGGLQTLTLKLPAIVTTDLRLNEPRYASLPNIMKAKKKPIDETSPETLGVDVSPRLKVLKTAEPPVRQAGVKVGSVAELVQKLKEAGVL
MKILVPVKRVVDANVKVRVKADGSGVELANVKMAMNPFDEIAVEEAIRLKEAGKVEEIVVVSIGPAQAAETLRTALAMGADRAILVKT----DEAAEPLGVAKVLKGVVEAEKPGLVILGKQAIDDDSNQTGQMLAALLGWSQGTFASKIELAGDVAKVTREVDGGLQTLELKMPAIMTADLRLNQPRYASLPNIMKAKKKPLDEKSPADFGADVSPRLKVLKTEEPGGRKAGVKVGSVAELVDKLKEAGVL
MHILVPVKRVVDYNVKVRVKSDGSALDIGGVKMSMNPFDEVAVEQAVRLREAGLATRVTVVACGAAICQDVLRTALAMGADAAVLLET----ETSPAGPALLDALTELVRRDGIGLVLCGKQAIDDDLGDTAPMLAALLDWPQAISVNRLEIDGASLRVSCDGDQGLELWSLPLPAVLGVDLRLCDPRSITLPNMMKAKKAVITRLPLAAPAEGGAERCSVLGFATPPDRPAGVRVPDVQGLIDHLRLPATA
MKVLVPVKRVIDFNIKPRVKADGTGVETAGVKMSMNPFDEIAVEEAVRLKEKGVATEIVAVSIGVQQSQDTLRTALAMGADRAILVLT----DVAVEPLGVAKVLKALVAKESPDLVILGKQAIDDDMNATGQMLAGLLGWAQGTFASRIEIADGRAAVTREIDGGLETVSLALPAIVTADLRLNEPRYASLPNIMKARKKPLETLAPADLGVDVTPRLTIVSVAEPPARKAGVKVASAEDLVARLREAKVI
M--LVPVKRVVDYNVKVRVKSDHSGVDIANVKMSMNPFDEIAVEEAVRLKEKGVASEIVAVSCGVQACQETLRTALAIGADRAILVQT----DVELQPLAVAKILKALVDKEQPGLVILGKQAIDDDANQTGQMLAALAGLAQATFASKVEIAQGKATVTREVDGGLETIAITLPAVVTTDLRLNEPRYVTLPNIMKAKKKPLDVLDPAALGVDAAPRLKTLKVSEPPGRKAGIKVPDVATLVAKLKEAKVI
MKILVPVKRVIDYNVKPRIKGDQTGVDLSNVKMSMNPFDEIAVEEAARLKEAGKADEVVVVSIGEQKAQETLRTGLAMGADRGILIVT----EQMPEPLAVAKILAKVTEEESPDLVILGKQAIDDDSNQTGQMLAALLGWSQGTFASKVEPGEEGVNVTREIDGGLETLKLTTPAIITTDLRLNEPRYASLPNIMKAKKKPIDEKTAADLGVDVAPRLETLKVTEPPKREAGEMVPDVDTLVAKLKMGVAA
MKVLVAVKRVVDYNVKIRVKGDGSGVELANVKMSMNPFDEIAVEEAIRLKEAGKVEEIVAVSIGPAQAQETIRTALAMGADRGILVKV----DDVVEPLAVAKILKGVIEAEQPEIVILGKQAIDDDANQTGQMLSALLGWSQGTFASKVEITDGSAKVTREVDGGLQTVEIKLPAIVTTDLRLNQPRYASLPNIMKAKKKPLDEKTAADYGVDTAPRLKVLKTEEPGGRKAGVKVGSVGELVEKLKD-GVL
MKILVPVKRVIDYNVKPRVKADGTGVDLANVKMSMNPFDEIAVEEAIRLKEKGAATEIVAVSVGPAKAAETLRTALAMGADRAILIET----DEEVEPLAVAKILKAIADEEAPGLVILGKQSISDDSNQTGQMLAALMGRPQGTFANTVEVEGDAVIVKREVDGGLQTVKLTMPAIVTTDLRLNEPRYASLPNIMKAKQKPLATKTAADYGVDLAPRLKTLKVAEPPVRKAGEKVADVAALVEKVKALGIA
MKVLVAVKRVVDYNVKVRVKSDKSGVELANVKMSMNPFDEIAVEEAVRLKEAGKVSEIVVVSMGVAGCQETIRTALAMGGDRGVLVQT----DADLQPLAVAKCLKALVDKESPDLVIVGKQAIDDDSNQTGQMLAALLGWPQGTFASKVELGDGVVNVTREIDGGLETVALKGKAVVTTDLRLNTPRYASLPNIMKAKKKPIETVSPADLGVDPAPRLKTLSVEEPAVRQAGVKVGSVAELVEKLKEAKVI
MKVLVPVKRVIDYNVKVRVKADGSGVDLANVKMSMNPFDEIAVEEAIRLKEAGKAEEVIAVSIGVKQAQETLRTALAMGADRAILVVAADDVHTDIEPLAVAKILKAIVDEEQPGIVLCGKQAIDNDMNATGQMLSALLGWSQGTFASSLDIDGDHATVTREVDGGLQTIKVSMPTIISVDLRLNEPRYASLPNIMKAKKKPLDEKTAADYGVDVTPRLQITGTSEPDSRAAGIIVGSVDELVAKLKEVGAV
MKVLVAVKRVVDYNVKVRPKADGSDVDIANVKMSINPFCEIAVEEAVRLKEKGVASEIVVVSMGPKQCQEQIRTALALGADRGIQVET----DAELQPLAVAKCLKAIVEKEAPQLVILGKQSIDGDNNQTGQMLAALTGMGQGTFASEVNVEGESVKVTREIDGGLQTVELTLPAVVTTDLRLNEPRYASLPNIMKAKRKPLDVTTPEELGVDIAPRTKTLKVEPPAERQAGIKVADVAELVEKLKEAKVI
MKVLVAVKRVVDYNVKVRVKSDGSGVELSNVKMSMNPFDEIAVEEALRLKEAGKATEVVVVSIGPAQASETLRTGLAMGADRGILVKV----EGTVEPLAVAKILKAVADEEKPGLVILGKQAIDDDANQTGQMLAALLGWPQATFANKLVLEGDDVTVTREVDGGLQTVKLKGPAIVTTDLRLNEPRYASLPNIMKAKKKPIDEKTADGYGVDISPRLEIIKTSEPGGRKAGVKVKDVAELVSKLKEAGVL
MKILVPVKRVVDYNVKVRVKSDGTGVDIANVKMSMNPFDEIAIEEAVRLKEAGIATEVVAVSCGVAACQETLRAAMAIGADRGILVET----DVELQPLAVAKLLKALCDKEAPQVVICGKQAIDDDSNQTGQMLAALMSWPQATFASKLVIAGGAATVTREIDGGLETLEIKLPAVVTTDLRLNEPRYATLPNIMKAKKKPLETVKPADLGVDVAPRLATLKVVEPAKRSAGVRVADVAQLVDKLKEAKVI
MKILVAVKRVVDFNVKVRVKSDGSAVDIGNVKMSMNPFDEIAVEAAVRLREAGVATEVVAVSCGPAQCQETLRNAMAIGADRGILVET----ADELQPLAVAKLLHAVLQNEQAPLVIVGKQAIDDDSNQTGQMLAALAGMPQATFASSLQIVDGQAIVSREIDGGLETLALKLPALITTDLRLNEPRYVTLPNIMKAKKKPLDTHTPQSLGVDIAPRLSTLKLAEPPARAAGVKLADVAALVAKLKEANVI
MKVLVPVKRVVDYNVKVRVKSDQSGVDIANVKMSMNPFDEIAVEEATRLKEKGVATEIIAVSCGVAQSQETLRTAMAIGADRAALVQT----DVELQPLAVAKLLKALVDKEQPGLVILGKQAIDDDANQTGQMLAALLGWPQATFASKVEVSGDTVAVTREVDGGLETLSLKLPAIITTDLRLNEPRYVTLPNIMKAKKKTLDVITPEELGVDVAPRLKTLKVSEPPARSAGIIVPDVAALVDKLKEAKVV
MKVLVPVKRVIDYNVKVRVKADGSGVDLANVKMSMNPFDEIAVEQAIRLKEAGVVEEIIVVSIGVKQAQETLRTALAMGADRAILIVATEDVQQDIEPLAVAKLLKAVVDAEGPGLVLCGKQAIDNDMNATGQMLSALLGWSQATFASELAIEGGHAVVTREVDGGLQTIKVAMPTVVTVDLRLNEPRYASLPNIMKAKKKQLDEKTAADYGVDVTPRLSVVKTVEPAGRKAGIKVASVDELIAKLKEAGVI
MKVLVPVKRVVDYNVKVRVKSDGSGVDIANVKMSMNPFDEIAVEEATRLKEGGKVTEVIAISCGVTQCQETLRTAMAIGADRGILVDTA---DTDLQPLAVAKLLKAVADKEQPQLIILGKQAIDDDCNQTGQMLAALLGWPQATFASKVVLEDGKVTVTREVDGGLETIALTLPAIITTDLRLNEPRYVTLPNIMKAKKKTLDVFKPADLGVDVAPRLKTLKVVEPAKRSAGIKVPDVATLVAKLKEAKVL
MKVLVPVKRVIDYNVKVRVKADGSGVDLANVKMSLNPFDEIAVEEAIRLKEAGKADEVVVVSIGVKDAQKELRTALAMGADRAILIVATDEATTDIEPLAVAKLLKAVIAEEAPGLVIAGKQAIDNDMNATGQMLAALLGWSQATFASELSVEGDSAIVTREVDGGLQTIKVKLPAIVTADLRLNEPRYATLPNIMKAKKKPLEEKTAADYGVDVSPRLQVISTAVPSERSAGIMVADVAELVAKLKDAGAV
MKVLVPVKRVVDYNVKIRVKPDGSGVDVANVKFSMNPFDEIAVEEAIRLREAGKATEVVLVTIGPAKADETLRSGMAIGADRGIHVKT----DELVEPLAVAKILAKIVAEEAPGLVILGKQAIDDDSNQTGQMLAALLGWGQGTFASKVEIADGSVDVTREVDGGLQTVTLKLPAVVTTDLRLNEPRYASLPNIIKAKKKEVAAKTPADYGVDITPRLEVLKTAEPPARKAGIKVGSVPELLEKLK-AGVL
MKVLVPVKRVIDYNVKARVKADQTGVDLANVKMSMNPFCEIAVEEAVRLKEKGVATEVVIVSIGPAQAQETIRTALAMGGDRGVLITT----DADPEPLAVAKLLAAVVAEENPNLVLMGKQAIDGDNNAVGQMLSALLGWPQATYASAIEVSATSAKVTREVDGGLQTVDVDLPAVITADLRLNEPRYASLPNIMKAKKKEIVSKTVADYGVDIAPRLKVLKVTEPAKRSAGIKVETASDLVSKL-TAGVL
MKVLVPVKRVVDYNVKVRVKSDGTGVELAHVKMSMNPFDEIAVEEALRLKEAGIATEVVAVSIGPAQASETIRTALAMGADRGILVKT----DETVEPLAVAKILKAVIGEEAPKLVILGKQAIDDDSNQTGQMLAALLGWGQGTFASKVVIDGDAALITREIDGGLQTVRLALPAIVTTDLRLNEPRYASLPNIMKAKKKPIDEKTPDAYGVSVAPRLKVLNTAEPAGRKAGVKVGSVAELVSKLKEAGVI
MKILVAVKRVIDYNVKIRVKSDQTGVETANVKMSMNPFDEIAVEEAVRLKDAGIATEVIAVSIGPVACQETLRTAMAIGADRGILVEA----NEEVQPLAVAKLLKAIVDKEQPQIIILGKQAIDDDSNQTGQMLAALMNAGQATFASKVVVQDGNLSVTREIDGGLETIALKLPAVITTDLRLNEPRFVTLPNIMKAKKKPLDSMKPEDLGVDITPRLKTLKVVEPAARSAGVMVPDIKTLVEKLKEAKVI
MKVLVPVKRVIDYNVKVRVKADGSGVDLANVKMSMNPFDEIAVEEAIRLKEAGKVDEVIAVSIGVKQSQETLRTALAMGADRAILVVAADDVHTDIEPLAVAKILAAIVKEEEPGLVLCGKQAIDNDLGATGQMLSALLGWSQAMYANKVDVEGDNAVVTREVDGGLQTVKVKMPTIISTDLRLNEPRYASLPNIMKAKKKPLDEKTAEDYGVDVSPRLEIVSTGEPAARAAGEIVPDVDTLVAKLKEKGIV
MKILVSVKRVVDYNVKVRVKSDGSGVDIANVKMSMNPFDEIAIEEAVRLKEMGVVTEVLAVSCGVTQCQETLRTAMAIGADRAILVET----TEELQPLAVAKLLKALVDREQPDLVILGKQAIDDDNNQTGQMLAALTDLPQATFASKVDVVDGKARVTREIDGGLETIALSLPAVITTDLRLNEPRYVTLPNIMKAKKKPLETIKPEALGVDVTPRLKILKVSEPPKRGAGIKVPDVTALVAKLKEAKVI
MKVLVPVKRVIDYNVKPRVKPDQSGVDLANVKMSMNPFCEIAVEEAVRLKEKGIVTEIVVVSIGVVQAQETLRTALAMGADRGILVTA----EGDVEPLAVAKILKAIADEEQPGMVLLGKQAIDNDNNQTGQMLAALLDWPQGTFASEVVVEDGKVNVTREIDGGLQTLALDGPAVITTDLRLNEPRYASLPNIMKAKKKPIDTKEAASFGVDIAPRLTVVKVTEPAGREAGEKVEDVATLVSKLKAAGAI
MKVLVPVKRVVDYNVKIRVKSDGSGVELGNVKMSMNPFDEIAVEEALRLKEAGKATEVVVVSIGPAQASETIRTGLAMGADRGILVKV----EGNVEPLAVAKILKAIADEEKPGLIILGKQAIDDDSNQTGQMLAALLGWSQATFASKLEVDGADFQVAREVDGGSQIVKLKGPAIVTTDLRLNEPRYASLPNIMKAKKKPIAEATAEQYGVDLAPHLEILKTVEPGGRKAGVKVKDVAELVSKLKEAGVI
MKVVVAVKRVADPNVKVRALADGSGVDLANVKMTMNPFDEIAVEEAVRLKEAGHATEIVVVSVGPEKSAETLRTALAMGADRGLLVRS----DAVVEPLAVAKILKAVAETEKPDLIIVGKQAIDDDANQTGQMLAALLGWGQGTFASKIAIGGAAIEVTREVDGGLQTVNLPLPALVTADLRLNEPRYASLPNIMKAKKKPIDEKTPADYGVAVEPRLTVVRVHEPATRKAGIKVGSVAELVDKLREAGVL
MKVLVPVKRVIDYNVKIRVKADGSGVELNNVKMSMNPFDEIAVEEALRLKEGGKAAEVVAVSIGPAQATETIRTALAMGADRGVHVKT----DAPVEPLAVAKLLKAVTEREQPGLVILGKQAIDDDCNQTGQMLAALLGWPQATFASKLEVEGTDFKVTREVDGGLQTVKLQGPAIVTTDLRLNEPRYASLPNIMKAKKKPIEEMTADQLGVDLAPRLDILKTSEPSSRSAGVKVASATELVEKLA-AGVL
MKVLVTVKRVIDYNVKVRVKPDQSDVDLANVKMAMNPFCEIAVEAAVRLKEAGLASEIVAVSVGPAACQEQLRTALALGADRGIQIDS----GEAPDPLGVAKLLAAVVAAEKPDLVILGKQSIDGDNNQTGQMLAALLDWPQATFASALALEAGRLRVTREIDGGLQSLELNLPAIVTTDLRLNEPRYASLPNIMKAKKKPLEVKSPVELGVTLKAHTRLLKVEAPAERQGGIKVGSVSELVEKLKEAKVI
---------MVDYNVKVRVAADGSGVETQGLKMSLNPFDEIAVEEAIRLREKGVATEVVVVTIGVQAAQDILRTSMAMGADRAILVKT----DDTLEPRAVANALKAIVEREQPGLVCMGKQAIDDDMNATGQILAAKLGWPQGTFASAVTVADGRIEVAREIDGGTEVVSLALPAVVTADLRLNEPRYASLPNIMKARKKPLEMLEAADLGVDLASRLTIVSVAEPAERKEGIKLGSAAELVEKLKEAKVI
MKILVPVKRVVDYNVKIRVRPDGSGVELANIKMSMNPFDEIAVEEALRLKEAGKASEVVAVSIGPAKTDETIRTALAMGADRGIWVKT----EEGIEPLTVAKLLKKVVEEEAPGLVILGKQAIDDDCNQTGQMLAALLGWPQATFASKVVLGDATVKVTREIDGGLQTVSLDLPAVLTTDLRLNEPRYASLPNIMKAKKKPIDEKSPAAYGVDVAPRLQVISTTEPAGRSAGIKLGSPAELVAHLKQAGVL
MKVLVPVKRVVDYNVKVRVKSDGSGVDIANVKMSMNPFDEIAVEEAVRLKEKGIVTEIVAVSCGDTKCQETLRTAMAIGADRGILVET----TAELQPLAVAKLLKALVDKEQPQLVILGKQAIDDDSNQTGQMLAALADLPQATFASKVEATADKVTVTREVDGGLETIALTLPAIITTDLRLNEPRYVTLPNIMKAKKKQLDIVKPEDLGVDVTPRLKTLKVSEPPKRGAGIKVPDVATLVNKLKEAKVI
MKVLVPVKRVVDYNVKIRVKADGSGVELANVKMSMNPFDEIAVEEAIRLKEKGHVTEIVAVSVGPAQATETLRTALAMGADRGILVKT----DATVEPLAVAKILAKLVESEAPGLVIMGKQAIDDDCNQTGQMLAALLGWPQGTFASKVVPGEGSFDVTREVDGGLVTERLTLPAVVTTDLRLNEPRYASLPNIMKAKKKPIDETSPEALGVDAAPRLKVLTTAEPAARKSGAKVGSVAELVSKLKEAGVL
MKIVVPVKRVIDANVKVRLKADGSAVDSDNAKMSMNPFDEIAVEEAIRLKEAGAASEIVAVSIGSDACQDVLRAALAMGADRALLIRT----EAVLEPLAVAKLLREVVAREQPRLVICGKQSTDGDANQAGQMLAGLLGWPQATFASRLDLGADGATVTREIDGGLEIIAVTLPAVVTTDLRLNSPRYTTLPNIMKAKKKPLDVVALDEFGVDTRPRLTTLGLAEPAARSAGVRVADVAELLAKLKEAKVI
MKILVPVKRVIDYNVKVRVKSDGSGVELANVKMSMNPFDEIAVEEAIRQKEAGKATEIVAISIGPAQASETIRTALAMGADRGILVKV----DAMPEPLAIAKILKGIVEAEQPGLVIMGKQAIDDDSNQTGQMLAALLGWPQGTFASKLVIEGDSVAVTREVDGGLQTVKLKSPAIVTTDLRLNEPRYASLPNIMKAKKKPIDEKTPGDYGVDVKPRLEILKTVEPGGRKSGVKVATVAELVEKLKEAGVL
MKVLVPVKRVIDYNVKVRVKADGSGVDLANVKMSMNPFDEIAVEQAIRLKEAGQADEVVAVSIGVKQNQETLRTALAMGADRAILVVATEDVHTDIEPLAVAKILKAVIDEEQPGIVLAGKQAIDNDMNATGQMLAALTGWSQATFVSELDIQGDSALVTREVDGGLQTIKVSMPTIVTVDLRLNEPRYASLPNIMKAKKKPMDEKTPADLGVDIAPRLTIVSTGEPEARAAGIKVGSVDELVEKLKEVGAV
MKLIVSVKRVIDYNIKVRVKADNTGVDLANVKMALNPFCEIAVEEAIRLKEAGVASEVVVVSIGPTAVQEQLRTALALGADRAIHVET----DELPEPLNVAKLLAKVIEAEQPGLVILGKQSIDSDNNQVGQMLAALAGRPQGTFASEVKVEGGKVLVTREVDGGLRTLSLDLPAIVTTDLRLNEPRYAKLPDIMKAKRKPLDVKTPADLGVELKQHITQLKVETPAQREAGIKVDSVDALIDKLKEAKVI
MKILVPVKRVVDYNVKVRVKSDASDVDLANVKMSMNPFDEIAVEEAVRLREAGVATEVVVVSAGVANCQETLRTAMAIGADRGILIQT----DGELQPLAVAKLLKAVCDKEQPQIVICGKQAIDDDANQTGQMLAGLLNRPQATFASKIVVAGTQATVTREIDGGLETIEVPLPAVLTADLRLNEPRYATLPNIMKAKKKPLETTNPAALGVDVTPRLKTLKVAEPAKRTAGIKVADAADLVMKLKEAKVI
MKILVAVKRVLDYNVKARVNADGTGIDLANVKMSMNPFDEIAVEEALRIKEAGKADEVIAVSMGVKQSQETIRTALAMGADRGILVET----DNELQPLAIAKLLAAIAAREEPGLVIVGKQAIDDDSNQTGQMFAALMDWPQATFASKVDIDGDSMKVTREVDGGLESIQVSLPALITTDLRLNEPRYAKLPNIMKAKKKQLDVLTPEELEVDISPRLVTVKVEEPPTRKAGEIVGSVAELVDKLREAKVI
MKILVPVKRVIDYNVKVRVKADQSGVELANVKMAMNPFDEIAVEQALRLREAGTATEVVAVSIGPSQNQETIRTALAMGADRGIHIEA----SHDVEPLAVAKLLKAIVDKEAPELVLVGKQAIDDDCNQTGQMLAALLGWAQGTFVSGIELGGDKAKIIREVDGGLEHLEIAMPAIVTVDLRLNEPRYASLPNIMKAKKKPLDSISVEELGVDVSPRLTTVKVEEPETRSAGIKVSDVGELVDKLKEAKVI
MKILVAVKRVVDYNVKVRAKADGTGADTANVKMSINPFCEIAVEEAVRLKEKGVATEIVAVSIGPKQAQEQIRTALALGADRGILVET----DAELEPLAIAKTLKALVEKETPDLVIMGKQSIDGDNNQTGQMLGALTSMPQGTFASEVSVADGKVNVTREIDGGLQTVALNLPAIVTTDLRLNEPRYASLPNIMKAKKKPLDTMSPADLGVDTAARVKLLKVAPPAERQAGIKVADVAQLVEKLKEAKVI
MKVLVAVKRVIDYNVKVRVKPDNTGVDLTNVKMAMNPFCEIAVEEAVRLKEKGVATEVVVVSIGPKAAQEQIRTALALGADRGIHVET----DEEIQSLAAAKLLKAVVEKEQPKLVILGKQSIDTDNNQTGQMLAALCGYAQGTFASEVVVEGDKVNVTREIDGGLLTVALNLPAIVTTDLRLNEPRYASLPNIMKAKKKPLDTVTPADLGAEIAPRLTTLKVEAPAQRQAGIKVGSVAELVDKLKEAKVI
MKILVPVKRVVDYNVKPRVKADGSGVETQGVKMSMNPFDEIAVEEAVRLKEKGVASEIVVVSIGVTDAQAILRTAMAMGADRAVLVQT----DAALEPLGVAKLLQAVVDRENPGLVVMGKQAIDDDMNATGQILAARLNWPQGTFANTVTVADGRIEVKREVDGGLETVRLALPAVVTTDLRLNEPRYATMPNIMKARKKPLETIAADTLGVDFAPRLETIRVVEPPVRKAGVKVGDVAELIEKLREAKVI
MKVMVPVKRVVDYNVKVRVKSDHTGVDIANVKMSMNPFDEIAVEEAVRLKEKGLVTEIIAVSCGVAQCQETLRTAMAIGADRAILVQT----DVPLQPLAVAKLLQALVAREQPALIILGKQAIDDDANQTGQMLAALADLPQATCASKVELAPDRLEVTREVDGGLETLALTLPAVITTDLRLNEPRYITLPNIMKAKKKPLDTVTPDDLGVDVAPRLTTLKVSEPAKRGAGVKVADVAALVEKLREAKVI
MKILVPVKRVVDYNVKPRVKADGSGVETQGVKMSMNPFDEIAVEEAVRLREKGAASEVVVVTIGVSEAQPILRTAMAMGADRAILVQT----DAELEPLSVAKLLKTIVDREDPGLVIMGKQAIDDDMNATGQILAAKLNWPQGTFANTITVADGRVTVVREADGGLETVRLALPAVVTTDLRLNEPRYATMPNIMKARKKPLETIAADTLGVDLTPRLQTVKVVEPPVRKAGVKVASAAELVEKLREAKVI
MKIVVPVKRVVDKDIKIRVKADGSGVELANVKMSMNPFDEIAVEEAIRLKEAGKATEIIAVSVGPQQASETIRTALAMGADRGILVKA----DGAVEPLAVAKILKAVIDAEQPGLVIMGKQAIDDDCNATGQMLAALTGWSQGTFASKLSVEGDTVQVTREVDGGLQTVKLKGPAIITADLRLNEPRYASLPNIMKAKKKPIDEKTPDAYGVDIAPRLDVVKTVEPSGRKSGVKVASPAELVSKLKAGVLG
MKIVVPIKRVIDHNVRVRPTADGTGVDSASVKMAINPFCEIALEEAVRLKERGLASEVLVVTIGTAAAQEQLRGALAVGADRALLIET----ERALEPLAVARTLARIVEEERPGLALLGKQAIDSDDNQVGQMLAALLGWPQATFASALELEGAKARVTREVDGGMVTLELALPAVVTADLRLNEPRYARLPDIMKAKKKPIERRALEEMALDLPAQTEVLAVETPTPRQRGVILDSVDALIDKLRVEKVI
MKVLVAVKRVVDYNVKIRVKSDESDVDLANVKMAMNPFCEIAVEEAVRLKEKGVADEVVVVSMGPKACQEQIRTAMALGADRGIQVET----DETLESLAVAKLLAKVVEAEQPGLVILGKQSIDSDNNQTGQMLAALTGMAQGTFASEINIAEETVDVTREVDGGLETLTLKLPAIVTTDLRLNEPRYASLPNIMKAKRKPLDVKTPADFGVDITPRLKTLKVEAPAAREAGILVNSVDELVEKLKEAKVI
MKILVPVKRVIDYNIKVRVKADNTGVDLANVKMAMNPFDEIAIEEALRLKEAGVATEVVAVSCGVTACQETLRTAMALGADRGILVET----DVELQPLAVAKLLKAIALNESPQLIILGKQAIDDDANQTGQMLAALMGWSQATFASKVVVAAGSVTVTREVDGGSETLALTLPAIVTTDLRLNEPRYATLPNIMKAKKKPLDVIKPEALGIDVTPRLTTLKVTDPAPRSAGVKVADVAELINKLKEAKVI
MKVLVPVKRVIDANVKPRVKADGSGVELANVKMAMNPFDEIAVEEAIRQKEAGKVEEIVAVSIGPAQAQETLRTALAMGADRAILVKC----DQAVEPLDVAKILKGIAEAEKPGMIILGKQAIDDDANQTGQMLAALLGWAQGTFASKLEISEGTAKITREVDAGLQVVELKLPAIVTTDLRLNEPRYASLPNIMKAKKKPLDEKAPSDYGVEVRSRLKVLTTEEPAKRKAGIKVSSAAELVDRLKEAGVL
MNIVVCVKQTPDTAATVTVQ--DGRVTWGDAPLVLNPWDEFAVEQALRTKEAHG-GKVTAVCLGAETAKEALKQALAMGCDAAILISD----PAGADSLAVSAGLAAAIRKGEVDLAFFGRQAVDSDTGLTGPQVARRLGWPSLSLVAAVRPAGKSIEVERMLEEGRQQVRSQLPAVVSVVKELNEPRYPSFMGIRKASKAEIPVWTAADLGLASVAALAWPEVISPPKVTKCEMITGAEKLVSRLLEEKVL
MKILVAVKRVIDYNVQIRVKEDESGVVTDNVKMSTNPPDDNAVEEAVKIKESGKATEIIAVTIGEEKAQETVRKALAVGADRGIHVKA----DGILEPLMVSKLLQKIVDKEKPDLVLMGKQAIDDDCNQTGQMLSALLNWPQATFASKIDVKDNKLEVVREVDEGLETIEINLPAVVTCDLRLNEPRYASLPNIMKAKKKTIDLLSASDLGVDISPRIQQIKVEEPPKRKAGIKVANVAELVQKLKEAKVI
MKVLVAVKRVVDYNVKVRPKSDGTDVDLNNVKMAINPFCEIAVEEAVRLKEKGVASEIIVVTVGPKVAQEQLRTALALGADRALLIET----DVAVQPLGIAKLLKAVVDKEEPQLVIMGKQAIDGDNNQTGQMLAALSGMSQGTFASEVDVDGDAVSVTREIDGGLQTIKLSLPAVVTTDLRLNEPRYASLPNIMKAKKKPMDTMTPDELGIDVTPRVTTLKVEPPAERQAGVKVADVAELMDKLKEAKVI
MKILVPVKRAIDYNVKVRVKADNSGVDLTNAKMAINPFCEIAVEEAVRLKEQGKAEEVVVVSIGAKACQEQIRTALALGADRGIHVET----DEVLESLQVAKVLQKVVEEEQPQLIILGKQSIDSDNNQTGQMLAALCNMGQGTFASKVELDGDKVKVTREIDGGLQTVGLSLPAVVTTDLRLNEPRYASLPNIMKAKRKPLDVKALADFGVETHSKVKTLKVEPPAARQGGVKVADVAELVDKLKEAKVI
MKVLVPIKRVIDANVQVRVKSDQTGVELTNVKMAMNPFCEIAVEQAVRMKEAGIASEIIVVSAGPAQAQETLRTGLAMGADRGIHIQS----DDDLQPLAIAKLLKAVVANEEPGLVILGKQAIDGDNNQTGQMLSALLGWSQGTFISAVEVAGDKLNITREVDGGLQKASLAMPAVLTVDLRLNEPRYASLPNIMKAKKKPIDATSPADLGVDVAPRISTLKVTEPPARDAGVIVGSVSELVDKLKEAKVI
MKALVAVKRVIDYNVKIRVKADNSGVETANVKFSANPFDEIAVEEAVRLKEAGIVSEIVVVTIGPAAAQDVLRSALAIGADRAILIET----NEEIQPLAVAKILKALCEREAPQIAILGKQAIDDDSNQTGQALAALLGWPQGTFASKLAIANGRAEVTREIDGGLETLSLALPAVVTTDLRLNEPRYASLPNIMKAKKKPLDIIAAATLGLDLAPRLATLRVEAPPKRSAGIKVKTVAELVDKLKEAKVI
MKILVPVKRVVDFNVQIRVKGDGSGVDLARVKMSMNPFDEIAIEEAVRLQEAGKATEVVLVSIGPAEAAETIRTGLSMGADRGILIRS----EAPVEPLAVAKLLRAVVEEEGPGLIILGKQAIDDDSNQTGQMLAALLGWAQATFASKLEVDGAYFKVTREVDGGLQTVRLKGPAIVTTDLRLNEPRYATLPNIMKAKKKPIVERAADLYGVDLAPRLEVLRTTEPPGRKAGVKVKDVAELVSKLREAGVI
MKILVPIKRVVDYNVKVRPNGDGSNVDLANVKMSMNPFCEIAVEEAVRLKEAGKATEVIVVSIGPAKAQEQIRAAMAIGADRGILIET----DESLEPLAIAKCLKNVVEKESPEMVILGKQSIDGDNNQTGQMLAALCNWGQGTFASEVVLADGKLSVTREIDGGLQTVQLALPAVVTTDLRLNEPRYAKLPDIMKAKKKPLETIALADLGVDTKPRTQLLGVTPPPERSGGVKVADVDALIDKLKEAKVI
MKVLVAVKRVIDYNVKIRVKADNSDVDLANVKMAMNPFCEIAVEEAVRLKEKGIASEIVAVSIGPKTAQEQLRTAMALGADRGILVET----DEALESLAVAKLLSKVIEEEQPQLVLMGKQAIDTDNNQTTQMVSALTGFAQGAFTSGLEVADGQAKVTREIDGGLQTLNLKLPAVISADLRLNEPRYASLPNIMKAKRKPLDTKTPADFGVDVAPRLKLLKVEAPAERQAGIKVGSVDELVDKLKEAKVI
MNILVAVKRTIDANIKAKVKPDRSDIDLNNIKMAINPFCEIAVEEAIRLKERGIATKITVVSIGSKACQEQIRTALALGADNGILIET----ADSTEPLNVAKLLSKIIIREQISLTILGKQSIDADNNQTGQMLAALNNMPQATFASEVNVKEDGIEVTREVDGGLQTLRLSLPAVITTDLRLNEPRYASLPNIMKAKRKPLEVTTPDELGVVMKSHIQLLSMLPPIERKAGIKVNNVDDLLEKLKEAKVI
MKVLVPIKRVIDYNVKVRVKSDNSNVDLANVKMAINPFCEIAVEEAVRLKEAGVATEILAVTIGDKSSQEQLRTALALGADRAIQIET----DQQLDSLNVAKLLQKVVEEEAPQLVILGKQAIDSDNNQTGQMLAALTNMPQGTFASEVKVDGDKVKVTREIDGGLQTVALNLPAIVTTDLRLNEPRYASLPNIMKAKRKPLDVKPAADFGIDLSPRTSLLKVTPPAERQAGIVVESVDELVEKLKEAKVI
MKVLVPIKRVVDYNVKVRVKADHSGVETSGVKMSMNPFDEIALEEAVRLRERGQATEVVAVSIGNADCQSVLRTAMAVGADRAILVQT----DEALEPLAVAKLLAAMVAREEPSLVMMGKQAIDDDMNATGQILAAKLGWPQAAFASVVEVSDGRARVTREIDGGHETLSVALPAVVTADLRLNEPRYASMPNIMKARKKPLATVPADELGVDTAPRLSVVEVVEPPVRKAGVVVGSAAELVSKLREAKVV
MKVLVAVKRVIDYNVKVRVKPDNSDVDLNNVKMAMNPFCEIAVEEAVRLKEKGVATEIVVVSIGPKVAQEQIRTSLALGADRGILIET----DEKLESLTVAKLLKAVVDKEQPQLVILGKQSIDSDNNQTGQMLGALTGLPQGTFASEVVVDGDKVNVTREVDAGLRTVGLSLPAIVTTDLRLNEPRYASLPNIMKAKRKPLEVVSPADLGVEIKSTQTIVKVTPPAQRSAGIKVADVAELVDKLKEAKVL
MKVLVAVKRVVDYNVKVRAKADGSDVDLNNVKMSINPFCEIAVEEAVRLKEAGVATEVIAVSIGDKACQEQIRTALALGADRGIQVET----EGAVEPLVVAKLLKGVVEKEEPQLVILGKQSIDGDNNQTGQMLGALAGMPQGTFASVVKVDGDRVQVTREVDGGLQTVSLTLPAIVTTDLRLNEPRYASLPNIMKAKKKQLDVYTPADLGVEVTKHLTLVKVEPPAERQAGIKVESVDELVDKLKEAKVI
MKVLVAVKRVIDYNVKVRVKPDNSDVDLTNVKMAMNPFCEIAVEEAVRLKEKGVASEVVVVSIGPKVAQEQIRTALALGADRGILVET----EEKLESLSVAKLLKAVVEKEQPQIVLMGKQTIDSDNNQTGQMLGALTGMPQGTFASEVAVDGDKVNVTREIDGGLRTVALNLPAIVTTDLRLNEPRYASLPNIMKAKRKPLDMTSPADLGVEVASTLALVKVAPPAERSAGIKVADVAELVDKLKDAKVL
MKILVPVKRVVDYNVKVRPSSDGSNVDLTNVKMSINPFCEIAVEEAVRIKEAGNADEIIVLSIGPSKAQEQLRSSMALGADRAVLIET----EEALEPLAVAKCIKAIVDKEQVDLIILGKQSIDGDNNQTGQMLAALCGYAQATFASELAVGEGSVRVTREIDGGLETLELKLPAVVTTDLRLNEPRYAALPNIMKAKKKPLEIIALAELGVDTAARTQLLSVAAPEERKAGVKVASVDELLDKLKEAKVI
MKVLVAVKRVVDYNVKVRAKADGSDVDLNNVKMSINPFCEIAVEEAVRLKEAGTATEIVAVSIGEKSCQEQIRTALALGADRGIQVEV----EGNPEPLVIAKLLKGVVEKESPDLIIMGKQSIDGDNNQTGQMLGALAGMPQGTFASEIKVDGDKLAVTREVDGGMQTISLNLPAIVTTDLRLNEPRYASLPNIMKAKKKPLDVLTPDELGVQVTSHLTLVKVEPPPERSAGIKVESVEQLVDKLKEAKVI
MKVLVPVKRVADANVKVRAKSDGTGADLNNVKMAINPFCEIAVEEAVRLKEAGTVTEIIAVSLGDKSCQEQIRTSLALGADRGIQVET----DAELQPLAIAKLLKAIVDKEQPDMVILGKQSIDGDNNQTGQMLAALAGMPQGTFASEVVVADGKVNVTREIDGGLQTVALNLPAIVTTDLRLNEPRYASLPNIMKAKKKPLDVMTPEELGVDVAPRLTTVKVEPPAERAAGIKVESVEALVDKLKEAKVI
MKVLVAVKRVVDYNVKVRPKADGTGVDLANVKMSINPFCEIAVEEAVRLKEKGIATEIVAVSVGAQQCQEQLRTALALGADRAILVLT----DDVMEPLAIAKCLKAVCDLESPDLILMGKQAIDGDNNQTGQMLGALTGYGQATFASEITIDGRSASVIREVDGGLQTVSLSLPAIVTSDLRLNEPRYASLPNIMKAKKKTLDTTTPADLGVDTSPRVTLVGVELPAERKAGIKVEDVAQLVDKLREAKVI
MKIMVPIKRVVDYNVKVRPNSDGSDVDLANVKMAINPFCEIAVEEAIRLKERGKADEVVVVCIGPSKAQEQLRAAMALGADRAILVET----DLSLEPLAIAKILQKIYDQESPGLVILGKQSIDGDNNQTGQMLAALCGLPQGTFASEVTFNESSIYVTREVDGGLETLELQLPAVVTTDLRLNEPRYAALPNIMKAKKKPLETLAADSIGVDLTPRTKLLSVSTPPERAAGIKVASVDELIEKLKEAKVI
MKVLVAIKRVVDAYVKVRVKSDGTGVDLANAKMAINPFCEIAVEEAIRMKEAGTADEVIAVSIGATQCQEQIRTALALGADRGILIEN----DEALEPLAIAKLLKAVIEKEGIDLVILGKQSIDTDNNQTGQMLAALCDWPQGTFACNAEVREGKIEVTREIDGGEQTVLLDLPAVLTTDLRLNEPRYASLPNIMKAKKKPIDTTTPAELGVDVSSNLKTLSVEAPAERSAGIMVESVDELVAKLKEAKVI
MKILVPVKRVVDHNVKVRVRPDGTGVELANLKMSINPFDEIAVEEALRLKEAGLAVEVVAVSVGTKASEDVLRKAMGMGADRAILVQLPEG-SDAPEPLAVAKLLKSVVLSEGARLVIAGKQAIDDDMNATGQMLAALLGWGQGTFASAVAVDGDVATITREVDGGLQTVALPLPAVVTADLRLNEPRFTSLPNMMKAKKKPIEAVDAATLGVDLTPRLSVLETREPAARAAGEIVASVDELVAKLKAAGVI
MKILVPVKRVIDYNVKVRVKSDQSDVDLTNAKMSMNPFCEIAVEEAVRLKEKGVATEIVAVTVGPKACQEQLRNAMALGVDRGIHVEC----DAFPESLQVAKLLAKLVEQEQPGLVIIGKQAIDTDNNQTGQMLAALAGMPQGTFASEVVVEGDHVLVTREVDGGLQTLKLTLPAVVSTDLRLNEPRYAKLPDIMKAKRKPLDVKTAEELGVALTPRVTTLKVTPPPTREAGIKVDSVQELLTKLREAKVI
MKVLVGVKRVVDYAVRVRVKPDKTGVITDNVQHSMNPFDEIALEEAVKMKEKKLAKEVVAVSMGGLKCQEVLRNALAKGADKAIHIEI----PDKVEPLHVAKAFQKIVEKDKFDVVFLGKQAIDDDASQTAPLLAGLLDWPQALFASKVEKEEGHLKVTREIDGGLDIVKVKLPAVLSADLRLNEPRYATLPNIMKAKKKPMEKMTVNDLGVDLTPQTKTLEVADPPVRKAGGFVEDVPALIAKLKKGLIK
MKILVPIKRAIDYNVKVRVKSDNSGVDLTNTKMAINPFCEIAVEEAIRLKEKGIATEVVAVSIGDKSCQEQIRTALALGADRGLQIDT----SETLDSLQVAKLLHRVVEQEAPDLVILGKQSIDSDNNQTGQMLAALCGMPQGTFASVINITDKQIQVTREVDGGLQTIELTLPAVVTTDLRLNEPRYASLPNIMKAKRKPLDVKSADDFGVNLSTKLKTLRVEAPSQRAGGIKVSDVTELVNKLKEAKVI
MKVLVPIKRVVDYNVKIRVKADHSGVETANVKYSANPFDEIAVEEAVRLKEAGIVSEIVVVSIGAAAAQDVLRNALALGADRAILVQT----DHEIQPLAVAKLLKLLCLQESPQLVILGKQAIDDDSNQTGQALAALLDWPQGTFASKLVIKDGRAEVTREIDGGLEIISLALPAVVTTDLRLNEPRYLSLPNIMKAKKKPLEIRPVASFDINVEPRLITVRVEEPMQRQAGIKVADVATLLNKLKEAKVI
MKALVAVKRVVDYNVKVRAKADGSDVELNNVKMAINPFCEIAVEEAVRLKEAGTVEEIVVVSIGEKACQEQIRTALALGADRGIHVEV----DGKPEPLEVAKLLKGVVDKEQPNLVILGKQSIDGDNNQTGQMLAALTNMAQGTFASEIKIDGDKMNVTREIDGGMQTISLSLPAIVTTDLRLNEPRYASLPNIMKAKKKPLDVVTPADFGVEIQTHVTQLSVAPPPERAAGIKVEDVAQLVDKLKEAKVI
MKVLVAVKRVVDYNVKVRAKADGSDVDLNNVKMAINPFCEIAVEEAVRLKEAGTATEVVAVSIGDKSCQEQIRTALALGADRGIQVET----EGSVEPLVVAKLLKGVVDKEEPQLVILGKQSIDGDNNQTGQMLGALAGMPQGTFASEVVLDGDKVNVTREVDGGLQTVALNLPAIVTTDLRLNEPRYASLPNIMKAKKKPLXVMXPADLGVAVTSHLAQVSVEPPAERQAGIKVEDVDQLMDKLKEAKVI
MEIYVLVKQVPDPEAMIKVKSDSE--LEIENKYFTNFFDEIAIETGLKLREKLG-GKVTVLTVDNKRV-DALRRGIAMSADDAIQITD----PAGSDQFAIARALAAYLKDKPFDLILAGRQAMDDDSGIVGPAVAELLGIPHVNTITSLEIDKKEARVVREVEGGKEILSCPLPALFTCQKGLNNPRIPQVMNVMKAMKAQIKKVNLAALGLSAVVKIKVQKYLAPPKRPPVKMIKEVKALVKLLKEAKVI
MKVLVAVKRVIDYNVKVRVKPDHSNVDLANVKMSINPFCEIAVEEAVRLKESGAASEVVVVSIGPKSVQDQIRAAMAMGADRGIWIETA---ETDLGALSIARLLAQVVRDEQPGLVLLGKQSIDSDNNQTGQMLAAMLDYPQATFASKLTVTGDEAEVTREIDGGLQTLALKLPAVVTTDLRLNEPRYIKLPDIMKAKRKPLAQTSPETLGVTPSAGLKLLSVEPPAERQGGVMVESVAALVDALKQARVL
MKILVGLKRVVDYNVRVRVKPDGTGIVTDGVKMSINPFDEIALEEALRIKEKGAAAEVIVVGIGPADAQQQLRTGLAMGADRAILVQT----DATVEPLAAARIFLQLIEKESPQIVLLGKQGIDDDNNQTGQMLAALWNRPQATFASKVELDGAKARITREVDAGLETIEVDLPAVITSDLRLNEPRYVKLPDIMKAKKKPLDVLSIADLGVSTDSQFKTLKYDPPAGRQKGIMVKDVAELVAALKKG-LV
MKILVAVKRVVDYNVKVRVKADGSDVDTQGVKMSINPFDENAIEEAIRLKEKGIASEIVAVCIGNAAHQDVLRHALAMGADRAVLVEN----ESEVQPLAVAKLLKAVVEKEQPQLILLGKQAVDDDAGQVGQMLAALLDYPQGTFASAIEIAGNEATVTREVDGGTETLALQLPAVVTTDLRLNAPRFVKLPNLMMAKKKIIETLAANTLSDDITPRVRLLRVAEPPARKAGIKVNSVTELLEKLREGISL
MKILVPVKRVLDYNIKARAKADGSGVALAGLKMSLNPFDEIALEAAIRLKEAGLATEVVALSCGDAMVQEGLRTALALGADRALWVSS----TTELQPLAVAKLLQAVVLREMPTLVICGKQAIDDDANQTGQMLAALLNWGQATNAAEIQMGEGRVDVVRETDGGTETLRLLLPAVITTDLRLNEPRYATLPNIMKARKKPIETLTPEELGVTVEPRLKTLRVQEPPQRPAGIKVDSVATLLARLKEAKVI
MKILVAYKRVVDYNVRIQVKPDGSGVVTEGVKLSPNPFDEIALEEALRLRDKGIATEVIVATIAPADAAAHLRNGLAMGANRAVHVVA----DGPVSPLTAARTLLKLVEKEQPDLVILGKQAIDDDASQTGQMLATLWGRPQATFASKVEIAEGKAAVTREVDAGLETLEVDLPAVVTTDLRLNEPRFIKLPDIMKAKSKPMETIAFAELGVESGPELKTTHYAAPPKRSRGVMVKDAAELVAALKKG-LL
MKALVCVKQVVDHKVKIRIRQDRSGVDTADVKLSINPFDEIAVEEAVRLKEKGAIGEIVAVSAGGAGVADVLRTALAMGADRAIHLQS----DAALAPLTVAKALAALCDEENPDLILLGKQAIDDDCNQVGQMLAALRDLPQATNASEITLADGSATVTREVDGGLETLRLTLPAAITADLRLNAPRNISLPSIMKAKKKPLESRSLESLGVATTSRLTTLRVDEPAARAAGVMVDDVDALVSKLKAEQLI
MKICCCIKQVPAS-TEVKINPETNTLVREGVDTQINPFDLYALEEAVRTKERMTPSTVTVISMGPPQAEDALREAISLGADDAILLSD----RAGSDTWCTSYALAMALKR-EPDIVFCGMQAIDGDTGQVGPGMAVHLDYAQVAYVAEIRMDKKKMTAKRLIEEGYEVCEVKLPAVLTVVKEINEPRTPSLRGKMAAKKAQILTWGASDIGAPEESPTQVVKVMTPPSRGGGDKFEGADKLFETLKLMEVV
MKILVAVKRVVDYNVKIRINADGTDVATNGVKMGINPFDENAVEAALQLKEQDQANEIIAVSLGSSANQDVLRHALAMGVDRALLVET----NSKLQPLAVAKLLKAVIAQEQPDLILLGKQAIDDDAGQAGQMLAALLNYPQATFASSLQLENNELLVTREVDGGTETLALSLPAVITADLRLNDPRFVKLPNLMMARKKTITTIPVADLGVDIESRLKLLKVAEPAPRKAGVMVSSVDELFQKLLEGVTL
MKILVGYKRVVDYNVRIQVKPDGSGVVTDGVKLSANPFDDIALEEALRLREKGVAEEVIVVGIGPADLTAHLRNGLAMGANRAIHVVT----GDAVQPLTAARVFLKLIEKEQPGLVILGKQAIDDDANQTGQMLAALWDRPQATFASKVEIGAGKATVTREVDAGLEVIEAELPAVITTDLRLNEPRFIKLPDIMKAKSKPIDTIEFGSLGVEAHDQLRTTHYAAPAKRSKGVMVKDAAELVAALKKG-LL
MKILVGYKRVVDYNVRIQVRPDGVGVVTDGVKLSPNPFDEIALEEALRLRDKGVATEVVVATIAPADAQAHLRNGLAMGANRAIHVVA----DSDVQPLTAARVLLKLIEREQPDLVILGKQAIDDDANQTGQMLATLWGRPQATFASKLEVAGGKATVTREVDAGLETLEVNLPAVVTTDLRLNEPRFIKLPDIMKAKSKPLETIALADLGVQADAGLRATQYASPPKRSKGIMVKDVAELVGVLKKG-LL
MRILVGLKRVVDYNVRVRVRSDGSGVDTDGVKMSINPFDEIALEEALRIRERGEASEVIVVSIGSGEAQQQLRTGLAMGADRAILVKS----ETELDSLSAAKTLLAVVERETPDLVLLGKQAIDNDNNQTGQMLAALWNRPQATFASAVKVLDGRLQVTREVDVGLETIEVDLPAVVTTDLRLNEPRYVKLPDIMKAKKKPLQEIDAAELNISADHSIKTTAFEPPQERQKGIMVSDVSELVSALKKG-LL
M----SVKRVVDYNVRVQVKSDGSGVVTDGVKHSMNPFDEIAMEEAVRLREKGKITEIVAVTIGGAKNEETLRSALAFGADRAIHIKE----EGEVQPLSAARAFAAVLKKEGADVFLAGKQAIDDDANQTGQMVAALLDIAQATFASKVELEAGKAVVTREVDAGLETLEVDLPAVITTDLRLNEPRYLKLPDIMKAKKKPIETVSFADLGVEKAAALKATKTAAPPKRSKGIVVKSVDELVSALKKG-LL
MKILVGYKRVVDFNVRIQVKPDGSGVVTEGVKLSANPFDDIALEEALRLREKGIASEVIVATIGPADAQAHIRNGLAMGANRAIHVVT----SEAIQPLTAARALLKLIEKEQPQIVLLGKQAIDDDANQTGQMLAALWDRPQATFASKVEVDGTVARVTREVDAGLETIEVDLPAVITSDLRLNEPRFIKLPDIMKAKAKPIETIELASLGVASGDHLKTTHYAAPPKRSKGVMVKDVAELVAALKKG-LI
MKILVGYKRVVDYNVRIQVKPDGSGVVTEGVKLSPNPFDDIALEEALRLREKGVATDVVVATIGPADCQAHLRNGLAMGANRAIHVVT----SQAVQPLTAARTLLKLIEKEQPDIVILGKQAIDDDCNQTGQMLAALWNRPQATFASKVEINGSSARVTREVDAGLEVIDVDLPAVITTDLRLNEPRFIKLPDIMKAKSKPLETIPLESLAVESGDHLKTTAYAAPAKRSKGVMVKDAAELVALLKKG-LV
MKALIAIKRVVDYNIQVRVKADGSNVDIDGVKMGINPFDENAIEEAIRLKEKGIVSEIVAVTIGGAANQDILRHALAMGADRAMLIET----QETLHSLGVAKVLKAVVEREQPNLILLGKQAIDDDAGQTGQMLAALLKLPQATYASQITIEGNQATVVREIDGGTQTLAVSLPAVITADLRLNEPRYVKLPNLMMARKKPLENVPLDSLNISLSHNVQQLKVATPPARPAGVMVKDVNELLSKLRHEGIL
MKILVPIKRVIDYNVRVRVKSDHSDVDLANVKMAINPFCEIAVEAAVRLREDGKADEVVAVSVGPKAVQEQLRTALAMGADRAIWIETAE--DADLGPLGIAQLLAALVREEQPGLVLLGKQSIDGDNNQVGQMLAGLLGYPQGTFVSGLEVVDEGIEVVREVDGGLQTLALRLPAVITTDLRLNTPRFIRAPDIMKSRRKPIAHTGAEQLGVSPAAGPRLLAVHPPEPRAGGIRVESVGELLERLRQAQVI
MKVLVGVKRVVDYNVRIRVKPDGSGVLTDGVKMSMNPFDEIAVEEAIRLRERGHATELVAVSIGPLAVQEQLRTALAMGMDRAIHVES----ATALQPLEAAQVFCALAQQEQADIVLLGKQAIDDDSGQTGQMTAALWGRPQATYASVIEINGSTARVTREVDAGLEVIEVDLPAVFTSDLRLNEPRYVKLPEMMKAKKKPMDVKPAAELLGSNVPRLELGTVRPPPARGAGIKVKTVEELVTELQRG-LI
MKILVTAKRVEDPESKIKVKPDGSGIVQEGLKYKINPFDEIAVEEGLRLVAKH-GGEVVVVSIGGKEVQEQLRHALAMGAHRAVWVNH----TGPLDQLGIAGLLQKVAEKEKPDMVVLGKQSIDDDQNQVGQYLAEFLGWSQATFASKVEADGKSVRVVREVDNGLATLECALPAVVTTDLRLNLPRYASLPGIMKAKSKPIEELTPQKLGVDVAPKIQVLKMSSPPPRKAGIKVADVAALVDKLREAKVV
MKILVTAKRVEDPESKIKVKPDGSGIVQEGLKYKINPFDEIGVEEGLRLVAKH-GGEVVVVSIGGKEVQEQLRHALAMGATRAVWVNH----TGPLDQMGVAGLLQKVAEKEKPDLVILGKQAIDDDQNQVGQYLAEYLGWGQATFASKVEADNKSVRVVREVDNGLATLECALPAVVTTDLRLNLPRYASLPGIMKAKSKPIEELTPQKLGVDVTPKVQVTKMASPPPRKAGIKVPDVATLVEKLREAKVV
MKILVTAKRVEDPESKIKVKPDGSDIVKEGLKYKINPFDEIGVEEALRLVAKH-GGEVVVVSIGGKEVQEQLRHALAMGATRAVWVNH----TGTLDQMGVAALLQKVADKEKPDLVVLGKQSIDDDQNQVGQYLAEYLGWGQATFASKVEADGKSVRVVREVDNGLATIECTLPAVVTTDLRLNLPRYASLPGIMKAKSKPIEELTPQKLGVDVTPKVQVLKMASPPARKAGIKVPDVATLVDKLREAKAL
MKILVTAKRVEDPESKIKVKPDGSDIVKEGLKYKINPFDEIGVEEGLRLAAKH-TGEVVVVSIGGKEVQEQLRHALAMGANRAIWVNH----TGPLDQLGIAGLLQKVAEKEKPDIVLLGKQSIDDDQNQVGQYLAEFLGWGQATFASKVEADKKSVQVVREVDNGLATLEVQLPAIVTTDLRLNQPRYASLPGIMKAKSKPIEELTPAGLGVDVAPKIQVLKLASPPARKAGIKVPDVATLVEKLHEAKVV
MKILVTAKRVEDPESKIKVKPDGSGIVQEGLKYKINPFDEIGVEEGLRLVAKH-TGEVVVVSIGGKEVQEQLRHALAMGAHRAVWVNH----TGPLDQLGIAALLQKVAEKEKPDLVVLGKQSIDDDQNQVGQYLAEFLGWGQATFASKVEADKKAVQVVREVDNGLATLECQLPAVVTTDLRLNQPRYASLPGIMKAKSKPIEELTPEKLGVNVTPQIQVLKLASPPARKAGIKVPDVATLVDKLREAKVV
MNIVVTVKQVPDT-QEVKIDPKTGTLIREGVPSIINPEDKNAIEAALRIKEDNDDVVVTVLSMGPPQAEIALREALAMGADRAILMSD----RAGADTLATSYMLSRAIKKKKFDLIICGRQAIDGDTAQVGPQLAEGLNLPQATYVEEIAIRQDVVTVKSRFDSVMRTIEMKMPALITVSSRVNRPRFKTMNGVLKAFRKDVVTWTKDDLKLNPMSPTWVRKTFVPSHSRAGLMIEKAADILDFMLEKSLL
MKILVTAKRVEDPESKIKVKPDGSGIVQEGLKYKINPFDEIGVEEGLRLAAKH-GGEVVVVSIGAKEVQESLRHALAMGAHRAVWVNH----VGPLDQLGIAALLQKVVEKEKPDLVLLGKQSIDDDQNQVGQYLAEFLGWGQATFASKVEADGKTVRVVREVDNGLATLECTLPAVVTTDLRLNLPRYASLPGIMKAKSKPIEELTPQKLGVDVALKIQVLKLSSPPPRKAGIKVPDVASLVDKLREAKAV
MKSLVCLKQVPDTETQIKVKPDGSGIVTDGIKYVINPYDEFSVEEALRLKEKFKTGEVVILSIGPDRTTEAIRTALAMGADRGIHVND----ESNADPFAIAKALAAAAANVEYDVIFCGHRAIDDDFGEAGAMLAEFLGLPQVTLVTKVEVDKKSATVERDVEGGKETVEVPLPCVLTSQKGLNEPRYASLPGIMKAKKKPIDKKTAGDLGISPEAKLQAKQYSMPPERQAGKKYQDAKTVVQALREAKII
MNIIACARRVPTLESTIKLLPAPPFMDTSGITYMTNPFDEYAIEEGIRIKERLGGGELTVVTVGPEGADQMILNALAMGADRAVYVHV----KERLDSFVVASLLKDAVSEREYDVILCGKEAVDDRQGAVGIELAEFLGLPHVAVVTKLDIDPGKATARRQIEGAWEIVECQLPAVFTCHKGLNEPRYPPLPGIMKARTKPRKDITPAVIP----AKLSLTGLKHLPRRKAGKKLGGTDELLRLLHEAKVI
MQIYVCVKHVPDTASNIR--PLGGPAFDETVKFIMNPYDEHALEQALQTREKTGDSEVIAVTVGREAAVATLRTALAMGADRGILVKT----DVFTDSLETSHLLRQAIERGSPGLIFTGKQSVDSEGMQLPYRLAALLDLPVVVDAVAFSMAGDLVTVEREGEGGREVIEMTAPCLVGAARGLNRPRCPTLPDMMKAKKKELRIIDRAELSIPDCPNVEILDLQPVADRGRGLILKGAEELLALLEEAKVF
MDLIVCIKRVPTAEAEVKVDASGKDIVKDRLTFDMNEADSYALEEAILLKEKFG-GTITAISLGPVDAEDTLRIALAKGADSAIRIKA----EDELDGSKTAAFLKEVIKDIKFDVVFTGCVATDDSYYGVGPVLAEMLDVPHATLVSKIEVADGKAHVNRELEGGIEHLQMSLPAVFAVQTGINEPRYASLIAIRRAAGKEIKVLGKGDISSEPELKTTLEELFVPPVGKRAEIITGAARTAEIIKEKGLV
MNIVISIKQVPDS-AEVRINPETNTLIRDGVPTIINPYDMHAIEAGLQIKEMTK-GKVTVITMGPPQAESALREAISMGADDAVLLSD----RAGSDTWATAFTISRAIAK-GADIIICGKQAIDGDTAQVGPEMAEFLDIPHIAYVRKIEIKPDSIKVQRMMDEGYDIVESSLPVLLTVVKELNQPRLPSLKGKMAAKKAEIKKLGHKELEIDEKSPTQVKNIFAPEARSERKILAGVNQLAGELKQLKCL
MEIIVCVKRVPLSETEIEVDRDGRSLVDSDLEYDVNEWDNFAIEAAVQLKEARG-ARVTAITIGDEDSEDVLRRALAMGADEALHLMD----TAGSDAWGIATALHRAIADRSFDLVLTGAISSDEARGHVGGMLAAMLDIPMVALVTSLSVDGTTATVRHEVEGGERVTRIDLPALITVQTGLNEPRYVSIRGIRKVSGMEIPVRTAADLRLDASARVKVEEIFLPTRGEGAEMLDGVEALVERLQRAGGF
MKIYVCVKHVPDTAANIR--PLGGTAFDETVKFVMNPYDEYALEQALRIRESGSGAEVVAVTVGKAVAASTLRTALAMGADRAILVRT----DAFADSVETGRLLHRAISLGSPDLILTGRQSVDTEGMQIPYRLGVLFDMPVAINVTAFSMAEGRVAVEREIEGDREVIEMTTPCVVGAAKGLNRPRCPTLPDMMKAKKKEIRVINQADLGLPSSPAVELLCLQAAPDRGRGRILEGVRELLRLLREAKVL
MNIVVCIKQVPDTETQIKIASDGKNIDASDIKWVMNPYDEFGVEEALRIKEAQG-GEVTVVGVGPKRVTEALRTALAMGADKAVLVED----DDGADPVGVAKILAKAVEPLNPDLIFFGQRAVDDDCGLAGAALAEFMDLPQMAVINKLTVEDGKAVATRPVEGQTLTLEASLPAVVTAQKGLNEPRYASLPGIMKAKKKPFETKTLADLGMERDDKIEVIALSPPPERAAGRAIEGAAGLAKALREAKVI
MRIIVPIKQVPET-NAVRMDSKTGTMIRDGVEAIINPLDLYAIEIAIQLRQEHG-GEVIAVSMGPAKAIAALREAIAMGCDSAVLLSD----KAGADTWATSYVLAKAIEHGDYDLIICGERATDGDTGQVGPGIASFLDLPVASYIGKVEVSNKTCRLHRLVEDGHEVLDVELPAVLTMVKEVADPRLPTLRGKQRAKKVDIPVWTANDIDADADSPTRVVKIFRPQVARQCEKIESVDKLVMFLQRKELI
MHIIVCVKQVPDT-TEVRIDPETNTLDRSSAPAIINPYDSHAVEEAVRLKEQFG-GKVSVISMGPFSAVEAIKKCIALGADDGYLLSD----KKGSDTLATSYILALGIMKKPYDLIFCGKQAIDGDTAQVGPGIARRLGIPQLTYVKNISPEQKEVKVHRKLDEGYEVVTAKMPCLITVEKEINQLRYSSLPDMLRAARYQPSIYGALDLNADPLSPTSVLKIFVPTQRGQGEILSGVNQLINGLSLAQNI
MNFYVLMKRTFDTEEKIAIN--GGQIAEDGAEFIINPYDEYAIEEAIQLRDEHD-GEVTVVSVGSEEAEKQLRTALAMGADKAVLINIE---DDETDQFTTARILAEYLKDKEADLILAGNVAIDGGSGQVGPRVAEQLNIPYVTTITSIKIDGETVTIVRDVEGDSETLETSLPLLVTAQQGLNEPRYPSLPGIMKAKKKPLEELELDDLDLEEDAKTKTIEIYLPPKKEAGRVLEGVKELVDLLHNNKVV
MNIVVCLKQTFDTEALIVLK-DGK-IDPTGVTLVINPDDEYAVEEGIRLKEKHG-GEVVIVAIGNNRTPEAIRTALAMGADRAALIDD----PAEADDQSNIEALAQYISTLNYDIILTGIANVDTGSVQLAQRLAERLNLPCANMVTKLDIEGTKATTLREIDGGKEILELPLPAVIAAQQGLNEPRYPSVPGIMKAKKKELKTFKLPDLGIDASTQIQIEKITLPVARRTGHMIQGAGELARILSEKKVL
MHAVVLLKQVPDT-AEVRIDPKTNTLIREGVPSIINPYDAHALEEALRLKDKYG-GKVTVVSMGPPQAAEALKKAISYGADRAILLTD----RKGSDTLATSYVLAKAIEKEPVDLVFAGKQAIDGDTAQVGPGVAARLNMALITYIERVEPVEGYVVAVRKIEGRKEYVRAKLPALLTALKGINEIRYATMPDMIRAARYQPEVWGKEQLDVEEASPTQVWKSFVPQAKARAEMLTGAKALVEKLVPLTLV
MDIIVCVKRVPTQEVDLEIDGSKTGVRKDMLAYVINEWDNYAVEEAILLKEKLE-GTVTAITVGNDDDEEVLRRSLAMGADRAIRID-----PADLDSFVLSRALAEVIKGMDYDLVLAGVQADDDNHGMVGIMLAEHLGLAHAAVVNRLEPEGDGATISVELEGGDEVSRISLPALLSIQTGINEPRYVSIMGIRKAAKKELKVIQLNELGLSDDRRTIIEEVFLPPETEGAEMIEGAEDIIRIIKKGVSL
MKVFVCLKQVPDTETKIKILPDQSGIDTAGIKWVVNPYDEFAIEEAVKFKEKNPTAQVWAITSGPKRAIESLRTALAMGADEAIVINS----PDGLDALSTAQALAKTIQQGGAHLVLTGKMAIDNSQSSVPQMVAEFLGIPHTTVVSKFEATAESFLVERDADGGKEVIQLMSPALVAANKGLNMPRYASLPGIMKAKKKIIKEVEFSSLGITTTQKVRYSGFALPPEKPPVKLLSGVSQLVEALREAKVI
MNICVLIKRTFDTEEKIILT--DGIIQEEGAEFIINPYDEYAIEEAIQIRDEQG-GEVTAVMAGNEDGEKELRTALAMGADKAVLINLE---EDDGDQWTTAKVLSTYLEGKNYDLILAGNVAIDGGSGQVGPRVAELLGIPYVTAITKLEIDGRKVKIERDVEGDVEVIEASLPLLVTAQQGLNEPRYPSLPGIMKAKRKPLEQLELDDLDLEEDPKTKVLEIFLPPKKEAGKILKGAKELVSLLREANII
MKIIVCVKEVPDTAIALKIKSDSTEIETENIPWVINPYDEYAMEESLRLKERFV-GNVTAITVGTERAESVLKSCIALGADRAIRIND----KSDRDGFVTSKILAKVIKSIGYDIILCGKESVDYGYAQTGQMVAEFLQIQCISAIKKLDVSNKEAACNREIEGGLEVVKCNLPAVFTAQKGLNVPRYASLSGIMRAKKMKIETLEPDALDLNPSPKIKITNLSYPPKRPEGKIIQGAKELVRSLQEARYI
MDLLVCVKQVPDT-TEVKIDPQTNTLIRQGVPSIVNPFDRNAVEAALQLKEKHG-GKVTVISMGPPQAKDALKECLAMGADDAYLVSD----RAGADTLATSYTLAAAIRKGKFDMILCGKQAIDGDTAQVGPEIAEYLDIAQVTYVAKVAVHGDSVRVEREHEEGYEIIETKLPVLLTVVRSINEPRFPTVKGTMKANRKEIPVIAVGDVDVDSDSPTQVRRIFTPQQRTQGEIIQAVQALFSKLSDAKIL
MKIIVLMKQTFDTEEKVVVE--GGRIKEDGVQFIINPYDEYAVEEAIRIKEAGE-AEVVVLSYGPPRVEEALRKALAMGADRAILVEA----EAPVDEAFVADVLARVVEKEAPDLLLAGYFSVDNGGGQVALRVAERLGLNHIGAVLKLSVDGRKVRAERDAEGDVEIVEAELPLLVTAQQGLNDPRYPSLPGIMKAKKKPLERISPADLGVERAEKTTVVDRFAPPKREAGKILGGARELVRLLREAKVV
MNIVVCVKQVPDTATERKLKSDDKTLDREAADGVLNELDEYAVEEALRLKEAHG-GEVTVLTMGPAKATDTIRKALAMGADKAVHLCD----DAGSDALSTSYALAQVLKK-GFDLVILGSESTDARTGVLAAMLAERLGVPQLTLANKVEVNGSAITIQRLTDYGFDKVEASLPAVVSVVEKINEPRYPSFKGIMAAKKKPVETLGIADAEIAADAWSEVVEFAAAPPRAAGTVVKDGVKIAEFLASKKFI
MKILTTVKKVVDVELNIRVK--DGAIVEDGLQYVINAWDENAVEAAVQLKEKNN-AETTLVSLGGGDNADIIRKCYAMGIDEGIHVDD----PAKADSAVYANVLKKVVEKGGYDLVITGKQAQDTDSGQTGIMLAEFLGLPCVSNVVSIDVDDSHIKVSRLGDAGTEIVELTLPAVVTVSDSINEPRLPAMRGIMMAKKKKIDSTDLAGLGTSGALKSEIIEFMASKTRKAGRKFEGTAEVAGLLAEAKVF
MNIVVCVKQVPDTATERKLRSDDKTLDRDAADGVINELCEYAVEEALLLKEAHG-GEVTVLTMGPDKASDTIRKALAMGADKAVHLVD----DAGSDALGTSHAMAQALKK-GFDLVVLGSESTDARTGVLAAMLAERLGVPQLTFAKKVEVDGSSIAVQRVTDYGYDKVEATLPAVVSVVEKINEPRYPSFKGIMAAKKKPVEKLGVADAGIDASSWSEVVDFAAAPPRAAGTIVKDGVKAAEFLASKKFV
M------KYVPDATGDRRFED-DTTTDREGVDGLLSELDEYGVEQALRIAEAHGDAEVTVLTVGPDDAKDALRKALSMGADKAVHVND----EDGTDVIGTSAIIAKALEK-EYDLVVCGMASTDGTMGVLPALLAERLGLPQVTLLSEVSLEGNTVKGRRDGDAATEQLEAELPAVISVTDQSGEARYPSFKGIMAAKKKPVQEYDLDDLGIEADAWTAVETITARPARTAGTVVKDGKQLAAYLAEQKFI
MNIVVCVKQVPDTESPRKLKPEDSTLDRGAADGVINELDEYAIEEALLIKEKHG-GEVTVVTMGPEKATDSIRKALAMGADKAVHLVD----DAGSDALGTSYALEKVLGR-GFDLVILGSESTDARTGVLPAMLAERLGVPQLTLASKVEIDGSAIKVQRVTDYGYDKVEASLPAVVSVVEKINEPRYPSFKGIMAAKKKPVETLGIADLGIEADSASEVTDFAEAPPREKGQIVTDGVKIAEFLASKKFI
MNIVVLIKQVPDTWSERKLTDGDFTLDREAADAVLDEINERAVEEALLIKEAQG-GEVTVLAAGPDRATEAIRKALSMGADKAIHIND----PAGSDAVQTAWVLASALGQEGVELVIAGNEATDGRAGAVPAIIAEYLGLPQLTHLRKLTVDGDKITGERETDDGVFKLEATLPAIVSVTEKINEPRFPSFKGIMAAKKKEVQTFTLADLGVDPSAGSAVSAATPKPPRTAGEKIADGTKIAQYLVGQKII
MNIVVCVKQVPDTATERKLRSDDKTLDRDAADGVVNELDEYAVEEALRLKEAHG-GEVTVLSMGPAKATETIRKALAMGADKAVHLHD----DAGSDALGTSYAISQTLKK-GFDLVILGSESTDARTGMLAAMLAERLGAPQLTLAGRVEIEGTAIRVERITDYGYDKVEASLPAVVSVVEKINEPRYPSFKGIMAAKKKPVETLGVADAEIAADAWSEVVDFAAAPPRAAGTVIKDGAKAAEFLASKKFI
MNIVVLVKQVPDTWSERKLTDADHTLDRESADAVLDEINERAVEEALQLQEAHG-GEVTVIAMGPDRATDAIRKALSMGADKAIHVSD----EAGSDVLATAKVLAKAIGTENVDLVIAGNEATDGRAGAVPAILAELLGLPQVTQLRKVTVEGTTIKGERETDEGVAFLEATLPAVVSVTEKINEPRYPSFKGIMAAKKKPVSTVTVADLGIDASAWTQVLEAAPKPPRGAGERVEDGSKIAEFLVGQKLI
MNIVVCVKQVPDTATERKLRSDDKTLDRDAADGVINELCEYAVEEALLLKEAHG-GEVTVLTMGPDKASDTIRKALAMGADKAVHLVD----DAGSDALGTSYALAQTLRK-GFDLVVLGSESTDARTGVLAAMLAERLDVPQLTFANKVEVNGASIAIQRVTDYGYDKVEATLPAVVSVVEKINEPRYPSFKGIMAAKKKPVEKLGVADAEIDASSWSEVADFAAAPPRAAGTIVKDGVKTADFLASKKFV
MKIIVCVKQVPDT-ANVKLDPETHTLKREGVASIINPFDLFALEAGLRLREQAG-GELQVLSMGPPQAAEVIKQAIEFGADGGLLLAD----RAGADTWATTAALAAGVKAGGADVVICGKQAVDGDTAQVGPGLAMRLGIPQVAFVKGFRVDGQSLVVERQMDDGFDVVKLPLPGLITVVREVGEPRPPSLKGKMRAKKYQVPVKGAADMGLDAASYTQVVEVFAPQASGEREMLGGGAAVIDRLVQAKVI
MNIVVLVKQVPDTYSERKLADADHTLDRDSADAVLDEINERAVEEALQLQATHG-GEVTVVCVGPDRATDAIRKALSMGADKAVHVSD----AAGSDAIATAKVLAKAVGTEGVDLVLAGNEATDGRVGALPAMVAELLGLPALTHARKVEVDGSTVKVERETDEGVFFLEASLPAVISVNEKINEPRYPSFKGIMAAKKKPVSTLAIGDLGVDAGSWTQVTEAAPKPPRAAGQRVEDGVKVAEYLVGQKLI
MNTIICMKQVPDTETRFQVS--SGKIVEEGIQYVVNPYDEYAIEECLLKKEAAGEGQVTVICMGPDRAREAILQALALGCDEAIHLND----PAGADAFTTAQVLAAAINKGEYDFIFTGKQGVDNDNAQVGILLAEMLDLPHVSVITKLDIAGGKATAQREVEGGKQVVETSLPAVFSAQKGLNEPRYPSFRGIRQAKRKPYTTWTANDLGIDPASKSELVSVALPPERGGGRIIEGAKELVRLLREAKVI
MNIVVLVKQVPDTWSERKLTDADHTLDRESADAVLDEINERAVEEALQLQEAHG-GEVTVIAMGPDRATDAIRKALSMGADKAIHVSD----EAGSDVLATARVLAKAIGTENVDLVIAGNEATDGRAGAVPAILAELLGLPQVTQLRKVTVEGTTIKGERETDEGVAFLEASLPAVVSVTEKINEPRYPSFKGIMAAKKKPVSTLTVADLGIDASAYTQVQEASPKPPRSAGQRVEDGSKIAEFLVGQKLI
MKILVCLGNVPDTTTKIKISDN--KLDATGIQWIINPWDELALTRAMELKEDAN-NGVSVVSVGLASAEPTIRKALAIGADEAFRIDC----EP-TDAFFTATQLSLVAKD--FDIVLTGIESSDYNGISVGGMLAEIIGSASVSAVSSLNIDADKIIVSREIDGGKETVSTQLPVVLTVQKGIADPRIPAMRGIMMARQKPLKVIAATSTA----NLTEILKFEMPQAKGKCKMVDAVAELVNLLREAKVI
----VCVKRVPTSENEIQVNGKGTDIERDDLVYSVNEWDNYAVEEAIQIRDRVG-GTVTVVTVGDDESEEVLRREMAMGADNGILLSD----PASADGRGIATILKAAVEKGRYDLILTGAQA-DDGAGQVGGMLAAMLDVPYASLVNVIEIDDKKIKVGREIAGGQEMNEMTLPCVLSIQTGINEPRYVGIRGIRKVASVEIPTMGAGDLGLDPAPKVKRLDYFVPDMGEGAEMLTGIEKLMELLKKGGIK
MNIVVLVKQVPDTYSERKLNENDHTLDRESADAVIDEINERAVEEALKIKEAGE-GEVTVLCVGPDRATDAIRKALSMGADKAVHVSD----EAGSDLIATAKVLAAAVRTENVDLVIAGNEASDGRGGAVPAVLAELLGMPQLTHARQVSVERGAITVDRETEDGITHLQANLPAVISVTEKINEPRYPSFKGIMAAKKKPVNTLTVADLGVDAGASSVVVEAAPKPPRTAGQKVGDGAKVAEYLVSQKLI
MNIIVCMKQTFDTEERIVLD--NGKIKEDGVKFVINPYDEFAVEEAIRLKEQHG-GQVTVITLGPPRAEEALRTALAMGADDAVIIDD----PSFGDEYTAAQVLAKAVEKHPYDIILAGNQAVDDGSGQVAVRLAELLGIPHIGTVTKLEVADGKVRAERDAEGDVEVVEGDLPILVTAQQGLNEPRYPSLIGIRKANKKPITRYTAADLGLDASAKAEILEIFLPKPKVGGRILQGVKELVQGLRDEKVL
MKILVLLKKTPDTETKIEIASDGATIDHSNTKFIINPYDEFAIEEALQIKEKVGQAEVVIASFGDASCKDLIVKGLAMGADRGVLVSN----DGSADSLAVAKVLKAVVESEQASLVLCGKQAIDDDNMHVGTMVAELLDWPHVNVAGKVTIEGESCTVEREVEGGVEVHQFNLPGVVGANKSLNTPRYTSLPGIMKAKRKPFDNKSLADLGLNASNTVVLKGLEYPAEKPAGQVFQGVGKVVELLREAKVL
MNIVVLVKQVPDTYSERKLTETDHTLDRESADAVLDEINERAVEEALQIKEAQG-GEVTVICMGPERATDAIRKALSMGADKAVHLAD----EAGTDAPATARALAKVIGTDSVDLVIAGNESTDGRAGAVPAMLAEVLGWPQLTFARKVETDGTTVKIERETDAGIVNLEANTPAVVSVTEKINEPRYPSFKGIMAAKKKPVTVLSLADAGIDASAASQVVASAPTPPKAAGVKVTDGVQIAEFLAGQKLL
MRVVVCIKQVPSTDAKVKMDPVKGTLIREGVESIINPFDEYAIEEGIRIKEKFG-AEVIVISMGPPQAKEALKTALAMGADKAILLSD----KAGSDTLATSYTLSLAIKKKDVDIVICGKQATDGDTAQVGPGLAQRLNFSQITYVSKIRIEDKELVVERLLDNGTQVVRTKMPALLTVVKDINQPRIPNVFSIKKAAKAEIPVWGPQDLDGEKNSPTQVIKIFTPPPREGGKIFDKVKELIEILSTKGII
MNIVVCVKHVPDAQSDRTFEAEDNTTDRENIDGLLSELDEYAVEEALKIKEGSS-GEVTVLTMGPAKAADAIKKALQMGADKGVHVSD----EGGSDALATSLILAKAVEKGGADLVLTGMASTDGTMSVVPAMIAERLGLPQVTFASEVTFDGGGVTIRRDGDVATEMVHSSLPAVVSVTDQINEPRYPSFKGIMAAKKKPIETWALSDLGVEADAWTEVLSVSKRPPRQQGLIVTDGAVFAEYLSLQKFI
MKIIVCVKQVPDT-NEVKIDPVKGTLIRDGVPSILNPDDKNALEEALRLKDKMD-VQVTVITMGPPQADEVLRECLAMGADEAILLSD----KAGADTWATSNTLAAAIRKGDYDIIFAGRQAIDGDTAQVGPQLAERLGIPQVSYVQEFEMDGDTIRVQRALEDGYEIIKARKPVLLTAIKELNKPRYMSIGGIYDAFRKEVKVWTLADIDVKKDSPTQVKRSFTPEPKGKGVMLQGVEQLVIHLKQKHVI
MNIIVCIKQVPDT-NEVKLDPKTGTLIRDGVPSIINPDDKSGLEAALVFKDKYD-AKVTVLTMGPPQAEGALREALAMGADEAVLLTD----RAGADTWATSLTLAKALEK-DYDLIVAGRQAIDGDTAQVGPEMAEHLNIPHVSYVEDMQKDGDSLILKRMFEDGYHRIKIQTPCLITALAEMNDPRYMSVGKVFDAFRKEIKTMTFADLDVEAESPTKVKKSFTKGVKAAGVKYDDAKVIVEKLKEKFII
M------KYVPDATGDRHFAD-DLTVDRDDVDGLLSELDEYAVEQALRIAENSDDVEVTVLTVGPEDAKDALRKALSMGADKAIHVED----EDGTDAIGTSLVLAKAIEK-GYDLVISGMASTDGSMGVVPALLAERLGVPQVTLLSEVSVEDGVVKGRRDGDTASEQLQASLPAVVSVTDQSGEARYPSFKGIMAAKKKPVTSWDLSDLDIEADAYTKVESAAERPARTAGTIVKDGKQLAEFLASQKFI
MKIVVLVKYVPEPTAVWKFAP-DHTLDRAAVDGRLSELDEYAVEQAVRLVEGGD-AEITYVTVGPAKAKDGLLKALAIGGDKGVHIVD----DAGSDALATSLVLAKALEK-GYDLVLTGMASTDAEMSVVPAMVADRLGINQATFAKSLAVDGDAVTITRDSEAAGLEVKTQLPAIVSVTDQTGEARYPAFRQIMMAKKKPIETLSLADLGVGADAAVKVRSMEPAPARQAGTLITDAAQVADFLAARGLL
MNIVVLVKQVPDTATERKLNPADNTLDRASSDGVINELDEYAIEEALLLKEKHG-GEVTILSAGPDQATDSIRKALSMGADKAIHLND----EAGSDSLQTAYALAQALRT-EFDVVVLGSESTDARTGVVGAALAEYLGLPQLTLANKVDIDGGTIRIQRQTDDGYDVVEAQLPAVVSVVEKINEPRYPSFKLIMAAKKKPVTKLDAAGAEIDPAATTETVDFAAAPPRAAGTVVKDGVQIADFLASKKFV
MKILVCIKQVPDMESKFKVAASGTWYDTADLAWRMNEYDEYAVEQAVQVKEQVGDADLTVLCIGGDQVKETMKKALAMGCDRGAHVAD----DKEKEPFEIAGIIAEFARDKQFDLIFTGMQSQDRGSAQVGVLVAEMLGIPSISTIVQFAYADGRIETRRELEGGKAVVKTTVPALVTCQLGLNTPRYPTLPNIMKAKKKELLSLPVADLLKVDA--QATAKMYFPAKKGGGLVLEGADQLIQILKKTGVL
MNIVVCVKQAPDTAATVTVQ--DGKVSWGDAPLVLNPWDEYAVEQALLTKEEHG-GKITAISLGPEDAKEALKTALAMGVDEAILVSD----PAGADTLVASKVLAAAISKEAVDLIFFGRSAVDSDSGVLGAQVARRLGWPSLSLVAAVNPEGGTIEVERMIDEGRQIVKGSLPVVVSVVKGINEPRYPSFMGIRKASRAEIPLWTAVDLGLTAVPAMTWPEIFAPLKITKCEFIEGAEKLADRLMEEKVI
MKIAVLLKQTFDTEAIISLDSNGQ-INRQGINLIINPYDEFAIEEALRIKEKHG-GEVTIISVGPPEIQDAVFQALAMGADKAVMVTD----DAGTDEYGIALVISKVLGNQEFDLLLSGWRAIDDGSAQVALRVAEILGLPHVNVVTRLEIEEGKATATREIEGGYEVIEVPLPALITAQKGLNEPRYPTMKGIMQARKKPIKKLSLDELGLDTAPKVKTTSYFLPTPKPEGKIIPGARELCRLMREAKVI
MNIVVLVKQVPDTYSERKLNESDHTLDRESADAVIDEINERAVEEALKIKEAGE-GEVTVLCVGPDRATDAIRKALSMGADKAIHVSD----EAGSDMIATAKVIAGALGKDGYDLVIAGNEASDGRGGAIPAMLAELLGVPQLTHARELTLDGTTIKVDRETEDGVTHLEAALPAVVSVTEKINEPRYPSFKGIMAAKKKPVETLTVADLGVDAGAASTVLEAAPKPPRAAGERVEDGTKVAEYLVGQKLI
MKIIVCMKQVPDT-NDIKIDPKTGTMIRDGVPSIINPDDRNGLEEALALKDKLG-GSVTVISMGPPQAEIALKEALAMGADEAILLSD----RVGADSWATSLTLALAVKKENYDLIICGRQAIDGDTAQVGPELAEHLDLPQVSYVRKVVVDADKIVVERALEDGYEVIECQMPAILTAVKELNIPRYPSMGGIVEAFRKSITVWNNEAIGGIPQSPTKVKRSFTPSLKGAGKMLEGVKVLVQELKEKQAI
MNIVVCVKYVPDAQSDRTFNDSDNTTDRVGVDGLLSELDEYAVEEALKIVEAGE-GEVTVLTVGPDQAADALKKALQMGAHQAVHVND----AAGSDSVATSLVLAEAVKKGTPDLVMTGMASTDGTMSVVPAMLAERLGLPQVTFASELTVDGSTVTIRRDGDAASETIVASLPALVSVTDQINEPRYPSFKGIMAAKKKPVQTWSLADLGVDPSAWTKVESFTKRPPREQGQIVTDGAKLAEFLSAQKFV
MNIVVLVKQVPDTYSERKLSDSDHTLDRESADAVLDEINERAVEEALLIKEAQG-GEVTVLSVGPDRATEAIRKALSMGADKAVHVSD----PAGSCVLQTSKVIAAAIGKDGVDLVIAGNEATDGRSGAVPAILAELLGYPQLTHARKVTIEGTTIKVERETDEGITHLEASLPAVVSVGEKINEPRYPSFKGIMAAKKKPVDTLTVADLGIDASATSSVVEAAPKPPRAAGQRVSDGVKIAEYLISQKLI
MNIVVCLKQIPNPDLQFQINPEGTDIRRETLNYRTNGPDEYALEEAVRLKEKNG-GRVVALTAGPKRTEQMLREAIAKGADEAVRVAY----DDAFDPVKVARILAAAVKGIPHDLVLTGVQSDDQINSLTGGLIAGALGHPHASVVTKVEVSGTTVTAHRELEGGVQVVQLPLPAVLTVQFGINTPRYAPLPAIMKAARQPIKEVAPAALGAASWYTFRVRKLSRPEAKGHAEMVTGAKRLAALLRKGFRR
MKILVCISHVPDTTSKINFTEGDTKFDTNGVQFVINPNDEFGLTRAMWFKEKQG-ASVDVINVGGPETEPTLRKALAIGADAAIRVNT----PA-TDGYSVAKQLASVVKDGAYDLVIAGRESIDYNGGMVPGMLAKLTDANFVNTCINLEIEGDNVTAIREIDGGKETVSTKLPLVVGGQKGLVEERIPNMRGIMQARSKPLTVKEPVAVS----PETTTASFEKPAPKGAVKLV--VDELIDLLHEAKVI
MKILVCISHVPDTTSKINFTDNDAEFDKNGVQFVINPYDEFCLTRAMWFKEKQG-ATVTVVNVGGAETEPTLRKALAIGADDAIRINV----AA-TDGFLVAKELAAVVKAGSYDLVLAGKESADYNGQMVPGMLAAFVDYNFINGCVDLEIDGTSVAAKREIDGGNETVSTSLPLVIGGQKGIVEERIPNMRGIMMARKKPMQVVEGTGVV----AATNNISFEKLAPKGAVKLIAALDALIDLLHEAKVI
MKILVCISHVPDTTSKINFTDNDTKFDANGVQFVINPYDEFSLTRAMWFKEKQG-ATVTVVNVGEASTEPTLRKALAIGADDAIRVNV----NP-TDGFLVAKELATIVKNGGYDVVLAGKESADYNGQMVPGMLASLVDFNFVNGCVGMEVDGTAVSATREIDGGEEKVSTSLPIVIAGQKGIVEERIPNMRGIMMARKKPLNVVESSGVT----ASTATQSFEKPAPKGAVKLV--VDDLINLLHEAKVI
MNVIVCMKQTFDTEAKIALA--DGKISEEGVQWVINPYDEYAIEEALKIKEATD-GNVTIVTIGPARVEEAVRTALAMGADDAVIVDD----PAFGDEFTVAEVLAAVIKTHPFDLILTGNQAVDDGSAQVAVRLAERLDLPHVSTITKLTIEGATAVAERDAEGDTEVVEVKLPALFTAQQGLNEPRYPSLLGIRKASKKPVKRLTLEEVGLSRDKRVTVTEVFMPAQKGAGRILTGVRELVRELRTSKVI
MNIVVLVKQVPDSGSERALDSSDNTVARASADNVINEMDEYAIEEALTVKESQG-GEVTVLTIGPSTATDAIRKALSMGADKAVHVTD----EAGSCAVQTSAVIAAALSQ-EYDLVVCGAESTDGQVSVMPALLSERLGIPHLSGARKLTVDGTTLHVERQTDGGYWALEAQTPAIVSTWDTINEPRYPSFKGIMAAKKKPVTTMSLADLGVDPSATSQVLDFAGRPPKGEGVKVVDAEKLVGYLAAQKIV
MKILVCISHVPDTTSKINFTEDNTKFDTNGVQFVINPNDEFGLTRAIWFKEKQG-ASVTVVNVGGSETEPTLRKALAIGADEAIRVNA----EA-TDGFFVAKQLAKVVEDGDYDLIIAGRESIDYNGGMVPGMLASLTHANFINTCIGLEVNGETATATREIDGGKETLKTSLPLVIGAQKGLVEERIPNMRGIMMARKKQLTVLEPVEAN----QETKAVQFEKPAPKGEVKLISPVDELVNLLHEAKVI
MNIVVLVKQVPDTYSERKLASADHTLDRASADAVLDEINERAVEEALQIKEAQG-GEVTVLTVGPERATDAIRKALSMGADKAVHVSD----ESGADIIQTAKVLAKAIGTEGYDLIIAGNESTDGVGGAIPAMIAELLGLPQLTHARKVEIDGSSVKVERETDTGRTFLEASLPAVISVGEKINDPRYPSFKGIMAAKKKPVTTLTVADLGIDAGAATSVLESAPKPPRAAGQQITDGSKIAEYLVSQKLI
MKILVCISHVPDTTSKINFTDGDTKFDTTGVQFVINPNDEFGLTRAMWFKEKQG-ATVDVVNVGGPETEPTLRKALAIGADSAIRVNT----PA-TDGFAVAKQLANVFKDGGYDLVIAGRESIDYNGAMVPGMLAELIDANFVTNCISLEVDGTNAKAVREIDGGKETVSTTLPLVIGGQKGLVEERIPNMRGIMQARQKPLNVVEPVDAT----KETSSVRFEKPEPKGAVTLVSPLDELVNLLHEAKVI
MNIVVCVKQVPDT-TEIKIDPVKNTLIRQGVPSIMNPFDKNALEEALQLKEEYG-GTVTVISMGPQQAKATLRQALSMGADKAHLVTD----RAGSDTYATSYILAKVIEKGPFDVILGGKQAIDGDTGQTAPSIAEHLGIARLTHIRSIKIDGNKCIVEREIEEGIEIVEAKLPILCTATKETNKPRYATIKGKIDSLKAEIDDITLADLNMDTTSPTRVKSTFTPKRQSCCEIFEIAKVLFGKLAEAKLL
MKILVCISHVPDTTSKINFTDDNTKFDSTGVQFVINPNDEFGLTRAMWFKEKQG-AQVTVVNVGNADTEPTLRKALAIGADEAIRVNT----TA-TDGFSVAKQLAHVAKEGAYDLVIAGRESIDYNGGMVPGMLAGLTDANFVNNCIGLEVEGTSAKAIREIDGGKETVSTALPLVIGSQKGLVEERIPNMRGIMMARKKPLTIVEPVSSE----AETTSVAFEKPAPKGAVTLVSPLDELVNLLHEAKVI
MKILVCISHVPDTTSKINFTENNSKFDNTGVQFVINPNDEFGLTRAMWFKEKQG-ANVTVANVGGPETEPTLRKALAIGADAAIRVNG----VA-IDGFYVAKQLAKVVQDGNYDLIIAGRESIDYNGGMVPGMIAGLIDANFINNCISLEIDGENATAIREIDGGKETVSTSLPLVIGGQKGLVEERIPNMRGIMTARQKPLTVIEPLTTD----AQSTSISFEKPAPKGAVKLVSPLDELINLLHEAKVI
MNIVVLVKQVPDSGSERKLDPSDNTVARATADNVINEMDEYAIEEALTVKEAHG-GEVTILTVGPDTATDAIRKALSMGADKAVHVSD----PAGSCAVQTSAVIAAALGT-EYDLVLCGAEATDAQLSVMPALLAERLGLPQLSGARKLTVEGGMAKIERQTDGGYWEVEAPLPAIVSTWDTINEPRYPSFKGIMAAKKKPVQTLTLADLGIDPSATSAVVDSAGRPPKGEGVKVTDADKLVGYLAAQKIV
MKILVCISHVPDTTSKINFSDGDTKFDTNGVQFVINPNDEFGLTRAMWFKEKQG-ASVTVVNVGGPETEPTLRKALAIGADEAIRVNA----EA-TDGFFVARQLAKIVKDGGYDLVIAGRESIDYNGGMVPGMLAALTGANFVNTCIGLEVENNEATATREIDGGKETVKCALPLIIGGQKGLVEERIPNMRGIMMARQKKLTVLEPEEAQ----SQTTAVKFEKPAPKGEVKLVSPLDELISLLHEAKVI
MKMFVCIKYVPTSEAEVKVNPDGVSVDSSRFSFDINDADNYAVEESVLLKEAGE-GDVTVLSIGPKQSDVMIRMAMAKGCDRAVRVED----ERGYDPLMVAKVLAGAIKGQEFDLVLTGCMASDDWHMSTGVALAEELGVNHASMVKKVEVDGNKVKAYRELEGGMEVVEVELPAVLTIQTGINEPRYAPIRGIREAQKKELKVASLDDLGLDAASMVVLEQLYIPEVESSAEFIEGAEKLASILVKGGLV
MKILVCISHVPDTTSKINFTDGDTKFDTNGVQFVINPNDEFGLTRAMWFKEKQG-ATVSVVNVGGAETEPTLRKALAIGADAAIRVNT----PA-TDAFSVAKQLAKVVKDGGYDLVIAGRESIDYNGGMVPGMIAGLTEANFVNNCINLEVDGTSAKAIREIDGGKETVSTSLPLVIGGQKGLVEERIPNMRGIMMARQKPLTVVEPIDVS----AETTSVSFEKPIPKGAVTLVSPLDELVSLLHEAKVI
MRIIVPVKQVPNT-TDVRIDPKTGTLIREGVESIVNPEDLNAVEAGLKLREKHG-GEVIVLSMGPPQAEEALREVLAMGVDEAYLLTD----KAGADTLATAYSLSRAIRSGEFDIVICGRQAVDGDTAQVGPQVAEFLKLPQVTYVRKIDIQNGSVVAERLLEDGIEVIKAQLPALLTVTKEVNHPRYPTMGGIRAAHRKEIHFWGAKEFEAESWSPTWVKKTFSPPPKAPGQALEGGKELIRRLVEKNLI
MKILVCISHVPDTTSKINFTEGDTKFDTNGVQFVINPNDEFGLTRAMWFKEKQG-ASVDVINVGGAETEPTLRKALAIGADSAIRVNT----PA-NDGYQVAKELAKVVTDGGYDLVIAGRESIDYNGGMVPGMLAQLIKANFVNNCISLEIDGEKAKAIREIDGGKETLTASLPLVIGGQKGLVEERIPNMRGIMQARKKPLNVVEPADTS----LKTEAVKFEKPAPKGDVKLIDPLDELIDLLHEAKAI
MNIVVLVKQVPDSGSERKLDPADNTVARASADNVINEMDEYAIEEALTIKEAQG-GEVTVLTVGPDSATDAIRKALSMGADKAVHVVD----DAGSCAVQTSAVIAAALGQ-EYDLVLCGAEATDAQLSVMPALLAERLGLPQLSGARKVTIEGGTAKVERQTDGGFWALEAPLPAIISTWDTINEPRYPSFKGIMAAKKKPVETKSLADLGVDAGATSKVLDFAGRPPKGEGVKVTDAQKFVDFLASQKIV
MKVVVCVKQVPDTEAEKRLLPDTLTVDRESSNPVLNEMDEFAIEEALKLVEAHG-GEVVVLTMGPDGADAAVRKALSMGADSGILLSD----PAGSDAAATSYAIAQALGT-EFDLVILGSEASDARTSLVPAMLAERLGLPQLTFASKVEIDGTDITVNRLTDYGHDVVKATLPAVVSVVEKINEPRYPSFKGIMAAKKKPIAQLDAAAAGIDAAAWTAVADAAERPPRSAGVKVADGVKLAEFLSAQKFI
MKIIVCISKAPDTTSKIAFTDGNSKFDENGVQFIVNPYDEYALVRALELKEANG-GSVTVLNVGDTSNDAIIRKALAIGADDAVRIDT----PT-QDALFVAKQIANYVKENNPDMVLLGKETIDYNGSQVGGMVAAILDMPYVSLASKLDMNGTTATIEREIEGGVEVIETSTPFVLSAAKGMAEARIPNMRGIMAARTKPLNVVAAIAAD----NATEIKSFSLPPAKTGCKYVDAVEQLIDLLHEAKAI
MKILVCITHVPDTTSKINFTDNNTKFDTTGVQFIIGPYDDYALARAIELKDAAG-TTVTVLNVGPADTEPTLRKGLAIGADDAIRVNA----EP-TDSFFVASQIAAIAKETPYDLILMGRESIDYNSGVVHGIVAELLGIPSISPVMKLDLDGTKAKLAREIEGGKEYLEVSLPFVAGCQEPIAEWKIPNMRGIMSARTKPLKVVEPKAVD----SGVKLQKFELPPPKGSVKMIPAVPELVNLLKEAKVL
MKILVCITHVPDTTSKIAFTDGNTKFDQTGVQYIIGPYDDYALARAVELKEQSG-GSITVLNVGEAETEPTLRKALAIGADDAIRVNA----FP-KDSFFVANQIANAAKEGGYDLILMGRESIDFNSGVVHSMVGELLGMPSLSPVMTLDIEGNKAKMTREIEGGKEYLEADLPLVLGCQEPIAEWKIPNMRGIMTARTKPLNVVEPADDT----VRTQLSTYEMPPAKGAVKMIDAVSELVDLLKEAKVL
MKILVCISHVPDTTSKINFTDNNTQFDTNGVQFVINPNDEFGLTRAMWFKEKQG-ATVDVVNVGGPETEPTLRKALAIGADSAIRVNT----PA-TDGFQVAKQLAKVATDGGYDLIIAGRESIDYNGGMVPGMLAALIKANFVNTCINLEVEGTEAKAIREIDGGKESVTTSLPLVIGAQKGLVEERIPNMRGIMQARKKPMNVVEPEEVK----VQTEVAKFEKPEPKGAVKLVDPLDELINLLHEAKVI
MKILVCIKQVPDMESKFKINGEGLWYEEANLAWRINEYDEYAIEQAVQVKEQVGEAEITVLSVGPERVREAMKKALAMGCDRGVQIAC----DDRRDSFEIASLIAEYAAKESFDLIFTGMQSQDRGSAQVGTLLGEMLGAPVLTTVVDFSWDGTKITARRELEGGKGVVRTPLPAVVTCQLGLNTPRYPTLPNIMKAKKKEIVSLPVADLAGVEG--LATEKTAFPEKKGSGLVLEGAGQLLGILRKTKVL
MKIAVCIKAVPETDTRIKIAADGCSIDRADVKFIISPYDEFALEEAVRLKEAKG-GQVIALALGGDEVPNILREGLARGADEAIHISS----AGADDPLCVGKTLAAALKSISPDIVFFGKHGVGGDNQQVHAIVAEKLGWPQVTVVTKLEVSDGRLRAEREIEGGIEVVETGLPAVIAAQKGLNEPRYPKLQSIMQAKKKPLASKTFSDFGLSAAAGLVITALRLPPPRQAGRKITGTNELLSALQEVKVI
MNIVVCMKQVPDT-TEVKIDPVTGTLIREGIPSIINPDDKSGLEAALGLKDEVG-AKVTVLSMGPPQADVALREALAMGADEAVLLSD----RAGADTWATSTTLAAALTK-GFDLIICGRQAIDGDTAQVGPQIAEHLGLPQVSYVSELQLAGDSVVVKRIFEDGYQRIKVRMPCLLTTLKDMNTPRYMSVAGIYDAYKKHIQLWGLADIVVDQASPTRVKKSFTKGTKSAGKVYEVARIIVEALREKYVI
MKILVCITHVPDTTSKIQFTDNNTKFDKNGVQFIIGPYDDYALARAVELKEQLG-ATLTVINVGEAETEPTLRKALAIGADDAIRVNA----FP-SDSLFVAKQIAAIAKENNYDLIMMGRESIDFNGGMVHGMVGEMLGIPSVSPVMKLEIEGDTVKMAREIEGGKEHLEAKLPLVAGCQEPIAEWKIPNMRGIMSARTKPLQVVDPAGEE----IATEVTTYQLPPAKGTVKLVDKVEELVKLLKEAKVL
MNILVCITHVPDTTSRIAFTENNTKFDKNGVQFIIGPYDDYALARAVELKEANG-GKVTVLNVGEAETEPTLRKALAIGADEAIRVNA----FP-SDSYFVAKQIADVAKQGEYDLILMGRESIDFNGGMVHGMVGEMLGLPSFSPVMVLEVEGNTAKITREIEGGKEKLEVNLPFVAGCQEPIAEWKIPNMRGIMSARTKPLNVVEPTDNT----KLTEIAQYELPAPKGAVKMIDAVEELVNLLKEAKVI
MNIAVLIKQVPDTWSERVLKDADWTLDRDAADAVIDEIDARGVEAALQLVEQHG-GEVTVVTMGPDRATESLRKALAMGADKAVHVTD----DGGSDALQTSAALAAAIGT-SVDLVITGNESTDGRTGSVPSMLAERLGLPQVTSVRSLEIDGTTVRAERVRDGGYSEVTATLPALVSVTEKINEPRYPGFKGIMAAKKKPVTVLGIADLGLDAAAATVVLDAAPRPPKQSGEKVTDGTQATEFLAAARLI
MNIIVCLKQVPDT-NEVKIDPVRGTLIREGVPSIINPDDRNALEEALRLKDEND-IKVIVLSMGPPQADVALREALAMGADEAVLLSD----RAGSDTWATSTALATGIKNKDYDIILCGRQAIDGDTAQVGPQIAEHLNLPQITYVEELKIEDNKIIAKRALEDGYFVIESKMPVLLTAIKELNEPRYPSIKGIYDAHKDKVRVLSAKDIEADFSSPTQVNKSFTPPGRGVGEILQGARELIVKLKEKHLI
MKLLVCISHVPDTTSKINFTEGDTKFDTNGVQYVINPHDEYCLTRALWFKEKQG-ASITVITVGTQLVEPTLRKALAIGADDAIRVDA----EP-KEAFFVAQQIADVAKKEGYNLILTGRESIDYNGGMVPGFLAASLNYNFVNACIGVEIEGQNVTATREIDGGSEVLATTLPIVLAGQKGIVEERIPNMRGIMMARQKPLKVVPAIEVI----LNSTTVGFEKLPLKSACKLVSPIDELINLLHEAKVI
MRIAVLVTYVPDTASTIKVGPSGKSIDETGIKWIISPYDEFAVEEAIKLKEAKG-AEVTYITYGPERDQQVLRECFARGGDKGVHVVG----TGFGDAFAIAQILAAAVKKAGFDLIFAGVKGVGSDQGLVGAMVAELLDIPHVGSVTKIEYGEKSLTAWREIEGGQEVVEVSLPCLITAQKGLNEPRYPSLKGIMAAKKMPVESVKVADLGVDEAATCRWVALSLPPAKSSGKIINGARELARLLREAKVI
MKILVCITHVPDTTSKIQFTDNNTKFDKTGVQFIIGPYDDYALARAVELRDQSS-GSLTVLNVGEAETEPTLRKALAIGADDAIRVNA----FP-SDSLFVANQIAHYAKEGGYDLILMGRESIDFNGGMVHGMVAEMLGIPSVSPVMKLDLEGDTAKIAREIEGGKEHLEVKLPFVAGCQEPIAEWKIPNMRGIMSARSKPLNVVEPVGED----AATKTVGYELPPAKGAVKLIDKVEELVKLLQEAKVL
MKILVCISHVPDTTAKINFTSDSSALDGNGIQFVINPYDEFGLTKALQLKEKHG-GTVTVVTYGDTRVEQTLRKALAIGADDAVRLDG----IP-TDPMQVAGELAAHVQSAGYDLVICGQESIDYNGGIVPGALAAHLDWAFVNACIGLTLEGQQADCLREMDGGKEAVKATLPMVIAGKKGLVEERIPNMRGIMTARTKPLIPQPLAGTT----PASHPASFTKPAPKAAVQLIDSLEELVRRLHEAKVI
MKIAVCIKRVPVMEVKFAVGKDGASVDETGLKFDVNDFDLWAVEAALQLNEKNPGGEVTVVSLGTDAAQEQIRKALSMGADKGVLLKT----DRPTDGLAIAQALAAELRGGGYDVIFFGMKAIDSDAQTVGPMVGELLDVACVAGVSKLDIANGKGTAQRAVEGGVEVVEFSLPAVITVDEGLAKERLPSLKGIMAAKKKPLET-KPAQLG----AGVTVTKMELPAERAAGRIV-GVPELVRLLQEAKVL
MNIVVLVKQVPDSGAERTLSASDNTVERGSANNVINEMDEYAIEEALKIKEAHG-GEVTVLTMGPAGATESIRKALSMGPDKAVHVQD----DAGSCAVATSKVLAAALGT-NADLILCGAESTDGRVQVMPHMLAERLGIAALTGARKLTVDGSQLTAERQTDEGYEVVTAATPAVVSVWDTINEPRYPSFKGIMAAKKKPVQGLSLADLGVAADATSTVVEFAPRPPRSAGTKVTDGAQLVEFLATEKFV
MKILVCISNVPDTTSKINFTEGDTKFDTNGVQFVINPNDEFGLTRAMWFKEKQG-AAVHVATVGGAQTEPTIRKALAIGADEAIRINA----EP-TDGFFVARQLAEVVKNGGYDLVIAGRESIDYNGGMVPGILATLLDMNFVNTCIGLEVDGNSATATREIDGGKEKISTSLPLVIGGQKGLVEERIPNMRGIMMARKKALNVVEPVDAP----KPTQDQKFEKPAAKGPVKLVDAVGELVNLLHEAKVI
MKILVCISNVPDTTSKINFTEGDTKFDTNGVQFVINPNDEFGLTRAMWFKEKQG-AAVHVVTVGGAQTEPTIRKALAIGADEAIRINA----EP-TDGSFVARQLAEVVKNGGYDLVIAGRESIDYNGGMVPGILATLLDMNFVNTCIGLEVDGNNATAMREIDGGKEKISTSLPLVIGGQKGLVEERIPNMRGIMMARKKALNVVEPVDAP----KPTQDQKFEKPAAKGPVKLVDAVEELVELLHEAKVI
MNIVVCVKYVPDAQGDRAFEA-DHTTDREGVDGILSELDEYAVEEALKIVEEGE-GEVTVLTMGPDDAATAIKKSLQMGAHKGVHVLD----DAGSDSVATSLILAEAITKGDVDLVLTGLASTDGVMSVVPAMLAERLGMPQVTFASELTVGDGSVTIRRDNESFSETVEASLPAVVSVTDQINEPRYPSFKGIMAAKKKPVETWGLDDLDIDVSAWTMVTDTKARPPREAGQVVTDGEALAQFLADRKLA
MKIAVLIKYVPEATATWRFAD-DRTVDRASVDGRLSELDEYAVEQAVRLAEAGA-TEITYLTMGPARAVEAVRKALAMGGDRAVHILD----DAGTDAVGTSLVLAAALRR-DADLIICGMASTDAEMAVVPVMVADRLGLPALVNATAVRVDCDTVTVERDTDDATEEVAAPLPALVTVTDRSGEARYPSFKGIVAAKRKPVTTRSLADLEIAAGAATEVRAVRPRPPREAGTVITDAVRLADFLAANKLL
MNIIVCVKQVPDT-NEVKIDPEKGTLIREGVPSILNPDDQSALEEALRIKDEND-TKVTVLTMGPPQAEEVLIEAISMGADEGVLLCD----KAGADTWATSNTLAKAIENGDYDLVFCGRQAIDGDTAQVGPQIAERLGLPQVTYVKEFDIKDDKVTVKRSLEDGYETIEVEKPALFTAIEELNKPRYPYIDKIFDAYRKKIKVWSNDELQIEKSSPTQVKRTFTPDKKKEGEMIEGAKTLLVKLKSRNVI
MKLLVCIKQVPDMESKFQSNGTGDWYAESDLAYRMNEYDEYAVEQAVQLKEQLGEPDVTVLSIGPDRVGEPIKKALAMGCDRAVHIQD----SATKDPWQIAAIISAFAKDKSFDLILTGMQSQDRGSAQVGVTIAEELGYGCATTIIGLAYDNGTITVKRELEGGKGVVKLKTPALVTCQLGLNIPRYPTLPNIMKAKKKELITHPVSDFLREQE--TATTSVYPPTKRSGGIVLEGVERLHAILKKTAVV
MKIAVCIKQVPTREWQPRIRDDKRWIRGEDVAYEMNEPDAYALEEALRLREQHG-GEVVVCSAGPARVQQVLREALARGADRALHVED----ESVSDAFVSAGALAAAMAVEQFDLVLTGLQSDDQGHAQTGVVLAERLGIPHSTIIMEVQVQPSGVRVKRELEGGFQWISLPLPALLTIQSGINQLRYATLKGIMAAKKKEIRRVPLAA-GLQ--PAQEIVSLALPSRAKQTQIIDGARELVRRLREARAL
MRIIVCIKQVPDT-TEVRIDPRTGTLIRTGVPSIINPEDCHALEAALAIKDQHG-AEVIVLSMGPPQAEEALLKALAMGADRAILLTD----RAGADTAATSYTLAQAIKQGSYDLVLTGRQAIDGDTAQVGPQLAELLDIPQVTYVQKIELSDGTCRLQRALERGYEIVETRLPALFTVIKELNTPRYPSIRGIVRACRQGITVWTAKDVPVDPNSPTQVRRTFVPEHKRNCLILKGTVTLINHLKERRLL
MKILVCISNVPDTTSKINFTDGDTKFDTNGVQFVINPNDEFGLTRAMWFKEKQG-ATVHIATVGGPSVEPTMRKALAIGADEAFRINA----EP-TDGFYVAQQLAEVVKNGGYDLVIGGRESIDYNGGMVPGILASLSNMNFINSCINLEIDGNNVTAVREIDGGKEKLSSSLPLVVGGQKGLVEERIPNMRGIMMARKKPLSVLEPVDGL----KATEDKKFDKPAAKGQVKLA--VDQLIDLLHEAKVI
MRIIVTVKHVPDATGDRHFAD-DLTVDRDDVDGLLSELDEYAVEQALQISENSDDVEITVLTVGPEDAKDALRKALSMGADKAIHVED----DDGTDAIGTSLVLAKAIEK-GYDLVVSGMASTDGTAGIVPALLAERLGVPQVTLLSEVTVEDGVVKGRRDGDTASEQLEASLPAVVSVTDQSGEARYPSFKGIMAAKKKPVQAWDLSDLDLEAEAYSVVDSAAERPARTAGTIVKDGKQLAEFLASQKFV
MNIVVCIKQVPDT-TEVKLDPKTNTLIREGVPSIINPDDKSGIEAALQLKEKVG-GKVTLVSMGPPQAEVALREGLAMGADEAILITD----RAGSDTWATSSTIAGALKK-DYDVIITGRQAIDGDTAQVGPQIAEHLGIPQVSYAEEINVEENKIVVKRQFEDRYHIVEVNTPCLLTALTELSEPRYMTVGGAFDAYRKEVKIWTLEEIKVNSDSPTRVKKSFTKQAKGAGKILDDVKAIVDTLKEKHII
MNIVVLVKQVPDTWSERKLTDGDHTLDREAADAILDEINERALTEALRLKQELG-GEITAVCMGPERSTDAIRKALSMEADKAVHLSD----EAGSCAVQTAKALAKVIGTDSVDLIIAGNEATDGRTGAIPAMLAELLGLAQLTHASKVTVDGGTVTIERETDEGRATVQAALPAVVSVTEKICEPKYPSFKGIMAAKKKPIAKLTLADAGIDASARSRVLEAAPKPPRSGGERVTDGVKIAEYLIAQKLV
M---VCIKQVPSTEAKVQMDPVKGTLIREGVESVVNPFDEYAIEEGVRLKERYG-GEVIAVSMGPPQAKDALRQALAMGADKAALLSD----RAGSDTLATAYTLSLAIKKGEIDLVICGKQATDGDTAQVGPGLAQRLGFRQLTYVCKVRLEGKKIVVERLLDEGVQVAETTLPALMTVVKDINQPRLPNVISIRRAARTEIPIWGPQDLNGDQASPTQVVRIFTPPPRAGGQILEGVSKLLDALSSQQVI
MNILVCITHVPDTTSRIAFTNDNTEFDKNGVQFIIGPYDDYALARAVELKEQNG-GKITVLNVGEADSDPTIRKALAIGADEAIRVNA----FP-SDSYFVANQIAAIAKDGGYDLILMGRESIDFNGGMVHGMVGELLGLPSFSPVMQLEVEGNSAKITREIEGGKEKLEVSLPFVAGCQEPIAEWKIPNMRGIMSARTKPLNVVEPTDNA----THSEMAAYELPAEKGAVKMIDAVGELVDLLKEAKVI
MKILVCITHVPDTTSKIQFTDNNTKFDKNGVQFIIGPYDDYALARAVELKESLG-ASLTVLNVGEAETEPTLRKALAIGADDAIRINA----FP-TDALFVAKQIASIAKENNYDLILMGRESIDFNGGMVHGMVGELLGMPSISPVMKLDIEGDTVKMAREIEGGKEFLEAKLPLIAGCQEPIAEWKIPNMRGIMSARTKPLNVVDPVDSE----IATDVTTFQLPPAKGSVTLVDKVEELVKLLKEAKVL
MNIVVCVKYVPDAQGARTFTE-DNTTDRENVDGLLSELDEYAVEEALKLVEAGE-GEVTVLTVGPAGAAEAIKKALQMGADKGVHVLD----DAGSDAPATSLVLAEAIKKGTPDVVLTGLASTDGTMSVVPAMLAERLGLPQVTQVSQLEVSGTGVTGRRDSDSASETIEATLPALIGVTDQINEPRYPSFKGIMAAKKKPVETWSLADLGVDAEAWTTVDSFAQRPPREQGEIVKDGVKLAEFLSAKKFV
MKILVCITHVPDTTSKINFTDNNTKFDPTGVQFIIGPYDDYALARAIEIKEAAG-TTVTVLNVGTADTEPTIRKALAIGADDAIRINA----EP-TDSFFVASQIAEHAKSGGYDLILMGRESIDYNSGVVHGIVGEILGLPSISPVMKLDIEGTTAKLAREIEGGKEYVEVSLPFVAGCQEPIAEWKIPNMRGIMSARTKPLKVVEPKAVD----SGVKLQKFELPPPKGAVKMISAVAELVTLLKEAKVL
MKILVCITHVPDTTSKISFSDNNTKFSTAGVQYIIGPYDDYALARAVELKEQSG-GSVTVLNVGEADTEPTIRKALAIGADDAIRINS----HP-HDSFFVAQQIAAVAKENGYDLILMGRESIDFNGGMVHGMVGEMLGIPSVSPVMKLDIQGSNATLAREIEGGKEYLELSLPFVAGCQEPIAEWKIPNMRGIMTARTKKLDVREPVSTE----TKTELERYDTPPPKGAVKMIDKVGELVRLLKEAKVL
MKILVTVKQVPDTSGKVAVNPD-GTLDRASMQTIINPDDLNAVEAALSLKDQLG-CKVVAFTMGPPPAEGMLRELMAMGVDEGVLITA----REGSDTYATSQIIAAGIDTEEDDIILAGRQAIDGDTAQVGPQIAEKLHLPQVTYAGEITKDGNTLTVKRMLEDGYMTVKVKTPCMITCIKELNQPRYLSVGGAFEAYSKPLRTMTYETLKIDKSSPTNILTSFTPPQKGAGMMLEGTDKLAGILAAKHII
MDIIVCVKQVPTAEAELRIDEGGRRVETGGLVFDINETDNYAIEEALLLRERHG-GTVTALTVGPDGAQAVLRKCLAKGADRAILLRD----EAGSDAFAIAKIIRSAMKDARFDLVLTGATASDDGHMAVGVMLAEMLGVPHASMVNRIEVRAGAVRVNRELEGGEEVVDVRLPAVLTIQTGINEPRYVSIMGIRRARSKPLEVLGLDGLDLSEGSWIKVTRMYAPPAEKEVVILSGAERLAEALRARGVL
MKILVCISKTPDTTAKIAFTDNNTKFDVNGVQWIINPYDEYALVRAIELKEKDAATTIHLVTVGAADAEPIIRKALALGGDEAIRVNA----DS-HDSFYIASQIAEIAKQGGYDLVLTGKETIDYNGSSIGGMVAELLELPYVSLATKFELAGTKATITREIEGGEETNEVELPVVVSAQKGMAEARIPNMRGIMAARTKPLKVIEPVAVE----PLTAVAGFGLPPAKAGVKLVDPVEELVRLLHEAKAL
MKIVVLVKQVPDPNA-VRFDPRAGDI-QSGTPQVANEYDLHAMEAAIRIKEQQGDVEIVAVSLG--QARETLNRCLAMGADRAIVVED----AASGDSAVTAKALAAVLRAEGFDLILVGQETSDGGTGSVGPALAALLDVPVVSNVVALEQQDGRLTVQREIEDGRQVIDLAPPAILCALSGLNEPRYPSLKGIMAARRKPTEAKSAADLGLEADSRVSWGALFVEEETAEGIILKDVDQLVAFLQERKLV
MNIYVCAKQVPDTETKIELA-DGKTVDESAVKWIVNPYDEYAVEEAVQLKEKLGDAQVIVVCLGPEKAAEAIRTTLAMGADRALHIVC----DEYLDHHLIATALAGAIKNGEYSVIFMGKQAIDDDSYQVHLRLAHLLGASGVTSVIDFEYGPEAVQVAREIDEGQEKIELRLPVVLAVTRGINTPRYPPLPSIMKAKKKEIKKLTPADVGISEINNEEIVGLALPTEKAAGKVVEGVPELVNFLSEAKVL
MNVVVCVKYVPDAQADRTFEEGDHTTDRVGVDGRLSELDEYAVEEALKIVEAGE-GEVTVLTVGPEQAAEAIKKSLQMGAHAGVHVQD----DAGSDAVGTSLVLAKAVEKGQVDLVLTGMASTDGTMSVVPAMLAERLGLPQVTYASELTVEGDGVTIRRDGDASTQTISASLPAVVSVTDQINEPRYPSFKGIMAAKKKPVQTWSLADLGVDAGAWTTVEAVAARPPREKGQVVTDGSQLAEFLVSRKFV
MKILVCISKTPDTTAKIAFTDNNTKFAEAGVQWIINPYDEYALVRAIELKEANPAITIHLLHVGGTDSEPIIRKALALGGDEAIRVNA----DP-TDSYFVAAQIAEVVRSGGYDLVLTGKETIDYNNGAIGGMVAELLDFPYVALATGLNVEGSTATVKREIEGGEETVEVSLPVVVGCQKGMAEARIPNMRGIMAARTKPLKVTEPVAAE----PLTLVAEFGMPPAKAGVKLLSAVEELVRLLHEARVI
MKILVCISHVPDTTSKINFTDGDRKFDTNGVQFVINPNDEFGLTRAMWFKEKQG-ASVDIINVGGAETEPTLRKALAIGADTAIRINT----AP-TDGFQVAKELAKVASEGNYDLIICGRESIDYNGGMVPGILAGMLKANFINTCIGLEIEGDKATAIREIDGGKETLTASLPLVIGGQKGLVEEKIPNMRGIMQARKKPLNVVEPSGAE----VATKAVKFEKPAPKGEVKLVDPLDQLIDLLHEAKVI
MKILVCISHVPDTTSKINFVNGDSEFDTNGVQFVINPNDEFGLTRAIWFQEQQG-ATVTVANVGGPETEPTLRKAIAIGANEAIRINA----NP-TDGFYVAQQLAEVIKTGGYDLIIAGKESLDYNGGMVPGMIAGILGYNFVTSCVGLTVDGANATAIREIDGGKETLSASLPLVIGSQKGLVEERIPNMRGIMTARTKVINVVEPIAAN----VNSKATQFEKPAAKSAVKLVAALDELIQLLHEAKVI
MKILVCITHVPDTTSKIQFTDSNTKFDKTGVQFIIGPYDDYALARAVELKEQLG-ASLTVLNVGEAETEPTLRKALAIGADDAIRINA----FP-KDSLFVANQIAGIAKSNGYDLILMGRESIDFNGGMVHGMVGEMLGIPSVSPVMKLEIEGENVKMAREIEGGKEYLEAKLPLIAGCQEPIAEWKIPNMRGIMSARTKPLQVIEPTVDG----ANTKVTSYQLPPAKGSVKLVDKVAELVRLLKEAKVL
MKILVCVSKTPDTTSKIAFKDGNTKFDEAGVQWIINPYDEYALVRAVELKEKDAATVIHLVTAGSADTEPIIRKALALGGDEAFRINV----ES-GDSFYIASQIAEIAKQGGYDLVLTGKETIDFNGASIGGMVAELLDTPYIALATKFDLNGTTAVVTREIEGGEEVAEVALPVVVSCQKGVAEQRIPNMRGIMAARTKPLKVVEPVAAD----NLTQVVSFELPPAKAGVKLVPAVAELVRLLHEAKVL
MKILVCISNVPDTTSKINFTDNSTKFDTNGVQFVINPNDEFGLTRAMWFKEKQG-ATVHVATVGGANTEPTIRKALAIGADEAIRVNA----EP-TDGFFVAQQLAEVVKNGGYDLVIAGRESIDYNGGMVPGIMATILDMNFINTCVNLEIDGDKVTAIREIDGGKETLSTSLPLVIGGQKGLVEERIPNMRGIMMARQKKLNVVEPIDAN----AKTIDEKFEKPAPKGAVKLVSAIDELINLLHEAKVI
MKILVCISHVPDTTSKINFTDGDSKFDTNGVQFVINPNDEFGLTRAMWFKEKQG-ATVTVVNVGGTETEPTLRKALAIGADEAIRINT----NP-TDGFFVAKQLANVAKD--FDLIIAGRESIDYNGGMVPGMLATLIDANFVNNCISLEVEGENATAIREIDGGKETLKTTFPLVIGGQKGLVEEKIPNMRGIMMARKKALNVVEPVDAS----TNTKAVAFEKPAAKGAIKLVPPLDELVSLLHEAKVI
MKILICITHVPDTTSKIQFTDNNTKLDKNGVQFIIGPYDDYALARAVELKEQLN-ATLTVLNVGEAETEPTLRKALAIGADDAIRVNA----FP-KDSQFVAEQIAAIAKQNNYDLIMMGRESIDFNGGMVHGMVGELLGIPSISPVMKLEIEGDKVKMAREIEGGKEYLEAKLPLVAGCQEPIAEWKIPNMRGIMSARTKPLTVVEPASQN----VATEVINFQLPPAKGTVKLVDKVAELVRLLKEAKVL
MKIVTLVKHVPDATADRTFNAADNTTDRAGVDGLLSELDEYAVEEALKISEAGD-GEIVALTMGPDGADAALKKALQMGADSGVHVVD----DSGSDAPATAQVLAAAIRKGDVDLVLTGMASTDGGMSVVPAMLAEHLGLAQVGFVGELTVSESAVTARRDGDVASETIEAALPAVVAVTDQINEPRYPSFKGIMAAKKKPVETWTLADLGVDAGAFSVVREVTKRPERAAGTVVTDGTKLAEFLAAQKFI
MKILVCISHVPDTTSKITFSEDKTSFNNTGIQFIINPYDEIALARAIELAEGGK-GTVTVINIGEVSTEPTIRKALATGADDAVRVNA----AP-RDAWFVAKQIANYANGKQFDLILTGRESIDYNGVQVAGFLGEFLNIPSISIAKKIDIHEKTALVEREIEGGKEIISSPLPLVVGTAEGVAEPRIPNMRGIMSARTKPLEVIEAIEVE----TLTKIVQYESPAPRGAVTLIDAPEKLIELLHKARVI
MKILVCISNVPDTTSKINFTEGDTKFDTNGVQFVINPNDEFGLTRAMWFKEKQG-ATVHIATVGEASVEPTMRKALAIGADEAIRVNA----VP-ADGFFVAEQLAHIIKDGAYDLVIAGRESIDYNGGMVPGILASLLGMNFVNSCINLEVDGNTATAVREIDGGKETLQTTLPLIIGGQKGLVEEKIPNMRGIMMARKKTLTVVEPIEAT----KATNDAKFDKPAAKGAVKLV--VDELVNLLHEAKVI
MKILVCVSKTPDTTSKIAFTDGNTKFDEAGVQWIINPYDEYSLVRAIELKEANPAATIHLITVGNADAEPIIRKALALGGDEAIRVNT----DN-SDAYYIAAQIAEVAKQGGYDLIFTGKETIDYNGSSIGGMVAELVDSPYISLATKFDLNGTTATVVREIDGGEETAEVALPVVVSCQKGMAEQRIPNMRGIMAARTKPLKVVEPIAVD----ALTSIQSFELPPAKAGVKLVAPVAELVRLLHEAKAI
MKILVCISSVPDTTSKINFTADKSAFDKNGIQWVINPLDEFALTKAIQLQTSQG-ATVTVLNVGDAITEPVVRKALAIGANDAIRVNL----DP-KDSFSTAKEIAEVAKNGGYDLILCGKESIDYNGGSVPGMVAQLLDLPFVNAAVGLDINGSEATAIREIEGGKETISVKIPAVIAGQKGLVDEIIPNMRGIMSARTKPLQVSEPTSSE----VKVEGVSYDSVPPRAAVKMVSPLDELVRLLHEAKVI
MKLLVCISNVPDTTSKINFTADQTAFDTTGVQFVINPNDEFGLTRAMWLKEKQG-ATLHVATVGTAAVEPTMRKALAIGADEAIRIDA----EP-KDGLFVARQLAEVIKNGGYDLVIAGRESIDYNGGMVPGMISALLDMNFVNNCIGLELDGTKATAVREIDGGKETLETSLPLIIGGQKGLVEERIPNMRGIMMARQKKLSVVSPVDMQ----PGTEDKRFEKPAPKGDVKLVDPLDKLVDLLHEAKVI
MKILVCISNVPDTTTKIRFTSESKKFDTTGVQWIINPWDELALTRALQLKEDPA-SKIGVVTVGLAGAEPTLRKALAIGADDAIRINA----DP-TDAYYVAGQIAASVKEKGFDILLCGIESSDYNGTSVGGMLAEFLEIPSVSAISSLRIENGKVQITRDIDGGKEELTLSLPFVGIVQKGIAEPRIPAMRGIMMARQKPMEVIQPADIE----TLTVTSSFESLPPKKACKMIEPIQELVSLLQEAKVI
MNIVVCVKYVPDAQGDRGFEE-DRTTDRESVDGLLSELDEYAVEEALKIVEAGE-GEVTVLTMGPDDAVAAVKKSLQMGAHRGVHVLD----EAGSDSVATSLVLAEAVRRGQVDLVLTGLASTDGVMSVVPAMLAERLGLPQVTFASELTVEGSTVRIRRDDETASMTVEASLPAVVSVTDQINEPRYPSFKGIMAAKKKPVDTWSLADLGVDAAAWTRVVEATERPPRSAGEVVTDGVALADFLASRKFV
MKILVCITHVPDTTSRIAFTDNHTALDKSGVQFVIGPYDDYALARAVELRDQTG-GKLTVLNVGEAETDPTLRKALAIGADEAIRVNA----FP-TDSYFVARQIAHVAQSGNYDLILMGRESIDFNGGMVHGMVGELLGIPSVSPVMKLDIQGSQATVVREIEGGKETLELALPFVAGCQEPIAEWKIPNMRGIMSARTKPLQVVEATPED----SLTKAVSFSLPPAKGAVKLIDKVGELVNLLKEAKVF
MKILVCITHVPDTTSRISFTDGDTKFDTTGVQFIIGPYDDYALARAVELKEQQG-GSITVLNVGGAETEPTIRKALAIGADEAIRVNA----EP-GDSFFVAEQIANVAKDGGYDLILMGRESIDFNGGMVHGIVGEILGLPSISPVMTLDIEGDTAKMAREIEGGKEYLEVKLPLVAGCQEPIAEWKIPNMRGIMSARTKPLKVVEPSGDA----TNTKLQKFERPPAKGDVKMIDAVGELVGLLKEAKVL
MKILVCITHVPDTTSKITFTNDNTELDKGGLQFVIGPYDDYAIARAVEIKEQLG-GTITALNVGQQDTEPTIRKALAIGADDAIRIDA----EP-TDAYFVAQQIAEVAKAENYDLIMMGRESSDYNGGQVHGMVGEMLGIPSLSPVMKLDIDKGVAKMAREIEGGKEYLEASLPLVLGCQEPIAEWKIPNMRGIMGARKKPLKVITPANND----TLTAPESYELPAPRTDVKLIDATAELVSLLKEAKVI
MKILVCISNVPDTTSKINFTEGDTQFDTNGVQFVINPNDEFGLTRAMWFKEKQG-ATVHIATVGDASVEPTMRKALAIGADEGIRINA----VP-TDGFFVAEQLAHVIKEGAYDLIIAGRESIDYNGGMVPGILAGLLGMNFVNTCIGLEVEGDTATALREIDGGKEKVTAQLPLVIGGQKGLVEEKIPNMRGIMMARKKALNVVEPIGAT----TATADKKFEKPEPKGAVKLT--VDELVELLHEAKVI
MKILVCISKTPDTTAKIAFADNNTKFSEAGVQFIINPYDEYALVRALELKETLN-ATVHLITVGGADTEPVIRKALALGGDEAFRVNA----DS-HDSYYIASQIAAHAKQENYDIIFTGKETIDYNGSGIGGMVAELVGIPFVSIASKFELSGQVATLRREIEGGEEVCEVTLPVAVSCQKGMAEARIPNMRGIMAARTKPLKVIEPVQAD----TLTSIVSFELPPAKAGVKLIPAVEELVKLLHEAKVI
MNVIVCVKQIPDPAAPGALDGATNTLKRDG-KLILDESDGYGVEMALQLVDAAGGGEVSLVSMAPNGETSGLRTALAMGAAKGVLVSD----PAGSDALTTAKILAAAIQRGGADLIIGATESSDGYTGTVPEQMAEILGLPSVTFAKKVSVEGGTLKVDRQTENGYDEVTCALPALISVTAGVVEPRYPSFKGIMAAKSKPVEEVTAADLGITP-AGQKISNVAQAEARQAGEIIEDFGKIIGFLENLKVI
MKIAVLVKEVPDTYGDRKLNLETGLADRGASEAVLDEIGERALEVALTQKDSDGDTEVTVISMAPDTATATIRKGLAMGADNAVHVAD----ESGADLGLTAEVLAAALRRGEFDLVVTGNVSTDGNGGMMPAMLAEHLDYPHVTGLSTVELADGKVSGTRGVEGGKQQVSAELPAVISITEALPEARFPNFKGIMAAKKKPFEVISLSDLDIDAEARSIMVTVAEKPPREAGEKVVDGVELAEYLTKNRLA
MEILVCVKRVPTAENEFELNSAGNDLDRDDLVYSVNEWDNYAVEEAIQIVDNAG-GSVTVVTVGDDESEEVLRREMAMGANNGVLLSD----DAGSDGKGIAAILKAEVEKGKYDLILTGAQA-DEGAGQVGGMLAAMLDYPYASLVNKIEVDDSSIHVGREIEGGQEMNEIQLPCVLSIQTGINEPRYVGIRGIRKVASVDVPVKGAGDLGIDPAAKTRRVDYFVPDLGDGAEMLEGIEKLIEKLKKGG-L
MKILVCISHVPDTTSKINFTDDSTKFDTNGVQFVINPYDEFALTRAIWFQEKQG-ASVTVVNVGDAGSEPTLRKALAIGADEAIRIDA----TP-TDGFFVAQQIAEIFKSGGYDLILTGKESIDYNGGMVPGLLASFLDIDYINGCIGLEIENNNVNASREIDGGVEKLSASLPIIIAGQKGLVEEKIPNMRGIMMARKKPLTVVAPLEST----STTQIQNFEKSAEKSACKMVDALDELINLLHEAKVI
MKILVCISNVPDTTSKINFTEGDTKFDTNGVQFVINPNDEFGLTRAMWFKEKQG-ATVHVATVGGAQTEPTIRKALAIGADEAIRINA----EP-TDGFFVARQLAEVAKNGGYDLIIAGRESIDYNGGMVPGIIATLLDMNFVNTCVSLEIEGTDAKAVREIDGGNETIATSLPLVIGGQKGLVEERIPNMRGIMMARKKALHVVEATDAP----TMTADVKFEKPAAKGPVKLVDAIDELISLLHEAKAI
MRIIIPMKRVPDTADPVTVR-DGR-VDLAAVQWAIGPNEEYAIEEALRLVEKLGEGTVTLLNIGPEEAQETIRKGLAMGAHDAYQCQD----EANLDALGRARVLAAAIEKGEYDIIWGGMQSSDTNDAQTTIMLAELLDLPHVSAVMTVEVGDGYIIVRAEAEGGVKKVKVPTPCVLAEAQGPNEPRYPSLRGIMGAKKKPLTVWNADDLGVDTDPLVEVVTLEPPPARTAGRILEGVRELVRLLHEAKVI
MKLLVCVSKTPETTAKIAFTEGNTQFDTSGVQFIMNPYDEYALVRALELKEANG-GSVTLINVGPAANDTVIRKGLAIGADEAVRVDT----EP-SSALFVAKQIAAYAKKEAFDVVFLGKETIDYNGSEVGAMVAELLDVPFISYASHMEMDGDTATVTRDIEGGNEVVEVKAPFVVSAAKGLAEQRIPNMRGIMMAKRKPLKVEPAVEAE----DLSVAVHYELPPEKGDVKLVDPMDELVRLLHEAKAI
MHSVVCVKQVPDT-SEVSIDPETNTIIREGVPSIINPYDLHGVEAALQLKDKYG-GKVTILTMGPPQAETAIKRALSFGADKGILLSD----RAGSDTLATSYIIAQAIKKEGVDLIFCGKQAIDGDTAQVGPGIAKRLDLNQLTYVIELDLDKEELRISRKLESGKEVVKAQMPALLTVVKDLNEIRYASLPDMIKGAKAEIEMWGKSDIKLDESSPTQVGRIFPPPQREGGEMISEAKILVEKLVGIEVI
MKILVCITHVPDTTSKIQFTENNTQFDKNGVQFIIGPYDDYALARAVELKEQLG-ASLTVMNVGESDSDPTLRKALAIGADDAIRVNA----FP-KDSLFVANQIAHIAKSNGYELILMGRESIDFNGGMVHGMVGELLGMPSISPVMKLEVEGDTVKMSREIEGGKEYVEAKLPLIAGCQEPIAEWKIPNMRGIMSARTKPFSVVEPVVEE----GNSRVISYELPPAKAGVKLVDKVEELVRLLKEAKVL
MKILVCISNVPDTTTKITFTNDNTQFNTSGVQFIVNPYDEIALSKAIELCEGGK-GTVTVVNVGESATDPTIRKALAIGADDAVRINA----TP-RDAYFTAYQIAEYAKSTDFDMILCGRESIDYNGSQVAAMVGEFLEIPSISIIKKLDYNGSTATVEREIEGGKEIISVSGKFVASCAEGTAEPKIPNMRGIMSARTKPLQVIEAKEIA----QVSEIKQFDTPPARGAVKLIPATESLIQLLHEAKVI
MKIVVAIKQVPARDSQLRIASSGKWIDEEDLTHEINEPDAYALEEGLQLKEKHG-GEVIALCFGPARAAQTIREALAKGADRAIHIED----ENGYDPLSAARLMAAALKAEAPDLVLTGLQSDDLGYGQTGPILAELLGLPHATIIMEVEKQDGGIRVKRELEDGFQHVEMPLPALLTIQSGISKLRYATLMGIKKAKTKEIKRVTPAELGASGGPSILLDRVYLPERAKQTQLFDGAAKLVEKLKEARVI
MNIIVCVKYVPDATADRHFES-DHTVDRAGVPGLLSELDEYAVEQALQLKEKAD-GTVTALTVGPDEAADAIKKALQMGADKGVHVVD----DAGSDYVSTSLVLAKAVEKGAVDLVMCGMASTDASGSVVPAMLAEHLDLPQVTLGSVIERQGDQVRIKRDGDTSTEVIGATTPLVLSVTDQSGEARYPSFKGIMAAKKKPLESWSLADIGVDASSWTLVESTEERPPRTAGEIVADAKALVDFLASKKFI
MKILVCITHVPDTTSKIQFTDNNTKFDKNGVQFIIGPYDDYALARAVELKEQSG-GSLTVLNVGEAETEPTIRKALAIGADEAIRVNA----FP-KDSLFVANQIAHYAKEGGYDLILMGRESIDFNGGMVHGMVGEILGMPSISPVMKLDIEGNIGKMAREIEGGKEYLEVSLPFIAGCQEPISEWKIPNMRGIMSARTKPLNVVEAISEE----TSTAVDAFQLPPAKGAVKLIDKVEELVKLLKEAKVL
MKILVCITNVPDTTAKISFTDNDTRLNKAGVQFIIGPYDDYALARGVELKEQLG-GTLTVLHVGEADAEPQIRKALAIGADDAIRVNA----DP-QDSYFVAAQIAHIAGQASYDLILMGRESIDYNSGVVHGLVGEMLGIPSYSPVMKLDLDGSTATITREIDGGKEVLKAPLPLVLGCQEPIAEWKIPNMRGIMTARTKPLNVVEPVSVD----DMTVPQRYKLPAPKGACKIIPAAETLIRLLQEAKVL
MKIIVCIKQVPDT-NEVKLDPVTGTLIREGVPSIINPDDKAGLEAALALKDQYG-AHVTIVSMGPPQADLALREALAMGADEAILVTD----RAGADTWATSSTIASAIEN-EYDLIITGRQAIDGDTAQVGPQIAEHLGLPNISYAEDLKIEGDSVVVKRQYEDRYHIIKCKMPCLITALSEMNQPRYMTPGGIFDAYRKEVKVWTRPDLKVDDSSPTRVFKSFTKPVKGKGTVVTLANWLIDRLHEKFIL
MEIVVCVKQVPAT-TRVQLDTRTRTIIREGVELMLNPFDAYALEEALRLREAHG-GTVSVITMGISGAAMMLREALAMGADQAILLTD----RRGADTLATATTLAAAIRKGKVDLILCGRQAIDGDTAQVGPELAEKLGIPHTTAISKIEVSAESLICQKMVDEGYARLRVQLPALLTVVKEINTPRFPTLAGFRRAQKSDVLIWKVEDLDVDPGSPTQVISTFVPEQHKTSIVVEGAGQILASLQQQAGR
MKILVTVKEVATVEDEFEI--EETEIADQYLGADLNEWDDYAVEEAVQLQETGIADEVVTVTIGSEDCEQTIRQALAKGADRAIRVWD----DTGVDVGAKTEILQAVVEAEDPDLVLSGVQSGDDSFGATGVSLASDIGFQWGAVVNGLEHEDGTASVRRELEGGEELTDVELPAVLTIQTGINEPRYASLRGIRQAQRKDLDVQTLGDLGVDESGDLTLTDMYEPETETDVTVFEGAGQLAELLRKGVAP
MKILVCISHVPDTTSKINFTDGDSKFDTSGVQFIINPNDEFGLTRAMWFKEKQG-AEVTVVNVGESSTEPTLRKALAIGADNAIRINA----AP-TDGYYTAVQLAEVAKD--YDLVIAGKESIDYNGGMVPGILAELTGFNFINSCIGLEVDGSTATVTREIDGGKESLQTTLPLVIGGQKGIVEEKIPNARGIMMARKKTLTVQEPVQSE----TLTKAVSFEKPAAKGTVKLVEALDALIDLLHEAKVI
MKILVCMKQVPQKDAPLKLNEAGTWI-REDVSYEVNEPDAYALEEALRQKEKHS-GEVVVITAGPTRAQQVLREALAKGADRAIHLED----NAGFDAYNTARAFAAAIKDEEFDLIFTGLQSDDYGYAQTGVILAELLGWPHATIIMQIEKSDSGIRVKRELEAGFQFVDMPLPAVLTIQSGINKLRYATLIGIKQAKNKPLRKVTLAEVQSAVGNLQKIERLYIPQKTKNTEFLEGAKKLVEKLREIRVL
MKILVCISSVPDTTSKISFTENDTKLNKAGVTYIIGPYDDYALARAVELKEQQG-GSITVLNVGGADAEPQIRKALAIGADDAIRVDV----EP-TDSYFVAEQIAAVAKEGAYDLVLMGRESSDYNSGVVHGIVGEMLGIASFSPVMQLDINGSEASITREIEGGKEKLTASLPLVLGCQEPIAEWKIPNMRGIMTARTKPLKVI-PAAGA----ALTNTEKYSLPAPKGACKMIPAAEKLIDLLREAKVL
MKILVCITNVPDTTAKISFTDNNTKLNKAGVQYIIGPYDDYALARAVELKEKLG-GSITVLNVGEAESDPQIRKALAIGADDAVRVNA----DP-IDSYFTAVQIAAVAKEGGYDLILMGRESIDFNSGVVHGLVGEMLGIPSFSPVMKLDIEGTTAKFAREIEGGKEFLEAPLPLVLGCQEPIAEWKIPNMRGIMTARTKPLKVVDPVAVD----DLATLDQYTLPAPKGACKMIPAAETLISLLKEAKVL
MNIAVCVKQIPDPAAPGRLDPNTFNLVREG-KLVMDDSDSYGVEMALQLVDRAGGGEVTLISMAPNGETSGLRTALAMGAAKAVLVSD----PAGSDALSTAKVLAAAILRNPFDMVITATESTDGYTGTVPVQIAEILGLPAVSFAKKVTLDGNKAMIERQSESGYDEVACELPAVVSVTAGVVEPRYPSFKGIMAAKSKPIETLSLSDLGLSADAREAIVSLRKAEARQAGQIIEDFAKIIEYLEQLKVV
MHIVVCVKQVPDT-TEVRVDPETNTLIREGVPSIINPYDAHAVEAAVSLKEKYG-GKVTVISMGPPQAEEVMRRSIAIGADEGILLSD----RNGSDTLATSYILAQGIQREPVDLVLCGKQAIDGDTAQVGPGIAVRLNIPQLTYVMEIELESKEIIVHRKLEDKKVRVACRFPALLTVVRDINEIRYSSLPDLIKSARYKPKLWTQKELGLDLQSPTSVSKIFAPPQRSEGEIIPGAKVLVQKLLSTKII
MKMLVCVSKTPETTTKIKLAGDGSDLDMAGVKYIMNPYDEYALVRALELKEASGSGSVTLLNVGSADNDSVIRKGLAVGADDAIRVNA----EG-QGSLFIAKQIAAVAKDGGYDVLFFGKETIDYNGSEVGAMVAELLDIAYVSEASHMEMNGSTATITRDIEGGVEIVEVEAPFAISSAKGLAEQRIPNMRGIMMAKRKPLKVVEPVAAE----VATKVTHYDLPAEKSAVKLIEPMDELVRLLHEAKVI
MNILVCISSVPDTTAKITFKDDNTTFNKDGVTHIIGPYDDYALARAIELKEELG-GTVTVLNVGTAETEPQIRKALAIGADEAIRVDA----EP-TDSFFVAEQIAAVAKENSYDLIMMGRETTDYNSGVVHGIVGQLLGMPSLSPVMELNIDGNTAKISREIEGGKEKLEATLPLILGCQEPIAEWKIASMRGIMTARKKPLNV-RPAVGE----GLTSVSSYSLPPEKGDCKMIPAAEKLIDLLQEAKVL
MKLLVCVSKTPDTTTKIVFNASKTELDANGVQYIMNPYDEYALVRALELKEALG-GTVTLINVGPADNDQVIRKGLAIGADDAVRIDL----NP-QSALSVAFQIAEYARQENYDIILLGKETIDYNGSEIGAMVAEYLDQPFISYASKLDTDGKTASIQRDIEGGMEELEVDTPFVVSAAKGLAEQRIPNMKGIMMAKSKPLKVVAPAAFE----DKAVTVEYTLPPAKSAVKMIAPMEELVKLLHEAKVI
MKILTTVKKVVDVELNIHVK--DGAIVEDGLQYVINAWDENAVEAAVQLKENNN-AETTLVSVGSGDNTDVIRKCYAMGIENAIHIDD----PAKIDSSISARVLQKVYEKENYDLVITGKQAQDTDSGQTGIILAEYLGIPCVSNVVALEVDDQHIKASRLGDAGTEIIEFELPAVVTVSDSINEPRLPAMRGIMMAKKKKIQVMDLAALGTSFDPKSEIVEFMTSETRQAGQKFEGTAKVVGLLAEAKVL
MKILVCMKQVPQKDAPLKLNESGTWI-REDVSYEVNEPDAYALEEALRQKEKNG-GEVVVITSGPARAQQVLREALAKGADRAIHLED----DKGLDAYNTARAISAAVKDENFDLVFTGLQSDDYGYAQTGVILAELLGAPHATIIMHIEKKDAGIRVKRELESGFQYVDMPLPAVLTIQSGINKLRYATLIGIKQAKNKPLRKVSYAEVESALGNLQKIEKLYIPQKTKQTEKIEGAKKLVDKLKEIRVL
MHIVVCMKQVPD--NSVKINAD-LTINADGIEQIMNLFDEYAVEEALQWNEKLG-GKVTVLSIGPEDWKEQIRRALAMGATDSLLLSD----PARLDTSGAARVAAAAIRKGDVDLVVCGRNSTDDETGAFAPALARLLGWAQLTYVGKIALESGKIVAERHLEDVVETVEASLPAVVTVVKGINEPRYPSLLRIRKVAKVEIPTWSAADLGLSAAPALNLVNRVPPPPRPKGEMIEGVAKLVDKLMEAQVI
MNIVVCIKQVPDT-TEIKIDPVKNTLIRTGVPSIMNPFDKNALETGLQLKDRYG-GKVTVISMGPPQAKAVLREALAMGADEAYLVTD----RAGSDTYATSYILSQAIKKGGFDVILGGKQAIDGDTGQTAPSIAEHLGAVRLTYILNMEIKGGKVVARRQVEEGVEVIEASLPVLCTATKESNKPRYATIKGVLNSLKAEIEEITLASLDSDTTSPTKVKATFTPKRNANCMNIEGAGTLIGRLTEAKVL
MKICVLVKEVPDAAVEKRIDPSTGRMDRSGEK-NLNPYDTHAIEAAMQLKEGGAVDEIVAVTMGPESAVRALHKAVSLGADRSVHLTD----DAGSDVAATGYALAKALEKEQPDIVLLGQQSDDGECYTIGAVVADHLKAPSLTQVIKLDVVDGGLRCERQAEYGYDTVQVALPAVISVGDAINEPRYPSLKAIMGAKKKPLEKAGAGDVGIDGSSRVQCGEFKAPPAKAAGQIIEDVEQIVAWLDERKLI
MKILVCISNVPDTTTKIKFADN--KLDTNGVQFIIGPYDDFALARAVEIKEKEG-GSVTVLNVGLADTEPSIRKALAIGADDAVRINA----EP-TDSLFVAKQIVEYAKDKGFDMILMGRESSDFNSGLVHGLVGELMGIPSIAPAMRLEIEGSTAKLHREIEGGHEEVEVGMPFVAGCQEPIAEWKIPNMRGIMMARKKPLEVVEPVGVD----GLTSYDSFELPAEKGDCKMVDAMDELVGLLKEARVL
MNVIVCVKQIPDPALPGELDPSTNTLKRDG-KLILDESDSYGVEMALQLVGAAGDGSVTLVSMAPNDEVSGLRTALAMGAEKAVLVSD----PSGADALTTAKVLAGAVGKGDYDLIIAGTESSDGYTGTVPEQMAEVLGLPSVTFAKTIAVDGSTVKVDRQTESGYDEVTCPLPAVVSVTAGVVEPRYPSFKGIMAAKSKPVDTVTAADLGIES---QSITNVEDAPAREAGEIIEDFNKIVEFLDNLKVI
M-----VKEVPDAAVQKRIDPSTMRLDRSGEK-NLNPFDTHALEAAMQIKEGGAVEEVVAVTMGPESAVRALHKAVALGADRSVQLTD----DAGSDACATGYALAKVLEAESPDLVLLGQQSDDGECYTMGAIVADHLQMPSLTQVIKIDVDGGKLRCERQAEYGYDTVEIELPAVISVGDAINEPRYPSLKAIMGAKKKPLDNKGTGDVGIDAGSKTKVLALNPPPAKEAGEIIEDVEKIVAWLDERKLI
MKIVVCIKQVPDT-NEVKLDPKTGTLIRDGVPSIINPDDKAGLEAALRLKDEFG-AHITVITMGPPQAKVALQETYAMGADRVILLTD----RVGADTLATSTTIAAALKN-EFDLVITGRQAIDGDTAQVGPQIAEHLGLPQISYVSKFEHKGDHAIVKRSFEDGFQLVKVKYPCLITTLSEMNDARYMSIKGILDAHRLEVETWTFENIKADPESPTKVKKSFTKGVKSAGKVVEGATAIVDKLKEKFVI
MKVLVTVTDVAVVDDEFEI--DGLDVDERYLTYELNEWDDYAVEEAVQIAEDGEDVEVVTVTVGPERSEEAVRKALAKGADRAVRVWD----DAERDAETKASLLAAVAREEEPDLVLSGVQSGDDSFAATGVTLAEKLGDEWAAVVNQLELDGGVASVHRELEGGEELTDVELPAVLTIQTGINEPRYASLRGIRQAQNKPLDVRTLADLGLDESTPLRWTATDEPEAEGEATVFEGAGELAAVLRAGVGQ
MKVLVTVKEVAEVEDDFEI--EGTHIAEQFLEYDLNEWDDYAVEEAVQMQEAGDDVEVVSVTIGPERSEETIRMALAKGVDRAIRVWD----DADADVAAKTRILQAVVEAEEPDLVFTGVQANDDSFGATGVSLADAIDYEWAAVVNALDIAENVANVHRELEGGEELTEVDLPAVLTIQTGINEPRYASLRGIRQAQSKEIAEQDLDDLGLGLASDLILTDMYEPESESDATIFEGAGQLAEVLRKGVAE
MNICVCIKQVPDIQAPFRIVDGRLQFDVE--RYVLNAYDASAVEGALQLVEQHG-GTVEVVAIGPASVSESIRKALAMGAERAYHIEA----DPDWDSATVATVLAAFFRDRSYDAIFTGKQAQDTDAGLTGTMLAELLGLPYVSNAVGLAYENGRLIVTRQGDAGREIIELALPGLVTISNDMNDPRIPSIRGIMQARRKPIEALTLSDLGLSPEPRTRVTGYRPIPPRAPGRKLEGVRELVRLLREARVL
MKICTVLKQVPDAEASIRT--SGSGVDLSGVTFVMDGMDEYGVEEAIRLREAGHTAEIYALALGPKRFEEAIRTALAIGCDRAVHIET----EEVIDVITQARILADAVQKEGADLVLVGGKEADWDSSALGPALAEALGWPHLDWTTKFALTGTSVEATHDTDSGNETVKFSLPAVVTTQQGLNEPRYPTLPNIMKAKRKELRKATLADYAVHA-PLTKIAGEAIQVKARLNKILTGAKQLVSLLREAKVI
MNILVCISNVPDTTSKITFSDGNTSLNTSGIQYIINPYDEIALSKAIGLAEGGK-STVTVLNVGEAGTEATIRKALATGADEAVRIDA----AP-RDGWFVAHQIASYAKSRSFDLILTGSESIDYNGAQVTAFVGELLGIPSVSIAKKIEINGGMATVEQEIEGGKEVLSIPLPLIAGTAEGVAEPRIPNMRGIMGARTKPLAIAEPVDVP----VLSSIVRYETPEPRGTVTWVDAIDKLVDLLRKARVI
MRIYVCVKQVPDTSGKVAVN-ENGTLNRASMETIVNPDDLSAMEQALEIKDKTG-CRVTAVTMGPPPAEGMLRELIAMGADDGVLISG----REGSDTYATSQIIAAAICHEEEDIIFCGRQAIDGDTAQVGPQIAEKLDIPQVTYAGKVEMDGKRVRVMRLMEDGYMTVEAQTPCLITCVKELNRPRYMTVRGILECYDKTVTVLDYEALKIDPASPTNIFKSFTPPQKGAGVMLEGVRGLVERLAARHVI
MKIVVCIKQVVTRDWQVRPDEARTWIRDGDAEFEMNEPDAYALEAALRLREAHG-GEVIVVSAGPSRVTQVLREALARGADRALHVEG----EARAGALVVAAALGTAIGPESPDLVLTGLQSDDMGFGQTGVILAERLGLAHATIIMDVQVQGSGVRVKRELEGGFQWLEMPLPALLTIQSGINQLRYATLKGIMAAKKKEIRAVAATATAAD--AAQQLVDLRAPEKQKQTRMIAGARELVRALRDARVV
