# Supplementary material for: Inter-protein residue covariation information unravels physically interacting protein dimers
Source: BMC Bioinformatics. 2020 Dec 17;21:584. doi: 10.1186/s12859-020-03930-7 (PMC7745481; doi:10.1186/s12859-020-03930-7)
Supplement: Supplementary file 5 — Additional file 5. Final ER-MSAs at different ASA thresholds. Available on Mendeley data (http://dx.doi.org/10.17632/9bk2r55286.1). [file 12859_2020_3930_MOESM5_ESM.zip › Additional file 2/Final ER-MSAs/Negative ER-MSA dataset/ASA0.0/single_MSAs/1efp-B-1rm6-C/1rm6-C-chain/MSA_ready_for_MI.txt]

MKNILRLTLNGRAREDLVPDNMLLLDYLRETVGLTGTKQGCDGGECGACTVLVDDRPRLACSTLAHQVAGKKVETVESLATQGTLSKLQAAFHEKLGTQCGFCTPGMIMASEALLRKNPSPSRDEIKAALAGNLCRCTGYVRSSKSVETAAAARLCEEGAR
MANRISLEINGEAVEADVRPNRLLSDFLRDDLALTGTKRGCETGVCGACSVLVDGDVVKSCLSLAIQMNGCSLTTVEGLACDGAPSPLQKSFMECGGLQCGYCTPGFLMAASDLLARTSRPDVATIRKNLSGNLCRCTGYQGIVDAILDASEKM----HGT
MKHLLTTTVNGEQVQEAVSPRTSLADFLREDMGLTGTHLGCEMGACGACLVLMDGAPVHACLVLAVQAEGCTVETIEGLTETGAAADLQARFHDRNALQCGYCTNGMLMSAQALLAANPDPSRDEIRDALSGNYCRCTGYEAIVDAIAATASDRAAAEAAE
M---IAFTLNGRPTTVEADPGTPLLWVLRDQLQLTGTKYGCGIAQCGACTVHLDGRAVRSCVTPVSMVSGKRVTTIEGIGETPVGRAIQRAWQEVDVPQCGYCQSGQIMAAAALLAEHPHPSEAQIVAAMDGILCRCGTYNRIRTAILEAVKG------GV
M--TIELTVNGRRRSVEADPEAPLLWVLRDELNLTGTKFGCGVAACGACTVHLDGEPVRACQTALADAAGAEIATIEGVSG-KAAEAVRAAWRELDVAQCGYCQSGQIMSAVALLESNPAPDDAAIDAHMSGNVCRCATYPRIRAAIHRAARMM-----EG
M--AVTLTINGQRRDFDASPEMPLLWFLRDVAGLTGTKFGCAAGLCGACSVLMDGVRVFGCQTPVGDAVGKSITTIEGLTQQPLGKALVEAWNEVDVVQCGYCQPGQIVAAASLIATNPKPDDAAIDAGMSGNICRCGTYPRIRAAIHRAAQIHA--GEPA
MP-NVSMTVNGKAASGEVEGRTLLVGFLRDQLGLTGTHVGCDTSQCGACVVHVDGKAVKACTMLAAEADGADVKTIEGMAAPDTLSTIQQAFQDHHGLQCGFCTPGMVMSAAALLAENASPSEQEIREYLEGNICRCTGYHNIVKAIMAAAGHDVSAIAAE
M--AISLKVNGAAHSVDVDDDTPLLWVLRDTLGLTGTKFGCGVAQCGACTVFVNGAARRSCVLPVAAVDG-EVTTIEAISG-REAQAVQAAWTARDVPQCGYCQSGQVMSAVALLKEVKKPTDQDIDQAMNGNICRCATYVRIRAAIHDAARAL-----EG
MA-EVTMVVNGRSVTKSVKGNTLMTEFLREELRLTGTHVGCDTSQCGACTIHVNGLQVKACTMFAAEAEGAEVATIEGQADKDTLNAIQAAFQEYHGLQCGFCTPGMVMAAAALLKDNPKPTEAEVRHHLQGNICRCTGYHNIVRAIMAASGQDVPAVAAE
MT-TVTMTVNGREVSGEAEPRMLLAHFLREGQRLTGTHLGCDTSQCGACVVHVDGRAVKSCTMLAVEAEGAEVRTIEGMANQDSLSVIQQAFQDHHGLQCGFCTAGMVMSAAALLADNPKPDEREIREYLEGNICRCTGYHNIVKAIMAASGQDVSAMAAE
M----ELTVNGQTHTVDVDEDTPLLWVIREELGLTGTKYGCGIAQCGACTVLVDGVATRSCVTPASVVAGQDIKTIETVEETDVGKRVVEAWVENQVPQCGYCQSGQVLAATALLSETAQPSDEDIEYAMT-NLCRCGTYNKIRAAVRQASE--------A
MTHSLHLTINGMAQTIALDPRVTLLDLLRERLGLTGTKKGCDRGQCGACTVLIDGRRMNSCLKLALSCDGAEIATIEGLASDDRLHPVQAAFIEADGFQCGYCTPGQIMSAVALIAEAEAGLDERVREGMSGNICRCAAYAGITEAVLEATRQLSAERKSA
MA-KVTMTVNGRTMSAEAEGRTLLSDFLRQGLGLTGTHVGCDTSQCGACTVHVDGLAVKSCSVLAQDVAGAAVTTIEGMANPDSLSTLQQAFQDHHGLQCGFCTPGMVMSAAALLAENAAPTEAEVRHHLEGNICRCTGYHNIVKAVLAASGQDVGGIAAE
MSFPLSLTINGVARNITLDPRVTLLDLLRERLELTGTKKGCDRGQCGACTVLLDGRRINACLALAASCDGATVLTIEGVTDGDALHPVQAAFIAHDGLQCGFCTPGQIMSALGLIDEGQAGDDERVREGMSGNLCRCGAYAGITEAVLDAQRRLAGGRDAS
MT-KVTMTVNGKSVSGDVAGNTLLVEFLRSDLHLTGTHVGCDTSQCGACVVHVNGAAVKSCTMFAAEAEGAEVATIEGQANADSLNTIQQAFQDYHGLQCGFCTPGMVMSAAALLKDNPKPSEQEVRAYLQGNICRCTGYHNIVRAIMAASGQEVPAVAAE
MSHRIHLTLNGEAIEAEVPGNRLLADFLRDDLGLTGTKRGCETGVCGACSIHLDDTVTKSCLCLAFQADGRQITTVEGLADGATLHVLQEAFMTHGGLQCGYCTPGFLMASAELLARNPMPSGDEIRKALSGNLCRCTGYQGIVDAVGAAARTL----HGI
MTRSTSLTINGETHVVDVDHRTTLLDLLRHHLDLTGTKKGCDHGQCGACTILVNDRRINACLTLACMHDGDDITTIEGLGTPDDLSAMQKAFIKHDGFQCGYCTAGQICSATAMLKEAKAGSNEEISERMSGNLCRCSAYTGIVNAIREAAGET-----GQ
------MTVNGKSVSGDVEGRTLLAEFLREGLKMTGTHIGCDTSQCGACVVHMNGEAVKSCSVLALDAEGAEVMTIEGMANPDSLSVIQQAFQDHHGLQCGFCTPGMVMSAAALLKDNPKPTEREIREYLEGNICRCTGYHNIVKAIMAASGQDVGAIAAE
MT-KVTMTVNGKTRTAEAEGRTLLAEWLREGVRLTGTHIGCDTSQCGACVVHVNGEAVKACSVLAQEIDGAEVTTVEGMANADSLGVIQQAFQDYHGLQCGFCTPGMVMSTAALLKDNPQPTEAEVRHYLEGNICRCTGYHNIVKAVMAASGQQVAPVAAE
MA-KVSMTVNGKAASGDVEGRTLLSAFLREALGLTGTHVGCDTSQCGACVVHVDGLAVKACTMLALEAEGAEVATIEGQANADSLNTIQQAFQDHHGLQCGFCTPGMVMSAAALLKDNPKPSEAEVRDYLEGNLCRCTGYHNIVKAIMAASGQDVSAIAAG
M----AIRINGAEVEAPEDARVSLLDLLRERVHLTGTKVGCNQGACGACTVLVDGERVLSCLTLAAQVDGRSVTTIEGLAEAEALHPLQAAFIDHDGFQCGYCTPGQICAAAAMLAEVAAGTREEIRERMSGNLCRCGAHNGIVDAILQVAAER-----AA
M--QVQLKVNGKAATLDVAPNTLLVQAIREQLRLTGTHVGCDTAQCGACTVLVDGHAIKSCNTLAAQHPGAEITTIEGIAAADTMHPMQAAFKECHGLQCGFCTPGMVMSALDLCRQSPQASEGEIRDLLEGNICRCTGYQNIVKAVQQGQAAM----ARA
MKLDIMLTVDGAEERTTVEPRMLLIQALREKLGVKGPHIGCESGRCGACTVLVNGEAVKSCMMLAAQADGAKITTAAGLAADGTLHPLQQAFHEHHALQCGYCTPGMLCAAMDLLKTNPKPNENDVRQALRGNLCRCTGYQHIVDAVLSAAGTLGSKGAAE
M--AVNFTVNGKAASSNAPPTTPLLWVIREDLKLTGTKFGCGTGLCGACMVHIDGKRAFSCQTQMSEVAGKSVTTIEGLSP-DSSHPLQKAWLAEQVPQCGYCQSGQIMSAADLLKQSPKPTRDQIVEHMSTNICRCGTYQRIVRAIERAVRE-------A
MA-KVTMTVNGRKVSATVEDRTLLVHFLREAQNLTGTHVGCDTSQCGACVVHVNGKAVKSCTMLAAQADGASVTTIEGLANGNELHPVQAAFREHHGLQCGFCTPGMIMAAVDMIERYGRLDEKTIRHELEGNICRCTGYHNIVKAIKAAADQMAAKTAAE
M----DFKVNGKQVSVEADADTPLLWALREELELTGTKFGCGIAACGACSVHVDGQITRSCSVPISDIAGKSVTTIEGLKSDGALHKVQQAWIDAQVPQCGYCQSGQIMAAVALIEATGSPSDAQIDEAMT-NICRCGTYPRIRKAILAATGQAATLKGEA
MGLSITLTINGVPRSLMLDPRVTLLDLLRERLDLTGTKKGCDRGQCGACTVLADGRRINACLALAVSLDGADILTIEGAADGDTLHPVQVAFIAHDGLQCGFCTPGQIMSAIDLIREGQAGDDERVREAMSGNLCRCGAYAGITAAVLDAQRRMAAEKQAA
MVQAVKINVNGADHEVRAEPDSMLLYALRDNLGLHGPKFGCGLSECGACTVILDGVAVHSCVTPLAAAHGQKIVTLEGLSVDGKPNPLQAAFIEEQAAQCGYCINGMIMTAQAFLDHHPKPNRDEIKQALNNNLCRCGTHMRIVRAVERAAGMAPAAGAKP
MSTPRTLVINNIPHQVTLPGDVPLLWVLRDELGLIGTKYGCGVAACGACTVHIDGEAVRSCQVLLEDIDG-PVTTIEGIGTPEALSALQEAWVRNQVAQCGYCQSGQIMQAAALLAENPAPTDDDINEAMSGNLCRCGTYPRIRAAIHDAAKMM----EVS
M--AISLKLNGKTHEVEAEPGTPLLWVIRDELKLTGTKFGCGVASCGACTVHMNGEPVRSCQTYIEDVEDAEITTIEKMEEDKVGAAVQQAWLELDVVQCGYCQSGQIMNAVGLLRENAKPTAEEIDDYMYGNACRCATYQRIRAGVQRAAKIL-----EA
M---PTLTVNGTTHEVDAEPDTPLLWVLREQLGLTGTKYGCGIAACGACTVQIEGQPARSCQIQLQDIAGEEITTIEGLSP-DRSHPIQQAWIELDVPQCGYCQSGQIMAAAALLRDIPEPTDEDIRSSMG-NLCRCGTYNRIRAGIKRASEL-------T
M--SISFTLNGEAVSVDAPEEMPLLWVIRDRLKLTGTKFGCGVASCGACTVHIDGQPTRSCQTWISDVEGAEVTTIEGING-TVAEAVQAAWRENDVVQCGYCQSGQMMQAIGLLTENAAPSDDDIDAAMGGNVCRCATYVRIRAAIHDAAKRM-----EG
MQ-EITLLVNNRPYSGTVEARTTLADFLRHSLGLKGTHLGCEHGVCGACTVIVDGASVRGCLMLAVQAEGAIVETVEGLAAEDTLHLLQEAFSREHGLQCGFCTPGMLMTLIELLRETPSPTEMEVREAISGNLCRCTGYQSIVRAVLSVTGRPGG--GDL
MS-RVKLTVNGQTVSREVPDNTLLSQFLREDLRLTGTHVGCDTSQCGACLVHVDGRAIKACTTLAVSLDGADVTTIEGVANGDDLHPMQTAFNTHHGLQCGFCTPGMVMAGIDIVTRYQPLTEAAIREELEGNLCRCTGYHNIVKAIADAAQTMSGAKAAQ
MHSVLALTLNGRAREDFVADGMLLVDYLREVAGLTGTKQGCDGGECGACTVLVDDRPRLACSTLAHQVAGRRVETIEGLARNGRMSRLQQMFHEKLGAQCGFCTPGMIMAAEALLRRDPDPTPERIRQALAGNLCRCTGYVKIVEAVRAAAETPVGSEGAR
M--AISLTVNGVARQVEGDPAKPLLWVLREDLDMVGTKFGCGAGLCGACTVHVDGNAVRSCQTPLGDVDGMQVTTIEGVAKSAVGQRIADSWIAQDVPQCGYCQAGQIMSATALLSQTPKPSDEEIDVAMMGNLCRCSTYVRIRAAIKAAV---------A
MA-KVAMTVNGRKVSRECEDRTLLVHFIRDQLSLTGTHVGCDTSQCGACVVHMDGKAVKSCSILAAQAAGAEILTIEGLAANGELHPVQAAFKANHGLQCGFCTPGMVMTAVDMINRYGKLDEQTVRDNLEGNICRCTGYHNIVKAILAAAEEMGAQQAAQ
MKHAIHLMLNGTARRGACEPRMLLSDFLRHELGATGTHVGCEHGVCGACTVLIDGVASRACLTLAVQVQGRQVDTVEGLGDADMLNDLQQAFRRNHALQCGFCTAGILMSCQDYLRRHPDPDEQDIRDMLSGHLCRCTGYTNIVNAVMETAAARRAPPQGE
MSLSISLTINGQPRTIALDPRVTLLDLLRERLDLTGTKKGCDRGQCGACTVLVDGRRINSCLSLVASLDGADVQTIEGLADGDALHPVQAAFIEADGFQCGYCTPGQIMSAVGLIKEGHASGDERVRELMSGNICRCGAYQGITEAVLEAQKVMADGRNAA
M--SIKLSINFSNVTVDADPDMPLLWAIRDKLGLTGTKFGCGVGACGACTVHIDGVAVRSCQTPVGDVGDGKITTIEAVSG-KTGAAVQQAWAEMDVVQCGYCQSGQIMQAVGLLTENPRPTAQEIEDGMWGNVCRCATYQRIRAAVARASDIL-----EA
M---VRYILNGVEKTFDGDPDTPLLWVIRESEGLTGTKYGCGIAQCGACTVHLDGTTRRSCVTPISSIEGSEVVTIEGLDG-PEAKAVQAAWTAIDVPQCGYCQSGQVMSAVSLLQTIPAPSDGDIDGAMAGNICRCATYQRIRQAIHDAAKTL-----EG
M---STLNVNGKTHTVDADPGTPILWALRDTLGMTGTKFGCGAALCGACTVHLDGQAIRSCITPIAAAEGKKITTIEAATNDRVGAAVHKAWVLHDVAQCGYCQSGQIMSATAFLKSLPQPTAAEIDSAMAGNVCRCGTYARIRAAVTDAAKAI------A
MSMHIKMTVNGKPEEMLAEPRELLIYTLRERLNITGPHVGCETSHCGACTVEMDGKSVKACTVFAAQAHGAEITTVEGLGDPDNLHVLQRMFKEHHGLQCGYCTPGMITRAHRLLQENPNPTEEEVRFGMAGNLCRCTGYQNIVKSILAAAAEMNSKEAAE
M----KLNVNGTDHQIDVEDDMPLLWVLRDVLDIKGVKYGCGIAACGACTVHLNGDAVRSCQIAAADAVGFEITTIEGMGTPDTMHAVQSAWVDLQVAQCWYCQSGQMMQAAALLQSIPRPTDADIDDAMNGNLCRCGTYPRIRAAVKQAADTL----AKG
M--DVSMTVNGRPASGKVEGRTLLVHFLRDDLHLTGTHVGCDTSQCGACVVHMDGRPVKACSVLAVEAEGAEILTIEGMANPDSLSVIQQAFQDHHGLQCGFCTPGMVMSAAALLKDDPHPDERTIRDYLDGNICRCTGYHNIVKAILAASENA--SIAAQ
MT-KVTMTVNGKSVSKEVRGNMLMTEFLRDELHLTGTHVGCDTSQCGACTIHVNGENVKGCTIFAAECDGAEVGTIEGQANADSLNVIQQAFQDHHGLQCGFCTPGMVMAAASLLQENPKPSEAEIRHYLEGNICRCTGYHNIVKAIMAASGQDVSSIAAE
MKVLVNTIVNGAPVQEAVTPRSSLADFLRDDLGLTGTHLGCEMGACGACLVLLDGAPVHACLVLAVQAEGGRIETIEGLTETGAVADLQESFHDRNALQCGYCTSGMLMSAQALLARNAAPSRDEIRDALSGNYCRCTGYEAIVDAIAATGRARAVTEAAE
MP-MVSMTVNGEVVSGEVETRTLLVDFLRHTLGLTGTHVGCDTSQCGACVIHMNGVAVKSCSVLTVMAEGAEILTIEGLSGNGALHPMQEAFREHHGLQCGFCTPGMVMTALDLVARDPDPDEAAIRRGLEGNICRCTGYHNIVKAVREGASRLRERAAAQ
M----ELTINGTKHQVDIEPDTPLLWVLRDELGMTGTKYGCGLAQCGACTVLVDGQSTRSCVTPVESVAGTEIMTIEAVADDPIGQKVVEAWVSNQVAQCGYCQSGQVMAATALLKQTPKPSDDDIAGAMV-NLCRCGTYNAIAAAVRDAAQ--------A
M--ATILNINGKKETVDAAAGTPLLWVLRDHLEMTGTKFGCGIAQCGACTVHVDGAPTRACITPHDSLDNAKITTIEGLAG-AAADVIRETWVENDVPQCGYCQSGQILAATALLAENPSPTDADIDAAMSGNLCRCATYMSIRRAIKQAAGK-------L
MS-QVSMVVNGKRVSGAVEDRTLLVSFIREQQGLTGTHVGCDTSQCGACVVHVDGKAVKSCTVLAVQADGSEVTTLEGVANGGELHPVQAAFREHHGLQCGFCTPGMIMSALDMINRHGNLDEATIRHELEGNICRCTGYQNIVKAIKAASDQMAGAQAAE
M--PVTLTLNGKEQVIDADPDTPLLWVLRDTLGLTGTKFGCGVAQCGACTVHLDGTPVRSCQTYLGDVEGTSITTIEGLES-PAAKAIQAAWTELDVPQCGYCQSGQIMAATALLMETPKPTDADIEAAMDGNVCRCATYARIKTAIHAAADKL-----EG
MSVHVTTTVNGDQAEFLCEPRETLLDCLRDKLHLTGSKEGCGTGDCGACSVTVDDRLVCSCLMLGVEAEGKEIKTIEGMADGENLRPLQAKFIEHAALQCGVCTPGILVASEALLKKNPDPTEEELRYWLAGNLCRCTGYDKIIRAVMDAAAEMR---ETS
MT-TVTFKINGKAASFSGDGDMPLLWHLREDAGLKGTKFGCGIGQCGACTVHINGEAARSCSVPMAALDGTSITTIEGLADGERLHAVQEAWIKEDVAQCGYCQAGQIMAAAAFLKDNPNPTDDDIDSGID-NLCRCGSYYRIRKAIKLAAQNL----AGA
M---AKLILNGAEQEVAVDPGMPLLWAIRDISGLSGTKYGCGVGLCGACTVHVDGSAERSCQITVGDVEGKQVTTIEGLDP-AGDHRVQVAWRELSVPQCGFCQSGQIMQAAALLEEKPEPSDEEILAAMAGNVCRCGCYQRIVEAVRLASTG-------I
M---TTLKVNGQTLTVDVDDDTPLLWVLREQLGLTGAKYGCGIAQCGSCTVHVDGAPVRSCVYPVAALSTEEITTIEGLSK-AGDHPVQKAWAELDVPQCGYCQPGMIMAVAALLKSNPNPTDEDIDAEIT-NICRCGTFVRVREGIHLAKTK------KA
M----QLTINGKTHSVEADPDMPLLWVLRDHLAMTGTKFGCGVAQCGACTVHIDGQPVRSCQTPLSAAEGMKITTIEGVSG-PVATAVQTAWAKLDVPQCGYCQSGQVMAAVALLTDNKKPTDADIDSAMAGNLCRCATYQRIRAGIHDAAKAL------A
M---PTLNINGKNTAVDADDSTPILWALRDTLGMTGTKFGCGQALCGACTVHLNDSPVRSCITPISAAVGQKITTIEAVTTDKVGKAVHAAWVKHDVAQCGYCQSGQIMSATALLQGKKKPTDADIDAAMAGNVCRCGTYVRIRAAIHDAAKSL------A
M---VTVTINGTQHTVEAEADMPLLWVIRDLVGLTGTKFGCGMAQCGACTVFLDGTPVRSCQTFIGDVAGAQVTTIEGING-KVAETVQAVWADLDVPQCGYCQSGQIMSATDLLTTNPKPTDADIDAAMAGNLCRCATYQRIRAGIHETAKRL-----EA
M------TVNGQDVSARLEARTLLVQYLREGLRLTGTHVGCDTSQCGACVVHVDGKAVKSCTILASQCEGAQVMTIEGLAHGDKLHPMQEAFREHHGLQCGFCTPGMIMTAVDIAQRLGTPDEHTIREELEGNICRCTGYHNIVKAIDAGCQEMAKRQAAE
M--SITLTVNAAEIQTDAAPDTPLLWVLRDELGLTGTKFGCGIAACGACTVHVAGQAVRSCQVAVGDLWG-PVTTIEGLG---GQTPLQAAWERHQVAQCGYCQSGQIMQAADLLANNPAPTDADIDAAMSGNLCRCGTYTALRAAIHDAARAM---GSDQ
MT-KVTMTVNGKTVAKEVRGNMLMTEFLRDELHLTGTHVGCDTSQCGACVIHVNGQDVKACTMFAGEAEGAEVATIEGMANADSLNTIQQAFQDYHGLQCGFCTPGMVMTAAALLRDNPKPSETEIRDYLEGNICRCTGYHNIVKAIMAASGQDVSAIAAE
M---IQLTINGKAQHVDVAPDTPLLWVLRDSLQMTGTKYGCGQGLCGACTVHVDGEPVRACSTPVSDVVGRRITTIEAVDGERVGKVVQEAWRKLDVVQCGYCQSGQIMSAVALLTQNRKPSDADIDNAMAGNLCRCATYVRIRAAIHEAAKAL------A
M---VSFQLNGRPVNVSAQPDTPLLWVIRDEIGLTGTKFGCGIGLCGACTVHVQGRAVRSCIVSVGSVSGAAVITIEGLDP-DGKHPLQTAWIDRQVPQCGYCQSGQIMQAATLLQDFPDPTPDDITAVMNGNLCRCMAYIRIRAAILLAADMLR--RGER
M--RTRLTVNGEPREIEHDTRTTLLDALRDQLGLTGSKKGCDHGQCGACTVLLDGKRVNSCLCLAAMHEGDEVTTIEGLGSPEALNALQKAFVAKDGFQCGFCTPGQIMSATAMLEELRAGDDAEIAERMSGNLCRCSAYPLIREAIAMAAE------VKS
M----QLTINGESRDVDVDPDTPLLWVIREELGLTGTKYGCGIAQCGACTVLVDGYPTRSCQTPAESVTGAEIKTIETVEETETGRRVVEAWVANQVPQCGYCQSGQVLAATALLTETPNPTDEDIEYAMV-NLCRCGTYNKIRAAVRDASE--------A
M------VVNGREREDVVPDGMLLLDYLREVVGLTGTKQGCDGGECGACTVLVDDKPRLACSTLAVQMEGRRVETVEGLTHGGRMSALQQAFHEKLGTQCGFCTPGMITAAEALLRRNPDPSREEIKEAMGGNLCRCTGYVKIIESVETAAAAR---KVAP
M---AQLQVNGKTMEVDADGDTPLLWALREQLGLTGTKYGCGLAQCGACTVHLNGEAVRSCVRPLSSVSTDRITTIEGLSR-DASHPVQKAWATLDVPQCGFCQSGMIMAAAALLKAKPKPTDADIDSAMT-NICRCGTYNRVRAAIHLAAGQVPRNGSEA
MV-EVTMKVNGKSVTKSVKGNTLMTEFLREELRLTGTHVGCDTSQCGACTIHVNGLQVKACTMFAAEADGAEVGTIEGQADADSLNAIQQAFQDYHGLQCGFCTPGMVMAAAALLKNNPKPTEAEVRHHLEGNICRCTGYHNIVRAILAASGQDVPAVAAE
M---TALNVNGKTVQVDVEPDTPLLWALRDELGHTGTKYGCGMALCGACTVWMDGQPVRSCSMPVSAVGKAKVTTIEGLSG-KAGRAVQAAWRKLDVVQCGYCQSGQIMSAAGLLAKNAKPSDADIDAAMAGNVCRCATYHRIRAAIHEASAIMAGEKMEG
MA-QVSMTVNGKTVSGEVEGRTLLAEFLREGLNLTGTHIGCDTSQCGACVVHVNGEAVKSCTMFAMEADGADVGTIEGQANADSLNVIQQAFQDHHGLQCGFCTPGMVMSAAALLKENPKPSEAEVRTYLEGNICRCTGYHNIVKAIMAASGQDVSAIAAE
M--QITLTVNGAAREVDIDPRTTLLDVMRHHLDLTGSKKGCDHGQCGACTMLVNGRRINGCLSLAVMHDGDEITTIEGLGDPGNLSPLQAAFVRNDGYQCGYCTPGQIMSAKGMYDEFNKGTTAEIKERMSGNLCRCSAYPGICKAIEESAEEEGLRKAAE
M--TIKLKINGAERSVEAEPGTPLLWVIRDELKLTGTKFGCGVASCGACTVHVDGEPTRSCQTYVEDVEGAEVSTIEAIGDDKIGAAVQQAWKELDVVQCGYCQSGQIMSAVGLLKETPKPTLEEIDEYMDGNACRCATYQRIRAGIQRASEIV-----EG
MAHQMSLTVNGRAAPVSVDPDTPLLYVLRDDLGLHGPRFGCGLGQCGACTVHVDGRAVRSCITPVSSLKEARIVTLEGLGSPETPHPVQAAFIAEQAAQCGYCINGMIMQSAALLNQNRKPDEAAIRQALAGNLCRCGSHLRIVRAVQRAAQS-------L
MA-DVKLTVNGRKIAKTVPDRTLLVTLLRDEMGLTGTHVGCDTSQCGACTVHIDGNAVKSCTVLAAQVSGAEVVTIEGLAKGDTLHPMQEAFRTHHGLQCGFCTPGMIMMGVDIVNRHPGLDEETIRKELEGNICRCTGYHNIVKAIGAAAEEMSSQMAAE
MSYPIKVTVNGRKIEREVSARMLLSDFIRQELQLTGTHVGCEHGVCGACTVILDGRTTRSCLTFAIQVDGAEISTVESLGTVNNLHPLQSAFWEKHGLQCGFCTPGMLLTAKELLARNPDPTREEVAEAISGNLCRCTGYQTIIDSIMAAAETLRNAEVQA
M--AITLKVNGTAHTLDIEPEMPLLWALRDELGLTGTKFGCGVAACGACTVYVDGVATRTCVTPVEAVDGAEIVTIEGLAATSMLAPVQQAWIDAQVPQCGYCQSGMLMAVSALLAENPQPTDEDIDAAIT-NVCRCGTYPRVRAAIRSVTA--------A
M---IKLTINGAEREIDVADDTPLLWALRDDLQMTGTKFGCGAGLCGACTVYIDNVPVRSCQTAVGDVGTSAVTTIEGLSG-KAAQAVQAAWVEIQVPQCGYCQSGQIMAAAALLTETPKPTDEDILNAMDGNACRCATYARIHAAVKRASDMM-----EG
M--KTELTVNGRAVTVDVEPRMTLLDCLRDELDLKGTHAGCEHGVCGACTVMVDGRAVRSCLMLAVQGDGLDIRTIEGFAPDGELSVVQDAFCETHGLQCGYCTPGMIVAAHALLSHNDEPSDEEIRDAISGNICRCTGYGQIVEAIRLAAERMRQGGESA
M---NTLNVNGRNQALDADPGTPILWALRDNLGLTGTKFGCGVAQCGACTVHLNGQAIRSCVTPISAAAGQKITTIEAVTADRVGKAVHAAWVKHDVAQCGYCQSGQIMSATAFLKGLQQPTAAEIDAAMAGNICRCGTYARIRAAVADAARAL------A
MLQVVSLCVNGEWSELAVKPRTTLIEAIRDLIGLTGTKASCESGTCGACTVLADGRPVLSCLTLAVECDGMEVRTVEGLAEGDKLNPLQEAFLDHGAVQCGFCTSGMLMSATALLERDPKPDREAINKALEGNLCRCTGYNGIVDALLAASGQP--KARTE
M--TRELRLNGQTVTVDAEDGTPLLWVIRDELKMTGTKFGCGVAACGACTVHVDGAPTRSCQTYIEDVEGAEITTIEAMSADRIGAAVQQAWTELDVVQCGYCQSGQIMSAVGLLSENGKPSAAEIDDYMWGNACRCATYQRIRAGVQRAAEIL-----EG
M--AVTLTVNGQARTVDADPDTPLLWVLRDELDLVGTKFGCGQALCGACTVHLDGTPVRSCQTALGDVGDGKVVTIEGIQG-REAEAVRAAWVSLDVVQCGYCQSGQIMSAVALLAENKKPTDPDIDAAMDGNVCRCATYHRIRAAIHDAARRL-----EA
MPITLSVSVNGVAHTATVEPRMLLSDFLRHELGLTGTHVGCEHGVCGACTVILDGRSARSCLTLAVQAEGVEIETVEGQGSVDRLGRIQEAFRQHHALQCGFCTPGFIMAITDMLRHHPLESDEQIREALSGNICRCTGYEHIVNAVRELARER---GPLT
MV-EVQLRVNGADVRREVPDQMLLVEFLRETLRLTGTHVGCDTSQCGACTVHLDGVSVKSCTVLAAQASGGTVTTIEGLAADAPLHPVQNAFVQCHGLQCGFCTPGMIMSVGFYLREAPRLDEASICHALEGNICRCTGYVNIIEAVRHAAREMYPEGVKP
MTVNVSMTVNGQSISRDIDPRTLLVTFVRDHLGLTGTHVGCDTSQCGACVVHLDGQAVKSCAVLAVQADGGTVDTIESLSAADPLHPMQEAFREHHALQCGFCTPGMVMAAVDLANRNPDPSVEDVHAALEGNICRCTGYDPIVTAVQAGARAMNIAQDNG
MTRVVTLGVNQVRRTLAVSAQVSLLEVLRNDLELNSPKYGCGLGECGACTVLVDGVAARACVIPACGVAGREITTLEGLGSLSALHPVQQAFIDEQAAQCGYCLSGMIMMTVALLARNPDPSEDEIRRELSGNLCRCGTHLEIVKAVRRAAELMAQRGGAT
M--QVSLSVNGRAVNLDAPPNTLLVTAIREHLQLTGTHVGCDTAQCGACTVHMNGRAVKSCNILLAQAAGAEITTIEGIAQPDTLHPMQAAFKECHGLQCGFCTPGMVMSAIDLCQQHPGADDQEIRHLLDGNLCRCTGYQNIVKAVKMGGQGMAEATAAA
M---AELTVNGKRMQYEAEADTPLLWVLREQLGLTGTKYGCGVAQCGACTVHIDGAPVRSCVMPASALTTQKVTTIEGLAP-NASHPLQKAWDALDVPQCGFCQSGMLMAAAALLKAKPKPTDADIDAAMT-NICRCGTYNRVRAAIHLAAGQVQRDGAKA
M--ETNLTINGTQQHLDLDPRTTLLDALRHHLGLTGSKKGCDHGQCGACTVMVNGRRINACLTLACMHDGDEVTTIEGIGQPGNLSPLQEAFVSEDGFQCGYCTPGQICSATAMLEEISNGTPEEISERMSGNLCRCSAYPNIVEAIRKAAGE------TA
M---IRITVNGKPHELDVEPEMPLLWALRDELGLTGTKFGCGVAYCGACTVHVDGTPTRSCVTGVGDVDGAAITTIEGIAGRDLLHRVQAAWIEAQVPQCGYCQSGMIMAAVALLDSNPNPSDAEIDEAID-NVCRCGTYQRIRKAIHLAA---------G
M---VALTVNGRRVEVAAPDHKPLLWVLREDLGVLGPKYGCGVGQCGACRVLVDGEAIRSCMHPIGSLGGASVVTIEGLADDGRLSVVQQAWIDEQVPQCGYCQPGFIIAATELLARTPAPTDAEIDEAIT-NICRCGTYPRIRRAIHRAASMM----TRT
M---ATINLNGRDVAVDLPDDTPLLWALRDGLNMTGTKFGCGIAMCGACTVHVDGQATRSCVTPLSAVKGKKITTVEAVGEAKVGAAVQAAWQKLDVVQCGYCQSGQIMSATALLASNPKPTDADIDAAMSGNVCRCATYVRIRAAIHEAAKSL------A
MTVEIELLVNGKPYSGTADPRTTLADFLRHGLGLRGTHLGCEHGACGVCTVLVDGASVRGCLMLAVQADGAIVETVEGLAAPDTLSPLQEAFSREHGLQCGYCTPGMLMTLVELLREVPSPTEAEVREAISGNLCRCTGYQSIVRAALSVAGKPFEHNVED
MSSENTVSINGQSHALPDDPRVSLLDLLRHHLGLTGTKKGCDHGQCGACTVLVNGVRINSCLTLAVMHDGDEVTTIEGLGTAENPSPLQRAFVERDAYQCGYCTPGQICSATAMLEEIAVGSADEIRERMSGNICRCGAYANIVDAIRDVAAGE-----VA
M------TVNGKQISGEVEDRTLLSTFLRENQGLTGTHVGCDTSQCGACLVHMDGKAVKSCSMLAVQASGSAVTTIEGISQNGQLHIMQKAFKENHGLQCGFCTPGMIMSAIDMVNRLGDLDEKTIRHELEGNICRCTGYHNIVKAIKAAADEMAELEAAE
MSFSISLTVNGVRHDIELDPRVTILDLLRERLDLTGTKKGCDRGQCGACTVLVDGRRINSCLALAVSHYGADILTIEGVARGDELHPVQAAFIAHDGFQCGFCTPGQIMSAIGLIREGQAGDDERIREGMSGNLCRCAAYAGITEAVLEAQRKLAERRDAA
MT-DVTMTVNGKPVTRSVRGNTLMTEFLREELRLTGTHVGCDTSQCGACVIHVNGADVKACTMFAAEAEGAEVTTIEGMANADSLNVIQQAFQDHHGLQCGFCTPGMVMTAAALLRDNPRPTEHEIRDYLEGNICRCTGYHNIVKAIMAASGQDVSAIAAE
M---ARLSINGITHDVDADPDTPLLWVLREQVGLTGTKYGCGIAQCGACTVHIDGVATRSCSMPLSAITQQKIVTIEGLSP-DTSHPIQKAWLALDVPQCGYCQTGQIMAAAALLQATPKPTDEQIISEMT-NICRCGTYNRIKAAIKLASSTM-----AG
M--HYALTINGKQYGVDVDDDTPLLWVLRDTVKLKGTKFGCGAGLCGACTVHVGGQAVRACQTAVSDVGNNAVTTIEGIGDTAIGARLQKAWLAVDVVQCGYCQAGQIMSAAALLAQNKAPSDADIDAAMDGNICRCATYSRIRQAIKQAASGADFQRKGA
M----DLNVNGQPHTLARDPAMPLLWALRDGLNLTGTKFGCGIAACGACTVHVDGVATRSCVTPLASVQGKAITTIEALGSEAQPHALQLAWLAEQVPQCGYCQSGMLMAAAALLAKNRRPSDADIDAAIS-NLCRCGTYPRVRAAIHQAAEKLA--GGKK
M---QVLTINGQRRELDVDPDMPLLWAIRDVLELTGTKFGCGQALCGACTVMVDGMPARSCQTSVGDAAGKPIVTIEGVDG-KVAQAVQAAWIKLDVPQCGYCQSGQIISAVGLLSQNRKPNDDEIDAAMSGNLCRCATYHRIRGAIHEAARML-----EA
MIMMVTFKLNGKSTDVVVEPRELLIHTLREKCLHTGPHIGCDSSHCGACTVDVDGMSVKSCTMLTVQADGSELLTVEGFAQGGELHALQEGFMQEHGLQCGFCTPGMITRAYRLLKENPDPTEAEIRYWMAGNLCRCTGYQNIVKAIQYAARKLRGETTTH
M--AYQLKINGKTQSVDVDGDTPLLWVLRDVVGLTGTKFGCGMAMCGACTVHLDGNPVRSCSFPVEGVGRQAVTTIEAIGQTPVGKRIQTVWVDKDVPQCGYCQSGQIMSACALLKQNPRPTEADVDAAMSGNLCRCGTYPRIKSAILSAAAGA---PVKG
M--AISLKLNGKDQTVEAEPGTPLLWVIRDELKMTGTKFGCGVASCGACTVHLNGEPVRSCQTYIEDAEGAEITTIEAMGDHKIGAAVQQAWIELDVVQCGYCQSGQIMSAVGLLTENPKPSAQEIDDYMWGNACRCATYQRIRAGIQRASEIL-----EA
MA-QVSMTVNGKAVSGEVEGRMLLVNFLREDLKLTGTHVGCDTSQCGACVVHVNGEAVKACTMFAAEADGADVATIEGQANADSLNVIQQAFQDHHGLQCGFCTPGMVMSAAALLNDNPNPTEHEIRAYLEGNICRCTGYHNIVKAIMAAAGQDVTSIAAE
M---SKLNVNGREHTVDTDPGTPILWALRDTLGMTGTKFGCGVAQCGACTVHLDGQAIRSCVTPMAAAEGKKITTIEAVTDDRVGAAVLSAWVKHDVAQCGYCQSGQVMSATAFLKSLPQPSAAEIDSAMAGNICRCGTYARIRAAVADAARAL------A
M---IDLTVNGRAERHDGDPAMPLLWYLRDSLGLTGAKYGCGVGLCGACTVHVEGEAVRACMTSVGDAAGKAVVTIEGLDP-AGDHPLQKAWRQLSVPQCGFCQAGQIMQAAALVATNPAASPDEITEAMSGNICRCGCYQRIHAAVRQVVGG-------A
MA-VVQMTVNGQAVEHDVPDNTLLVSFIRETLGLTGTHVGCDTSQCGACVVHVNGQSLKSCTMLAAQAAGAEVTTIEGIANGDELHPMQQAFHENHGLQCGYCTPGMVMSAIELVEKNKGLTEQQIREGLEGNICRCTGYHNIVKSVQEAAKEM-----GG
M---RRLNVNGVQREVDVEDDTPLLWVLREQLGLTGTKYGCGIAACGACTVHLDGVPTRSCVRPVSTVETEKIVTIEGLSP-DGSHPVQKAWVALDVPQCGFCQCGMVMAASALLKTKPNPSDQDIDEAIT-NICRCGTYNRVRAAIKAVAQGSTKDGSVT
M----KFTLNSRSVAFDGDGQTPLLWVLRDHFKLPGTKFGCGISMCGACTVHVDGEPVRSCVLPVSTVGGKAVTTIEGLSS-NRSHPIQKAWMDKDVPQCGYCQSGMVMAAAALLKTHPQPTDAQIDEAMT-NLCRCATYHRIREAIHAAASK-------Q
M----KLTVNGTEHEVDADPNMPLLWLLRDLLNIKGPKFGCGVGACGACTVLIDGYPVRSCSYFAGDV-DAPITTIEGLAGKDALHPVQDAWIRHGVPQCGYCQAGQILAAVALLQDTPNPTDDDIDAAMT-NLCRCGTYPMIRAAIKDVANSD---GGGL
M---TTLTVNGRQRAIEDDPGTPILWALRDTLGLTGTKFGCGAALCGACTVHLDGQAIRSCITPISVAEGKKITTIEAATDDRVGAAVQAAWIKHDVAQCGYCQSGQIMSATAFLKSLPQPTMAEIESAMAGNICRCGTYARIRAAIADAARTL------A
M---TRLQVNGQAKDVNVPDNMPLLWVLRDELGMTGTKFGCGMALCGACTVHMDGQPIRACVTPISAVAGRDISTIEGMETDQIGQAVQQAWIENNVAQCGYCQAGQIMSAVSLLKATPAPTEDQIDDAMSGNICRCGTYPRIRTAIQQAANHL---AGSK
MT-EISMTVNGKTVSGNVQGNTLLSAFLREDLRLTGTHIGCDTSQCGACVVHVNGEAVKSCTMFALEAAGTEVGTIEGQANGDSLNVIQQAFQDHHGLQCGFCTPGMVMSAASLLKDNPKPTESEVREYLEGNICRCTGYHNIVKAIMAASGQDVSAIAAE
MK-SVTVTVDDVAYTDQVEPRMLLVQYLRERLGKTGTVIGCDTTNCGACTVHLDGRSVKSCTMFAVQADGHEVRTVEGLADGDDLHPMQKAFHEAHALQCGFCTPGMIMQSIDVVNEFGEADEQTVRENLEGNLCRCTGYQNIVKAVQAAAKEMSAEAGVA
MAQTVSFQLNGKKVETAVEPRELLIHTLRERLLHTGPHIGCETSHCGACTVDVDGMSLKSCTVLSVQCEGADMLTVEGLEQGGVLHAIQQAFHEEHGLQCGFCTPGMMTRAYRLLKENPNPSEQDIRYGIAGNLCRCTGYQNIVKAVQSAAKKLA-ATATA
MAKLITVHVNGKAEEKAVEPRTLLIHFLREELNLTGAHIGCETSHCGACTVDIDGQSVKSCTHLAVQCDGSEVLTVEGLANKGVLHAVQEGFYKEHGLQCGFCTPGMLMRAYRFLHDNPNPSEEEIRSGLSGNLCRCTGYQNIVKAVQYAAKKLQ-EPATA
M---TTITINGKARSVSSAAETPLLWVLRDELGMTGTKFGCGMALCGACTVHLDGAPTRSCVLPISALSGIAVTTIESLAADRVGRTVQQAWVELDVAQCGYCQGGQIMSAVGLLKTTSKPSEQQIDDAMNGNLCRCGTYPRIRAAIKLAANRLAT-GAKP
M---ITFKLNGQQRTFDGDPDTPLLWVLRDFEKLTGTKYGCGIAQCGACTVHLDGMTRRSCITPIATVDGSEVVTIEGIEG-KEAEAVQKAWVAIDVPQCGYCQSGQIMSAVSLLQMTPKPSDDDIDGAMAGNICRCATYQRIRQAIHDAADTM-----EG
MSKPIQIQVNGVMQQRHVEPRTSLVDFLRDELGLTGTHVGCEHGVCGACTVMLNDEPVRSCCMFAVQADDMRVTTVEGLAPEGVMTKIQDAFCEKHALQCGYCTPGMLMACHALVAHTPHPTEDQVRDAISSNICRCTGYQQIVDAVMYATQVE-----KK
M---PTISINGRNVSVDAANDTPLLWVIREQLQMTGTKFGCGAGLCGACTVHVNGEAVRSCQTALSDVAGKKITTIEGLSA-KGDHPLQKAWILEQVPQCGYCQSGQIMQAASLLAKNTNPTKEEVVAHMDGNLCRCMTYSRIQKAIMRAANDMRTNRSAT
M---ATVRINNNEYQADVAADTPLLWVLRDVLGLTGTKFGCGIAECGACTVHVDGQAVRACSLPVGNLGTKSVTTIEGLAGDPLARVVQDAWADIDVVQCGYCQPGQIMSAIALLKTTPHPTDAQIDAAMSGNICRCGTYPRIRQAIRNAAGDI------A
MSVAITLTVNGETLTRLVEPRETLADFLRRDLELTGTHTGCEMGVCGACLVMLDGLPAHACLMFAVQADGTRVETVEGLTGSAALADLQRAFHERNALQCGFCTPGMLISAEGLLARKAMPSREEIRDALSGNYCRCTGYEAIVDAIETVARRRAAAEEPA
MAVAVSTTINGDNVEYLCQPDETLLDVLRDRLGLTGAKEGCGTGDCGACSVILDDRLVCSCLVLGAEAEGRNVETIEGMAHGDKLHPLQQKFLEHAALQCGICTPGFLMAAKDLLAKNPDPTEEEIRFGLAGNLCRCTGYDKIVRAVQDAVSEMK----AA
M---SKLNVNGREHTVDTDPATPILWALRDTLGLTGTKFGCGAALCGACTVHLDGQAIRSCITPISAAEGKQIRTIEATTDDRVGAAVHAAWVQHDVAQCGYCQSGQIMSATAFLKSLPQPSAAEIDTAMAGNICRCGTYARIRAAVADAAQAL------A
M---LTLQVNGAAHQVDVPDDMPLLWVLRDVLGLPGTKFGCGIGECGACTVHVDGRPVRACSLPVSLVGARPVTTIEGLSDDPLATGVRQAWLEIDVVQCGYCQTGQIMAAVALLKANPHPTDEEIEQAMAGNICRCGTYRRIRAAIRNAAGA-------A
MARLLSLTVNGRAREDAVADHALLVDYLRDTVGLTGTKQGCDGGECGACTVLVDGETRLACITLAASCEGRHVETIESLSASGRMSRLQQAFHENLGTQCGFCTPGMIMASEALLRRNPHPGDAEIRDALSGNLCRCTGYVKIIESVKAAAK--------E
M---TRFTVNGNPVEYQLAPDTPLLWALRDASNLTGTKYGCGRGLCGACTVHVDGEARRSCQVRIGDIEGAFVTTIEGLSE-NSDHPVQRAWVAEQVPQCGYCQSGMIMAVAALLKATPKPTDEEVRSGIT-NLCRCGTYPRILKAVRRVSAGVEGQPSAE
M---ARLTINGTPQDVEVDPDTPLLWVIREQIGLTGTKYGCGVAACGACTVHIDGVATRSCVLPVSAVEDQQITTIEGLSP-DSSHPIQKAWLALDVPQCGYCQAGMIMAAAGLLSQNPNPTDEDINAEIT-NICRCGTYNRVRAAIKLAANDGDT-TQRG
M----AFSVNGKPVSVAVDDDTPLLWVLRDELKLTGTKFGCGIAACGACSVHIDGAIGRSCSIPVSELAGKAVTTIEGLKGDGTLHKVQAAWIDAQVPQCGYCQSGQIMAAAALIEAVGTPTDAQIDEAMT-NICRCGTYPRIRQAILAATGAAAARTGEA
M----DITINGVTHQVDVEPDTPLLWVLRDTLGMTGTKYGCGQALCGACTVLIDGEATRSCSTPVDSVQGKAVTTIEAVQDDPIGQKVVEAWVEQQVPQCGYCQSGQVMAATALLKQTPHPTDDEVVAAMG-NLCRCGSYTAIKAAVRQVAG--------A
MKLHISTSINGDEAQFICAPDETLLDVLRDHLGLTGAKEGCGTGDCGACSVMLNGRLVCSCLVLAGETEGAEVETIEGMANGDDLHTLQRVFIEKAALQCGICTPGILVAARALLEKNPDPTDTEIRYWLAGNLCRCTGYDKIIKAVQAAAAEMR----SV
M----ELTINGKVHKVDVDDDTPLLWALRDELKMTGTKFGCGAGLCGACTIHINGNPARACLTPIAAAKGAKITTIEGLSD-TGDHPLQQAWVKHNVPQCGYCQSGQLMSAAALLANNPTPSEKEIDSAMSGNLCRCGTYPRIKAAIQDAVQYYNAKQGGE
MA-KISMIVNGNPVTGNIDPRTLLVQFLRENLRLTGTHVGCDTSQCGACVVHLDGKAVKSCTTLAVMADGHEVKTIEGLAADGPLHPMQEAFREHHGLQCGFCTPGMIMTAVDLVHRKGDLSDHLIREELEGNLCRCTGYQNIVASIAAGAKAME-KSDLA
M-TLLTLSVNGRPREDAVAGNALLIDYLRDTLGLTGTKQGCDGGECGACTVLVDGQPRLACCTLAHSVAGHSIETIEGLSHEGNLSRLQRAFHEHLGSQCGFCTPGMIMAAEALLRRNPQPSRDEIRAALAGNLCRCTGYVKIIESVEAAACGS---EVSA
M---PTLTINGKQHNVDLPEDTPILWTLRDQLGMTGTKFGCGMALCGACTVHLDGQPIRSCITPISAAAGKQITTIEAVAQDKVGKSVQDAWMALGVPQCGYCQAGQIMSATALLKTTPNPTDKDIDDAMSGNICRCGTYTRIKAAIKQAAAQN---GGAK
M--KISFKVNGKAYTEEARPDMTLVMFLRDVLGLTGTKHGCDGGECGACTVLLDGVPMNGCLVLAPAIRGREITTIEGLAQDGELDPLQQAFIDHSALQCGYCGSGMLLAAKAFLEETPNPTREQVKKALSGNLCRCTGYLGIIDAVMTAAKRIQ--GEVR
MT-KTTMTVNGKSVSAATEGRTLLSAYLRDGLGLTGTHIGCDTSQCGACVVHVDGLAVKSCSVFAQDIEGADVKTIEGMANADSLSVLQQAFQDHHGLQCGFCTPGMVMSSAALLAENPNPTEHQVRDYLEGNLCRCTGYHNIVKAVMAASDQ---AVPAE
M---MSLQVNGLTVEVDVAADTPLLWVLRENLKLTGSKFGCGIAACGACTVHVGGNAVRSCSYPVSAVGQQAVTTIEAVAADPVGKAVQVAWIKHDVPQCGYCQSGQVMTAVDFLKKKRHPSEAEVVAAMGGNLCRCGAYQRIKAAVLDASKSL------A
MKTDINFTVNGEAVREAIEPRTSLADVLRDNLSLTGTHLGCEMGACGACLVLLDGAPVHACLVLAVQVAGQKIETIEGLNNSGLVADLQEQFHDRNALQCGFCTSGMLMSAHALLSQNSMPSRPEIRDALSGNYCRCTGYEAIVDAISATAERRSKVEGVQ
M---TSLIVNGRAVEIDVDPDTPLLWAIREQIGLTGTKYGCGIGQCGACTVHIDGVAVRSCSVLAADVAGKAITTIEGLAENAAQHRLQRAWIDHDVPQCGYCQSGMLMAAAALLAEKPHPSDQDIDEAIS-NICRCGTFQQAREAIHAAAK--------A
M--AFNLTVNGESRIADVDGDTPLLWVLRDTLGLVGTKYGCGAALCGACTVHLDGVPVRACVTPISGVGEQKVTTIEGVGKTTVGAKVQAAWKAVDTPQCGYCQAGQIMSATALLATTPKPTDEEIDAAMNGNLCRCATYIRIKKAIKVAAGLE-----KA
M--PITLSINGQTRTVEAEPDTPLLWVLRDELDLTGTKFGCGQALCGACTVHVDGAAVRSCQTAIGDVGDAKVTTIEGLKS-REAEAVQAAWRQLDVVQCGYCQSGQIMSAVALLTDNKKPTDADIDAAMDGNVCRCATYQRVRAAIHDAARRL-----EA
M---TRLIVNGRTIEVNTEPDTPLLWILREQIGLTGTKFGCGIAQCGACSVHLNGQLMRSCIYKMSMLKGDQVTTIEGLSE-SASHPVQKAWAEIDVPQCGYCQSGQIMAAAALLKNKPNPSDEDIDNQMT-NICRCGTYQRIRQAIHTAVGLAKK-DKQA
MA-EVTMTVNGKSVTKSVKGNTLLTEFLRDELRLTGTHVGCDTSQCGACNIHVNGNLVKACTMFAGEADGAEVSTIEGQANADSLNVIQQAFQDHHGLQCGFCTPGMVMAAASLLKQNAKPTEAEVRDYLEGNICRCTGYHNIVKAILAASGQDVSGIAAE
M---TRLNINGRERTLDVDPSTPVLWALRDALGLTGTKFGCGAALCGACTVHVDGQATRSCVTPVAAVEGRRITTIEQVTDDPVGRAVREAWVKHDVAQCGYCQSGQIMSATAFLKSRPPPTAAEIDAAMAGNICRCGTYARIRAAVADAARSL------A
M--AITININGKNETVDAAAGTPLLWVLRDHLKMTGTKFGCGVAQCGACTVHLDGEPTRSCSIPHDALDGAKVTTIEGKEG-KAAQAIRDAWVDLNVPQCGYCQSGQIMSAVALLESNPTPTDQDIYDAMSGNLCRCATYMTIRRAIKQASTR-------L
MT-AYTLNINGQSHAIDVDPGTPLLWAIRDGAKLTGTKYGCGVAQCGACTVYLDNQPVRSCSLPVSAVGDSQITTIEGVGG-REAAAVQAQWVKLDVPQCGYCQSGQIMSAVALLTRNPKPSDRDIDLAMVGNICRCATYVRIRAAIHGAAKSL-----EG
MS-EVSLVVNGRKVSGAVEDRTLLVHFLREHLGLTGTHVGCDTSQCGACVVHVDGKAMKSCTMLAAQASGSTITTIEGLANGADLHPVQAAFKEHHGLQCGFCTPGMIMTATDMIRRHPGLDEATVRAELEGNICRCTGYHNIVKAILAASKTMSKAKKAA
MAAHIELTINGHPVEALVEPRTLLIHFIREQQNLTGAHIGCDTSHCGACTVDLDGMSVKSCTMFAVQANGASITTIEGMAAPDTLSALQEGFRMMHGLQCGYCTPGMIMRSHRLLQENPSPTEAEIRFGIGGNLCRCTGYQNIVKAIQYAAAKINGEEAAE
M---ITLNLNGKDHSLDVPQDMPLLWAIRDVAGYSGTKFGCGMGLCGACTVHVDGQATRACVTPVSVAVGKKVTTLEALHADPVGQALQAAWLELGVAQCGYCQGGQLMTATALLKGNPNPDEAQIETAMAGNVCRCGTYNRIRAAIQVAAGKLR--ESRA
M--TTKFELNGQPVTVDAPADTPLLWVIRDDLNLTGTKFGCGIGECGACTVHVGGRATRSCITPLSAVEGASITTIEGLDP-AGNHVVQVAWRDQQVPQCGYCQSGQIMQAASLLKDYPNPTDDQIDGVMGGSLCRCMTYIRIRKAIKEAASRQQE-ANNG
M----KFTLNGTERTVEADGQMPLLWAIRDIVGLTGTKFGCGAALCGACTVHVDGAPVRSCQTALADVEGKNVTTIEGVAAGEVGEAVVAAWRKLDVVQCGYCQSGQIMSAVGLLSDNRKPSDADIDAAMDGNVCRCATYQRIRAAIHEAAANL------A
M----RFVLNGHPTQVEVAPWTTLLDLLREDLQQSGTKKGCDHGQCGACTVLVDGRRINSCLTLALMHEGAEVTTVEGLAKEDALHPLQQAFIDHDAFQCGYCTPGQICSAVGLMNEGHAHDAEDVREQMSGNVCRCGAYAGIVSAVVQVIRQQPAQEAAR
MA-TVSMTVNGKAVTADIDPRTLLVQFLREQLRLTGSHVGCDTSHCGACVVHVDGRAVKSCTMLAAQADGAHVLTIEGLAANGALHPMQQAFRDHHGLQCGFCTPGMIMSAIDLVNRRGNLDDNIIRDELKGNLCRCTGYHNVVKAVGAGARAMAAQRAAE
M---ITLNINGQAMRVDAAPDTPLLWVLRDTLQMTGTKFGCGMALCGACTVHLDGQPIRSCSTPVSAAKGKKITTIEGVGHDRVGQAVQQAWQQLDVVQCGYCQSGQIMSAVALLHSNRNPSDADIDNAMGGNVCRCGTYVRIRAAIHEAAKLL------A
MA-AYSLRINGQTKNVEVLPDTPLLWVIRDTVGLTGTKFGCGIAQCGACTVFVDGNPTRSCQLQVSDVGNSEITTIEGIGG-REAQAVQKAWVARDVPQCGYCQSGQVMSAVALLKDNKKPSNEDIDNAMSGNLCRCATYVRIRAAIHDAAKSL-----EG
MSKHVTLNVNGKTEEFLAEPRELLIYTLRERLNITGPHIGCETSHCGACTVTINGKSVKSCTMFAVQAEGAEITTIEGIGGPDNLHPLQEAFKEHHGLQCGYCTPGMITRATKLLEEIPNPTEAEIRFGMAGNLCRCTGYQNIVKSIQAAAAQMSAKEAAE
M--EYQLKINGRMRSLNAEPGTPLLWVIRDELALTGTKFGCGVASCGACTIHLNGNPTRSCITPVESAVGGEITTIEGLDD-PISAAVQSAWREKDVVQCGYCQSGQIMSAVGLLRQNPRPSDEQIDSFMSGNVCRCATYVRIKDAIKLASDTL-----EA
M---IQFTVNGQLRQVDIAPDTPLLWVLRDTLELTGTKYACGQALCGACVVHVDGAPVRACMTPVSAVAGRQVTTIEGAERSRVGRAVQDAWRKLDVVQCGYCQSGQIMSAMALLASNRKPTDADIDNAMAANLCRCATYQRIRAAIHAAAKSL------A
MAMLISTTINGDAVDFSCEADETLLDALRNRVSMTGVKEGCGTGDCGACSITLDGALVCSCLVLGAEAEGRSIETVEGMSDGGKLHPLQQKFLEHAALQCGICTPGFLVAAKVLLEKNPDPTETEIRYALAGNLCRCTGYDKIVRAVQDAAKQMR----KA
MT-IVNLVVNEKPVTVDVEDTMLLGVFLREMLHLTGTHIGCDTSQCGACVIHLDGMAIKACTMLAVQADGARITTIEGLAKGDDLHPVQQAFIDNHGLQCGYCTPGMIMTAVDFLAHNPTTDIDEISRALEGNICRCTGYNNIIKSVQQAARVMGAEVDHV
M---SNITVNGKTYSTQQDPAMPLLWFLRDILHMTGTKFGCGMGLCGACTVHLNGDAVRACLLPLSAAAGGKITTIEGLSA-AGDHPLQQAWAEHKVPQCGYCQAGQIMNAAALLSRNASPTDAEIDAAMAGNICRCGTYPRIKAAITSAAKKSTAEQGAV
M--GIELTINGEKRSLDVPEDTPLLWAIRDHLHLTGTKFGCGMAQCGSCTVHMNGAAIRSCVTPVGSVKGQSITTIEGLES-KVAKAVQESWEEEAVVQCGYCQSGQIMSAVALLQSNPKPSDSDIDSFMSGNICRCSTYVRIRAAIKSAAEKI------A
M--TIKFELNGKPVSVDAPDDTPLLWVLRDDLDLTGTKFGCGIGECGACTVHIGGRATRSCITPLSSIEGASVTTIEGLDP-NGAHPVQVAWRDLQVPQCGYCQSGQIMQAASLLKDYPNPTDEEIDGVMGGSLCRCMTYIRIRKAIKEAAAAASGEPSHG
M--QVQFTVNGRAASVDVPPETLLVHALREQLRLTGTHVGCDTSQCGACTVLLDGRAVKSCAMLAVQAQGAEVTTIEGLAAADTLHPMQAAFKECHGLQCGFCTPGMVLSAVDLCRSHPDADAGQIRELLEGNICRCTGYQNIVRAVQAGQKAMA---SSA
M--TTKFELNGQPVSVDAPDDTPLLWVLRDDLNLTGTKFGCGIGECGACTVHVGGRATRSCITPLASVDGASITTIEGLDP-QGAHPVQVAWRDQQVPQCGYCQSGQIMQAASLLKDYPNPTDEQIDGVMGGSLCRCMTYIRIRKAIKEAAEAASGETLHG
MP-AVSMTVNGKAVTADVDPRTLLVQFLRENLRLTGTHVGCDTSQCGCCVVHLNGIATKSCTTLALQADGGTVLTIEGLAAPDPLHPMQEAFRENHGLQCGFCTPGMVMTAVDMVRRKGELDEHTIRQELEGNICRCTGYHNIVKAIAAGAKAM--KGTPA
MLLRVGFTLNGRPASIDVEPNVVLLDALRDRFSLTGTHKGCDHGQCGACTVHLDGRAVNACLILAASVDGARVTTIEGLAAGEGLHPLQRAFHQCDAYQCGYCTSGQIMSAAALIADERVPSDASVREAMSGNICRCGAYKNILLAIQTARAEL--GVGRA
M--KFTLTINGAQHQVNLEEDTPLLWVLRDSLGMTGTKFGCGVGACGACTVHLDGQPVRSCQIPLSAVGNASIQTIEAVHELSAGQQIQDAWIQEQVPQCGYCQSGQIMSASALLRENPTPSDSEIDNAMRGNICRCGSYSEIRKAIHLAASKGD--VNHG
M---PTLNINGQNHKLDVEPDIPLLWALRDTLQLTGTKYGCGIAACGACTVLLNGAPTRSCVTPVSAAVGQRVTTIEGLPTNKAARAVQAAWEKLDVVQCGYCQSGQIMSAVALLTSNPKPTDADIDTAMAGNICRCATYHRIRAAIHDASRTL------A
M--AISLNVNGETHEVDVDPATPLLYVLRNDLELNGAKFGCGLGQCGSCTVVVDGAAVLSCVTPVSLMEGREITTVEGLGTIEEPGPLQTAFIEMQAAQCGYCIPGMMMSAHALLTRNQQPSDREIRDALMTNLCRCGTHMRIMAAIRRAGELMQQERRAG
M----TLSINGTPHEVDVEASTPLLYVLRNDLDLKGPRFGCGLAQCGACTVLVDGVATRSCVTPVSTVRG-AITTLEGLSAGGQLDPLQQAWIDEQVPQCGYCQNGQILTARALLNANPNPTDSEIRAGMEGVLCRCMSYYRIQAAIKRTVQQS----TAT
MK-KVTLEVNGKSVSKEIPDHTLLSFFLRENLNLTGTHIGCDTSQCGACVVHVDGKSIKSCTTLAADIDGSKVTTIEGLSKDGKLHPMQEAFKKMHGLQCGFCTPGMVMSAIDLLQTKKNPSDSEIREWLEGNICRCTGYQNIVAAVKEAAGKI-------
M--AINFTLNGKKTQVEAAPDTPLLWVLRDELQMTGTKFGCGIAQCGACTVHFNGNAMRSCSLPVQAVEGQAITTIEGEDS-AEAKALQAAWDDLAVYQCGYCQSGQLMSASKLLKDKPSPSDDDIDQFMSGNICRCSTYQRIRAGIKQAASDLAT-EVTS
MTSAIPFEVNGQPVTFEQDPETPLLWVLRDHLQFTGTKFGCGAGHCGACTVHVNGRAQRACMTPVASIKGASIVTIEGLAEGETLHPVQQAWLEQDVPQCGYCQAGQILATVDLLKRIPQPSDEQIDAQLT-NLCRCGTYVRIRKAVHRAAQLMQERYESD
MP-TVSMTVNGKQVSAEVSSNTLLVTFIRENLKLTGTHVGCDTSQCGACVVHVNGNSAKSCTMLAVQAEGAEVTTIEGLAKGNDLHPMQKSFQENHGLQCGFCTTGMIMSAVDLVNKSDNLDDTSIREGLEGNICRCTGYQNIVKSIQAAAKEM-----EA
MAKSLSLNVNGRAETISVDPNMPLLYALRNDLKLHGPRFGCGLGQCGACTVHLDGQAVRSCLMPVASVGDRHIVTLEGLGSIDRPHPMQQAFIDEQAVQCGYCINGMIMEAAAFLARNKNPSDTQIREALASNLCRCGTHLRILRAVKRAAST-------T
MA-KISLIVNGNPTTANIDPRTLLVQFLRENLRLTGTHVGCDTSQCGACIVHLDGKAVKSCTTLAVMADGHEVRTIEGLAADGPLHPMQEAFREHHGLQCGFCTPGMIMTAIDLVRRKGALDGHTIREELEGNLCRCTGYQNIVESIAAGAMAMA-KSDRA
M---LELTINQKKHSLDADPNMPLLYALRDIAQLTGTKFGCGLGQCGACTVHVDGTPVRSCLTPLAAVTGKAITTIEGLASGEGLHPLQQAWVDNNVPQCGYCQAGQLMSAAALLKQKPSPTDKDIDTYMQGNICRCGTYPRIKKAIKQAAVQM---QEVK
M---AQFILNGQAVVAEVDADTPLLWVIRDELGMTGTKFGCGIGTCGACTVHVGGRATRSCTTPVSSVEGAEVTTIEGLSE-QGDHPVQEAWQHLQVPQCGYCQSGQIMQAAALLKDIPEPTDEEIDGVMSGNLCRCMTYVRIRAAIKDAAQKMKENGQVA
M---ISINLNGREQLFDVEDDMPLLWLIREEAGLRGTKFGCGIAQCGACTVHVDNQAVRSCMYPAVAAQGKQVNTVETLGSKEAPHALQAAWIKHQVPQCGYCQSGMMMAAAALLASTPNPSSDDIDTAMT-NICRCGTYSRVKAAILDIAKEM-----SL
M--SELITINGQAHEIDVDGDMPLLWFLRDKLEFTGTKFGCGSGLCGACTVHVDGQATRSCITPVATLAGKKITTIEGLSE-NGDHPLQKAWLNNKVPQCGYCQAGQIMNAASLLAVNVAPSEEEIDTAMQGNICRCGTYQRIKKAIGEAAQEM---QEDA
M---TKFELNGKPVSVDAPDDTPLLWVLRDDLMLTGTKFGCGIGECGACTVHVGGRATRSCITPLASIEGASITTIEGLDP-DGNHPVQVAWRDGQVPQCGYCQSGQIMQAASFLKDFPHPTDAEIDAVMGGSLCRCMTYIRIRAAIKQAAGTT----THE
M---AKFILNGQPVTADVESDTPLLWVIRDDLDMTGTKFGCGIGTCGACTVHVGGRATRSCITPVSSVEGAEITTIEGLSD-NGDHPLQVSWQKLQVPQCGYCQSGQIMQAAALLKDIPNPSDKDIDAVMGGNLCRCMTYVRIRSAIHEAANATLEDEQTA
M---YRVMINGTRHEVDAEADTPLLWVLRDFLSLTGTKFGCGMGLCGACTVSLNGRPVRACSLPLGDVGDAQVQTIESLAASGELNPVQQAWLELDVAQCGYCQSGQIMAATLLLEQNPAPDDAAIDAAMAGNLCRCGTYQRIREAVKLAASHRTA-GDHG
M---IELTVNGVKHALDVEADTPLLWVVRDFLDLKGSKFGCGAGLCGACTMHLNGMPIRTCITPVTAAAGQHITTIEGVGSPDNLSTVQQAWIDNNVPQCGYCQSGQIMAATALLRDNPTPSDQDIDNAMSGNICRCGTYPRIKKAIKQAAGNLSAEVTYG
M---LRITVNGKLVELDVDPEMPLLYALRENLGLTGTKFGCGVGLCGACTVHLDGEPVRSCATPVSAALGSSVTTIEGLAKGEALHPLQEAWLDNKVPQCGYCQSGQIMSAVALLEENAQPSDEQIEDWMQGNICRCGTYPRIKKAIKQVATSK-----KG
M---IEFKLNGKQVSTDSPDDTPLLWVIRDEQQLKGTKFGCGIAQCGACTVQRDGVPVRSCVLPVSEVAGTEVTTIEGLAS-PEGSALQSAWVEAQVPQCGYCQSGQIVTAEAFLKSNPNPTEAEITQAMTGNLCRCMSYTRIRKAIKAAADGE----LSA
M---IKFFLNGKEVSTEVAGDMPLLWLLRDSFKLTGTKFGCGIGQCGACTVHIDGEAMRSCLMPVSTLAGRAVTTIEGLGTEEHLHPVQQAWVEQEVSQCGYCQSGQIMAASALLANKPNPGEQEIDQAMSAIICKCGSYPRIRKAIELAVKAQ------S
M--AISLKINGEKHQVDADPDTPLLWAIRDHLDMTGTKFGCGIASCGACTVHLNGQAVRSCVLPISVIGDQEITTIEGLSS-REGKAIQAAWDELAVVQCGYCQSGQIMSATALLENNASPNDADIDAALSGNICRCSTYTRIRAAVKHASQTISV--KEV
M---IKLTVNGKSLELDADPNMPLLYALRDIAGMTGTKFGCGVGQCGACTVHINGSPTRSCLTPVSAVQGTKITTIEGLADGDTLHPLQQAWLDNSVPQCGYCQSGQLMSAAALLAGNPSPSDADIDTAMQGNICRCGTYPRIKKAIKQAGVQIQE-VKHG
M---ANFKVNGEDKTLDIEPDMPLLWALRDELGMTGTKFGCGVAACGACTVHINGVAVRSCVTPVSSIEGQEITTIEGLASAAALTAVQQAWVDHQVPQCGYCQSGMIMAVSSLLAQNPNPSDADIDSSIT-NVCRCGTYPRVRRAIRSLAT--------A
M---FELSINGQKVSVDVDDDTPLLWVVRDELGMTGTKFGCGIGMCGACTVHIDGVARRSCVTTVSQAVGVEITTIEGLSA-DASHPVQEAWRNLRVPQCGYCQSGQIMQAASLLAGNPNPSDSEIDSAMTGNLCRCMTYVRIRQAVREAVTAINEAVQNG
M----KVTINKNTFDYDGDPAMPLLWFIRDDLKMTGTKFSCGMALCGACTVHIDGEPTRSCQLPMSAIQGKTVTTIEGLSK-DASHPVQEAWREHNVPQCGYCQSGQMMQAAALLSKNANPSDEDIESYMSGNICRCGTYPRIRAAIKTAAGK-------V
MATMVSFSLNGSEVDVVVEPRELLIHTLREKCQHTGPHIGCETSHCGACTVDFNGMSVKSCTLLTVQAQGAEVRTVEGLAEGGALHALQEGFMQEHGLQCGFCTPGMLMRAYRLLQENPAPTEAEIRYWMAGNLCRCTGYQNIVKAVQYAARKLRGAVHAH
M---IDFSVNGKQHQVDAEPMMPLLWVLRDMLGLTGSKYGCGMAQCGACTVHIDGQPVRACVMPISAVAGKKVTTIEGLSK-DGNHPIQKAWIEHNVPQCGYCQSGQIMSAVALLEQNASPSDEDIDNYMQGNICRCGTYTRIKAAIKSVSSGPDLVGDDA
M---IKLQINGREWSYDGDPTIPLLWVLRDELGLTGTKFGCGAGLCGSCTVHIDGEAQRACTLQVSDAQGHEVVTIEGLDP-QGNHPVQRAWRQLNVPQCGYCQAGQIMQAAAFLAKTPNPTQEDIHGAMSGNICRCGCYQRIEAAVHLASTG-------V
M---TTLNINGEVREVSVDPQTPLLWALRDTLAMTGTKYGCGIAQCGACTVHVNGAPVRSCQLNVGDAEGMEITTIEGAES-KAIEALRVAWNELDVPQCGYCQSGQLMSAASLLERTPKPSDQDIDNAMSGNLCRCATYQRIRAGIHRAADIL-----EA
M----AFVLNGSEVQIDIEPDTPLLWVLRDELNFTGTKFGCGMGLCGACTVHLEGAAVRSCSLPISLAEGKAITTIEGLAT-NGDHPLQQAWVVENVPQCGYCQSGQIMSAASLLASNPAPSDAEIDSAMSGNICRCGTYGRIRNAIKRAASAVQNPEVNA
M-----------DHEVEVDPEDILLDVLRERLNYTGTKKGCDTGECGACTVLLDGKAVYSCLILAMDAVGKEITTIEDLARGTDLHRIQKAFLECGAVQCGFCTPGMILTAKALLDENPKASEKEIKEAIRGNLCRCTGYVKIVEAIQHAGENY-----GK
M---ISVTLNGETLEFDLDPDTPLLWVLRDHLGLTGTKYGCGEGECGACIVHLDDKPVNACITPLSEASGRSVKTIEGLSP-DGRHPLQLAWIIEEVPQCGYCQSGQLMTAAALLATHPRPTDAQIETAMSEVICRCGSYNRIRRAILRASNPE---AQNG
MQRHIRVTVNGTTYERDVEPRLTLADFLRHELGLGGTHVGCEHGICGACTIQLDGRTARSCLTLAAQVDGADIKTVEGLRETGQLHPIQQAFIEAHGLQCGFCTPGFMMTTLELLRDNPSPTDEEIQHTLSGNLCRCTGYQNIIAAVRLAAKRLQA-GGDT
M---IKLNINGKDESLDAPEDMPILWALRDVLHMTGTKFGCGMAQCGACTVHLDGQPIRSCITPVSMAAGKKITTIEAMQEDQVGQVVQAAWREIDVVQCGYCQSGQIMAATALLTTNHKPTDADIDAAMSGNICRCGTYPRIRAAIHAAAEKL------A
M--TTELKLNGKLFQLDTDPNTPLLWVIRDVVGLTGTKFSCGAGLCGACTVHVNGEATRSCITPLSDAAGKEVTTIEGLSV-EGDHPLQLAWQELNVSQCGYCQSGQIMNAASLLKKNPHPSSSDIDQAMTGNLCRCGTYNRIRAAIELAAKK-------G
M----DFIINGAPVQAEFDPRTSLLDLLREHLHLTGTKKGCDQGACGACTVLVDGMRINSCLALAVQYQGRSITTVEGLADADALHPLQQAFIAHDGFQCGYCTPGQLCSAVAMGDELARGSDEELRERMSGNLCRCGAYNGIVDAIRHTLEAQ-----SA
MN-HIELKVNGIRIARDVEDNLRLSDFLREDLQLTGTKEGCSVGECGACTVIMDGKSVCSCLLLAAQCNGAEVTTVEALYHDPVGKKLQNAFVRHGGVQCGFCTPGVLMSTKALLDENPSPSDDELKEALEGNLCRCTGYQPIITSIKAVLK--------A
M--LIRTNVNGEERQADVWPGTSLLSMLRDHLGLVGSKNACEQGECGSCSVWLDGELVCACLVLAAQAGGRDVRTVESLAQGDRLHPVQKAFVDAGAVQCGFCTPGLIVATADLLQHDPTPGEETIREALAGNLCRCTGYQKIIDAVRTAAERR-----RA
M---ITLTINGIIRQIDIPLDTPLLWALRDTLGLTGTKFGCGISMCGACTVHADGEPIRACVTPISAVAGKQIVTIEAIDQDKTGKKVQQAWLKVNVPQCGYCQPGQIMSATALLKKNRSPSDADIDKAMRGNLCRCGTYPRIRAAIKEVAGTQ---EVKS
M---SQFQLNGQAVTVDVDDDMPLLWAIRDTLKLKGTKFGCGIGMCGACTVHLNGRAIRSCVTPVRAAYGQSVTTIEGLSP-SGDHPLQKAWIATQAPQCGYCQSGQIMQAATLLRDFPSPTDEDINQVMGGNLCRCMAYPRIREAIKQAAAEIQG-ASHE
M--DVKLYINGAEHTLQIDPRVTLLDVLREYIGLSGTKKGCDHGQCGACTVLVEGQRINSCLALAVSYHGEQITTIEGLANGEDLHPVQEAFLHHDAFQCGYCTPGQIMSAVGLLLEGHAKTDAEIREQMSGNICRCGAYANILAAVRECSNAQNSAPQAK
M---IKFELNGKAVTATSPDDTPLLWVIRDELKLKGTKFGCGIAMCGACTVHLDGNAIRSCVTPVSVAAGRKVTTIEGLDS-AAGKALQQAWVAEQVPQCGYCQSGQIMQAANLLDTKPNPSDDDINSAMNGNLCRCMAYARIKKAIKVAAKRG-----EA
M---LNIKINGEVREVDADPYTPLLWVIRDELGLTGTKYGCGVAQCGACTVHVDGKPMRSCSAPAYMAGGRSVTTIEGLSS-PAAKAVQKAWIDLDVVQCGYCQSGQIMSAVALLEAKPKPTDEDINHALSGNICRCATYHRIRAAIHQAAATL-----KA
M---TRLTINDRDVTVASGEDTPLLWVIRDELGLTGTKFGCGIGLCGACTVHVDGRAIRSCITPVAAVAGARVTTIEGLDP-AGAHPLQKAWVETQAPQCGYCQSGQIMQAATLLKDFPDPSDRDIDAVMGGNLCRCMAYVRIRKAIKLAAAQIGE-HHDG
M---SQFVLNGHPVTLDIDDDTPLLWALRDALHLKGTKFGCGIGFCGACTVHVNGRAIRSCITPLGAVAGQQVTTIEGLDP-DGSHPLQKAWIAVQAPQCGYCQPGQIMQAATLLKDFPDPSDADINAVMAGNLCRCMAYLRIRKAIKLAAAELKD-SSHA
M---ATLNINGTTHQVDAPDDMPLLWVIRDIIGLTGTKFGCGIAQCGACTVHIDGQAARSCVLPISAIGDKKITTIEAVGETSAGKSIQKAWLDLEVMQCGYCQSGQIMSACSLLGQHPHPNDEQIDTAMAGNICRCGTYPRIRAAIKVAAKEG------A
M---ITLTLNGEPVRLDLDPDMPLLWALRDHLGLTGTRFGCGEGECGACTVHLDGEPVRSCGVTLGEVAGREVTTIEGLSP-DGRHPLQLAWIVEEVPQCGYCQSGQLMSAAALLATHPQPSPEQIDAAMSGVLCRCGSYARIRRAIQRAANPE---VHNG
M---TRVHVNGKTFEVDAEPDKPLLWVLREDLGLTGAKFGCGVGQCLACTVHLDGQPAPACMTPLAAVGARQVTTIEGLPA-EGSHPVQRAWMELNVVQCGYCQSGQIMAATALLARTPDPDDAAIDAALRGNLCRCGTYQRIRQAVKRAAVLA---REPA
MVMPFTLTVNGKAHVIDAEEDTPLLYVLRDELGLNGAKYGCGVGQCGACTVLRDGAPLRSCFVPASSLGGQAITTLEGLAPNGTLHPLQQAFLSEQAGQCAYCIPGMIMAAAALLREKPRPTEAEIRTALDANLCRCGSHNRIVRAVQRAAEEL-----AR
M-----------RKQLELAPWTTLLDLLRESLGLTGTKKGCDHGQCGACTVLVNGKRINSCLTLAVMKDGAEVTTVEGLATGQTLHPLQEAFIEHDAFQCGYCTPGQLCSAVGLLNEGKAKTVEDIRELMSGNLCRCGAYPNILAAIDKVRREREG--AGQ
M--AFTLTVNGATHSIDTDEDTPLLYVLRDELGLNGARYGCGVGQCGACTVLSDGAPLRSCFVPAASLSGRAITTLEGLAPDGTPHPLQRAFLAEQAGQCAYCIPGMILAAEALLREKPAPSEAEIRTALDANLCRCGSHNRIVRAIQRAAAER-----QR
M--AFTLNVNGASHVIDEEEDIPLLYVLRDTLRLNGAKYGCGVGQCGACTVLRDGVPVRSCVVPAVSLQGREVTTVEGLAPDGTLHALQRAFLAEQAGQCAYCIPGMILSAAGLLRRKPSPTEANIRTALDANLCRCGSHNRIVRAVQRAAAEL-----AE
MP-AHQFILNGQSVSVELPSDVPLLWVLRDVLGVKGPKYGCGVGVCGACTSHLDGEAFRPCIHPVGELTGREVMTIEGLGA-SGLHPVQEAWIAEDVAQCGFCQPGQIMAAVALLRTNVQPSDADIDAAMSDNVCRCGTYVRIRAAIKRAALLLRNTGGPG
MDIPIRFTLNGDKVSIEAGAHETALTVIRERLSLKGTKEGCGMGECGACTILVDGKSVNACLMAAPQLEGRTVMTVEGLGREGKLHPLQEAFLEHHGVQCGFCTPGLLMSAQSLILETPRPTHKQVVEAISGNLCRCTGYQQIVDAIQYGADKTG---GEE
MP-VYSFTLNDKTVSVEAPPDMSLLWVLRDMLRVTGPKYGCGVGVCGACTSHLDGNAFRPCIQPVSGVAGHQVTTIEGLGG-ETLHPVQQAWIDEDVAQCGFCQPGQIMTAVAFLRQNPHPTDEAIDAAMSENVCRCGTYCRIRKAIQRVS---------R
MNLPLEITINGEPYSLTVEPNRTLLELLRDDLDLTGAKEGCGEGVCGSCTVLLDGNPVRSCLTLALEANGSHVTTVEGLAGDGELDPLQQSFIDHGAVQCGFCTSGMLMTSKGLLLRKTHPEKKEILAALSGHTCRCTGYTKIIEAVEAVVDGPK---KER
MAETISFILNGEPVSVTTNGQRPLLWVLRTDFGLTGTKFGCGQSICGACTVLVDHKAVRSCVYPVRNAEAREVTTIEGLSKNGQLHPLQEAFARHDALQCGFCTPGMILNAYSLLYENPEPTRDEIIRGMNDNLCRCGAHTRIIDAIQAAAAQMKG-GESR
MNYSLTLTVNNETHAVTASPNRTLLEVLREDLHLTGAKESCGEGVCGACTVLVDGQPVRSCLTLAMAMEGKKITTIEGLAQGGQLHPIQAAFVEHHAIQCGFCSPGMILTAYALLRENQNPTEAEIRHAIAGNVCRCTGYAKIVKAIQSLAGE------ER
MVVAVKFTLNGIPMERDVPPNWTLLRFLRDGLGFTGTKCGCEIGECGACTVIFNGEAVNACLVLAPQIDGASIWTIEGVASSGKLHPIQQAFVECDAVHCGFCSPGMVMSTVALLLHNRIPSNAVLKESLAGNLCRCTGYLQIIEAVRKAAESMDDEKFRR
M---IHLEINGKKYDVDVAEDVPLLWVIRERLQMIGTKFGCGIGMCGSCTVHLDGKAVRSCQTPAGSAQGKKIITIEGLPE-S--HPVKQAWVKEQVPQCGYCQPGQIMQAAALLAEDPHPTEKKIVEHMNGNLCRCGTYVSIKSAIRLASAGG-----KK
MP-TYLLRVNGRTESVSAPPDMPLLWVLRDLLSLTGTKYGCGTGQCRSCTVHLDGDPVFSCLVPVDSVGTRLVTTIEGLSD-SGLHPVQRAWLTEEVVQCGYCQPGQIMTAVALLRQHPDPTDQQIDDAMSPVLCRCGTYNRIRQAIRRAARGE-----GA
MQYIISLTVNGDEYSPVIKGNTLLVNLLRDGLDLTGTKKGCELGDCGSCTVLMDGKPVDACLVLALEADGCEIITIEGVAQHGELDRLQRSFIDNAAIQCGYCTPGMILSAKALLARNPHPTEPEVRAAIAGNLCRCTGYVNIVKAVLDAAEV------TA
M--TLKFRLNGRMVEVDVAGEETLLNVLREYLGLKGTKEGCGIGECGACTVLLDGAAVDSCLTAAWKANGKDVTTIGGLARKGELSPLQKAFLETGAVQCGFCTPGMVLSAQSLLNDNPDPTDEEIKTSLAGNICRCTGYQDIIEAVKKAARQIK---EDA
MGLEITLQVNGESMKLDVKPAETLLETLRDRLDLTGAKEGCGLGACGSCTVLLNGVPTRSCIVLTAELDGAEVTTIEGLGDETRLDPLQESFMEKGAVQCGFCTPGMILTARSLLNRNAQPTRQEIIRTMSSNLCRCTGYKKIVEAVEAVSSRET---PKP
MSSLINFILNSQKVSAQVDSDMRLVDFLRDEMGLTGTKIGCEEGGCGACTVIIDAQTANSCLVLAPQIDGKEVTTIEGLGSYEHLHPLQEAFIEEGAVQCGFCTPGMLLSAKALLDVNSNPKREEIIRSISGNLCRCTGYTKIANAIEKVVKTKGNAERSE
MGHSIKLTINGKHYVEEVESRILLSDFIRENCGLTGTHVGCEHGVCGACTVIVNGTAVRSCLMFAVQTDGEEIQTVEGLSQDGELTPLQQNFKECHGLQCGFCTPGILMSAQDYLAKNPEPSTQELKEMLSGHLCRCTGYDGILKAIQKTVDENKQLTEGS
M--AINIIVNGDPYEIQIKPHWTLVYVIREKLNLIGTKEHCDEGACGMCTVIVDGKPILSCMTLAATMDGKSITTIEGLAENGKLHPLQEAWVEEHGAQCGYCTPGMIMSAKALLDKNPEPNTMEIKEAMGGNICRCGNYEFIINSVHTAAKMMK---GGK
MK-KLSLTVNGKLIEREVPTNIRLLDFLRDYLHLTGTKEGCGEGECGACTVLLDGKPVNSCLVMAHSAHGREVITIEGIGTPDKLHPIQEAFLEAGAVQCGYCTPGMVLAAYALLKENPNPTREEIKVAISGNLCRCTGYNKIVDAVELAARKE-----GK
MNPTITLTVNGSLHTVEIEGRVTLLDVLREKLDLTGAKLGCGVGQCGSCTVIMNGEAVTSCTVLAKNADGAEILTVEGLSDGYTLHPIQEAFIEAGAVQCGFCTPGLIMRTYDLLTKKPDASNEEIVEALNKHLCRCTGYETILEAVKLAQRKM------R
MSVKISLTVNGKEYQINVPPMKRLLDVLRSEIKLTGTKEGCGEGECGACSILLNDELVNSCLIPVIQANGAHITTIEGIASGDKLDGVQKAFIEAGGAQCGFCTPGMILATIYLIRKNPNPTAAEIRTALAGNLCRCTGYQKIFDSVLLACKTSG---VKI
MSHEIEVTINGKKYKEQVESRLLLSDFLRETCGLTGTHVGCEHGVCGACTIHLNGSAVRSCLIFAVQVDGQEITTVEGLGEDGQLTPLQKNFIECHGLQCGFCTPGILMSATDYLQKNPNPSVQEIKEMLSGHLCRCTGYVGIIEAIQKTVEENSNARVER
MIKDLSITINGKQYRLSVGARTLLVDLLRNDLELTGTKVACDSGSCLACTVLVDGKAVKSCSILALQVDGRSVLTIEGLANGDKLHPIQESFVKNHGLACGYCTPGVIMSAKALLDENPSPTEDEVRHVISDHLCRCGAYPKIVKSVLEAAEIMR----GE
MVKTIQVKVNGYVEKLTIAPNRTLLDVLREDLALTGAKRGCEAGECGACTVIVNGRPVNSCMILAVEMDGAEILTIEGLSRGTQLDDMQQSFIDEFALQCGYCTPGMILMGKALLAENLQPTEETVREYIGGNLCRCTGYENIIKAILAVAAAR-----KG
M--KIRVKVNGTLYEADVEPRTLLAYFLREELKLTGTHIGCDTTTCGACTVLLDGKAVKSCTVLAVQANGREVMTVEGLEKDGQLNPLQVAFWEEHALHCGYCTPGMLMASYALLQENPMPTEEEIRFGLSGNVCRCTGYMNIVKAVQSAARRLSGGTAAD
MP-RITVTVDGITYEQEVEPRLLLVHFLRDHLGKTGTPIGCDTSNCGACTVLMDGKSVKSCSVLAVQADGSEIVTIEGLASDGNWHPMQRAFHEEHALQCGYCTPGMIMAAIDLVRENPDPTEDEIRQGLKGNLCRCTGYCNIVRAVRRGAEEM--RVAAR
MVHQIRTTVNGQEYSLLIDLKKTLLEMLRDDLNLTGTKKGCDEGECGACSVILNGKVVNSCLVLAVEADKAEVLTIEGIHRDGDLHPIQKSFVDSGAVQCGFCTPGMILTTKAMLDEIPDPSEENIKHYLEGNLCRCTGYSKIIDAVNVAIKHF------K
M-VEVRLRVNGADASLDLPPQVSLLDALRERLGLTGTKKGCDQGACGACTVLADGERINSCLALAVQYAGREITTIEGIAGDGPGHPLQAAFVRNDGLQCGYCTSGQICSAIGMLAEHGAGTDDEIRERMSGNLCRCGAYNGIVDAIREFAAAQ----AER
MG-RYRLHVNGERREVDVPSETPLLWALREQLGLLGPKYGCGVGACGACTSLVDGQAARPCITTVAESQGRRITTIEGLSE-DGDHPVQRAWLELDVAQCGYCQPGQIMSTVALLAANPDPDDDAIDVALRDNVCRCGTYTRVRAAVRRAAQLK---RGDR
MP-RVRTKVDGVTYEDEVEPRLLLVHYLRERLGKVGTPVGCDTTNCGACTVLMDGLSVKSCSVLAVQADGHEITTVEGLGRGGELHPMQRAFHEEHALQCGYCTPGMIMAAIDLLRENPDPSDAEIRRGLEGNLCRCTGYQNIVRAVRRAAAEMRAAEVTP
MA---TLRVNGHDFPVALEPRVSLLDALREYLRLTGTKKGCDQGACGACTVWVDGKRELSCLTLALSAQGREVTTIEGVAEGEELHPVQRAFISCDGFQCGYCTPGQIMSAIKCIEEGHTGSDEEIAEWMSGNICRCAAYQNIRDAIKTAEGEM---GQTR
MNHHVTLTVNGVLREATVPGRRLLSDCLRHDLGLTGTHVGCEHGVCGACTVLLDGEPVRSCLTFAVTVDGHEITTVEGLARDGELSPVQRAFTECHALQCGFCTPGFLCTVTAFLRDNPVPTEEEALEAVAGNLCRCTGYQNILKAVHRAAELQAEAEEDR
M---HRLHINGEIREVDADPETPLLWVLRDRLGLTGAKYGCGVGFCGACTSIVDGQAFRPCQHTVESMAEQDVLTIEGVED----HPVQRAWLDEDVAQCGYCQPGQIMATIALLAKHPDPTDEDIDEALRDNICRCGTYPRIRKAIRNAVERM-----KA
M--RVSFTVNGRAETADVWEGESLLYVLRERVGLPGSKNACEQGECGSCTVYLDGVPVCACLVAAGQAEGREVRTVEGLAEGDRLDPVQEAFVECGAVQCGFCTPGLVVQAHDLIERIPRPSDAEIREALAGNLCRCTGYEKILDAVRLAAARK---AAAP
MKVELSCKVNGRPVSLPVEPDTMLVDFLRGHLGLTGTKTGCREGECGTCTVLLDGMPVNSCILPALKAAGREITTIEGLARDGSLDDIQEAFMDAGAIQCGYCSPGMMLTAKSLLEKNPNPSEDEIKHALSGVLCRCTGYRKIVQAVRDASCR-------K
MP-NYTFSVNGKTVTVDAPADLPLLWALRDKLGVKGPKYGCGIDVCKACTSHLDGEKINPCVVPVSEVEGREVTTIEGLAQGDKLHPVQEAWLEQDVAQCGYCQPGQIMAAVALLKKTRNPTDAEIDEI--ENVCRCGTYFRIREAIRSAAAK-------M
MQQVITLNVNGRTHQVALNPNATLLQTLRD-LGYTDVKNGCEKGDCGACAVLLNGEAVNSCLVLAWQAEGAEIITNAGLGTMDHPHPLQEAFADAGAAQCGYCTPGMIISAKALLDSNPHPSEEEVRVALSGNLCRCTGYGQIIEAVQMAAERMEEAGGER
MA-RYLLRVNGERREVDVDGDTPLLWVLRDELGLTGVKYGCGVGLCGACTSHVDGAAARPCVRTAADSAQTRITTIEGLSR-DGDHPVQRAWRELDVAQCGYCQPGQVMAAAALLARDPDPDDAAIEEALRDNVCRCGSYPRIRAAVRRASRIM---REER
MS-KIKFTVNNKEEQFDVDDSLRLIDVLREQLGLTGTKEGCGIGECGACTVIMNGEAVCSCLVLAGQLQGAIIETIENIEKDNVLSHLQQLFLEYGAIQCGFCTPGMLMSTKALLDKNPNPSEANIKEALEGNLCRCTGYIPIINAVKAMSNNKAI--QET
MVKTIRFTLNDKPVSLDIDEERTLLWVLRTDLGLTGTKYGCGEGACGACTVLVDGEALPSCQITVGFVAGRHVTTIEGIGAEGKLHPIQQAFVRHDALQCGFCTPGMILKAHSLLASNPSPTREEIIEALDDHLCRCGAHVRILAAVHTAAEMLK--GGKS
M--RLNLIVNGQSRRVDVWAGESLLYVLRERLGLPGSKNACEQGECGSCTVYVDDVPACACLVAAGQAEGREVRTVEGLADGDALDPVQQSFVDCGAVQCGFCTPGLVVAAHDLLRREPDPSDEEIREALAGNLCRCTGYEKILDAVRTAA-------SAR
MSVAITLRVNGQTYDVDVEPRWLLSDVLRHRLGLTGTHVGCEQGVCGACTVLVDGRPERSCLMFAVQAAGREITTVEGLTPAEGLSPVQAALQAHHGLQCGFCTPGMIVAVEALLRENPHPTEEQVREALSGNLCRCTGYQFIVDAVLDVAEKG-----GR
MT-RHKLFINNKNYEVEAPDEMPLLWVIRDLLDMKGTKFGCGKGLCGACTIHLNGSAIRSCSTPVAAAKGASITTIEGLSK-DGDHPLQQAWQELSVPQCGYCQSGQLMSAAALLETNKKPKDSDIDAAMAGNICRCGTYPRIRKGILKASGQVQE-EAKS
M--RVKFTVNGQRTAADVWEGESLLYVLRERLGLLGAKNACEQGECGSCTVYLDGVPVCSCLVPAGQAHGREVRTVEGIAEGDHLHPVQEAFVASGAVQCGFCTPGLVVQVHALLQHNPSPSDAEIREWLAGNLCRCTGYEKIMDAVRLAARQV----ADG
MK-EITVTVNGEKYTVNVKENKTLLQFLREDLFLTGTKEGCGAGECGACTVIMNGKAVNSCLVLAVEADGAEIITIEGIAKDSELSKIQKAFIKHQAFQCGFCTPGMIMSAKALLDRNPNPSEEEIKEAIAGNLCRCTGYFPIIDAIKDVAEGR----IEQ
MT-QINVKVDGVEYSDDVEPRTLLVHYLREQLGKVGTVVGCDTSNCGACTVHLDGRSVKSCNVLAVQVDGHEVTTIEGIADGDTLHRMQQAFHDAHALQCGFCTPGMIMQAIDVLNEHPDADEETIRVGLEGNLCRCTGYHNIVKAVQAAQS-----GGAQ
M-HAINFILNREAVSIRIEPHITLLEMLREVFDLTGAKEGCGAGECGACTVLVNGKPLNACLMLAVEADGTEVLTVEGLANGTELDVLQQSFIDHGALQCGYCTPGMIMSAKALLMENPTPTEKEVIEAISGNLCRCTGYKKIVEAVMAVSQKN-----GK
MELTIEITINGKKMTQQISPAMTLLDLIRKELNLKGTKKGCNNGNCGSCTVLMDGKPVNSCMTLAVQADGKNILTIEGLSDGSILHPIQESFIEKGAIQCGFCTPGMVISAKGLLDKNPEPTEDEIREGISGNYCRCTGYTKITDAVKHSAAVLRNEVDHE
MP-SHTFVLNGRPVTVDAPDDMPLLWVLRDKLGVTGPKYGCGVGVCRACTSHLDDAEFQPCTVSVKDCAGRRVTTIEGLADGEVLHPVQEAWLECDVAQCGFCQPGQIMTAVALLRRNPAPTDADIDQI--QNICRCGTYPRIREAIKRAAAA-------G
MSFPVSVSVNGVAHGASVPARRLLSDFLRHDLRLTGTHVGCEHGVCGACTVLLDGAPVRSCLMFAVQAAGHEITTVEGCGTIEAMGPVQQALTESHGLQCGFCTPGFITTITAYLRENPEPTAEEAREAISGNLCRCTGYQNIVKSVLRAAEIIRGQEAPA
MESDIILRVNGREWPLRVDTRTTLLDALRERLGVTSPKKGCDHGQCGACTVLLDGRRINGCLVLAVACDGSEVVTAEGLGTDGELHPVQQAFVDHDGFQCGYCTPGQVCSAVGMLEEVAAGDDAEIRERMSGNLCRCGAYANIVTAVRAAKE------VSR
M---ITLDVNGKKIEVSVAADTPLLWVLREELQLTGTKFGCGEGICGACTVLVDGDPTRSCVTPVETMQGRKIVTIEGLPD-T--HPVKRAWLEQEVSQCGYCQPGQILAAAALLQSRPAPTDTEIDSAMGDNLCRCGTYPRIRKAIHQVASETK--GGGK
MPADVAFEVNGHPASVHVPPHHTLLDALRDELGLTGAKRVCDEGTCGACTVLVDGRPTYSCMTLAVACEGRSVETVEGLAHDGQLDPVQEAFIATDAYQCGFCTPGQIMSVVALLRANKAPTAEDVHRAVAGNLCRCGAYPGIVEAALRAARRA----RRR
MNYLITIKVNGDEYTRLVKANTLLVNFLRDELDLTGTKRGCELGDCGSCTVLLEGKPINSCLMLAVEADGREITTIEGVAPTAELDIVQEKFIEYGGLQCGYCTPGMIMSAKALLARNPKPTEYEVREAIAGNLCRCTGYVNIVKAIMAASGQE-----VQ
M--RITVTVDGTDYTDDVEPRTLLVHHLREKLGKTGTVVGCDTSNCGACTVHLDGQSVKSCSVLAVQADGCEVTTVEGLARDGQLHPVQQAFRDNHALQCGFCTPGMIMQSIDLLADNPNPDEEAVREGLEGNLCRCTGYQNIVRAVRDAAGHMRPVGGDA
M--ALELNINGVDYRLEVNPRLRLIDVLRDHLGLTGTKEGCGEGECGACTIIMDDVAINSCLILAYQARGKRILTVESLAQDGELDRLQKAFIDNGAVQCGYCTPGMLMSCKALLMRNSNPSEEEIRIAIEGNLCRCTGYTKIVRAVKDVVK--------K
MSLDVTVTVNDVPRHARVPARRLLSDFLRHDVGLTGTHVGCEHGVCGACTVLVDGAPVRSCLMFAVTAQAHRVATVEGLGTVEAMGPVQQAFTECHGLQCGFCTPGFVTTVTAYLEDHPDPTADEAREAISGNLCRCTGYQNIVKSVLRAAEIKAEAGSTA
MP-TYRFTVNGEKVSVDAPADTSLLWVLRERLGVTGPKYGCGVGACRACTSHLDGAEIQPCVVPVSQCQGRKVTTIEGLADGDTLHPVQQAWLDEDVAQCGFCQPGQIMAAVALLDRTDEPTDADIDAI--ENVCRCGTYCRIRSAIKRAAAS-------T
MRHTITVAVNGREYTRVVEPRVLLVDFIRDELRLTGTHVGCDTSHCGACTVLLDGHSVKSCTMLAVQADGREITTIEGLSQQGRLHPIQEAFKAHHGLQCGFCTPGVVLAALELLQVENAPSEDRIRTAISGNLCRCTGYQNIVDSVAAAGEMMRS--GKG
MV-SYTLKVNGKERQISADEDTPLLWILRDELNLVGTKFGCGIGQCGACTVHINGQANRSCLLKAAALEGMEITTIEGLAT-DDTHPVQEAWKEHDVPQCGYCQAGQIMTAASFLAENPAPSGDEIRQAMHGNICRCAAYNRIEKAVATAAKN-------G
MP-NYILNVNGEQVRISADSDTPLLWVLRDELDLVGTKFGCGIAQCGACTVHINGVAARSCQMQVSFLEDTKIVTIEGLSV-DGKHPVQEAWKEIDVPQCGYCQTGQIMTAAAFLEENKRPSEIEIRNAMQGNICRCASYNRIEKAVKVASEKI------G
MP-NYTLKINGELKSFSADEDTPLLWVLRDELNLVGTKFGCGIAQCGACTIHLNGIAMRSCQLKVSELDSEEITTIEGLSK-EGDHPLQEAWKEVDVPQCGYCQAGQIMTAASFLKDNPSPSQEEIRQAMHGNLCRCASYNRIEKAVAIAAKKM------S
MSISLSLTINGKPHTVDVEPRTLLVHLLRDTLQMTGTHIGCDTSQCGACTVLLNGSAVKSCTVLAVQADGEQVTTVEGLGTLENLHPIQQGFWEKHGLQCGFCTPGVMMAATDLLAHNPNPTEEEIRDGLEGVLCRCTGYQNIVRAVQYAAQQMNQEGGRG
MSRTISVTVNGVPRETTVPVRRLLSDALRHDLELTGTHVGCEHGVCGACTVLVDGQPMRSCLVLAVQVDGKAVTTVEGLARDDVLHPVQTAFRECHALQCGFCTPGFLMTMAAGLEARDQSTEDEVDEIVGGNLCRCTGYANIKKACRHAAGLMKE--AAQ
MA-SFTLHVNGKTHQVDVDPSTPILWVLRDHLNLVGTKYGCGIAQCGACTIHVEGSAVRSCQLPVSAVSSQKITTIEGLSE-QADHPVQKAWLEHDVPQCGYCQAGQIMSAASLLNNNPNPSDQEIEDTMSGNICRCGTYVRIKAAIKSASNSQ-----EA
MP-KYTFSVNGNPVTVDVPADMPLLWVLRDKLGVKGPKFGCGIGVCRACTSHLAGNEIQPCVTPVAQCAGKEVTTIEGLADGDTLHPVQEAWLEQDVPQCGYCQPGQIMAAVALLKRTANPTDADIDKI--ENVCRCGTYFRIRQAIKNAAQK-------M
MA-EFSININGEKHNVNVDPSTPLLWVLRDHLKMVGTKYGCGIAQCGACTVHFNGTAVRSCQLPISAAIDNKITTIEGLSE-HGDHPVQKAWLEHDVPQCGYCQAGQIMTASALLKQNPNPSDKDIDNAMSGNICRCGTYIRIKAAIKTASDSQ------L
MQIKVDCEVNGKPVSLHVSPDQTVVDVLRNELGLTGTKKGCDDGNCGACTILLDGKAAKSCSMLIGQVRNKKITTIEGVSNGEILHPMQQAFIDTFAIQCGFCTPGMILSGIAILNENPDADEEEIREGLHGNLCRCTGYVKIVEAVEIARDRMNAAKNEI
MP-TYQLKINSKTYTVEAEPDTPLLWVLRDHLKLIGTKFGCGIGQCGACTVHINGTATRSCLLEVPFAVNVEITTIEGLSK-DGDHPVQQAWKTMDVPQCGYCQAGQIMTASAFLQKNPNPTDEEIRNAMHGNICRCAAYNNIEEAVKLASK--------Q
MP-TFTLKINNKIHSVEADMDTPLLWVLRDQIDLVGTKFGCGIGQCGACTVHVDGNAMRSCLLQVSQAVGMNITTIEGLSE-DGKHPVQEAWKEIDVPQCGYCQAGQIMTASAFLNRNPNPSNSEIRNAMHGNICRCAAYNSIEKAVKVAADKL------S
M--QVSITVNGEQRTDEVEPRLLLCHYLREVRGLRATNVGCDSTSCGACTVIVDGLSVKSCTVLAAQTDGGQVTTLEGLSGPDELHPVQAAFRAEHGLQCGFCTPGMVMAAVGVLADNPDPTDREVREGLEGNLCRCTGYHNIVRAVLTAAKAGPAQEVEA
MP-AFNITVNGKAHTVHADSDTPLLWVLRDELQLVGTKFGCGIGQCGACTVHVDGEATRSCLLTIGQAGERKITTIEGLSE-DNSHPVQQAWKEIDVPQCGYCQAGQIMTASAFLHSNPNPTSEDIRGAMQGNICRCATYTRIEKAVSLAAEKM------S
MG-KITFLLNDEPVTVYADPAESLLHLLRDRLGCMSPKEGCGRGECGACTVLLDGKAVNSCLVPAGKAAGKNIRTIEGISDGKSVHPLQRAFVEKGAVQCGFCTSGMIMSAYALLAENPAPRQEEVKRAISGNLCRCSGYKQIEEAIMTAAEEMNEKEQEE
MP-TFNLKINNETHTVEADMDTPLLWVLRDQIDLVGTKFGCGIGQCGACTVHVDGNAMRSCLLQVSQAEGMNITTIEGLSE-DGTHPVQEAWKEIDVPQCGYCQSGQIMTASAFLSKNPNPSDSQIRNAMHGNICRCASYNSIEEAVKVAADKL------S
MKETFSFLLNENPTELTVDGGRMLLWVLRTDLGLTGTKYGCGEGHCGACTVLVDKEPVRSCRFPIEAVRGKEVMTIEGLSRNGDLHPLQKAFISHDAMQCGFCTSGMLISAYGLLIKNPQPTRAEMIRAMDGNLCRCGSYGRIIQAIQAAGQEMK--KGVK
MA-TFNITINGKEKTIEADPSTPLLWILRDHLKLVGTKYGCGISQCGACTVHFNGSAVRSCQLPISSAADNEITTIEGLSE-NGDHPVQQAWLEIDVPQCGYCQAGQIMSASALLKRNPSPSDREIENAMDGNICRCGTYTRIKAAIKKASNTE-----IV
MTRTISVTVNGVPRKATVPVRRLLSDALRHDLGLTGTHVGCEHGVCGACTVIVDGDPVRSCLMLAVQVDGSSVQTVEGLARDDALHPVQEAFRECHALQCGFCTPGFLMTIAAGLESRNSASEEEVDELIGGNLCRCTGYANIKKAVRHAAAAMKD---DA
MSHQVTVTVNGVTRRGQTPARRLLADFLRMDLGLTGTHLGCEHGVCGACTVLLDGAPVRSCLIFAVSTDGHSVTTVEGCCDPDELGPVQQAFQECHGLQCGFCTPGFITTIAAYLEENPKPTEEEAREAIGGNLCRCTGYQNIVAAVLRAAEILNEEAPHE
MA-NFNLKVNGKKSTVTADDDTPLLWVLRDELNLVGTKFGCGIGQCGACTVHVDGVAMRSCSIPASRLEDSEITTIEGLAN-ENLNPVQEAWKELDVPQCGYCQAGQIMTATSFLKQNPNPDNETIRNAMNGNLCRCASYNRIEKAVALAAKKL------S
MK-KYTIKVNHKPYDVEAEPDVPLLWILRDYLGLKGTKFGCGIAACGACTIHLNNNPVRSCQLRISTIAGAQITTIEGIGA-DAPHPVQEAWVELQVPQCGYCQSGQIMSAVALLARKPMPSDKDIDAALAGNLCRCGTYDRIRKAIHLAAGNP------K
MA-THQLNINGKQMTVEADADTPLLWIIRDQLKLYGTKYGCGIAQCGACTVHIDGTPVRSCVVPIERIQNRDVVTIEGLSE-NGDHPVQEAWKEIDVPQCGYCQTGQMMSAAALLERIPQPTDEEIHRAMKGNICRCGTYPRIMKAIKSAAKIQ-----EA
MA-EFNITINGKKLKVDVDPSTPLLWVLRDHLKLVGTKYGCGIAQCGACTVHLNGSAVRSCQIPISSVTDNKVTTIEGLSE-NGDHPVQEAWLEHDVPQCGYCQAGQIMTAAAFLKSNPKPSDEEIETAMNGNICRCGTYTRIKAAVKTASNSH-----IV
M---ITLNVNGQTHELDIPPDAPLLWVLREKLQLTGTKFGCGQSLCGACTVHVDGEATRSCVTAVSEVEGKKVVTVEGLVP-RWMDPLKEAWLAEEVPQCGYCQPGQLMAAAALLVKNPEPSDAEIDAGMSGNICRCGTYPRIRKAIRRASRSAAE-GRGV
M--PTTVTINGTKQTCDAPPEMPLLWVLRDVLGLTGTKYGCGAGLCGACTVHLDGVAVRSCTLPLSRVEGKRVTTIEGLSP-DGTHPVQQAWKLEDVAQCGYCQPGQMMAAAALLAAKPKPTEEDIASALAGNLCRCGTYQRIRAAVQRAATLQKG-EKRS
M--QLEFTCNGRPVRMQADGSMRALDLLRDLLGLTGTKEGCGRGECGACTILVDGSPVNACLLYAAKLQGRAVLTVEGLAKGEVLHPLQEAFLEEGAVQCGYCTPGLLLSSKALLDRVPHPTDPEIEQALSGNLCRCTGYAKILKAVQRAADRAGRREAGR
MA-NYNLKINGQNYQVDVEDDTPLLWVLRDHLGLVGTKFSCGIAQCGACMVHINGESTYSCTLPVSSVGSDEVTTIEGLSK-NGDHPVQKAWDEIDVAQCGYCQAGQIMQAAAFLRKNPNPSMEEIENAMNRNLCRCGTYHKIREAVALAAKT-------K
MA-TYQLTINGKQQTVEADADTPMLWVLRDHLDLKGTKFGCGIAQCGACTIHMDGNAVRSCSIPVSAVSNAEITTIEGLSK-KADHVLQKAWVEHDVPQCGYCQAGQIMNAAALLQRNSSPSMDEIETAMNGNLCRCGTYNKIKAAISSAASN-------L
MS-RINVNVDGIGRSDEVEPRLLLVHYLREKLGLVGTPIGCDTSNCGACTVLLDGRSVKSCSVLAVQADGATITTIQGLAN-GSWHPVQTAFKECHGLQCGYCTPGMVLSAVDLLAANPDPSDSEIREGLEGNICRCTGYQNIVKSVRHAADLI--QEAGK
M-IDISLRVNGEYFEVSIEENLRLIDLLRDELKLLGTKEGCGEGECGACTVIMDGETVNSCLIMAFQANGSNILTIEGMEKDGKLHPIQQAYIDAGAVQCGFCIPGMVLSTKALLDKNPNPTRAEIREGISGNLCRCTGYNKMLDATEKAIKYME---EEK
MNHSIQLKVNGKDYHLELLPWTSLLDTLREEIQLTGTKKGCDHGQCGACTVIVDGKRILSCLTLSVMKDGSEITTIEGVADGENLHPIQKAFIECDAFQCGYCTPGQICSAIGMLKEGKAKTREDVQELMSGNLCRCGANKGIIDAIMEVKKGA----YHE
MA-RFTLDVNGVKRTVEVAADTPLLWVLRDHLGLVGTKYGCGVGLCGSCTVLVDGEAERSCSVAVSQVVGKKILTIEGLG---GQHPVQEAFVAEDVPQCGYCQSGQVMQAVALLSKNPHPTPEQVAAVMGDILCRCGTYDRIAKAVARVAR--------R
MA-QYNLNINGKTHQVDVDPNTPLLWVLRDHLDLVGTKFGCGIAQCGACTVHVEGNAIRSCSYPVSAIEDKKVVTIEGLSE-KGDHPVQKAWLEHDVPQCGYCQSGQIMTAVSLLNQNSNPTDEEISQAMNGNICRCGTYTRIKAAIKTASKS-------I
MP-NYTLTVNGKKLTVTADADTPLLWILRDDLNLVGTKFGCGIAQCGSCTVHIDGFATRSCQLQVSMLDDAKITTIEGLSE-NGKHPVQEAWKEIDVPQCGYCQAGQIMTAAAFLAENKKPTEEEIREAMHGNICRCASYNRIEKAVKVAAKKM------S
M--KVAFKVNGRSTTVDVAADTPLLWVLRDALDMKGTKYGCGAGLCGACTVHFNGAPTRSCSLPVSAVQGASITTIEGLSP-DGTHALQRAWDELDVPQCGYCQAGQIMAAAGLLARNAKPTDADIDAAMNGNVCRCATYLRIRQAIHRAAELKAQTEAGK
M----NLVVNGVEHTLEIDPRTTLLDALREQLGLTGAKKGCDHGQCGACTVLLDGRRVNSCLVLAISQQDARVTTVEGLGTEAEPHPLQRAFLEHDGYQCGYCTPGQICSAAGMLDEVARGDDAEIRERMSGNLCRCGAYANMVPAIAEAA--------GR
M-------INGKPHSVEAPDTMPLLWALRDLLDFNGTKYGCGKGLCGACTVHVNGEAVRSCVTPISSLQNKEITTIEGADGNTLLKTVQEAWYDEDVPQCGYCQSGQIMNAAAFLSKNKNPDDDAINTAMNGNLCRCGTYVRVRRAIKKAAEKINGQGSEN
MP-TYQINVNGESRTVDVTEDTPVLWVLRDHLDLVGTKYGCGIGQCGACTIHVDGTAMRSCSLTLSQIDGKSITTIEGLSE-DGTHPVQKAWKEVDVPQCGYCQAGQIMTASAFLESNENPSEDDVKNAMHGNICRCASYTRIHKAVMIAAENM------D
M--KITVKVDGTTYTDDVEPRTLLVFYLRETLGKTGTVVGCDTSNCGACTVLMDGRSVKSCNVLAVQADGHEVTTIEGLAEGESLTPVQEAFRDCHALQCGYCTPGMIMQATDLLSSNPSPTEAEVRTGMEGNLCRCTGYHNIVKAVLQASGQGSTGGEQS
M----RLTVNGAQHHLGLDPRTTLLDVLRERLHLTGAKKGCDHGQCGACTVLLDGRRVNSCLILAITQPDAQVTTVEGLGHRGEPHPVQQGFLEHDGFQCGYCTPGQICSAVGMLDEVAQGADAEIRERMSGNLCRCGAYPNMVPAIREAA--------GR
MNVKISFELNGKQVDVETKPNKRLLDLLRDDFNLTGVKEGCGEGECGVCTVIMDGEIVNSCMVLAPQAEGSKITTIEGVSNENELDVIQEAFIEQGAVQCGFCIPGMILSTKTLLDKNDTPSEEEIKTSISGNLCRCTGYTKIVDGVKQAAKYRRE-KGNG
M---ITLLVNGTRLQTDAGVDTPLLWVLRDHLHMTGTKFGCGAGLCGACTVLVDGDPKRSCITPVGDVQDRAITTIEGIPE-N--HPLKQAWLAEEVSQCGYCQPGQIMSAVALMARTPKPADADIDRAMSGNLCRCGTYGRIRRAIHTASGTKPARGKTP
MGTSIALNINGSVKHVPVEPRTTLAEALRHELHLTGTKIVCDRGSCSACTVMLDGMPVNSCTTFALDAVDRKITTIEGLGDPEHLHPVQAAFVEHDGMQCGYCTPGMVMSCAALLERNPNPAAADVQQAISGNICRCGTYPKVVEAVLATARSR----KGA
M-KKISFVVNGKQETLEVDVRESLLEVLRNRLGYTGVKKGCGVGECGACTVLIDGIPIDSCIYLAVWAQGKNIVTIEGIAKNGELSKVQKAFIEEGAIQCGFCTPGYILTATALVESGKKYTREEIKRELSGHLCRCTGYQNIIKAVEKAL--------AD
MIATYSLNINGTSHEVDVAPGTSLLWVLREHLGLTGTKYGCGIAQCGTCTIHVDGNPVRACILQVDTMKGQQIKTIEGLSE-KGDHPVQQAWITAQAPQCGYCQSGQIMQAAALLETNPNPSREEIKSYMNGVLCRCGTYLRILKAIEMAKEQT---SKTS
MP-SHTFTVNGRSVTVDAPDDLPLLWVLRDLLGVRGPKYGCGVDVCKACTSHLDGADIRPCVVPVSACRGKTVTTIEGLANGDELHPVQEAWLEQDVSQCGFCQPGQIMAAVALLERTRTPTDEDIDAI--ANICRCGTYFRIREAIRSAAAR-------M
MDLTIEIEVNGTKIVKNVTPSTTLLELIRNELNLKGTKQGCDNGNCGACTVLMDGKPVNSCITLAAQADGKKILTIEGLSKEGSLDPIQKAFVDKGAVQCGFCTPGMVMSAKGLLDKTSHPDEQEIREAISGNYCRCTGYTKIIEAIKYCSENINDKEKEE
M--RVKFTVNGEERTADVWEGESLLYVLRERLGLPGAKNACEQGECGSCTVYLDDTPVCACLVAAGQVQDREVRTVEGLGSEGELDPVQRAFIERGAVQCGFCTPGLIVAAHDLIRRNPCPKDAEIREALAGNLCRCTGYEKIIDAVHTAAAHSRG-EATS
MPQPVNVVLNGKPVTLKVEPRTTLLRALRE-VGVTSVKRGCEEGECGTCTVLLDGKLQKSCMVLAVEAEGKKVVTSEGLGPDGELHPVQKAFVEEGAIQCGFCTPGMVLAAVDLLSRHPNPTDEQIKEGLSGNLCRCTGYVSIIRAVHKAAAML---KERS
MA-SYNIKINGQQKTVDADPDTPMLWVLRDKLDMKGTKFGCGIGQCGACTVHLDGNAVRSCQIPVSAVGGNSITTIEGLSE-KGDHPLQEAWKKHDVPQCGYCQAGQIMNAAAFLSKNTNPTYQEIQDATNGNLCRCGTYNKIKAAIATAAEQ-------L
MA-NYSLKINGETFNVDVEEDTPLLWVLRDHLGLVGTKYSCGIAQCGACTVHLNGEATFSCTLPVSSVGSDEVTTIEGLSK-EGDHPVQKAWNEVDVAQCGYCQAGQIMNAAALLKKNPSPSMQEIEDTMNKNLCRCGTYHKIREAVALAAKN-------K
MT-RISLTVDGAKVSDDVEPRTLLVHYLREKLGKTGTVIGCDTSNCGACTVHLNGTSVKSCNVLAVQADGGEVTTIEGLAKDGELHPVQAAFRECHGLQCGYCTPGMIMQSVALLQENPDPSEEEIRLGLEGNLCRCTGYHNIVRAVKEAAG------AQS
MA-HYKLQINGQSFEADVEADTPLLWVLRDNFGLVGTKYGCGIAQCGACTVHLNGNAVRSCSIPVSAVGTNKVTTIEGLSV-GGNHPVQQAWDEVDVAQCGYCQAGQIMSASALLAKNPKPTEEQIYTAMNGNICRCGTYHRIREAIILASSKV------K
MP-TYTLSINGKSHKIEVPAAMPLLWILRDELQYTGTKYGCGVGACGACTVQVDGQAYRSCLLNASFCEGKKVTTVEGLSE-DATHPVQQAWIELNVPQCGYCQSGQMMAATALLKEHPEPTDEQIDAVMSQIICRCGTYYRIRQAIHKAAELNS--LTRR
MKNKLRFYLNEKPVEVEVDAKDLLVDVIRGKFGFTGTKKGCSTGDCGVCTVLLDGEPVRSCIMLACMVEGKRVTTIEGIGDESNIHPIQQAFIEEGGIQCGYCTPGMILTTKALLDKKKDPSDEEIKTALSGNFCRCAGYSKIIKAVKTAGKNM------M
M--RITFQLNGKRIVCETAQNRTLLDLLRVDLGLTSVKKGCEEGECGSCTVLLDGMPVNSCLVLAPQVEGSRVTTVEGLEDDDLMVALRRAFMEDGAIQCGFCTPGMLISAYALLSENPNPTEDEVKTAIEGNLCRCTGYVKIIEAILDAAERM----PVE
M---ITLNINKKTYDVDVDPETPLLWVLRDNLNLVGAKYGCGLAQCGACVVHLNGEAVRSCVTKVSRAVGQKVVTIEGLSE-KGDHPLQKAWIELDVVQCGYCQAGQIMSAAVLLRENKNPTDADIDDAMAGNICRCGTYLRIRHAIKLAAENQ---RKGK
MTRQITVTVNGREYQASVEPRRTLADFLREDLHLPGTHLGCEHGVCGNCTVLLDGRSVRSCLMFAIQADGHEILTVEGLSSNGDLHPLQEAFWEHHALQCGFCTPAMLLTAYEYLRQNPTPSDEEIREAISGVLCRCTGYQNIVTAVRAAAASMTTRSVVD
MNENISFTLNDKAVSVNTDGERPLLWVLRTDLGLTGTKYGCGKALCGACTVIMDGMAIRSCVIPVSSVKGKTILTIEGLAKNGKLHPIQEAFAKHDALQCGFCTPGMILNAYSLLLSNPEPSRQDIIDGMEYNLCRCGAHTRIIRAIEEAAQEMK---GAR
MSVRVRLHVNGVPREATLPARRLLSDALRHDLGLTGTHVGCEHGVCGACTVLLDGRPVRACLLLAATVDGHEITTVEGLAADDTLHPVQQAFRECHGLQCGFCTPGFLTTIAAYLDENPDPTEDDALEAVSGNLCRCTGYQNIKKAVLRAAELRRQSEVRS
MP-LYKLQINGTTREIDVAEDTPLLWVLRDHLNLVGTKYGCGIAQCGACTVHFDGAATRSCVLPVSAIGNAKITTIEGLSK-EGDHPLQQAWDEVDVPQCGYCQAGQIMTAAALLKQTPHPTTAQIEQTMHGNICRCGAYHRIREAIKLASTK-------A
MA-KFNLNINGEEKTVDVDPNTPLLWVLRDHLHLVGTKYGCGIAQCGACTVHFNGAAVRSCQLPISSLEGSKIKTIEGLSE-NGDHPVQQAWLDIDVPQCGYCQAGQIMSASALLESNPNPTDEEIENTMNGNICRCGTYSRIKAAIKAASKSQ-----IA
MS-HFKLNINGKIREVEVDPTTPILWVLRDHLDLVGTKYGCGIAQCGACTVHLNGVAVRSCQLPISAVGSEKITTIEGLSE-EGDHPVQKAWLEHDVPQCGYCQAGQIMTASALLNQNTNPSDSDIDSAMHGNICRCGTYTRIKAAIKTAANSQ----DLN
ME-KYTITVNGKKQEVTASEDMPLLWVLRDLLSMKGTKFGCGQALCGACTVLVGEEATRSCSLPISAIGNQNITTIEGLSQ-DGDHPLQKAWVEHIVPQCGYCQTGQIMNAAALLKSNPNPSEAEIESAMAGNLCRCGTYNRIKDAIMTASK--------S
M----KLTINNHSYTVDVDPAMPLLWVLRDVLHLTGTKFGCGMAQCGACTVHLNGEAVRSCVTPVKRAEGQKVITIEGIGQ-QHLHPLQQAWAAMDVPQCGYCQSGQIMSAAVLLRENPHPTDEDIDAAMSGNICRCGTYPRIRQAIHHAAQLQNK-GGVQ
MA-NFNLKINGKTEQIDIDPTTPMLWVLRDHFNLVGTKYGCGIAQCGACTIHLGDTAVRSCQLPVSAVGEQQITTIEGLSE-NGDHPVQKAWVEEDVYQCGYCQAGQIMNASAFLKKNPNPTEKEIEVAMNGNICRCGTYLRIKKAIKTAASSE-----NA
MA-TYNLKINGKDQQVDVSASTPLLWVLRDHFQLVGTKFGCGIAQCGACTIHIEGIAVRSCQLPVSAVGEQKITTIEGLSE-NGDHPVQKAWIEHDVPQCGYCQAGQIMSATSLLNQNPNPSDIEIDEAMNGNICRCGTYTRIKKAIKTAANS-------K
ME-TFQITVNGKKQDVTADPEMPLLWVIRDLLAMKGTKFGCGQALCGACTVLVDNEAVRSCSYPISQVGDQKITTIEGLSE-DGDHPLQKAWVEHIVPQCGYCQSGQIMNAAALLISNPKPSESDLEAAMAGNLCRCGTYTRIKDAILTASQN-------S
M--QVSLTVNGEEVVREIEARLLLVHFLRDVLGLTGTHWGCDTSNCGTCVVWLDGRPVKSCTVLTAMAGGHEVRTVEDLARNGELDPVQRGFIECHGLQCGFCTPGMMMTARALLDANPDPTPDEIRTAISGQICRCTGYATIVRSVRWAAAYEAG--GAP
M---NSIRINKKEYTVDVDKEMPLLWFLRDYVGLTGAKYGCGVAQCGACVVHLDGEAVRACVTKMKRAIGKEVTTIEGLSE-NGDHPLQLAWKDVDVPQCGYCHAGQIMSAAVLLRERPTPTDQDIDDAMAGNICRCGTYSRIRKAIHQAAELQ---KQKG
MP-TYQLTVNGKEHTVEASEDTPLLWVLRDHLNMVGTKFGCGIAQCGACTVHVEGNATRSCSLPVASAVGMSITTIEGLSE-DGSHPVQQAWKEVDVPQCGYCQAGQMMTASAFLAKNPSPTEEEISEAMNGNICRCSAYNRIKKAVGVAAEKM------A
M----TLNINNTPYQVDASADMPLLWAIRDMVGLTGTKFGCGMAQCGACTVHVDGKPVRSCSFPVAAAVGKKITTIEGMKD-KITEAIQNAWVELQVPQCGYCQSGQIMSATALLKAKPNPTDADIDAAMQGNLCRCGTYQRIRSAIHRAAEMI------K
MAQSVTLKINGKEHHLDVLPWVSLLDALRENLHFTGTKKGCDHGQCGACTVLIDGKRVLSCLSLCVMKNDAEITTIEGIADGENLHPVQKAFIDHDAFQCGYCTPGQICSAIGLLNENKANTREEVQDLMSGNLCRCGANRGIINAVMAVKQGL-----YE
MA-NFNLKINGSTMAVDVDPATPLLWVLRDHLNLVGTKYGCGIAQCGACTIHLGDTATRSCMLPVSAVGDQEVTTIEGLSE-NGDHPVQKAWLDVDVPQCGYCQAGQIMTASALLKQNPNPSDSDIESAMNGNICRCGTYVRIKKAVKQAAQGG------S
MTETIQFELNGKPVSISYETDRILLTVLRTEFGLTGTKFGCGLGFCGACTIILDNEPVRSCMVPLSSVDGSKIITIEGLAKNGTLHPIQKAFMDHDALQCGYCTPGMIMNAYGLLIRNPEPSKQEIIEGMEENLCRCGTYNRIIMAIQAAAKEMKG-GMQI
M-LDVYLRVNGAEHHVRVPGRRLLSDALRHDLGLTGTHVGCEHGVCGACTVLLDGQPVRACLMFAATAQGSEITTVEGLGGPDGLGPVQQAFVECHGLQCGFCTPGFITTVSAYLDENPDPTPEEAREAVAGNLCRCTGYQNIVKSVCRAAEIRRGREEQA
MA-TYTLTINGARQTVEAPSDMPLLWVIRDLLGMSGTKFGCGQALCGACTVLLGDVAVRSCSLAIADVGEQPVTTIEGLSS-DGSHPLQKAWIDHIVPQCGYCQAGQIMNAAALLKRNPKPSEEEIDQAMAGNLCRCGTYNRIKDAILSTN---------S
MA-DFTLNINQRSYNVHVSPDTPLLWVLRDAIGLKGTKFGCGKALCGACTVHLDGNAIRSCSLPVSAVKG-KIVTIEGLSE-NGDHPLQEAWKEIDVPQCGYCQVGQIMSAAALLARKPQPSDEDIDTAMSGNICRCGTYPRIKKAIIMAAAKG----GAK
MNMKISFTINGKAQTVETDENTPLLWVIRDRLGLKGTKFGCGKAACGACTIHIDGGAVRSCSYAAKFAQGKSITTIEGLSKGKDLHPVQQAWMEEIVPQCGYCQPGFMMATAALLDKIPQPSDDDIDENIV-NVCRCGTYYRMRKAIHRAAKIK-----QG
MP-SYHLKINGESHAVEACENTPLLWVLRDHLDMVGTKFGCGIAQCGACTVHLDGNAVRSCSLPVSAVGEKSITTIEGLSK-DGSHPVQVAWKEIDVPQCGYCQAGQIMTASAFLAKNPDPSEEEIKNAMHGNICRCATYNRIQKAVALAAKKM------A
MA-TFNLTVNGKKHTVDVSPQMPLLWVLRDVIGLTGTKFGCGIAQCGACTVHIGDAAVRSCVYPVSSVGTEKVITIEGLSA-NGDHPVQKAWEEIDVPQCGYCQSGQIMAAAALLKSNPHPTDEEINDAMT-NICRCATYTRIKKAVKSL----------I
M--KVTITVNGKTHESEVEPRTLLVQYVRDTLGLTGTNIGCDTSSCGACSLHLNGESVKSCTLLAAQADGGTVTTIEGLANGDVMHPMQKAFMDNHGLQCGFCTPGMVMAAIGLLNENPNPTEEQVRIGLEGNLCRCTGYHNIVKSVLACANE-------K
MTSRIRLTVNGTLHELEVPDRKLLSDVLRQDLALTGTHVGCEHGVCGACTVQLDGEPVRSCLLFAVTAQGHEVTTVEGVGDDPNPSDVQQAFIDCHGLQCGFCTPGFVTTIDAYIDENPNPTEEEAREAVSGNLCRCTGYQNIVSAVRRAAELRAE--ASQ
MKKLIQMTINDRAYEVAVEPNKTLADLIRYDLGLTGTKKGCDTGDCGACTVILNGDPVNSCLVLAVQADNAVIETIEGLSTDDGLHPLQQAFVEKGAIQCGFCTPGMILSAKNLLDKNPAPTEAEIREGISGNLCRCTGYQKIFEAIEST---------RS
M--SITLIINKKKHTVDVDEDTPLLWVLRDTLNLVGTKFGCGIEQCGACTVHINGDAMRSCTLPVSLLKNAEITTIEGLSD-DNSHPVQVAWKEIDVPQCGYCQSGQIMTASALVNKNNNPSNDEIKQAMKGNICRCATYKRIEEAVYVAAKLT---QEKA
MS-TYQLKVNGAQKSVTVDADTPLLWVLRDELGLVGTKYGCGIGQCGACTVHVDGMAMRSCSMTPSQVEGKEITTIEGLSK-DGTHPVQQAWKEVDVPQCGYCQAGQIMTASAFLEQHPNPSEIEIKNAMHGNICRCGAYNRIYTAVEKAAKS-------S
MQLTIEVTVNGTTYRREVEPRRLLSDFLRHDLGLTGTHVGCEHGVCGACTILFDGEPARSCLMLAVQADGHTITTVEALAPDEHLHPLQQAFREAHALQCGYCTPGFLMSLLPFVETHANPTDEEIREALAGNLCRCTGYQHIVEAVKLACRLMHA--QEA
MA-SFTLQINGKPQTVEVAPETPLLWVLRDHLQMTGTKYGCGIGQCGACTVHLNGTAMRSCSLPVSAVGDKSITTIEGLSE-KGDHPVQQAWLEHDVPQCGYCQAGQIMTASAFLANTPKPTDAQIEAAMNGNLCRCGTYTRVKAAVKTASAKM------G
MNLPITLTVNDTDYSVDVSPDMRLVDLLREELGLLGTKEGCGEGECGACTIIKDGETVNSCLVLAAEADDSNITTIEGLGDEDNLHPLQESFIEYGAVQCGFCTPGMILSAKNLLDKNPAPNESEIKVGLSGNICRCTGYTKIIEAVKAVANRGG---DSS
MA-NFNLQINGKTHTVDVEGDTPLLWVLRDHLGLVGTKYSCGIAQCGACMVHINGEAVTSCMLPVSSIGSDKVTTIEGLSE-EGNHPVQEAWNEVDVAQCGYCQAGQIMVAAALLKKNPKPSTEEIENGMNRNICRCGTYHRIREAVALASSKL------K
MHSELSMTINGVPKSRTVKPWVSLLDYLREYLDLTGTKKGCDHGQCGACTVICDGKRILSCLTLAVMKEGSEITTIEGIAKDGELHPLQQAFIDHDAFQCGYCTPGQICSAIGMIAEGKAKTRSEVKELMSGNLCRCGANTNIIDAIMDVQKGA----GNE
MARVTELLVNGSRRRIDVDPDRTLLSVLRDDLDLTGAKFGCGEGQCAACTVLVDGVATKSCLTRIGSVGAKGVVTIEGLAPEGKLHPVQQAFLDADALQCGYCTPGMILGAVALLKRTPNPSESEIASGMNGHICRCGTYPRVVRAIRSAAGQG----GRA
MT-RIELKVDGATVSDDVEPRMLLVQYLREKLGKTGTVIGCDTSNCGACTVHLDGRSVKSCNVLAVQADGAEVTTIEGLATDGELHPVQAAFHECHALQCGFCTPGMIMQSVDLLKDNPNPSEAEIRVGIEGNLCRCTGYHNIVKAVQTAAGQK----TEA
MA-IYNLRVNGKKHEVEVEEDTPLLWVLRDHLGLVGTKYSCGIAQCGACMVHINGETVISCVMPVSNIGEDEVTTIEGLSI-NGDHPVQRAWDEVDVAQCGYCQAGQIMSAAALLKKNPSPSDQEIENGMNRNICRCGTYHKIREAVALASKI-------K
MRTNITLKVNRHQYSLDVLPWVSLLDALRDRLKLTGAKKGCDHGQCGACTVLCGGKRILSCMTLAVMKDGSEVTTIEGIANGDELHPLQKAFIEHDAFQCGYCTPGQICSAIGMLGEGKAHTRDEVKELMSGNLCRCGANVGIIDAIMEVREGG----NRE
MEIKIQFNLNGNDVSVTADPNKRLVDFLREDMGMTSVKEGCGEGECGACTIIYNGKAVTSCLMLAGQADGSTIVTLEGVSENGQLNYIQQAFVDAGAVQCGYCTPGMVLSAKALLDKKPDATDEEIRRAMSGNLCRCTGYSKIIKAVEMARDAKG--GVRE
MAHFISLTVNGVREYVEVPSNMTLLALLRERLGLTGIKDGCSAGECGACTVLMNFEPVNACLTLAVEAEDAVILTVEGLAQDNRLDPVQKAIIDHGATQCGFCTPGILLSARALLDRNPSPSEWEIKDALRGNLCRCTGYVRIIRAIQEAASGGSD--RSL
MSQEVTVTVDGETITRQVEPRLKLSDFLRYECDRNGVRVGCEHGVCGACTVQQDGTSVKSCLSYAVQADGAEIETVEGLDDDGSLHPIQEAFHETHALQCGFCTSGFVMATKELLEENPDPTREEIETGLADNICRCTGYQNIYEAVERAAEKM-----ED
MA-TFNLTINGESRQVDVDPSTPMLWVLRDHFKLVGTKFGCGIAQCGACTIHISDVAVRSCQLPVSAVGEQEITTIEGLSE-NGDHPVQKAWLEQDVPQCGYCQAGQIMSASALLKANPNPSDEEIDQAMDGNICRCGTYLRIKKAIKTASST-------I
MPISVKLNVNGKTYVRNLEPRLLLVEFLREELDLTGTHVGCDTTYCGACTVLMNGAAVKSCTVFAVQADGAEILTVEGLEKDGQLHPIQKAFGDSYGLQCGYCTPGLLISTYELLSHNKQPSDKQIRKAIAGNTCRCTGYQNIFKAIQLAAQNR----TRT
M--KIDFTINGKPTSVDVDPATPLLWVVRDELKLTATKFGCGMAMCGACTLHIDGEATRSCSVPVESIAGKNITTLEGLSESEKLHPIQQAWIEEQVPQCGYCQSGFMMAAAKLLKENPNPSEADIANSIT-NICRCGTQPRIIKAIKRAAEIS---NQKS
MA-LFNLKINGKTYKTDVDANTPLLWVLRDHLDLVGTKYGCGMAMCGACTVHVNGEATRSCVLPVSSVSNATITTVEGLSE-TGTHPVQEAWEEVDVPQCGYCQAGQMMTASALLAKNATPSDKEIEEAMVGNICRCGTYHRIHDAVKLAATKM-----KK
M--KVSMKINGVEYERDVEPRRLLVHYIREDVGLTGTNVGCDTSSCGACTVLMDGKSVKSCTVLAVQAEGAEITTIEGLAEPDTLHPLQRAFQECHGLQCGYCTPGMVMASLSLIKENPGLDERKVREGLEGNLCRCTGYHNIVKAVLQAADEMG---VKA
MEILVSMTVNSRPITVSVKPYARLIDVLRNELDLTGTKEGCGVGECGACTVIIDDRNVNSCLVLAASMEGKEIITIEGLADEEKLHPLQDAFIKHNAVQCGFCTPGLLLSAKSLLDKNSKPTRDEIKVAISGNMCRCTGYEQVIDAIEEVGSKAK---NDI
MP-NYTLKVNGEDRQVDATPETPLLWILRDDLQLVGTKYGCGIGSCGACTVHVDGAAMRSCQTPISKVGTSAITTIEGLSE-DGSHPVQRAWLEHDVPQCGYCQSGQMMSAASLLSNTPNPSDAEIDAGMSGNICRCGTYTRIHAAVKTAAKLS----PNS
MA-EYTLKINGKSYTTNAPEDMPLLWVLRDLLELRGTKFGCGAGLCGACTVHLEGAAIRSCSFPVSAVGSQAITTIEGLSE-NGDHPLQKAWQEHGVPQCGYCQTGQIMNAAALLKQNPKPSETEVEKAMQGNLCRCGTYTRIKSAILSVSN--------D
MA-TITLTINGEKRTVNVESDTSLLWVLREHLGLTGTKYSCGKSYCGACTVHLDGVPIRSCTTPVSVAEKRTITTIEGLST-NGDHPLQKAWVEEQVAQCGYCQSGQIMQAAALLASNKKPSREEIINQMSGVLCRCGTYMRILKAIERAAKE-------I
MKCDITLFVNKEQYSMTIPVNRTLLQVLRDDLELMGTKYGCGTGECGSCTVLMDDKPILSCLTLAAVMHKKNITTIEGLEEDGVLHPVQEAFVEKNAVQCGFCTPGMIMKSTALLAKNSNPTEAEIRSHLEGNICRCTGYVKIIDAVQYASKQM-----DK
MP-DLTLNINGKDLKVSSPNDEPLLSVLRNRLDLTGTKYGCGEGQCGACTVLINGRAMRSCLTPVSAAVGKKIVTVEGLAADGKLTKVQQAFVDEEAFQCAYCTSGMVMAATALLAINAKPSEEEIIRHMEGNVCRCGTYPRIIAAIQRAAG------GAR
MSATITVTVNGKSYTSEVEPRTLLVHYLREHLNLTGTHIGCDTSQCGACVVLVDGVSVKSCTMLAVQADGANVLTIEGLAQNGQLHPLQEGFWECHGLQCGYCTPGMIMAAYDLLQRNPEPTDEEVRHGLEGNLCRCTGYHNIVRAVQYAAAKMRSEEVPA
MEMKISFALNGKPCQVEVKPHQRLLDMLRDELRLTGTKEGCGIGECGACTVILDGRAVTSCLVPAPSVDGRNVVTIEGVGCDGKLDPVQEAVLENHALQCGFCTPGFIMSAKALLDENPDATREEIRRAISGNLCRCTGYEQLTDAIYQAAGELKKRMEKL
M--QVTVSVNGEEHVREIEPRLLLVHLLRDELGLTGTHWGCDTSNCGTCVVLVDGEPVKSCTMLAATAAGHEITTVEGLERDGQLDPVQQGFHEQHGLQCGFCTPGMMLTARALLDRRADPTDQEIREAISGQICRCTGYSTIVRSIRWAAEHPAGEEVSP
M--EFSLKVNKKNYTVDVEAGTPLLWVLRDELQLMGTKYGCGVGQCGACTVHLDGEAQKSCQTMVELAEGVEITTIEGLSE-KGDHPVQEAWKDIDVPQCGYCQGGQMMKASAFLAKNPSPNKDEIRMAMQTNICRCASYNRIEKAVAVAAEKL-----TK
M--EVTITINGEEQKHDVEARTLLVHYIREHAGLTGTNIGCDTSSCGACSVHLNGEAVKSCTLLAAQADGQEVRTIEGMAAADTLHPMQQAFMENHGLQCGYCTPGMVMAATSLLDENANPTEEEVRLGLEGNLCRCTGYHNIVKSVLAAA--------SA
M--KVTINVNGTDYTREIEPRTLLVHFLRDDLGLTGTHWGCDTSNCGACVVLMDGEAAKSCTVLAATAAGHRIRTVEGLEVDGVLDPIQQGFTEEHGLQCGFCTSGMMMTARAFLDAAPDPTDEEIREAISGQICRCTGYATIVRSIRRAAETEKE--LPA
M-TEIHFTLNGESIEHEVEVNKTLLKMIREDFDLTGAKEGCGAGECGACTVIMDGRAVNACLVLAVEAEGCDLLTIEGLSDQNELDPLQSAFIENAALQCGYCTPGMIMTAKALLNENPHPTETEIKAGISGNLCRCTGYKKIIEAIQSVADQN-----KA
MSREISLTVNGDDVTTEVEPRLKLSDFLRHHVDLNGVRVGCEHGVCGACTVSVDGDLVKSCMMYAVQTDDSEVLTVEGLGADGSLHPVQEAFHEEHALQCGFCTSGFVMSARDLLADNPDPSQEEMEAHLSSNICRCTGYQNIYDAVERAADKM----EGD
MSQEISLTLNGESITAEVEPRLKLSDFLRNHQHIRGVRVGCEHGVCGACTATLDGRNVKSCLVYAVQADGSEVETVESLADDGELHPIQEAFHEEHALQCGFCTSGFVMATRELLDEHPDPTDEEIRTGLADNICRCTGYHNIYDAVRRAADEMEGTEADD
MA-RFELLVNGTRHTVDVPPDMPLLWVLRDVLGLTGTKFGCGKALCGACTVHLSGTPVRSCVLPVSAVVGQPITTIEGLDP-EGNHPLQRAWRELNVPQCGYCQAGQLMTAAALLRQNPNPTDDDIIAAMGGNLCRCGTYHRIRQAIHRAAEIMRQ-EGTQ
MPDTISFTLNGQPVRLDTDRSRTLLWVLRTDLGLTGTKFGCGEGHCGGCTVLVNQRAARSCIYQLKDVAGQEVVTIEGLAPDGRLHAVQQAFIEHDALQCGFCTPGMILEAVSMLHANPRPSRAEIIRDLEQNFCRCGAHPRIIEAVHAAAEKQ----GGM
MA-TIQLTVNRKAYEVDVDPQMPLLWVLRDVIGLTGTKFGCGIAQCGACTVHIDDAAVRSCAIPVESAANQSITTIEGLSA-DGSHPVQRAWEQIDVPQCGYCQAGQIMTAVALLKKNPNPTDEAINESMT-NICRCGTYNRIKKAIKLAAEG-------A
ME-QITLYINGEERQVEIGPMDTLLHVIREVLGLTGTKEGCGEGDCGACTVLVDGKTVNSCIYPAIQADGCQVMTIEGVERDPELAKIQKAFVDHGAVQCGFCSPGMILATCALLRENPNPTEAQIRRGLSGNLCRCTGYQAMVDAVESLTGR------ER
MTSVVRFSVNGEARTFEGDAQTPLLWVLRDTLKLTGTKYSCGIGLCGACTVHMDGQPVRACATPVSSVAGKKIVTIEGLAPADDEHPLQTAWKKHQVPQCGYCQSGQIMQAAALLATRPNATEAQIETYMEPILCRCGTYQRIRAAIKDAQAAG----RQG
