# Supplementary material for: Inter-protein residue covariation information unravels physically interacting protein dimers
Source: BMC Bioinformatics. 2020 Dec 17;21:584. doi: 10.1186/s12859-020-03930-7 (PMC7745481; doi:10.1186/s12859-020-03930-7)
Supplement: Supplementary file 5 — Additional file 5. Final ER-MSAs at different ASA thresholds. Available on Mendeley data (http://dx.doi.org/10.17632/9bk2r55286.1). [file 12859_2020_3930_MOESM5_ESM.zip › Additional file 2/Final ER-MSAs/Negative ER-MSA dataset/ASA0.0/single_MSAs/1ep3-A-1qop-A/1ep3-A-chain/MSA_IDs.txt]

sp|P54322|PYRDB
tr|D5WY07|D5WY0
tr|A0A1U7ECU8|A
tr|A0A0J1FAW1|A
tr|A0A1R1MKZ5|A
tr|E8T3K1|E8T3K
tr|A0A074LQC0|A
sp|B0TGQ8|PYRDB
tr|A0A0D1XU75|A
tr|A0A1G1DW78|A
tr|D3EAH8|D3EAH
tr|A0A1F9PSZ5|A
tr|A5D199|A5D19
tr|A0A023DC55|A
tr|A0A1W1W390|A
tr|A0A1S1V9J1|A
tr|D5X7V7|D5X7V
tr|A0A1M4TT68|A
tr|A0A124FCY6|A
tr|A0A1G0M095|A
tr|A0A1X7MYN1|A
tr|A0A1W9W3C5|A
tr|A0A1X0YE93|A
tr|A0A0F2Q704|A
tr|A1HPN3|A1HPN
tr|A0A101F7D3|A
tr|M7NHE1|M7NHE
tr|U2VC01|U2VC0
tr|D7CLN6|D7CLN
tr|R7N2Z0|R7N2Z
tr|U2WCQ7|U2WCQ
tr|A0A143Y8S0|A
tr|A0A0C2HWI8|A
tr|A0A1J5IL50|A
tr|A0A133YGB8|A
tr|A0A1M4VWA5|A
tr|R6YK34|R6YK3
tr|R9JJV8|R9JJV
tr|A0A1U7PLK3|A
tr|E6U5E3|E6U5E
tr|K0J3I4|K0J3I
tr|B8FHT8|B8FHT
tr|A0A0Q3S339|A
sp|B0KA32|PYRDB
tr|A0A0K8JI75|A
tr|A0A1M6DLY0|A
tr|G5ICK6|G5ICK
tr|A0A1Q3QKM8|A
tr|A0A165X846|A
tr|F0T0H7|F0T0H
tr|A0A1M7F5A2|A
tr|A0A0Q1AEA5|A
sp|Q8R9R7|PYRDB
tr|A0A1I1WHV8|A
sp|B1YIR7|PYRDB
tr|C0CVL1|C0CVL
tr|D9QPJ4|D9QPJ
tr|A0A1Q9YD11|A
tr|A0A1G4G7R4|A
tr|R5XTU8|R5XTU
tr|F9DPH0|F9DPH
tr|S2XSA5|S2XSA
tr|A8ZZE6|A8ZZE
tr|A0A133XRB7|A
tr|A0A1V4ML06|A
tr|A0A1M6T129|A
tr|R5R5H5|R5R5H
tr|R7BNN5|R7BNN
tr|R6X629|R6X62
tr|W2CN81|W2CN8
tr|Q67PZ8|Q67PZ
tr|A0A1M6G7K8|A
sp|B1I4M6|PYRDB
tr|F2F689|F2F68
tr|A0A1U7NKW4|A
tr|A0A0L8VCW9|A
tr|A0A1C0YKC6|A
tr|W4F141|W4F14
tr|A0A1D8GG18|A
tr|R5P664|R5P66
tr|A0A098C045|A
tr|D7GTZ1|D7GTZ
tr|A0A1C0AC16|A
tr|A0A1H3IAT0|A
tr|A0A1L8PCG2|A
tr|A0A075LI29|A
tr|A0A1G0YIF6|A
tr|K7RN02|K7RN0
tr|A0A0J1G413|A
tr|A0A0A2THY0|A
tr|A0A0K0G789|A
tr|A0A1H6RWU7|A
tr|A0A140DRL9|A
tr|A0A101V989|A
tr|J4TGE3|J4TGE
tr|F3ZXU2|F3ZXU
tr|V7I6L6|V7I6L
tr|C4ZG02|C4ZG0
tr|A0A1M5BI42|A
tr|A0A1W2BX67|A
tr|E3HDR1|E3HDR
tr|C0GF14|C0GF1
tr|A0A1M7Y442|A
tr|A0A0R2HDV6|A
tr|H1HSJ4|H1HSJ
tr|A0A1T5DBA1|A
tr|I3VW17|I3VW1
tr|E1QKM2|E1QKM
tr|A0A0K9IAW2|A
tr|A0A1B9F6L0|A
tr|A0A0U4G4Z3|A
tr|Q3Z6R6|Q3Z6R
tr|A0A101VND2|A
tr|W0EER3|W0EER
tr|A0A1R0IQN6|A
tr|A0A1M6HIU2|A
tr|K4LHW0|K4LHW
tr|A0A150YEP6|A
tr|A0A1M5X583|A
tr|A0A1G9MPL1|A
tr|A0A1S9CBF0|A
tr|A0A172RYE3|A
tr|A0A061P7I1|A
sp|O66461|PYRDA
tr|H1CXS7|H1CXS
tr|A8UZ34|A8UZ3
tr|F2JN86|F2JN8
tr|A0A0D2HMT6|A
tr|G9YHD6|G9YHD
tr|A0A1W1VGX8|A
tr|A0A1M4T0N4|A
tr|A0A1W2BDY3|A
tr|M1Z213|M1Z21
tr|A0A0S2W5Z2|A
tr|A0A143PGV6|A
tr|B4U9W8|B4U9W
tr|G2LJW6|G2LJW
tr|A0A0Q3SRC2|A
tr|K2GC56|K2GC5
tr|R5NGL3|R5NGL
tr|Q1IUQ6|Q1IUQ
sp|B5YJH1|PYRDB
tr|A0A1W9LG66|A
tr|A0A1L6LNN6|A
tr|C0QU30|C0QU3
tr|A0A0J7HU34|A
tr|A0A133ZCN8|A
sp|Q3AC05|PYRDB
tr|A0A0P8W557|A
tr|I0AK18|I0AK1
tr|A0A154BV90|A
tr|A0A078M248|A
tr|R5LWY5|R5LWY
tr|A0A0M2NFW6|A
tr|A0A1M6T7D7|A
tr|A0A117L4X9|A
tr|A0A1M6EVT8|A
tr|A0A136Q2A3|A
tr|D3DGD0|D3DGD
tr|A0A1Q2HS37|A
sp|Q01YA2|PYRDA
tr|C1F4C8|C1F4C
tr|A0A127FEY3|A
tr|A0A142YB78|A
tr|L0D6W5|L0D6W
tr|A0A1A6C499|A
tr|A0A0F7K2F5|A
tr|A0A1P8WFF3|A
tr|A0A0G3EIM3|A
tr|A4A2Y8|A4A2Y
tr|A0A0F7HNM8|A
tr|A0A132MGZ8|A
tr|A0A1Q6ZA82|A
tr|A0A0K2DEF7|A
tr|A0A0N7KB51|A
tr|A0A1T2L3V3|A
tr|H0A1V1|H0A1V
tr|A0A0S8B3W3|A
tr|A0A1Q3NXQ6|A
tr|E6MJT2|E6MJT
tr|A0A1J4YQF5|A
tr|G4E1I4|G4E1I
tr|A0A1M5LPM6|A
tr|D5SRT3|D5SRT
tr|A0A1M6Q7N9|A
tr|L0H2P0|L0H2P
tr|F2NMH1|F2NMH
tr|A0A1U7GKH6|A
tr|A0A1U7JHN8|A
tr|W0TIU9|W0TIU
tr|A0A1U7CQP7|A
tr|K0C2R1|K0C2R
tr|A0A0B2BBN3|A
tr|A0A0P9C8R1|A
tr|B0ULA2|B0ULA
tr|Q47R20|Q47R2
tr|A0A1M4TKQ8|A
sp|Q8U0P6|PYRDB
tr|A6CAS2|A6CAS
tr|A0A067A130|A
tr|A0A1Y5RBT2|A
tr|F7NJ01|F7NJ0
tr|A0A1Q4URA1|A
tr|A0A1J5UEN4|A
tr|A0A0M0BWS8|A
tr|A0A142XRY6|A
tr|D2B6K4|D2B6K
tr|A0A0G3WJH7|A
tr|A0A0Q7JMD4|A
tr|A0A0C2JPH2|A
tr|D1A830|D1A83
tr|A0A0Q7TTR0|A
tr|A0A1B1YR36|A
tr|A0A0Q5VUU2|A
tr|A0A1V0AKJ0|A
sp|B1GYY3|PYRDB
tr|E3PUS7|E3PUS
tr|E4U7H2|E4U7H
tr|D5QF79|D5QF7
tr|A1AV53|A1AV5
tr|W0DTL1|W0DTL
tr|A0A0J1G4P2|A
tr|C9RBA2|C9RBA
tr|A0A151EDM4|A
tr|W0PF15|W0PF1
tr|A0A0K1F4T8|A
tr|A0A171BB71|A
tr|A0A1E8CZQ1|A
tr|A0A0F0HTK5|A
tr|A0A0F0EKX7|A
tr|F6BAC8|F6BAC
tr|A0A101DQT8|A
tr|Q12WM9|Q12WM
tr|A0A0M3BN85|A
tr|A0A1G0P3L9|A
tr|A0A1H7YIG1|A
sp|O27281|PYRDB
tr|A0A1Q7BGV0|A
tr|K6VLS2|K6VLS
tr|E3GWH5|E3GWH
tr|A0A127F5I5|A
tr|Q0EXB9|Q0EXB
tr|Q6M033|Q6M03
tr|A0A1J4XEQ2|A
tr|F8ABC6|F8ABC
tr|D5E722|D5E72
tr|A0A0Q9LVD6|A
tr|L0KYA8|L0KYA
tr|T0LT71|T0LT7
tr|A0A1P8UW25|A
tr|F7XP45|F7XP4
tr|A0A1Q7M004|A
tr|A0A1X7L9G1|A
tr|A0A1Y3GJC1|A
tr|A0A0F7ID87|A
tr|D7E6C8|D7E6C
tr|A0A101J105|A
sp|O29513|PYRDB
tr|A0A0N8W7V6|A
tr|Q2FP82|Q2FP8
tr|A0A0X8UYX4|A
tr|Q2NEG1|Q2NEG
tr|A0A179D701|A
tr|G7VAC6|G7VAC
tr|A0A1Q3NHK3|A
tr|M5A1S1|M5A1S
tr|D3S110|D3S11
tr|Q1AVZ1|Q1AVZ
tr|J0RZS7|J0RZS
tr|E1RJ08|E1RJ0
tr|A0A1Q7PMN8|A
tr|A0A0R2P684|A
tr|M9SDI0|M9SDI
tr|I4BVH1|I4BVH
tr|A0A0N8W6E7|A
tr|A7I7B7|A7I7B
tr|D3FE09|D3FE0
tr|A2SR11|A2SR1
tr|A0A1Y1SQW1|A
tr|B8GJX8|B8GJX
tr|I0I5K6|I0I5K
tr|H1Z3S9|H1Z3S
tr|A0A0U5B024|A
tr|A0A0D8FTT5|A
tr|E3CYD5|E3CYD
tr|A0A0C7P044|A
tr|A0A1J0LMT6|A
tr|C0DWV3|C0DWV
tr|A0A1D9B9K6|A
tr|A0A109RUS4|A
tr|C1D530|C1D53
sp|Q8TXU6|PYRDB
tr|A0A163C7R7|A
tr|A0A0Q9EAN8|A
tr|A0A0F3KNJ8|A
tr|W5WE93|W5WE9
