# Supplementary material for: Inter-protein residue covariation information unravels physically interacting protein dimers
Source: BMC Bioinformatics. 2020 Dec 17;21:584. doi: 10.1186/s12859-020-03930-7 (PMC7745481; doi:10.1186/s12859-020-03930-7)
Supplement: Supplementary file 5 — Additional file 5. Final ER-MSAs at different ASA thresholds. Available on Mendeley data (http://dx.doi.org/10.17632/9bk2r55286.1). [file 12859_2020_3930_MOESM5_ESM.zip › Additional file 2/Final ER-MSAs/Negative ER-MSA dataset/ASA0.0/single_MSAs/1ep3-A-1qop-A/1ep3-A-chain/MSA_ready_for_MI.txt]

MTENNRLSVKLPGLDLKNPIIPASGCFGFGEEYAKYYDLNKLGSIMVKATTLHPRFGNPTPRVAETASGMLNAIGLQNPGLEVIMTEKLPWLNENFPELPIIANVAGSEEADYVAVCAKIGDAANVKAIELNISCPNVKHGGQAFGTDPEVAAALVKACKAVSKVPLYVKLSPNVTDIVPIAKAVEAAGADGLTMINTLMGVRFDLKTRQPILANITGGLSGPAIKPVALKLIHQVAQVVDIPIIGMGGVANAQDVLEMYMAGASAVAVGTANFADPFVCPKIIDKLPELMDQYRIESLESLIQEVKEGKK
MS--DRLSVQVGPLRLKNPVMPASGTFS--PDLAEWIDFDQLGALVTKSVTWHPRAGNPGPRCIETPAGMLNAVGIQNKGVENFVIDQLPVYRRW--KTPLVVSISGESPEGYARLAHRLTV-PGVQAIEVNISCPNLEVGGWSPAMEADGTYRTIRAVREATDLSIWAKLTPNTGDMVSVARAAQEAGADALVVANTLIGMAIDPHTKRPKLGNVTGGLSGPAVKPIILRMVYQIYPHVSIPIIGCGGISRVDDVLEYLLAGARAVQVGTYNFVNPRGMTEIIRDLEEYVEREGLKSITEIVGQANKSEP
M---NRLSVSLPGIELRNPIMPASGCFGFGEEYAKFYDFSKLGAIMAKSATLNERVGNALPRVAETPNGMLNAIGLKNPGLDVILAEKYPFLAKY--DVPIIANVAGSTEEEYVAVCSRISEAPNVKAIELNISCPNVKEGGVAFGTDPEVAARLTRICKAATNLPIYVKLSPNVTDIVAIAKAVEAAGADAITMINTFTGMAIDVKTRKPVLGNITGGLSGPGIKPIALRMIYQVSRAVDIPIIGMGGVASVDDALEMLMAGATAVAVGTANFVDPYICPKIIDGLESRMDELGIDSIQSLIEEVKARFE
MAAEIDLGVRLTGLELKNPVIAASGTYGFGREYDLYCPVETWGGIAVKGITPEPRLGNPVPRLAETPAGVLNAVGLENPGLEEFLKSYLPRLADL--PTAVIVNISGFSVEDYALLARSLGREKGIAALEVNISCPNVRHGGLQFGTDPGSAEEVVAAVRRETDLPVIAKLSPNVTDIRELARAVERGGADIISLINTLVGMSIDVEEKRPVLGNVFGGLSGPAVRPVAVRMVWEVYQAVDLPIIGMGGITCWQDAVEFMLAGADAVSIGSGNFVNPLVPSEVLAGLESYCRRHGFSSVRELTGLAQS-KS
M---ADISVELFGIKFETPVWTASGTFGFGLEYEKYTDLNRIGAVCVKGLSIKPKEGNPPPRIWETPCGMLNSIGLQNPGVHHFIEKVLPKLKKY--RFKIIANIYGTTYDEYRAVAEALKGVEGVHAVEVNISCPNVKKGGLAFGTDPEEAAKITEIVKEATDKPVIMKLSPNVTNIVEIAKAVEEAGADAISAINTLLGMAIDIRTQKPKLKNVVGGLSGPAIKPVAVRMVYQIARAVSIPVIGIGGITTWQDAVEFFLAGASAVQVGTANFLNPNTAVEIAEGIKKYLEDNGYSCIEEIKGKVK---V
M-----LKVKLFGVEFENPVWTASGTFGFGLEYAPYLDLNRVGAVCVKGLSVKPREGNEPPRIWETPCGMLNAIGLQNPGVEYFVEEIVPKLKEY--RCRVIANIYGSTVEEYRAVAAALKGVDGVDAVELNVSCPNVKKGGLAFGVDPVEAARVTEAVKSVCDKPVIVKLSPNVTDPVEIAKAVESAGADAISAINTLLGMAIDIRKRKPRLKNRFGGLSGPAIKPVAVRIVYQVSKAVSVPVIGIGGITTWEDAVEFFLAGASAVQVGTANFFNPKAVEEIVAGIENYMREEGFKSVGEMVGALR---E
M----DLSVNIGSLKLKNPVMPASGCFSFGKEYADFYDLSQLGAIVVKATTLEPRLGNPTPRVAETPGGMLNAIGLQNPGVEKVIAEELPHLRKY--DIPVIVNVAGTTVEDYVAVTERLMDSEDVDAIEVNISCPNVKCGGIQFGTDPAQAAHVTESIKKVSKVPVIVKLSPNVTDIVSMAKAVEAAGADAISMINTLVGMSIDLNRKKPLIANGVGGLSGPAVKPVAVRMTYQVAQAIQIPIIGMGGIMDGEDAIEFLMAGAAAVAVGTANFVNPLACPEIIDGIRQYCEQNGVASVSDLTGVAW---K
MG-SLNLQVNLGGLTMKNPVTTASGTFGFGLEFAPFIDLSRLGAIVVKGTTLEPREGNPTPRMAETPAGMLNAIGLQNPGVEAFIRDYLPPLRQI--DTPVIVNVSGNSVEDYGRLASILDEADGVAALEVNISCPNVKEGGIQFGTLPASAAAVTRAVRENTQKPVIVKLSPNVTDITEMARAVVDAGADALALINTLLGMDIDICTRRPVLANIFGGLSGPAIKPVALRMIYQVYRAVHVPILGMGGIMNSQDAIAFMLAGATAIAVGTANFTNPRATMDILEGIEEYCCREGVRDVNELIGAAHSLTG
MTAKNRLAVNIAGIEMKNPVMPASGCFGFGREYAQFYDLNKLGAVAVKATTVEERQGNPTPRVAETPGGMLNAIGLQNPGLDDVMAYELPWLEKF--DLPVIVNVAGTVTDDYIKVAERVSEAPNVAGIELNISCPNVKCGGITFGTDPEIAGQLTAEIKKVSKVPVFVKLSPNVTDVVTIAKAVEAAGADGLSMINTLLGMRIDLKTRRPILANGTGGLSGPAIKPVAIRMIYEVSQQVSIPIIGMGGIQSADDVIEFFMAGASAVAVGTANFVDPLICPTIIDELEAKLDHYGVQTIGELTGAGWK--R
--------------------MVASGTFGYGEEYAKYIDLNKLGAIVVKGLSITSREGNPPPRIVETSAGMLNSIGLQNIGIDSFIKEKLPFLKKF--NTKVIVNFFGDSIDEYCEVAKRVDSVSGIHGLEMNISCPNKKEGWLEFGTNPDLAFRVVSAVRKNTKLPLIVKLSPNVTDITVIAKAVSDAGADAVSLINTLSGMAIDIKTRRPKLANIIGGLSGPAIKPVALKMVWQAAKTVKLPIIGIGGIMTHEDAVEFMIAGASAVQVGTANFIEPTSSEKIIDGLKLYCRQNCIRNINKIVGSLN---F
M---ISIDCELAGVPLSNPILAASGTFGFGKPYADLYPLRKLGGIVSKGLTLTPRLGNTGTRIYETPSGIMNSVGLENPGIRAFLEHELSDMTSH--GTAVIVNLGGGTVREYAEGAELLTEARAVDMIELNISCPNIKEGGLAFGIENEQAREVVRAVRNATTLPLLVKLSPGAKDLREMARMCEAEGADGLSLINTIQAMAIDIRERRSVFDRAYAGLSGPAIKPIALRMVHQVARSVSIPVVGIGGICSAEDILEFIMAGAAAVQIGTYNFINLRAGDTLAEELIQLMENEGIQSLDDIRGII-----
MNIRPSLAVEVAGLKLKNPVMPASGTFGYGEEYAPYLDLNRLGAIVTKGLSRNPKAGNPTPRIAETTSGMLNAIGLQNVGIDAFIAGKVPYYRGL--QTPVIANFFGNTLEEYGEVARKLNDVPEVTAVELNISCPNVKQGGIVFGTEASAASQVVTLVRQALNKPLIVKLTPNVTDITVIARAVEEAGADAISCINTITGMAIDVRTRKPKIANRTGGLSGPAIRPVAVRMTYQVVQAVTIPVIGIGGITCAEDALEFLIVGAKAVQVGTANFIDPAAMLAIIDGLEAFLIAEGLTDINQVVGSLK---I
MAVKVNLTVNVGGIQMKNPVTTASGTFGCGLEYAPFVDLNRLGAVVVKGVTLAPRAGNPVPRLAETPAGVLNSIGLQNPGVEKFIEEVLPGLAGY--DLPVIVNIAGETVEEYALLAGRLDRVQAVAGIEVNISCPNVKKGGMQFGSDPAMAAEVTRAVRASTGKPVIVKLSPNVTSIVAVARKVAEAGADALSMINTLLGMAVDIRKRRPLLGNVTGGLSGPAVRPVAVRAVWEVYREVDLPIIGMGGITCAGDAIEFILAGATAVAVGTANFVNPRATVEIAEGIERYLEENGIRDINELVGAAHN--E
M---NRLAVELPGLSLKNPVMPASGCFGFGREYAQFYDLSKLGAIMIKATTKKPRFGNPTPRVAETPSGMLNAIGLQNPGLEKVMEEELPWLEQF--DVPIIANIAGSTMEEYVEVAKHISKAPNVCALELNISCPNVKKGGIAFGTVPEIAAELTMLVKEVSEVPVYVKLSPNVANIVEMAKAIEAAGADGLTMINTLLGMRIDVKTAKPILANRTGGLSGPAIKPIAIRMIYEVSQAVSIPIIGMGGIQSAEDVIEFFYAGASAVAVGTANFIDPFVCPNIIDKLPTLLDELGIGHISECTGRSWKCGA
M----NLTVELAGLKLQNPVMPASGTFGFGEEYASYVDLNALGALVTKSITLEPRLGNPPPRIVETPAGLLNSIGLQNPGLEAFIREKMPFLRRF--RPPIIVNIAGSTVDEYAELARRLGEVPGVAALEVNISCPNVKEGGMAFGSEPEQAAEVIQAVRRVTTLPIIAKLTPNVTDIVAVAQAVERAGADALSLINTLVGMAVDWEKRRPVLGNIVGGLSGPAIKPIALYAVWRVARSVKIPVIGMGGIMTATDALEFLLVGARAVAVGTANLVSPQAMLEIIEGLREYLMQNNIDDINKIIGSLELSPL
M---TSLKVNINGVDFKNPVIAASGTFGFGEEYSEYFDVSRIGGISSKGLTINPKAGNEGRRLHEVTGGLINSIGLQNPGIDEFIELEIPKMRSL--NTVILANMGGGTMDDYLAGASKLDK-ADVDIIELNISCPNVKSGGMAFGIKSCVAHEVVSEVRKVTKKPLMVKLSPNAEDIVEMAVKCREAGADSLSLVNTFKAMAIDINKRKPVFRNIFAGLSGACIKPMALRMTYEVAGAVDIPVIGMGGIMNAEDAIEFIMAGATAVQVGSANFVKPDIMLDIIDGMEAFMKREGIKSIDEIRGIAR---G
MT-RPNLAVNLGGLQMKNPVTTASGCFGFGPEYAPYIDLNRLGAIVVKGTTLEPRLGNPGVRIVETPAGILNSIGLQNPGVDHFISKALPYLKEY--DTPVVVNIAGNTLEDYAELAKRLTAANGVAALEVNISCPNVKKGGMVFGTDCFMAAEVIRTVKQHTTLPVIAKLSPNVTNIVEIAQGVAEAGADALALINTLLGMAIDIHTRKPVLGNTVGGLSGPAIRPVAVRIIWQVAQAVNLPILGMGGIMSGEDAIEFILAGATAVAVGTANFVNPRATMDVLEGIEQYMEKYGVKDINELVGAAW---K
M---IDMEVEIAGIKMKNPVTTASGTFGHGVEYAKYVDLNRLGAITVKAITLEPREGNPPPRIAETPSGILNSVGLQNPGVDTFIREDLPELIKY--QVPIIVNVAGNTIEEYCQVVEKLND-LPIAAFELNISCPNVKHGGMAFGSDPHMIEKVTKKVKNRSKKPLIVKLSPNVTSIVDSAIAACDGGADALSLINTLLGMAIDAESRKPILKNITGGLSGPAIKPIALRMVYEVHKAVNIPIIGMGGIMTGIDAIEFMLAGATAVAVGTANLVNPTAVIDVIDGIYDYMQRHDIKSIKDIVGALS---A
MSIEVDLSIDIAGIKMQNPVITASGTFGFGLDYLHYYDVNKLGAVVVKSITKNKREGNPPPRIIETPAGLLNSIGLANPGIDFFIKEVIPQMDSI--RIPVIVSIAGDEIEEYVELASRLDKQDRVAALELNISCPNVKKGGLEFSTSAEQVEKLTVSVRKATSLPIIVKLSPNVTDIVEIAQAAAAGGAHALSLINTVLGMVIDVKMRKPVLGNKKGGLAGPAIRPIAVRMVWDVSQAVDIPVIGMGGICTAEDALQFIMAGASAVAVGTWNFVNPTAPLDIIDGLKEFCIKEGVKDIKELIGCSW---K
MQ-KPDMSVELAGIKMRNPVMTASGTFGYGAEFGDYMNLESIGAMITKGLSLKPKAGNPTPRIVETPGGMLNAIGLQNVGVDAFISQKLPYLSKV--ATPVIVNLYGNTLEEYGEVASRLDSLDGVAGIEVNISCPNVKQGGIVFGTDPLAAREVVRLVKRSTSKPIIVKLSPNVTDVVLMAKACADAGADALSLINTLTGMAIDLERRRPILANVTGGLSGPAIKPVALRMVWQVARNVQLPIIGIGGIMNARDALEFILAGATAVQVGTASFLDPSAAQTIARDMEQYLAENRIPSIASMIGALE---L
M---ADMAVNILDIAFKNPVITASGTFGFGREHADFFDLSRLGGISSKGLTLHKKDGNKGIRLHETASGLLNSIGLQNPGVDAFIQDELPFMKDQ--GTVILANVGGGTLDDYLKAIEKLNQ-TSVDMIELNISCPNVSSGGMAFGIRCLDAEKVVKEVKAICTKPLIVKLSPNAENISQMAESCVKSGADALSLVNTFSGMAIDILKRKPVFNNTIAGLSGPCIKPIALRMVHEVSKAVTVPIIGMGGIMDYRDAIEFIMAGSDLIQIGSGNFINPTLSLDVIDGIETFMNEQGIKHLNEIKGCLGKFFN
MH-KPDLSVQVGPLSFKNPVLTASGTFGYGQEFASLMDPNLLGGIVVKGISLKPMAGNSPPRIVETPCGMLNAIGLANVGLDDFLSEKLPWLQKL--DTRVIVNIYGHTLDEYGAVAAGLKGVPGIAALEVNISCPNVEEGGMAFGTDPLVAARVTERVLKETDKPVIVKLSPNVTDIRVIARAVEQAGAHALSMINTLTGMSIDIEKRIPRLANGSGGLSGPAIRPVALHMVRQVVQTVHIPVIGMGGILEPRHALEFLIAGAQAVQVGTANFSNPRASLEILEGIERFLTEHGIHSLKDIIGSLK---T
MSAKVSLAVEIAGLRMKNPVMPASGTFGYGEEFAPYLDLNRLGAIVTKGLSLRPKAGNPTPRICETVSGMLNAIGLQNVGVDAFIEHKMPFLREI--NTPVIANFFGNTLEEYGEVARRLNEIPELAAVELNISCPNVKQGGIVFGTDPQAAHQAVDVVRKNLDKPLIVKLTPNVTDITVIARAVADAGADAVSCINTLTGMSIDVRRRKPKIANRTGGLSGPAIRPVAVRMVYQVVQAVAIPVIGVGGISSAEDALEFLIAGAQAVQVGTANFVDPDAMQQVIDGLERFCIEEGIADIRELIGSLE---V
M---VNLSVKIGKIKMQNPITTGSGCHSL--DYESLYSPDILGAFVPKTVRAYSWPGNPPPRITETPSGVLSAVGIPSKGWEMFVSEDVPKLKAL--KTPVILSVVGRTEEEYAEIVELSDGLGFLAGIELNLSCPNVKAGGLQFGANKDMAYKVVALSRKKTGLTLIPKLPPDQSNIIEVAKAVEAAGADAISMINSPRAMMIDIETRKPFLGNVMGALSGPAIRPIAVALVYQVYQNVKIPIIGMGGIANVRDVIEFLLAGSQAVALGVVNFFDPMAAPKILAGLEQYLEEKGIEDVNSLVGAAH-TRN
MN-SCNLAVDIAGIKMKTPVMTASGTFGFGLEYADLLDLNQIGAIVVKGMTLKPRDGNTGRRIVETPAGMLNAIGLENPGIDRFLQEILPQLAQY--QVPVIVNISGGTIEEYGELARRLAN-SGIAGLEVNISCPNVKQGGMIFGTDPDSAAAVVSEVKKYATVPVIAKLSPNVTDIVAMAQAVESAGADAISLINTLLGMAIDVHSWRPVLGNIVGGLSGPAVKPIAVRMVWQVAKAVKVPVIGMGGIMTAEDAVEFLLAGASAVAVGTANFINPRVAIAITEGIADYLRQCGLRHVNQLVGQVR---I
M---VDLSVEIAGIRMKNPVMVASGTFGFGLEYAQLFDLSRLGAIVTKALTVEPWPGNPPPRIWETPAGLLNAIGLQNPGVEVFADEILPELKKF--DIPVIANIAGFTKEEFAELASRLTG-TGVSGLEVNISCPNVKAGGMVFGTVPELAAEVVEAVVSSTSLPVIVKLTPNVTDIVAVAKAVVEAGAHALSLINTLLGMAIDIHRKKPVLANVTGGLSGPAIRPVAVRAVWQVSQAVDVPVVGMGGICTGSDALEFILAGATAVAVGSANFYDPLSSVKVVEEIENYCIEHGVESLHELVGAAWK--N
MNRSRNLEVKIGNLALANPIMPASGAFGV--EMNQAMDFNRLGALVPKSITKYPRGGNPTPRVCEVTSGMINSIGIQSKGIDYYIKEAIPEYAQY--PVPLISSISGDTVEEFVEMCQIIGNHPDVDAIELNISCPNLEHDGKAFGMDPDISYDLIKRAKQVTDVPLIAKLTPNVRSIQEIAIACENAGADALTVANTFLAMAIDIHTMKPKIGNIMGGISGPAVKPMIVRMIYQVYQSVDIPIIGCGGVMNPEDAIEMMVAGATAVQVGTASFINPNSMIEIIEGIEAYMIDKEIDDINELIGRFHALCV
MVSTPLMAVNLGGIHMQNPVNTASGTYGFGREFESFYDVARLGAITCKGCAAEPWDGNPAPRMCEVSSGIMNTVGLQNVGIRAMVESELQGLTQR--GCAVILQVAGHSIEEYIAAVELYEEAPWASGLELNISCPNIAAGGAAMGATPETAAKLMQAVRPRTKRPLIVKMAPS--RVPEIARALEAAGADALSLINTIPAMSIDTRTRRSRLSRPTAGLSGPAIHAIAVRMVWEAHRASSLPLCGIGGITNGADAAEFILAGATAISVGTANLTDPMTAVRVVDELYDWAKNQGASDINELIGAFE---C
MPEKINLSVDLGGITLKNPVTVASGTFGYGAEYEEFIDLSELGAVIVKGTTLEPRDGNPPPRIVETPAGMLNAIGLENPGVEVLINVHLPHLREK--KATVIVNIAGNQVEDYARLAAILDRQPGIAGLEVNISCPNVKQGGLQFGTDPIMIDEVVRAVRESTRLPLIVKLSPNVTDIVAMAKAAVNAGANAISLINTLLGMAIDVEKRRPALGNIFGGLSGPAIKPIAVRMVYQVAKEVDVPILGMGGIMNYSDALEFILAGATAVSIGTGNFVDPGISRRIIGDLEQYLEKNGIYDIQELIGAAII--R
M----NTSVTIAGVTFKNPVMTASGTFGSGMEYGDFVDLNRLGAVVTKGVANVPWPGNPTPRVAEVYGGMLNAIGLQNPGIDVFLKRDIPFLQHY--DTKIIVNVCGKTVEDYLEVVEKLND-SAADMLEINVSCPNVKEGAIAFGQKADCLFDITSKIKNEARKPIIMKLSPNVTDITEMAKAAEAAGADAISLINTITGMKIDIHKRTFALANRTGGMSGPAIKPVAVRMVYQASHAVKIPVIGMGGIATAEDAIEFLLAGATAVSVGAGNTSRFCRGGELYESICN---------------------C
MS-DERLRTELLGIEMETPVLTASGTFGFGEEFADFVDLARLGGVMVKGTTLAPRRGNEGVRVTETPMGMLNCIGLENPGVEVFLKEILPRIEPY--GMHVIVNISGSSAEAYGTLAKMLD-VPGVAAIELNVSCPNVKDGGILFGTDPEAASSVVRAAKANTKKPVILKLSPNVTDIVQMAKAVEAAGADAVSLINTLLGMEIDIHRWRPVLGNVTGGLSGACVKPVAVRMVWQVAQAVRVPIIGMGGITSAKDAVEFFLAGASAVAVGTANFTDPTVTMRICDGLNDYLEQRGLSNIRELVGKANPENT
M---NRLAVSLPGLELKNPIIPASGCFGFGEDYGKFYDLSLLGAIMTKATTLEPRKGNATPRLAETPSGMLNAIGLQNPGVEIVVAQKHTALEKY--DVPLISNVAGNTVDDYYQVCKAVSQSPNVKAIELNISCPNVHKGGLQFGTDPEMAAAVTRAAKEGATVPVYVKLSPNVTDIVEIAKAVEAAGADGISMINTLVGMRIDLHTRKPIIANKTGGLSGPAIKPVAIRMIYQVARAVDIPIIGMGGVYTVDDVLEMFMAGASAVGVGMANFTDPLVCPKLIEQLPQRMDELGINSLQELIKEVRENER
M------AVDIGGLTLKNPVMPASGTFGYGEEYAPFLDLNRLGAIVTKGLSLKPKAGNPTPRIAETISGMLNAIGLQNVGVDDFIKFKLPFLREL--TAPVIVNFFGNTLDEYGEVAARLCDIPEVAAVELNISCPNVKKGGIVFGTDPKAAFEAVSVVRKNLTKPLMVKLTPNVTDITVIARAVEEAGADSISCINTITGMAVDIKTRRPRLANRTGGLSGPAIRPVALRMVHQVVQAVKIPVIGVGGIVRPMDAIEFLIVGAKAVQVGTANFVDPASMITIIDGIEQFLIEEGLADIHQLIGSLE---L
--------------------MTASGTFGYGKEYAPYIDLNRLGALIVKGLSLEPRKGNPPPRIMETPCGMLNAIGMENVGVRAFIDEKLPFLRPF--DVAIIANIFGETIDEYKKIAAILSAAEGVHGLEINISCPNVKKGGIAFGAHPDTAYEVTGGVKSLTDLPVIVKLTPNAGDIAEIAESVEAAGADAVSLINTLTGMSVDVEQRVPHLKNITGGLSGPAIRPIALSMVWEVVKRVSIPVIGVGGIMDANDVLEFLIVGARAVQIGTASFINPRATLDILEGIDNYLKRHHITDINDLIGTLRDPTS
M----NMQVDICKVKLKNPVIAASGTFGFGREYAEYYDVSVLGGISTKGLTYYGKPGNTGLRIYETSSGIMNSIGLQNPSVPTFVQTELPYMQTL--GTEIIANVGGSKIEDYLLSIDMLEK-TAIKIIELNISCPNVKEGGMAFGIKCDSAYEIVKQVRQHTNKILMVKLSPNAEDIKAMAATCVEAGADCLSLVNTFNALAIDIHKRRAVFDNVTAGLSGACIKPIALRMVRDVCKTVNVPVIGMGGIMDANDAIEFIMAGATAVQVGTANFLDLTVMPKIIQGIANFMRQEKINDLSEIRGII-----
MNESSRLKTTLLGIPMKSPVMTSSGTFGFGEEFADFLNLDELGGVFVKGTTLLPRRGNDGVRIAETPAGMLNCIGLENPGVDVFLNETLPRIAKY--NMNIFVNISGGSAEEYGILAEKLD-VDGVAGIELNVSCPNVKDGGIIFGTDPKAAASVVREAKKHTSKPVILKLSPNVTDITEIAKACEDAGADALSLINTLMGMAIDIKTWKPVLGNITGGLSGPCVKPVALRLVWQTAQAVNIPIIGQGGISTAADAIEFFLAGASAVSVGTANFVDPYATTKIIQGLDDYLEKNNLSNISELVGKLKM--D
M----SLEVNFAGITFKNPVTTASGTFGSGMEYSEFVDLEKLGAVTTKGVANVPWAGNPTPRIAETKSGMLNAIGLQNPGIETFIQRDLAFLHEK--NARIIVNVCGHSEEEYLAVVERLAS-EDVDILEINISCPNVKAGGITFGQDPKCAEDITKKVKAIAKQPVIMKLSPNVTSIAEMAKAVEAGGADGVSLINTLTGMKIDVARKTFALANKTGGMSGPCVKPVAVRMVYEVANAVNIPILGMGGIQNTEDALEFLMAGATMVAVGTANFFNPYATSEIIDGLEEYVKKEKLSGIQDIIGIVNQ--K
M---ANLNVRLGELVLKNPIMSAAGTFGYAAEYGNAVNLKHLVAIVPNSMAITDGQPSTAKRFYQSEHGFISSFGANNLPYQTFLDEILPRLPYE--ETPVFLDLKAYDLDKLTEFVSILSEVKELAGLEINLNCPYGNPSVPSYWKTRESLEEMVRKVKAAADKILWFKAPTAEYPPDEIVSIVQENGGDAFVSFNAIGGYAIDIHTRKFRCGWGGGGYSGPGIKPYALMCAHNSSKHAKIPVIG-GGIVCAADVLEYIMAGAHAVQIGSANLMRPDFMERLLEELEALMDQMNIKSLDEIRGCAK--YS
M---NRLQVELPGLTLKNPIMPASGCFGFGKEYAQLYDLSLLGAIMVKATTLEARYGNPTPRVAETPSGMLNAIGLQNPGLEKVVTEELPWLERY--DVPIIANVAGSETEDYVAVCERISKAPNVRAIELNISCPNVKCGGITFGTDPAIAKELTEAVKAVSTVPVYVKLSPNVTDVTAIARAVEEGGADGLTLINTLVGMRFDPRTGRPVIANGTGGLSGPAVKPVALRMVYEVTKAVSIPVIGMGGIAEVDDVIDFMSAGASAVAVGTANFVDHFVCPKLIDALPARLDELGIGNITELTGRSHR--L
MDQSSALAVTVAGVTFRNPVIAASGTFGFGREYAKVFDLSGLGGIALKGMTLKSRSGNPSPRVAETPSGMLNCIGLQNPGVEYFLKNELPFLQKQ--GTRLISNIAGDAPEDYAALAARLDG-EPVDMLELNISCPNVKTGGMAFGVTCEGAAEVTRAVRAATKKPLCVKLSPNVTDIASIAQAVEDAGADALSLINTLLGMRIDIRTRRPILSNNVGGLSGPAVFPVALRCVWQVAKAVRIPVIGMGGIATWEDAVQMFLAGASAVQVGTATFTDPYAMLAIRDGLADYLETEHIAHISELTGQIRP--N
M----DLSVKLPGLNLKNPIMPASGCFSFGKEYSQFYDLSLLGAVVIKAATLNERLGNPTPRVAETYSGMLNAIGLQNPGVETIIDQELPYLKDY--DVPVIANVAGSTVEEYEQVAKAFRRTDAISAIELNISCPNVKEGGLQFGTNADVAAEVTRKVKQVSQVPVYVKLTPNVTNVVEIAQAVEQAGADGLTMINSLTGMQIDLQNRRPLLANKVGGLTGPAIKPVAIRMVYQVYQAVKIPIIGVGGIMTVEDVLEFLLAGASAVQVGTANFQNPMICPELIEQLPACLAKYGFTSVEEAIGKGH-PSE
MSDKPALGVELGGVFLDNPVMTASGTFGYATEFASLMDLNRLGGIIVKGLSLEPSSGNPPPRVVETPCGMLNAIGLENMGIEAFFQDKLPELTKL--APPLVLNIYGKTSEEYERLAARIDNVEDVAGIEVNISCPNVSAGGIAFGVDPMMAARLVGKVRARTRKPVIVKLSPNVTDVTAIARAVEDAGADAISLINTLTGMAIDLDARRPVLANITGGLSGPAIKPVALRMVWQVAKVVKVPVIGIGGIMNARDALEFLMAGASAIQVGTANFVDPASPVKILEGIEAYFMENQIKDISDFIGCLE---V
M---NRLAVELPGLSLKNPIMPASGCFGFGKEYAQLYDLSKLGAIMIKATTPETRLGNPTPRVAETPAGMLNAIGLQNPGLTKVMENELPWLDQY--DVPIIANVAGYITEDYVTVAEAISKAPNVHALELNISCPNVKQGGITFGTDPKVAEELTKAVKAVSSVPVYVKLSPNVTNVNDIAKAVEAGGADGITMINTLLGMRLDTKTGRPVIANVTGGLSGPAIKPVALRMVYDVAKQVSIPIIGMGGIATIEDVIDFLSAGASAVAVGTANFVDPFVCPTLIDQLPNKLDELGFNTVSELVGRSHR--L
M----NLQVEVGGLKLKNPVMTASGTFGFGREYGEYIDLNQLGAIVVKGLTVNPKEGNPPPRVYETPCGMLNSVGLQNPGINAFIEKELPFLRDY--DVAVIVNIAGETIEEFAYMAKKLD-IDGVDGIEINVSCPNVKKGGMAFGINPEDIFNITKEVKKVTQKTVIVKLTPNVGDIGVCAKAAEDGGADAVSLINTIAGMAINIDTRTPVFKNVIAGLSGPAIKPIALRMVYEAARAVKIPVIGMGGISSFKDALEFMIAGAKAVAIGTCNFVNPNCTIEVIEGIKQYMVLNNIEDINEIIGSLKV--D
MNESNRLTVELAGILMKNPVMAASGTFGFGLEYSDFVNLNEVGAIVVKGTTLKPRSGNVGRRIAETPAGMLNSIGLENPGVDNFLRDILPELACY--EVPVIVNISGNTVEEYGELAAKLNH-SGIAGIELNISCPNVKEGGIAFGTNCDSAVAVVREVKKYTDLPVITKLSPNVTDIVAMALAVEAAGSDAISLINTLLGMAVDLRTRRPVLGNVVGGLSGPAVKPVALRMVWQVARSVKVPVIGMGGIMTAEDALEFMLVGASAVMVGTANFIDPKSVPSIIGGMQDYVKEQKLGNLQDIVGRLQTENE
MSTRPKLAVEIAGLKLKNPVMPASGTFGYGEEYAPYLDLNQLGAIVTKGLSLNPKAGNPTPRICETVSGMLNAIGLQNVGIEDFIKHKMPFLDQY--NSPVIVNFFGNTLEEYVEVAARLEDVPGVAGLEMNISCPNVKQGGIVFGTEASAASAVVSQVRKKTSKPLIVKLTPNVTDIRVTAKAVEDAGADAISLINTLTGMAVDVKTRKPRLANTIGGLSGPAIRPIAVRLVHQVVQAVDVPVIGIGGISRAIDALEFLIVGAKAVQVGTANFVDPNAMATIIDDLEEFCQNEGIDDINDLIGTLD---A
M----NLQVTLGDLVLKNPIMSAAGTFGYAIEYEKIMNLSRLGAIVPNSMALTDGQPSTAKRFYQSDYGFISSFGANNLSYKTFIHDILPRLPYE--TTPVFIDIKAYDMEELCEFVSILSEVPELAGMEINLNCPYGNFAVPSYWKDEEKLREMIRRVKAAANKILWFKAPTAEYPVQQVVAAVQENGGDAFVSFNAIGGYSVDIETRKFRCGGGGGGYSGPGVKPYAMMCAHNSSKAAKIPVIGGGGIVCARDVLEYIMAGAHAVQIGSANLMRPDFMERLIEELEELMDKMNIESLDEIRGCAE--YV
M---DRLKVNIGSLELQNPVTTASGTFGYGTEYADFIDLNRLGGIFVKGTTLEPRQGNDYPRMAETPSGMLNSVGLQNKGVNYFAEHIYPKIKDY--NTRIIVNVSGSTVEDYVKCSERIADLDKVPAIELNISCPNIREGGMAFGTSCQSAANVTRAVRKVYRKTLIVKLSPNVTDIAGIARAVEDEGADSVSLVNTFLGMAVDAETRKPKLSTVTGGLSGPCIKPIALRMVWQVYNAVKIPIIGMGGISNAADAIEFMLAGSTAIQIGTYNFIDPAISMKVVDGITGYMDRHNIKSVSEIIGKLE---V
M-----LTVKLPGLELKNPIMPASGCFGFGREFAKLYDLSKLGAIMIKATTLEPRFGNPTPRVAETPSGMLNAIGLQNPGLKKVMEEELPWLSQF--DVPIIANIAGSTVEEYVEVAKEISKAPNVKALELNISCPNVKQGGIMFGTVPEVAGHLTEAVKNVSSVPVYVKLSPNVTDIVAMAKAVEKAGADGITMINTLLGMRIDVKTGRSIIANGTGGLSGPAVKPIAVRMIYQVSQSVEIPVIGMGGIMNVDDCIEFLQAGAKAVAIGTANFVNPYVCVELIDALPNRLKELGFDHVNECVGRSWKSCP
MP-NVDLQVELAGITLKNPVMTASGTYGFGEEYAPFYDPALLGAITVKGITPLPRLGNPVPRLAETPAGILNSVGLENPGLEVFLQEYLPRLKNL--DTAVIVNISGFSLEDYMMMASAFQKGCGIAALEVNISCPNIKHGGMAFGTDPRSAEEVIAAVRKNTGLPLIAKLSPNVTSIADMAKAVESGGADAVSLINTLLGMSIDIHAQKPLLANKVGGLSGPAVRPVAVRMVYQVFEAVKIPIIGMGGIMTWQDAVEFMLAGASAVSIGTANFTDPLAPLDVIKGLEEYAESRKCASIREIIGAAH----
M----NLKVDLAGVELNNPVMTASGTFGSGIEYSDYVDLNRLGAVVTKGVANVPWEGNATPRIAETYGGMLNAVGLQNPGIDVFVERDLPFLKKY--DTKVIVNVCGRSTSDYVEVVERLAD-EAVDMLEINISCPNVKEGGIAFGQNPKSVEDITRAVKKVAKQPIIMKLSPNVTDITETAKAAEAGGADVLSLINTITGMKIDVNRRNFVLANKTGGLSGPAIKPIAIRMVYQVANAVNLPIIGMGGIMNVEDALEFIMAGASAVSVGTANFANPLATIEIVQGLEAYLKKNNIGDINSLIGCV----K
M------AVNLGRLKLKNPVMTASGTFGYGEEYADYVDLNKLGAVVVKGLSLKQRLGNPPPRIMETTGGMLNSVGLQNIGVDAFIEDKLPFLRKY--DAAVIANVYGETYDEFKKVTKILSAAKGVHALEVNISCPNVKSGGVIFGSDPKIAARVTKTVKEETSLPVIVKLTPNVTDIVAIARAVEKAGADAISLINTLTGMSVDLKTRKPHLKNITGGLSGPAIKPVALRMVWEVVQMVSIPVIGIGGIMTAQDALEFLIVGAQAVQIGTANFVNPHATMEIIEGIQSYLAANKIKDINEIIGTFQ---P
M----NLSVEIGKIKLKNPVITASGTFGFGREYSEYIDLNKLGAIVVKGLTVKPREGNPPPRLFETASGILNSIGLQNPGVDAFIERELPFLKSF--DVPVIVNIAGETVEEFVYMAEKLD-IEGIEGIEINVSCPNVKKGGMAFGVNPDDIFDITRKVRKATSKTVIVKLTPNVTDIKVCAKAAEKGGADAISLINTVAGMAVDIDKRRPVFENVIGGLSGPAIKPIALKMVYEVVTVVSIPVIGMGGIMNYKDALEFLIVGARAIAVGTCNFVNPYCTVEIIDGIKKYMEENEIEDINEIIGSIK---I
M---VDLSVNIGDLNLKNPVMTASGTFGYGVEYQDFIDINSLGGIIVKGTTGSPREGNPYPRMAETPQGMLNAVGLQNKGVDAFINEIWPKIRTF--DTNIIVNVSGSTIEEYVETAEKLALVPDIVGIELNISCPNVKEGGMAFGTSCSSARQVTRAVRNVFPRHLMVKLSPNVTDIVEIAKEVEDAGADSISLVNTFLGMAIDAETRRPLLSTITGGLSGPCIKPIALRMVWQVADAVKVPVVGMGGISSASDAIEFLLAGASAIQVGTANFINPSISQEIVNGIADYLVRHNFNSVTELIGALEL--D
M---NRLQVVLPGLNLKNPIIPASGCFGFGEEFAKLYDLSVLGGIMIKAATGEERYGNPTPRVAESGMGMLNAIGLQNPGVEGIIAQKLPFLRQF--DTEIIANVAGSTPEEYEDVTRRISRDPVVKAIELNISCPNVKSGGLQFGTDPQMAAELTRRVKAVSEKPVYVKLSPNVTSIVEMAQAVEQAGADGLTMINTLVGMRIDVRTGQPILANRIGGLSGPAIKPVAVRMIHDVAQVVTIPIIGMGGVMEVDDVLEMIYAGASAVAIGTANFVNPFICQELITDLPKRMDELGIEHIMDIRGKAYGHRA
M--------------------PAAAGLGDLIEYGKYYDLSLLGALMPNSIMLESGSVSRARKLYGAEYGYITSLGSNSLGVMEYVKKIAVHLPWR--ESPLILNLKAEDLEGLVRLAGTAAGCREVAGIEINMNCPYSATDPRQYWRDYGWLREMIRGVREAAEKLLIIKVPTTMVDVEDIAAIVKECGADGFTSFGALTGCAIDVRTREFRCGSGSGGYCGPGLKPLALWSCSRVHKAVDIPIFSAGGVTNADDVIEHIMAGAWMVQVGSANLTRPDFMPRLIESLDRRLDELGIRSLDEIRGCVK--PH
MS-KPDLAVDLNGLELNNPVVTASGTFGFGEEYEDYVDLDRLGGVMVKGTTLKPKQGNPTPRIAETPAGMLNAIGLQNPGVEYFIDEILPKIRDY--EFQTIVNMSANTVEEYQELAEKLSQPEGIAALEVNISCPNVKKGGLAFGTEPKMAAGVVKAVTENTDLPVITKLSPNVTDITEIAQAVEEAGSDIISLINTLVGMKIDIDTQEPILANTIGGLSGPAIRPVAVKMVYQVAQAVDLPLIGMGGIMNSRDAVEFLLAGASAVSVGTANFSNPGVTMEIIDGIEEYLSEYGCDSVEEIVGKAI---K
M----DLSVKLPGLNLKNPIIPASGCFAYGREFSRLYDLSILGGLCIKSVTNDPRLGNPTPRIAETPCGMLNAIGLQNKGVDFVKQRELPFLAKF--DTEVIANVAGASEDEYLEVIRKLNDSPVIKAYELNISCPNVAHGGMGLGTTPELAGKITRMCKDVAEKPVYVKLSPNVTDIVAIAQACEAAGADGLVLINTLKGLSINLKTGKPLLANGTGGLSGPAIKPVALAMIYQVAQNVNIPIIGVGGIMSAEDVLEFLNAGASAVEIGAANFHDPWICKKIIDELPSVLEKYRYNSVQEAVGRSF---K
M---DRLSVKIGNLKLQNPVTTASGTFGYGVEYADFVDLDRLGAIFVKGTTVEPREGNDYPRMAETPSGMLNSVGLQNRGVDYFVGQIYPGIKDY--NTHIVVNVSGSTLEDYVQCAQKLVDLEKVPAIELNISCPNVKEGGMAFGTSCRSAAAVTRAVRDVYPKTLIVKLSPNVTDIAEIARAVEDEGADSVSLVNTFLGMAIDAERRRPRLSTVTGGLSGPCIKPIALRMVWQVYNAVKIPVIGMGGISSATDAIEFMLAGSTAIQIGTYNFIDPAISMKVIDGIEDYLKRHKLNSVSEIIGKLE---I
M---VDLSVDLCGMHMDNPVVPASGTFGFGNEFKDFYDINILGSFSFKGTTKDARFGNPTPRIAECKNGMINAVGLQNPGVQHVINFELPQMKKYF-HKKVIANVSGFSVDDYAYTCSLLDKEEQVGILEVNVSCPNVHGGGMSFGTNPECAAEVTRAVKAVTTKPVFIKLSPNVTDIVSIAKACEEAGADGICLINTLLGMRVDTKKRAAVIANKMGGFSGDAIFPVAVRMVYQVSKACNIPVMGCGGVSSASDVIEMMMAGATAVQVGAANLVDPYACKKIIEQLPIECEKLGITKLSDIIGVV----E
M---SRLAITLPGLELKNPIMPASGCFGFGKEYGNLYDLSQLGAIMIKATTLETRYGNATPRVAETASGMLNAIGLQNPGLHGVLENELPWLEQF--DVPIIANVAGSETADYVEVAKEISKAPNVHALELNISCPNVKCGGITFGTDPEIAKELTAAVKAVSSVPVYVKLSPNVADIKSMAIAVEAGGADGITMINTLVGMRLDEKTGKPVIANKTGGLSGPAVKPVAIRMVYEVSQVVNIPIIGMGGITCVQDVVDFLSAGASAVAVGTANFVDPFICPTLIEQLPGKLDELQIDHISELIGRSHR--L
M---NRLAIELPGLSLKNPIMPASGCFGFGKEYARLYDLSKLGSIMIKATTLETRLGNPTPRVAETSSGMLNAIGLQNPGLEKVIAEELKWLEQY--DVPIIANVAGTLTEDYVEVAKHISKAKNVHALELNISCPNVKCGGITFGTDPSVAAELTAAVKEVSEVPVYVKLSPNVTDIGEIARAVEAGGADGITMINTLIGMRLDTRTGRPVIANGTGGLSGPAVKPVALRMVYEVAKQVSIPIIGMGGVATVDDVIDFMSAGASAVAVGTANFVDPFVCPTIIDQLPEKLDWLGLNHISELVGRSHR---
M---SDLRVSLGSLSLANPVMTASGTFGYGREFSDLLDLNRLGGIVVKGLSLKPSPGNPPPRIVETACGMLNAIGLENLGIDAFITEKLPFIQTL--KCPCFVNIYGQTVEDYAGLAERLDGLNAIAGLEVNISCPNVKAGGMAFGVDPASAAEVVRAVRAKTGKHLMVKLSPNVSDITAIAQSVENAGADSISLINTLAGMAVDIHTRRPKLANIFGGLSGPAIKPVALKMVWETARRVKVPVVGMGGIMTAEDALEFLIAGATAVQVGTANFLNPGVTMEILDGIDAFLDANHIPAVTDIIGTLQ---T
M---KGIDLGR-GLILRNPVLGASGTYGYGTEYTDFLDLSSIGGVVVKGTTLYAREGNLYPRMAETPSGMLNAVGLQNKGVHYFVEEIYPLIQKY--PTVMIVNVSGSSIKDYVETAEIINSLEHIPAIELNISCPNVKEGGMAFGTTPEGANEVVRAVRKVYKKHLMVKLTPNVTDITKIALAVEEAGADSLSLINTLLGMAIDIKTQRPKLSTVTGGLSGPAVRPIAVRMVWQVKQKVSIPVVGLGGIACWEDAIEFMLAGASAVQIGTFNFVDPTICGKVAKGICDYMKQKGYTSYNELTGALKL--C
MKERPNMAVSIGRLVLKNPVITASGTFGYGEEFAPYLDLDRLGGMVIKGISEKPRMGNPSPRIVETPSGLLNAIGLENVGVDAFITEKAPFLETL--DTTVIANIFGESVDEYARVAGKLTGVKCVDALEVNISCPNVKRGGMDIGADPEQAAEVTRAVRQATNLPVIVKLTPNVTDITAVARRVEAAGADALSLINTLRGMSVDIYTARPRLANVTGGLSGPAIRPLAVLMVWETVQAVSIPVIGMGGIMNACDALEFLIAGARAIEVGTANFVNPAAVLDIIDGIERHLGDACVDDINDIIGTLD-RRK
M----NTTINLAGVELKNPVMTASGTFGSGEEYSEFVDLSRLGAVVTKGVANVPWPGNPTPRIAETKCGMMNAIGLQNPGIDLFCERDIPFLKKY--DTKIIVNVCGRTKEDYCEVVERLAG-EDVDLLEINISCPNVKAGGIAFGQNPAAVEEITKEVKKYAKQPIIMKLSPNVTDITEMAKAAEAGGADVLSLINTLTGMKIDIHKQAFALANKTGGVSGPAIKPIAVRMVYQVANAVKLPIIGMGGIATAEDAVEFILAGATAVSIGTANFFNPTATVEAVEGIEAYMRQYHFDSINEMIGLV----K
M---ANLKVSLPGLEMKNPIIPASGTFGFGYEFAKFYDINILGSMMLKGTTLEPRYGNPLPRIAEGPSGLLNAIGLQNPGVDAVMAEELEKLRPY--NDKVIANIGGSAPDDYVETAKRISTHDMVGALELNISCPNVHSGGIQFGTNPEMAADLTRRVKEVSKVPVYVKLSPNVTDIVAMAKAVEAAGADGITMINTLVGMRFDFKTGKPIIANKTGGYSGPAIFPVALRMVYQVSQAVKIPVIGMGGIQNARDVIEMMSAGASAVAIGCQNLIDPYVCEKIINDLEPLLEQIGINDINDLVGRSHK--F
MT--VKTQINLGGLCMKNPVTTCSGTFASGQEYSDFVDVSKLGAVTTKGVSLHGWTGNATPRIAETPSGMLNSIGLQNPGVQTLINRDLPWLKEN--NATIIVNVSGHSTEEYVSVVEALEESSLADAYEINISCPNVDSGGAALGTDPVLAGKVTQACREATKRPLIVKLTPNVTDVTEIAKAVEAAGADAISLINTPLGMAIDPYTRKPLLARVVGGMSGPAVKPIALRMVWQTYQSVFIPILGMGGITSGLDAIEFMLAGATAVAVGTANFINPCASIEVLQGIISYCEEMGVEDVHELIGALE---C
M---AELNVNIGNLQLKNPVMTASGTFGYGIEYSDFMDISRLGGIFVKGTTIQPREGNLYPRMAETLSGMLNAVGLQNKGAQYFVDHIYPEIKDI--DTNMIVNVSGSSVETYVECAEKIADLDNIPAIELNISCPNVKQGGMAFGVTTCGASEVVKAVRKVYPKTLIVKLSPNVTDITEIARAVEAEGADSVSLINTMLGMAIDAEKRKPVLSTITGGLSGPCVKPVALRMVWQTYKAVKIPIIGLGGISNWKDAVEFMLAGATAIQIGTYNFVDPAVGIKVIEGMNDYCDRHGFSSVRELIGALE---V
M---ADLTTHIGHLVLKNPVMTASGTFGYGLEYADLMDISRLGAIIVKGTTAEPRQGNPYPRMAETPAGMLNAVGLQNRGVDYFVDKIYPAIRSI--DTAMIVNVGGSTVETYVECAEKIAALDDIPAIELNISCPNMKQGGMSFGLCAASAAEVVRAVRRVYPRTLIVKLSPNVTDITEIARAVEAEGADAVSLINTLLGMAVDAERRKPILSTVTGGLSGPCVKPIALRMVWQTAKAVCIPVIGLGGIASWRDAVEFMLAGATAVQIGTSNFVDPTVSLKVIDGIAAYCERYGFHHASELVGALET--S
MADQPDLAVQLFGRTFRTPVWAASGCFGYGREFAGVLDLSRVGAICVKGTSIEPWTGNPGIRVVETPGGMLNAIGLQNPGVDHFLTVDWPWLQEQ--GATVIVNIVGRTVEEYVAVARRLEG-TGVAAVELNISCPNVKEGGMAFGTTPGSAAAVTAAVRKATTLPLIVKLSPNVADVVAIARAVEDAGADGLSVINTLQGMSIDIRRGRPHLGNVFGGLSGPAIKPVALRMVWQVAGAVKVPVIGVGGIMSGEDAAEFLMAGASAVQVGTACFIDPRAPLTIAEELARFMGEHGFRNVRALVGAAR---G
M----NTKVNIAGVEFQNPIMEASGTFGSGMEYSEFVDLNKLGAVVTKGVANVPWPGNPTPRITEVRSGMLNAIGLQNPGVEVFCERDLKFLEQYK-NTKVVVNVCGHSAEEYIEVVERLADESRVDMLEINISCPNVKEGGIAFGQDPKAVEEITRLVKTRAKQPIVMKLSPNVTDIKVMAKAAEAGGADAISLINTLTGMKIDVERQNFVLANKTGGMSGPAVHPIAVRMVYECANAVSIPIIGMGGITTWEDAVEMMLAGATAVSVGTANFFNPTATLDILSGIEDYMVRKNIEDINSIIGIV----K
M--KVKTAVAIAGLTLKNPVLTASGTVGFGEEYAPYLDLAGLGALVVKTVTLKPRAGNPPPRITETPAGVINAVGLQNPGVEALVRDILPRLARF--DVPVIVSIAGETVDEYARLAGRLDGVPGIAALEVNISCPNVKAGGIAFGTEPAMTAAVVRQVRENTRLPVIAKLSPNVTDIRTIALAAAGAGADALSLINTLSAMVIDVERRRPLLGNVFGGLSGPAVRPVAVRAVWQVYQAVELPLIGMGGIMTARDALEFILAGARAVAVGTANLVNPGAAAAVAADLEQYLTEQGIRDINELVGAAHRTGG
M---SRLNLQLPGLDLKNPIMPASGCFGFGREYAQLYDLSKLGAIMIKATTVETRKGNPTPRVAETSAGMLNAIGLQNPGIEKVMGEELKFLESY--DVPVIANVAGTEVADYVEVADRISKASNVKALELNISCPNVKCGGIQFGTDPETARQLTAAVKAVSSVPVYVKLSPNVTNIVDIAKAVEAGGADGITMINTLVGMRLDERTGKPVIANGTGGLSGPAIKPVAIRMVYDVYKAVNIPIIGMGGVTCAQDVIDFMSAGASAVAVGTANFVDHFVCPTIIEELPVLLDTLNVKHISEIIGRSHR---
M----DLHVELPGLSLKNPIIPASGCFGFGKEYAALYDLSLLGGIAIKSATPQYRAGNPTPRIAETPSGMLNAIGLQNKGVDSIIENELPFLANY--DTEIIANVAGACEEDYVEVIQKLNDQPVIKAYELNISCPNVKHGGIGLGTDPVLAAHVTKLCKEAATKPVYVKLSPNVTNIVEIAKAVEEAGADGLVLINTLLGMRIDLKTGKPLLTNKTGGLSGPAIKPVAIRMVYQVAQAVNIPIIGVGGITCAEDVLEFLNAGASAVEVGAQNFVDPYVCKTIIEELPSVLERYGYRSLQEAVGRSFK-DE
M---VDLSVRIKDLLFKNPVLTASGTCGFGEEIADFIDLTRLGGVVMKGTTLNPRQGNDYPRMAETPSGMLNAVGLQNKGVDNFIQNIYPNIRDI--DSNFIVNVNGSTIEEYVELTERINELDKIPAIELNISCPNVKEGGMAFGVSCPSAEAVVRAVRSVYDKPLIVKLSPNVTDISEIAKAVEGQGADSVSLVNTFLGMVVDANSRMPVLSTITGGLSGPAIKPIALRMVWQVYNAVKIPVIGMGGIMNATDAIEFLIAGASAVQVGTAIFIDPTIPVQIVDGIQNYLEINNIQSVSELTGSLQ---I
M---SRLRMELPGLDLKNPIMPASGCFGFGREYAQLYDLSKLGAIMIKATTVETRRGNPTPRVAETAAGMLNAIGLQNPGIDKVMGEELKFLEGY--DVPIIANVAGTEIEDYVEVARRISAAPNVHALELNISCPNVKCGGIQFGTDPATAKQLTAAVKAVSQVPVYVKLSPNVTSIVDIAKAVEEGGADGITMINTLVGMRLHERTGKPVIANGTGGLSGPAVKPVAIRMVYEVYKAVNIPIIGMGGVTCAQDVIDFMSVGASAVAVGTANFVDHFVCPTIIEELPAKLDELGVNHISEIIGRSHR---
M---NRLQVELPGLSLKNPIIPASGCFGFGQEYAQLYDLSKLGAIMIKATTLETRSGNPTPRVAETAAGMLNAIGLQNPGLEHVLSHELPWLEKY--DVPIIANVAGTETADYVAVAEAISKAPNVHALELNISCPNVKCGGIQFGTDPKSASDLTAAVKAVSDVPVYVKLSPNVTNISEIAKAVEAGGADGITMINTLIGMRLHPRTGKPIIANGTGGLSGPAVKPVAIRMVHEVSRNVNIPIIGMGGVATAEDVIDFLSVGASAVAVGTANFVDPFVCPNIIEALPQKLDELGYNKLTDVIGRSHR---
MQ--PDLRVKLGSLTLQNPVMPASGTFGV--ETCKLCDIKKIGAILPKSVTLHPRQGNKPPRVAETTGGMLNAVGIQNKGLDYFIEEILPFYMPY--AMPMIVSISAYSVDEFKRMVERLEGLDGIAAIELNISCPNLEAGGKAFGMNSGATYQIVKEVKALTGKVIIPKLTPNVEDITVIAKAAEEAGADAVALTNTFLGMAIDIKSKKPKLGNIIGGLSGPAIKPISLRMVWQTAQKIKIPVIGGGGIQNWEDAIEYLLAGASAIQVGTANFTNPNSMVEIVEGIEQYMLQHSIKSVEEIIGGLM--IG
M---AALSVKIASLEMKNPVMTASGTFGYGLEFADLVALDEIGGIIVKGTTLKPREGNDYPRMAETASGMLNCVGLQNKGVDYFCEHIYPQIKDI--DSMMIVNVSGDCPENYALCAEKIDALENIPAIELNISCPNVKDGGMAFGVTCEGAASVVKAVREKYHKTLIVKLSPNVTNIVDIAKAVEAEGADSVSLINTLMGMSIDIERRCSRLSIGTGGLSGPAVKPVAVRMVNQVAKGVKIPVVGLGGICTAEDAIEFLMAGATAIEIGTANFLDPTVTVKVKNGINDWLDAHGCASVQEIIGVV-----
M---AGLEVQIGDLKFKNPVTTASGTFGYGTEYKDFIDLGALGGIFVKGTTLEPRQGNDYPRMAETPSGMLNAVGLQNKGVDYFINHLYPEIKDY--DTNIIVNVSGSTIEDYVTTAEKLADLDKMPAIELNISCPNVKEGGMSFGVSCESAAKVTRAVRDVFPKTLIVKLSPNVTSISEIALAVEGAGADSVSLVNTFLGMAIDIESKKPKLSTITGGLSGPCIKPIAVRMVWEVYNTVKIPIIGMGGISNWQDAIEFILAGSTAIQVGTYNFIDPTASVKIIEGIEEYLDRHRITSVTDLVGQMR---I
M----NTKVTLAGVELKNPVMTCSGTFGSGMEYGEMIDLDRLGAVVTKGIANVPWPGNPTPRVTEVYGGMLNAIGLQGPGVDVFMKRDVPFLRQH--DTKIIVNVCGKSESDYVDVVERLAD-ADVDMLEINISCPNVKEGGIAFGQDPKCAEQITKAVKKVAKQPVIMKLSPNVTDIAEMARAVEAGGADVVSLINTITGMKIDINKRTFALANKTGGMSGPAIKPVAVRMVYQVANAVKIPVIGMGGIMTAEDALEFILAGATAVSIGTANFINPDTTIQVIEGIEAYMKKYGVEDIHELIGAV----H
MT-KVNLVVDLNGLKLQNPVTTASGTFGFGPEYKNYVDLDRLGGVMVKGTTLEPKLGNPTPRIAETPAGMLNAIGLQNPGVDHFLARILPLIKDY--NFKTIVNISGNTVEDYAKLANKLN-VDGVDALEINISCPNVKKGGLAFGTQPEMAASVVEAVRAETDMTLITKLSPNVADITSIARAVEEAGTDIISLINTLLGMKIDIHRHEPILANKMGGLSGPAIKPVAIRMVYQVAQAVDVPLIGMGGISNAEDAIEFFLAGASAISVGTANFVNPEVTMEILDGIEKYLVEKGYEDINEIVGLAI---K
M----NTSVDFCGINFKNPVITASGTFGSGQEYSQFVDLNRLGGVVTKGVANVPWEGNPTPRVAEVYGGMLNAVGLQNPGIDTFCERDIPFLQKY--DTNIIVNVCGHTTEEYLEVVERLAD-ENVDLLEINISCPNVKEGGIAFGQDPKAVLDITQQIKKIAKQPIIMKLSPNVTDIKEMAKAAEAGGANAVSLINTITGMKIDINKRDFVLANKTGGMSGPAIHPVAVRMVYETASAVNIPIIGMGGIVNYEDAIEMILAGASLVSVGTANFMDPQATVKIVDGIEEYMKKYNVSDIKELVGAVHE--K
M---TNISVSLPGLSMENPIMPASGTFGFGDMYHDLYDYNNLGAIVLKSTTIQARIGNKDPKFHPLNNGTLNSVGLKNPGVDVVVAEKIPSLARF--STPVIGSVAGETEDEFVEVAKRLNQSDIISAIELNVSCPNVKEGGLTFGVDPKIVERITRKVKQAVTIPVYVKLTPNVTDIVEIAKAAEAGGADGLSLINTVLSMNFDVTTRKPVLGNTMGGLSGEGIFPIAVRMIYQVSHAVSIPIIGMGGVQNTDDVIQMFLAGASAVAIGTATYKNPVVMNEIIAQLPKRMKELGIDSLEGLIQEVKELNG
M----NLAVNLPGLEMKNPILPASGCFGFGKEYAELYDLNLLGAITIKAATGTARYGNPTPRVAETTSGMLNAIGLQNPGVDQIIEKELPFLAGY--DTPIIANVAGSTVEEYVEVARKISRDPVIKAIELNISCPNVKEGGVQFGTDPELAKMVTAAVKEVSGVPVYVKLSPNVTDITVIARAVEEGGADGLSLINTLTGMQLNLAGRKPLLANKIGGLSGPAIKPVAIRMVYQIRQMTNLPIIGMGGVTTAEDVLEFLLAGASAVAIGTANFQHPFVCTEIIQNLPDVLQKYGFTSVEDAIGKGHESRA
MTNEIDLSVNIGGIRMKTPVMVASGTFGYGPEYADLIDFNQLGAIVVKGICLEGTKGNPTPRTVEVTSGLINAIGLQNPGVEGFVRNYMPFLRQF--DVPVIVNIWGKTVEEYEEVAARFDQVEGVAGLEVNVSCPNIKEGRGLFGTNPDMFRRVLSAVRTRTRLTLIPKLAPDLSHIGSFAKAAEECGADALSLINSIPAMAIDVETRRPKLGNVTGGLSGPAIRPIAVKLVWEAAKAVKIPMIGIGGIMNANDALEFMIAGASAVAIGTANFTDPGTAMKVTAGIRSYMERHSLTHIKQVVGTVK---T
M---NRLAVSLPGLELRNPIMPASGCFGFGAEYADYYDLSRLGSIMIKATTLEPRRGNPVPRVAETPSGMLNAIGLQNPGLDAVMAEKLPWLAEHFPDLPIIANVAGTTTEDYVEVSRAISTAPNVAALEINISCPNVRHGGITFGTDPRVAADLTEQIVAVSQVPVYMKLSPNVTDVTEIARAIAGAGAHGLTLINTLTGMRLDLRCRRPVIANRTGGLSGPAVLPIAVRMIDAVTRAVNIPVIGMGGVTTAADALEMMLAGASAVGVGTANFTDPLACPRIIDGLEPLMDELGIGTLDELRSDVRSNHH
M---LNTSVEIAGVQFKNPVMTASGTFGSGSEYSEFVDLNTLGAVVTKGVANVPWAGNPTPRIAETYGGMINAIGLQNPGMETFCKRDIPFLKQF--STKIIVNVCGKTTEDYCQVVERLAE-EPVDLLEINISCPNVKEGGIAFGQDPKAVEHITREVKKRAKQPIIMKLSPNVTDITVMAKAAEAGGADALSLINTLTGMKINVQKRCFALANKTGGLSGPAIKPVAVRMVYQVANAVKLPIIGMGGIATAEDALEFILAGATAISVGTANFNNPTAIAEIVKGIEEYLIENKIDDIRELIGAV----K
MY-SVDLTTVLAGITLRNPVLTCSGTYGFGEEYAAYCPLEALGGITLKGITPLPRLGNLVPRLAETPAGLLNAVGLENPGLEEFLRSYLPKVRKL--PTAVIANISGFSLEEYEHMARALQVDSGLAALEVNISCPNVKHGGMHFGTDPQSAEEVIAAVKAATNLPIIAKLSPNVTDIVGMARAVQRGGADALSLINTLLGMRIDIEQQRPLLANTFGGLSGPAIRPVAVRMVWQVAEAVDLPIIGMGGITTWQDAVEFLLAGATAISIGTGNFVNPQTPLEILRGITTYCEKHGKTSVRDLVGLAHQ--A
M---SLLQVNLPGLHLKNPIMPASGCFGFGREYSQFYDLSKLGAVIMKAATGSERFGNPTPRVAETASGMLNAIGLQNPGVEKIIENEVTFLSQY--DTSIIANVAGSTIEEYEYVARTFNNTKAVHALELNISCPNVKEGGIQFGTDPKMAAKVTEIVKKASNLPVYVKLSPNVTDIVAMAKAVESAGADGLSMINTLTGMQINLASKRPIIANKTGGLSGAAIKPIAIRMIYEVKQHVHIPIIGMGGISSAEDVLEFLLAGASAVAVGTANFSNPLICSDIIDELPTTLERYGFDAVEDAIGKAV-MNE
M---ANLHITLPGLDLKNPVIPASGTFGYGQEFKDFYDLNKLGSISIKGTTREKRYGNPLPRIAEGPAGLLNAIGLQNPGVEHVVAHELPELAKF--DGKVLGNMGGHSFEDYVETAAILSQAENVGALELNISCPNVKEGGMQFGTDPATAARVTREVKAVSSKPVYVKLSPNVTDIVAMAKAVEEAGADGISMINTLVGMRFDIRSGRPIIANKTGGYSGPAILPVALRMVYQVSQAVDIPVIGMGGISSGRDAIEMMIAGASAVEVGCANLIDPYACPKIIDEMNDLLDDMGIDDIHEIIGLSHK--Y
MK-IMDLSVRLPGLDLKNPVIPASGCFGYGREYAELYDLSLLGGIAIKSVSAAPREGNPTPRVADTPMGMLNAIGLQNKGVEYVVEHELPFLAQY--DTRVLCNVAGSTEEDYVKVIEALNDDSRVDAFELNISCPNVKHGGMGLGTDPELAAHVTRMCKAASRKPVYVKLSPNVTDIVAIAKAVEAAGADGLVMINTLLGMQMDLKSGKPLLANKTGGLSGPAVKPVGIRCVYQCARAVKIPIIGCGGITCAEDVLEYLLAGASAVEVGCANFTDPWVCPEIIDDLPGVLKKYGYDSLEAVRERSRQ--I
M---VNLKVKLGKLEIDNPVTVASGTYGFGLEYAEFYDPEKLGAIFTKGITYKPREGNPPPRLWETPSGILNSIGLENPGVEVFIKEYLPKIKDL--TTAIIPNISGSTVEEYCMVASSLDGQEGIAALEINISCPNVKEGGMAFGSCPNVASNVVKEVRKVTDLPLIVKLSPNVTDIVSVAKAVEEQGADALSLINTLLGMAIDIRTGKPALGNVMGGLSGPAVKPVAVRMVWQVSQAVDIPIIGMGGISSWQDAIEFMLAGADVVCIGTGNFANPMIAVEVIEGIKRYCVERNINNASELTDRAW---K
M---INTKVKIAGVEFKNPVTVASGTFGHGEEFADLVDINRLGAVTTKGVANIPWEGNPTPRIAEVYGGMLNAIGLQNPGVDTFIERDLKFLKEK--DTKIIVNVCGRSVEDYIETVERLSD-EDVDMFEINISCPNVSHGGIAFGTNVESVSEITKQMKAHSKKPIIMKLSPNVTDITEIARAAEAAGSDALSLINTITGMKIDINKRCFALANKTGGMSGPAIKPIALRMVYQVANAVNIPIIGMGGIATFEDAVEFMLAGATMVSVGTANFINPGASIEVAKGIEDYLENNGFKDVNEIIGLV----K
MN-EISMCVDICGVKLKNPVIAASGTFAFGREYSRYLDLNRLGGISVKGLTLYPREGNPPPRIAETAAGILNSVGLQNPGVDAFISNELPYLKQF--DTVVIANLAGNSRDEYCVAANKLDK-ADIDMLELNISCPNVKEGGLSFGATPESVYDITKQVRNYCHHPLVVKLSPNVGSIKDVASAAQDAGADALSLINTLLGMAIDPHTRRPILGNITGGLSGPAIKPVALYMVWQAAQTVDIPVIGMGGIMNGNDAIEFMLAGAVAVQVGTANLVEPMATVRIIDDIEQYMLDNGLKTIKDITGGLI---C
MS-SEMLKVDLPGLSLKNPVMPASGCFGFGKEFAELYDLNILGSIMVKAVTRDLREGNQMPRLAETPSGMLNAIGLQNPGIDGV-EEEMKWLERY--DIPIISNVAGYTEDEYAYVAERISKVRNVGALEINISCPNVKKGGITFGTDPDVAYSLTKRIKEVTGKPIYMKLSPNVTDIAAMARAVESGGADGITMINTLVGMRLDLATGRPVLANGTGGLSGPAVKPVAVRMVYEVYKAVKIPIIGMGGIRNAEDVLEFLYAGASAVAVGTANFVNPFVCRDIIEELPGVLRKYGFSSVKDAVGYSHRGGR
M---SNMSVNVAGVEWKNPVTVASGTFGSGAEYSEFVDLNRLGAVTTKGVANKPWEGNPTPRVAEVYGGMLNAVGLQNPGIELFCKRDIPFLKQF--DTRIVVNVCGHSLDEYLDVVKRLAD-EPIDMMEINISCPNVKEGGIAFGTDPKGVETITSEIKKYAKQPVIMKLSPNVTSIAEIARAAEAGGADAVSLINTITGMKIDINRRSFVLANKTGGMSGPAVHPVAVRMVYETAHAVNIPIIGMGGITNAADAIEMILAGATAVSVGTANFVNPKTTEQIVDGIAEYMDRYGVKDISELVGAVD---R
M---INTKVSLAGVELKNPVMTASGTFGSGVEYSELIDLNRLGAVVTKGVASTPWTGNPTPRIAETYGGMINAIGLQNPGMKVFCERDLPFLEKF--DTKVIVNVCGKTKEEYCRVVDRLSD-ENIDMLEINISCPNVKEGGIAFGQDPFAVEEITAAVKKYARQPVIMKLSPNVADITEMARAAECGGADVLSLINTLTGMKIDINKRTFAVANRTGGLSGPCVKPVAVRMVYQVANTVKLPIIGMGGIATAEDALEFILAGATAVSVGTANFFNPRATLDVIEGIESYMQKNKIQDIQELIGVV----K
MN-KPNMEVTLGDVKLKNPIVTASGTFGFGREYGEFYDLSELGAICVKGLTLSPRQGNPPPRIAETPAGALNSVGLQNPGADAFILRELPWLRGH--AVKVIANISGNTAEEYGVLAEKLSD-AGVDMIEVNISCPNVKAGGLAFGTSPDSAALVTRTVRRHSRVPVMVKLSPNVTDITEIARAAAGEGADALSLINTLLGMRIDIRSRRPILKNNMGGLSGPAVFPVALRMVWQVKNAANLPILGMGGVASGEDAAEMMLAGASAVAVGTVCFSDPCAPLRIRRELEEYLHNEGVDSVSKLTGAVKP--W
M---NRLKTNFVGLDLKNPIMTASGCFGFGLEYKDYFDPNELGAVVVKGLTLEPRDGNSGTRIAETPGGMLNSVGLENPGIDHFENVITKEIDKI--TSPIITNINGRTIEEYVEIAKRVESIEAVKAIELNISCPNVKDGGMAFGARPEVAGAVTKAVKEVTTKPVIVKLSPNVTDIVAIAKIVEENGADAVALINTLLGMSIDIKKKKPVLGNIFGGLSGPAVKPVALRMIYQVSQAVKIPVLGMGGISSVNDAIEFLMAGASAISLGTGIFMNPILPLEIKEGLEKYCIENNIDNISEIVGAAHP--K
M---PDLTVKIGQLTLKNPVMPASGCFGYGEEYAPFFDLARLGAIVVKGTTAEPCAGNPPVRLAETPAGMLNAIGLQNPGVKA-AKEKIRALENV--GAPVIVNVAGHSVEQYRAVIAVLEEVEAAAAYEINISCPNVKAGGMAFGTDPAVVSALVKELRSLTDKTLIIKLSPNVTDIAGIAKAAEEGGADALSLINTLLGMAIDTHTKRPVLANLTGGLSGPAVKPVALRMVWQVTEAVNIPVIGMGGISSAQDAVEFLLAGATAVAIGAANFVNPTVCPETVQGIHRYLEEEGYSSVQEIVGLAKKVKK
MK-MINTKVTIAGVEWDNPVTTASGTFGSGMEFADFVDLNRLGAVTTKGVSYVPWTGNPVPRIAETCSGMLNAIGLQNPGVEVFINRDLPFLKQY--DTRVIVNVCGKTTEDYLKVVERLSD-CAVDMLEINISCPNVKEGGIAFGQNTCSVEEITRQVKRYAKQPVIMKLSPNVTDIREMAKAAEAGGADALSLINTLTGTKIDIYKRKFVLANETGGLSGPAVKPVALRMVNQVARTVKIPVIGMGGIMTGEDAIEFLMAGATAVAVGTANFRNPLATAEVIDGINDFLAKEGIQDVKEIIGCV----N
M---AKLHVTLPGLDMKNPVIPASGTFGFGYEFTKFYDINVLGSIATKGTTFTERYGNPLPRIAEGPAGMLNAIGLQNPGVHAVVNEEFDKLSHF--NGKVLANMGGHSLEEYIETAKVLSQSDIVGALELNISCPNVKEGGMQFGTDPELAAKVTREVKKVSSKPVYVKLSPNVTDIVAIAKAVEAAGADGISMVNTLLGMRFDIKTGAPIIKNKTGGYSGPAIFPVALRMVYQVSQAVNIPVIGMGGISSGKDAIEMMIAGASAVEVGCANLVDPYACPKIIEEMESILDEMGIEDVNDIVGKSHQ--F
MN--ISTEVSLAGITLKNPVMTASGTFGAGEEYSEFVDLNKLGAVVTKGVAAVPWAGNPTPRLAETPGGMLNAIGLQNPGVDVFLERDLPFLKRF--DTRVVVNVCGHSEEEYVEVVERLRE-APVDFLELNISCPNVKEGGIAFGTQAKAVEHITRRVKERAAQPLIVKLSPNVTDITETARAAEAGGADVLSLINTLTGMKIDIMRRSFVLANRTGGLSGPAVHPIAVRMVYDCAHAVKLPLIGMGGISTAADAIEMILAGATAVSVGTANFYNPCVSEEVAAGIAAYLEQTGTEDIRELIGAV----R
M---GNLKVQLGELSLSNPVMTASGTFGYGEEYADFIDINALGGIVVKGTTLHAREGNAYPRMAETPKGMLNAVGLQNKGVDGFINDIYPRIKNF--KTNILVNVSGSTVEEYVETAEKINELDAIPGIELNISCPNVKEGGMAFGTSCPSAIAVTNAVRKVYKKHLMVKLSPNVTDITEIAKGVEGSGADSVSLINTLLGMAIDVNSRKPVLSTITGGLSGPCVKPVALRMVWQVSQAVNVPVVGMGGIASAEDAIEFLLAGASAIQIGTANFIDPTITIKVINGIREYLERNQMDDVKQLTGALIT--G
M----NLKVNIGNLELKNPVLVASGTFGFGREYSHYIDLDDLGGIMVKGLTLYPKEGNPPPRIYETPSGILNSVGLQNPGVDAFIKDELPFLNRF--NTKVIANIAGETIEEFVSLAQKLN-IDGVDALEINVSCPNVKEGGMSFGVDPNSVYAITKKVKQASNKTVIVKLTPNVTDIKIYAKAAEDGGADAISLINTVTGMAIDINTRRPVFKNVFAGLSGPAIKPIALKNVYEAKRAVSIPVIGMGGISSAEDALEFMIAGATAVAVGTYNFINPAGSIDILEGIKKYMLRNSIFDVNQLMNSIN---V
MNGRPEMNTSVGGLRLRNPVIAASGTFGYGREYAPYFALERIGGLVTKGVSLRPRDGNKPPRVCETSAGMLNAIGLANVGVEAFVADKLPWLAGQ--DTPAAVNLYGESIDEFVQLAQRLDGLAGVAALELNVSCPNVKAGGMAFGTNPQAVAQVTAAVRRVTSLPLWVKLTPNVTDPVAVAGAAMEAGADALCLINTLLGMAIDARRRAPRLANVVGGLSGPAIKPVGLRMVWQVARALGAPIIGLGGICCGEDAAEYLLAGASAVQVGTASFADPTACARVADELARFCAEEGVSAVSQLIGGLR---A
MS-APSLETKVGGLTLQNPVIAASGTFGYGLEYRPYLDLNRLGGLVTKGISLEPRQGNPPPRIWETASGMLNAIGLANVGLERFIAEKLPALAEL--DCAVIVNLYGEAVDEFAALARALDGRRGVAALELNVSCPNVKSGGMAFGVDPQAVAAVTRAVKAETGLPVWVKLTPNVTSPVAVAQAAVQAGADAISLINTLLGMAIDARGRRPRLANVVGGLSGPAIKPVGLRMVWQVAQALGVPVVGMGGIASGEDAAEYLIAGASAVQVGTGNFQDPASCRRIAEELAQFCVENQVARVSDLIGSLRP--A
MEFSPDLTTTLGPISLKNPVVLASGTCGYGIELSDLVELKALGAIVVKGISLEPRPGNPPPRIIETPCGLLNAIGLENIGIDAFIEKKLPWLREQ--GITTIVNILGNSIDDYKRLSAILDKADGVAAIEVNISCPNVKEGGVSFGKTPEGTHAVTKAVRDETGLPLIVKLSPNVGDITVIAKAAQDAGADAVSLVNTFLAMAIDIEKKRPVLGNTFGGLSGPAIKPIALRMVWEVSRAVQIPVIGIGGITQWQDAIEFLMAGASAIQIGTGTLISPDCGKKVVDGIRDFLRQKGYKRVEEL----R---I
MTTDVNLAVDIGGLTISNPIMPASGAFGKG--MEEFLDFNLIGAVVPKSITKYPQKGNKNPRACETFGGMINSIGIQSDGIDKYLNHTVPYYQQY--DVPLISSISAESVEEFEEMSEMIAGSPDVAALELNISCPNLENNGEAFGMDEDITYEVVHKVRQITDKPILVKLTPNVTNIQKIALAAERGGADSLVVANTLLAMAIDIHSQQPKVGNVMGGLSGPAIKPVIVRQIFQVREVSNLPIIGCGGIMNADDAIEMILAGATAVQVGTASFVNPSVMKDMIEGIRAYMEQYQYQTIYELVGKTM-DRI
MA-ELNLNVDIAQLRLANPVIVASGTFGYGDEYPHLFDRNRLGAIVCKATTLKPREGNPQPRIAETPNGMLNSIGLQNMGVEAVIREKAPQWYTW--GVPVIVNIAAESIEDYAELARRLDKVPGVSGIEVNISCPNVKCGCIEFGSSPESAARVTDAVRNATTLPLIIKLTPNTSSITELARAVADAGADAISLINTLRGMRIDIKKRRPILGNHTGGLSGPAIKPVAVSMVYQVSGAVNVPVIGGGGIMNAEDALEFIMAGATAVQIGTANLVNPRAPLEVLEGLEAYARAEGLKNIREIVGIAR---S
MS-KVSMAIQMSGLSLRNPIITSSGTYGFGEEYSPFCSPSLLGGITVKGITPLPRLGNPVPRLAETPAGLLNSVGLENPGLEGFIRSYLPKLVEL--DTSVIVNISGFSIEDYAHLASAFQNDSGIAALEVNISCPNIKHGGMAFGTHPESAQEVIAIVRKNTDLPIIAKLSPNVTDIVEMARAVERGGADIISLINTLLGMSIDVKSQKPILANKMGGLSGPAVRPIAVRMVYQVYEAVDIPIVGMGGISTWQDAVEFMLAGASAVSIGTANFINPIAPVDILTGLENYCQQRGYGSVQEIVGLAHQ--R
MK-TINTEVKLGPLALRNPVITASGTYGFGEEYAPLCPVERLGGITLKGITPEPRMGNPVPRLAETPAGLLNSVGLENPGLDEFIASYLPKVREL--PTAAIANISGFSVEDYTHMARALQKESGLAAIEVNISCPNVKHGGMHFGTDPASAEQVIAAVKAETDLPVIAKLSPNVTSIVAMAQAVARGGADIISLINTLLGMSIDIEKQRPVLANTMGGLSGPAVRPVAVRMVWEVSQAVEIPIIGMGGILTWQDAVEFLLAGASAVSIGTGNFVDPQAPLSVLEGIEEYCQRHGVSNVSELTGLAWK-NI
M----DLRVILRGLELANPVMAASGTFGFGPEYSQFVNIDALGGISVKGVSPEPWTGNPPPRIWETPMGLLNSIGLQNPGVDVFIEKDLPFLRQH--QPRVIVNIIGHTVDEYQRVAERLDGLDGVHALEVNISCPNIKEGGMSFGQDPDQAYAVTHAVRQVTNLPIMVKLSPNVTSPVLIAQAIEAAGADMISAINTVVGLAIDIDHRRPALGGITGGLSGPAIKPVALRIIYEVAQAVHIPIIGMGGIASATDVLEFLMAGASAVMVGTITFQYPDRMNQIINELPQVLQAHGFTSLQDAVGAALPYES
M---INTKVNIAGVELKNPVMPASGTFGSGKEFCGLIDLNRLGAVVTKGVSNIPWEGNPTPRIAETYGGMLNAIGLQNPGIDTFIERDLVFLKQF--DTKIIVNVVGKSISDYIEVVERLGD-EAVDLLEINISCPNVKEGGIAFGQNPASAMEITSEIKKKAKQPIIIKLSPNVTDIREMAKAAECGGADALSLINTLIGTKIDIHTGRFALANRTGGLSGPAIKPVALNMVYQTANAVKLPIIGVGGIRNAEDALEFILAGATAVEVGTSNFVNPASMEKCIEGIERFLEKKGISDINSLIGTV----C
M---VDLSVEIAGIKMKNPVLVASGTFGSGVEYAPVFDVSKLGALVTKGLTLDPCPGNEPPRICETPAGLLNAIGLQNPGVDSFIDDLLPQMLDF--GIPVIANIAGRTKKEFIALAERLTN-AGVAGLEMNISCPNVKAGGMALGTVPEAAAEIVEAVVQSTDLPVIVKLTPNVTDIVGLARAVADAGAHALSLINTLLGMAIDVEARKPLLGNVTGGLSGPAIRPVAVRAVWEVSQAVDLPIIGMGGICTGRDALEFILAGASAVAVGSAFFHDPLTAVKIIEDLQSYCARNKIEELRCLVGAAWKCKE
M---SRINLELPGLSLKNPIMPASGCFGFGREYAQLYDLSKLGAIMIKATTLETRAGNPTPRVAETAAGMLNAIGLQNPGLEKVMNEELKFLEGY--DVPIIANVAGTEVADYVEVARQISTAANVKALELNISCPNVKCGGIQFGTDPATAQELTAAVKAVSSVPVYVKLSPNVTSVVDIAKAVEAGGADGITMINTLVGMRLHEKTGKPVIANGTGGLSGPAVKPVAIRMVYEVYKAVTIPIIGMGGVTNVQDVIDFMSAGASAVAVGTANFVDHFVCPNIIEALPAKLDELGVGHISEVIGRSHR---
MT--ADLSLIFAGVKFKTPVVVASGTFGFGREYGEYFDLNDLGGICVKGLTVKERPGNPPPRIAETPMGILNSVGLQNPGVDAFISGELPNLRRF--DTNIIANISGNTVEEYCEMAEKLSS-AKVDLIEVNISCPNVKAGGLAFGTSCQSAALVTREVKKHAAVPVMVKLSPNVTDIAEIARAVEEAGADALSLINTLLGMRLNIETFRPVLRNNTGGLSGPAVFPVALRMVWQVANAVSIPILGMGGISTGADAVEMLIAGADMVSVGTALFADPYAPLSVTRGIKAFMERKNIKSVTDLTGRILP--Y
M---ISLETKLPGLHLKNPIMPASGCFGFGREFSELYDLNKLGAVVIKAATQDPRYGNQTPRVAETAAGMLNAIGLQNPGVETICTDELPFLSQF--KTPVIANVAGSTIEEYASVAKRLDESGLIQALELNISCPNVKEGGIQFGKDPVLAAEVTAQVKRTVAVPVYVKLSPNTADIVQMAKAVEGAGADGLSMINTLTGMQIDLSSKKPLLANQTGGLSGPAIKPIAIRMIYEVRQHSGLPIIGMGGISTAEDVLEFLLAGANAVAVGTANIHDPFACVNIINRLPQLLEKYGFQNMEEAVGGGIRSGS
M---LDLSVKMCGLDFKNPISTASGTFSI-KDSPQFYDPSQIGAIITKGVSSVAWLGNPTPRIAETYGGMLNSIGLENPGVDLFIEDELPILQKF--DTRIIVNVAGKTLEDYCTVVEKLNE-TSVDMLEINISCPNVKSGGIAFGINTKLAGQLTKEVKRISTKPIIIKLSPNVTDITEIAKAVECEGADCVSLINTLLGMRIDVNQFQPVLKNKVGGFSGPAIKPVAIRMIYQVRRAIKLPIIGLGGIFNGEDVAEFLLAGADFVSVGTACFHNPLALINIKEDFTKYMEKHNFNNITELKLALE---N
MT-QVNMAVNLGGLEMKNPVTVASGTYAAGREYNDFVPVEMLGAVTTKGVSLNGWEGNASPRIAETPSGMLNSIGLQNPGVAVLKEKDLSWLEGR--DVPVIVNVSGHSFEEYVQVIESLDDDDRVSAYEVNISCPNVDSGGMTFGTHVPSVEKIVGLCREATKKPMIVKLSPNVTDVTEIARAAEASGADALSLINTLLGMAIDARTRKPVLARVVGGLSGPAVKPVALRMVWQVHNAVNVPILGMGGIMNGTDAVEFMLAGATAVSVGTANFVNPLATREVIEGIRAYCEEQGVTDVNELVGGLQ---C
MN-RERLAIELPGLSMKNPIMPASGCFGFGREYAKLYDLSCLGAIAIKGTTGDMRLGNLTPRVAESPSGMLNAIGLQNPGAEAVRDEELLFLNEY--DVPVLANVSGSTPEEYLHVINTLKASKNVGAFELNISCPNVKTGGIQFGTDPEQAARLTQLAKEVSDKPVYVKLSPNVTDVVAIAKAVEAAGADGLSMINTLVGMRFDWKTKQPILANERGGLSGPAIKPVALRMIYDVRQVSDLPIIGMGGISNAKDVMEFLIAGANAVAVGTANFTDPFACPTIINELETWMDKMGVDHVTELMANG-----
M----DLSVELFGIRFKNPVWVASGTFGYGVEAAEIYDISKLGAVVTKGLSLKERLGNETPRIVETPCGMLNSIGLQNPGVEKFLKEIYPKIKDV--DTHFIANVFGETEEEYVEVCMALEDADKIVAYELNVSCPNVKKGGILFGHDPVILGNLVDRIKAKIKKPLLVKLSPNVTDVTEFAKVCIENGADGLVLINTLMGMKINIWKRKPDLATKTGGLSGPAILPIAVRMIYQVYEKFRIPIIGVGGITTWEDAMEHVMAGASAVQVGTANFYEPLAPLKVIEGIENFMKSQNIKDFKELIGIAHR--E
M---SSLTVNYLGIPMASPVIGASGTVGYGLELHDYIDMKKIGALSGKGLAPTPWKGNEGVRVAETTSGMLNCIGLENPGAPWFIDHYLPEVRKL--PTVFIANMVGKSVEEYAECARMLTV-PGISALEVNISCPNVKEGGAAFGTDPAQAAAVTRAVKDATTLPVIVKLSPNVTDIVSIAKAVEDAGADSISLINTLLGIAIDTRTRRPILGNITGGLSGPAIKPVALRMVWQTAKAVKIPVCGLGGIMTGEDAIEFMMAGASTVQVGTANLADPTAMERIVNEMDEWCDKNNVKDINEIVGTLK---D
MELEDSLSYELFGIKFKNPVWTASGCFSYGLEVAELYDISKLGAMVVKGLSYKPRTGNPPQRIVETPAGMLNSIGLQNPGVEYFSKNILPKLRKY--DTIIIANVFGEDEEEYLKVGEFLDKTEGVHALELNVSCPNVKKGGIAFGSDPDTLYNLVYKLKQITSKPLLVKLSPNVTDITQTAQACVEAKTDGLVLINTLLGMAIDVNKEQPILATKTGGLSGPAILPVAVRMIYQVFEKYAVPIIGVGGITTAEDALQHFLAGAVAVQIGTANFYDPYSPLKVIEGLKNHLNKKGYKHILEIIGKAHK--T
MSKGIDLSVNLAGITLKNPITTASGTFS-PHESSEFYDLSELGAMITKGIASIPWDGNPVPRIAETYGGMINAVGLQNPGVDYYIEHELPFARKF--DTKIIANVAGHSITEYCSVVERLNE-TDVDMLEVNISCPNVKEGGIGFGTSCDMASKVTREVKRLTTKPIIIKLTPNVTDIASIAQSVEAEGADAVSLINTLLGMKIDVHRKRPVIANKMGGFSGPAVKPVAVRMVYQVRRAVNIPIIGLGGIMTGEDVVEFLMAGADAISVGTAAFANPTAPVDIKRELIDYMERYGFKNLQEIRDAFE---G
M------AVDIAGLLFSSPVIAASGTFGYGREYDDYLDLEKIGGFVTKGVSLEPRDGNQPPRIAETACGMLNAIGLANIGLEKFLADKLPLVEKT--RARCVVNLYGESAEEFEKLAQALDARQGVDALELNVSCPNVKGGGMAFGQDAKAVYELTRVVRQKTSLPLWVKLTPNVADPVPMAKAAADAGADALSLINTILAMAIDARTRKPKLGNVYGGLSGPAIKPVGLRMVHQVSRAVDLPVVGMGGIMTGSDVAEYLLAGASAVQVGTASFSDPASCVRIADELAAFMKEQGIAEVRELIGGLL---S
MK-RDRIAVDFLGMHLNTPVTGASGTFGFGSEYEDFLDMEDVGAVISKGITPLPRPGNPGVRIAETPSGMLNCIGLENPGVDVFKECILPQAKKM--PTKFIVNISAGSVEEYGELAGELEV-DGVDALEVNISCPNVKEGGIVFGTDPKAAAAVTKSVREHTKKPVIVKLSPNVTDITVMARAVEAAGADAVSLINTLTGMAVDIDSRRPLLGNSTGGLSGPAVKPIALRMVWQTAKAVHIPVLGLGGIATWQDAIEFMLVGAGAVSVGACNFVNPRTVSEIAAGMQAWCEREGVTRISEIVGTLK---A
MS-KVNLSQTMMGINFENPVLTASGTYGFGTEYNEIIDVSKLGGIVSKGLTLESRKGNPGVRLKETPSGLLNCIGLENPGVEKFITDYLPKMIKL--NTKIIANISGNTLDDYKLIAEKLDL-NEINALEVNISCPNVKAGGMAFGTDAKMVEKVTNTVKSATSLPVIVKLSPNVTDITEMALAAESGGADGLALINTLLGMSVDINRQKPSLGNVFGGLSGPAIKPVALRMVWQVFQKVNIPIIGLGGISKWEDAVEFMLAGASLVMVGTSNFSNPLAPLEIIEGIEKYCEKNNLSSVSDLIGLAQK--E
--------------------MLASGTCGFAEEINDFYDVSQLGGIFLKGTTPRNRDGNLYPRMAETPSGMLNAVGLQNKGIDYFIENIYPRIKDY--GTSLIVNVNGSTIEEYVEVTEKVNELDNIHAIELNISCPNVKEGGMAFGVTCPGAEAVTREVRKAYDKTLIVKLSPNVTDVSEIARAVEGQGADGVSLVNTFLGMAIDSETRKPLLSTVTGGLSGPAIKPIALRMVWQVSKAVKIPVIGIGGIMNAADAIEFMLAGASAVQVGTALFKNPHIPLRIIEGVDDYLQRHNIQSVSELVGRLQ---M
M---ADLNVNILGHDFKNPVIMSSGVFGYGREYEEFFPLEALGGMATKGTTLHKRNGSEGKRITETPSGLLFSVGLQNPGIDYYIENELPNLLTK--NTNILTNVAASDKEEYLQIIDKLEQ-TDAPIIELNISCPNL--SGEPYGVSCSSTEMITRAVRERTKKPLTVKLSPNVGNIGEIAKAAEAGGADAVSLINAISGMKIDINTRRPFLRNNHGGFSGAAIFPIALRMVWEAANAVDIPVLGIGGISSSEDALQMIMAGASCVEVGCAIFKDPYAPIKIINEIDQWCDDHGVKDINELIGAVEP--W
MGSAVDLSVSLGTFSLANPVLAASGTFGYGLEFTPFVDLNRIGGFCTKGLSLKPRMGNPAPRVVETAAGMLNSIGLENVGFDRFRDEKLPHLQMY--DCRVVCNFFGDTVAEYEEMARALSTLDRVDALEMNISCPNVEEGGVQFSADPKTVEKVVSAARRATDKFLVVKLSPNVTDITVTAKAAEAAGADAVSLVNTYVGMVLDAERAVPYLGNGTGGLSGPAIKPIALNMVYQTSQAVSIPVIGLGGIRTAEDAIEYIMAGASAIQVGTANFFDPRATMNILDGLTDWCRDHDIDKIESLRGRAWK--Q
M---IDSKVTLAGVELKNPIVVPSGTFGFGREYGQFFDLSELGAICVKGLTPQPREGNPSPRIAETPMGILNSVGLQNPGVDAFIAGELPELKKH--DVKIIANISGNTPEEYGGMCEKLSA-AGVDMIEVNISCPNVKAGGLAYGTRPELAAEVTEIAKKNSTVPVMVKLSPNVTDITEIARAVEEAGADAISLINTIRGMRIDVNTRRPILKMNTGGLSGPAVLPVAVRMVWETANAVKIPILGMGGVSKGTDAAELMLAGAAAVAVGTASFADVYAPVRVRDELFALAERQGLAHISALTGAAQP--W
M---ADFSTPLGALTLRNPLMAASGCFGYGVEYAGALDLATLGAVVVKGLFLSEREGHAPPRIVETPAGMLNAIGLQGIGVHRFVKERLPELRAL--GAVTVVNVCGVTLDEYCEVSRVLSDHEGVAAIELNISCPNIKEGGIQFGCSLHGTRDVVAAVRKVTTLPIMPKLTPNVTDVASFARAAEDAGADAVSLVNTFLAMAIDVETRKPKLTNVMGGLSGPAIRPIAVRMVHECRQVVKIPIVGMGGIASAEDVLEFMLAGANAVQIGTANFADPFIWSRVTADLESYCDRHGVARLADLVGAVETRPS
M---DKLGIELFGIKFKNPVWVASGTFGYGVEGADIYDISKLGAVVTKGLSLRPREGNPMPRIAETPCGMLNSIGLQNPGVEAFIKKIYPVIKDI--DTHFIANVFGETEEEYIEVIRILEDVPKISAYELNVSCPNVKKGGVVFGQDPVVLRSLIEKIKSFAKKPLLVKLSPNVTDITEFAKICIEAKADGIVLINTLIGMKIDIYNERPFLATKTGGLSGPAILPIAVRMIWQTYEKYAIPIIGVGGISTYVDALEHILAGASAVQIGTANFYKPLSPLDVIEGIKNHLDAKNLKHFKELIGRAHR--Q
MSSRLDLAVTIAGLTFKNPVIPASGTFGYGLEFLPFFDLSRLGGFCTKGLSPQPLKGNPPPRIVETPAGMLNAIGLQNIGVRAFVTEKLPLLRAY--DTHVIANVFGFSIEDFLEVVAVLDDAEGVSAYELNISCPNVKEGGTQFGNNPRLAARVTEAVKNRTRRPVIVKLSPNAPSIVDVAHAVEQAGADALSLVNTFVGLSIDVYTHRPRLGFTTGGLSGPAIRPLAVRMVYEVSQAVSIPRLGMGGITNWMDALEFILAGATAVQLGTINYTEPCAALHVIEGLEAYCREQG-TTIPALVGAFRPAGS
MTSELDLCVKIGSLTLPNPIMPASGAFG--EDMADIIDFNLLGAVVPKSITKHPRKGNATPRVCETPAGMINSIGIQSKGIHYYMENVIPYYGRY--QTPLISSISADSIEEFVEMAGIIAGTDGVAALELNISCPNLKGNGAAFGMDAQLTRELIREVRQVTDKPLIAKLTPNVTSIQEIALAAEEGGADGLNVANTMLAMAIDVHTRKPRIGNVLGGLSGPAVKPIIVRMIYQVHQVSSLPIIGCGGVMNGEDAIEMILAGASAVQVGTASFVQPTAMLDILEEIKQYMLQYEITDIKSLVGQVVTEGC
MS----LHVHLPGLELKNPVMPASGCFSFGKEYAQFYDLDTLGAVIMKAATKEPRLGNKTPRVAETSSGMLNAIGLQNPGVDKIISEEMPFLNEY--ALPKIANIAGSSPEEYAETAKKMS--PHVQALELNISCPNVKEGGIQFGTDPDLASNVVGQVKKVSEVPVYVKLSPNVTDIRGMAVACEQAGADGLSMINTITGMQILKERRRPLLHNQTGGLSGPAIKPVAISMIHEVYPYVSVPIIGMGGIGSAEDVLEFLLAGASAVAVGTANFHNPFVMPEIIADLPGVLREYGFSSAEEAIGGAH---Y
--------------------MTASGTFGYGLEFADFVNLEDIGGIIVKGTTLKPREGNPYPRMAETPQGMLNCVGLQNKGVDYFCEHIYPQIKDI--RTNMIVNVSGSCCEDYAECAARINELERIPAIELNISCPNVKQGGMAFGVTAEGASAVVKAVRKAYDKTLIVKLSPNVTNVADIARSVEDAGADSVSLINTLMGMAIDIEKRRPVLSIATGGLSGPAVKPVALRMVWQVAQAVKIPVVGLGGIMNARDAIEFLLAGASAIEIGTANFIDPAVTVKVARGIDEYLERHGCRSVREIIGALG---E
MKDEFDMSVSFCGIKLKNPVLAASGTFGYGVEFEDIVTIEKLGGFVSKGLSREPMPGNPPPRLWETAAGMLNAIGLQNIGAKAFVEEKLPLLRKLK-NVPVFCNVYGTCNEDYEETIRILNDGEGITAYELNVSCPNTQHGGMTFGADPTLLAEVVTVAKKAATRPLIVKLSPNVTSIPQMAKIAQDAGADAISLVNTFVGMAIDVETRKPRISNIVAGLSGPAIKPIALRMVYEAAKTVTIPVIGIGGISTAEDIVEFMLAGATAVEVGTANFWDPCASERLVDQLEKWCLEHRVQKISELTGGMLL--S
M---PVLEVKIGNLSFKNPVLTASGTFGYGLEYSQFVDLNILGGIVVKGLSLKPKQGNPPPRIYETPCGMINSIGLQNIGLEAFKKEKLPFLKKF--NTNIIVNFFGENLDEYIEVAKLLDETEGVHALEMNVSCPNKTSEWRKMGLEPELLREAIKRVRLHIKKPLIVKLAPQVTEIALMARICEEEGADAVSLINTIPAMVIDIKTRKSMIGTLTGGLSGPAIRPVALRAVWEVAQAVKIPVIGVGGIVSAEDALQFLIAGAKAIQVGTANFINPIATVEIIEGIKQFLIEENIKDINEIIGSFK---E
MTAQPDLTVRLGRLTLRNPVMVASGTFGYGPEYADLVDLSTLGAIVVKGIRAEPTAGNPTPRTVETASGLINAIGLPGPGVDGFVRDTMPFLRRQ--DVPVIVNIWGRTLEEYGDVARRFDAVEGVHALEINVSCPNIKEGSKAFGTNLDSFRRVVDLVRASTKLPVIPKLAPNVSDIASFARAAEECGSDAVSLINSIPAMAVDIETRRPKLGNVTGGLTGPAIHPVAVKLVWEAAKAVRIPVIGMGGIRDAADAIEFILVGATAVAVGTANFVEPGTAPAVVAGIREYLVRHQLPSIAALRGTVL---A
MS-AADLSVTIGDLTLKNPILTASGTFGYGLEYDDFFDVAALGGICTKGLSLEIRPGNAPDRICETAAGMLNAIGLANVGVDAFIREKLPVLRRR--GVTVVANIFATTFEDFAELARRLDGEEGVHAVELNVSCPNVDKGGLLFGCDPIAAARVTEAVRKVTRLPVWVKMSPEAGDLKGVGLACQEAGADALTAINTIRGLGVDPHTWKARLANKTGGLSGPALKPIALRMVWELSRAVKIPIIGIGGIATAEDAVEFMLAGATAVQVGTASFADPTASKKVLDGLATYCAARGIA-ARDLIGKMR---G
MELKDPLSYELFGIKFKNPVWTASGCFSYGLEVAQLYDISELGAVVVKGLSYRPREGNPPQRIVETPCGMLNSIGLQNPGVEYFIKNILPQLREY--DTVIVANVFGEDEDEYLKVAEVLNKADGVDLLELNVSCPNVKKGGIAFGSDPETLFNLVYRLKQVMEKPLLVKLSPNITDILDTATASVEAGADGLVLINTLLGMAIDIDKEEPIIGMRTGGLSGPAILPVAVRMIYQVYEKYSVPIIGVGGITTAQDALQHILAGAVSVQIGTANFYDPYSPLKVIKGLKEHLDKKGYDHFLQLVGKAHK--V
MGINIDLSVKIGNSTLPNPIGTASGTFGYGSEYEELMDLSCIGAIYTKAVTLKPRPGNDIPRIIETPSGIINSIGLANVGIDKFISQKIPFLKTL--PCAIVVNVAGSTEEEYLSVVQQLEEVENIWGYEINVSCPNVKHGGLAFGTDPTQIERLTSALRKKTVRPLIIKLTPNVTDITLVARAAEDGGADAISCINTLVGMVIDTQKKKPVLQMKTGGLSGPAIRPVGVAMTYRVSNAVSIPVIGMGGIMNTDDAIQYLLAGASAIQIGSANFIDPRIPQNILDGVKDYCNREGITSIGEFKGLM----E
MN-DVDMRVSLASLSMKNPLTVASGTFASGREYADFIDISRLGAITTKGVSACAWEGNDQGRLAETPSGILNSIGLQNKGAKHFIENDLAWLKQQ--QTRVIVNVCGHSYDEYFQALDALEQASGIDAYEINISCPNVDAGGMALGTQPNAVERIVSLLRERTCKTLIIKLTPNVTDIAEIARAAESAGADALSLINTLLGMAIDAHRRRPILSRVVGGLSGPAIKPVALRCVWQVHKAVNIPILGMGGVASGTDVAEFMLAGASAVAIGTENFVDPCATMRILDELYTYAREQHITHISELIGGLE---C
M----NLKVKIGELTLKNPVMPASGTFGFGLEFKDIFDLKNLGALVVKTITKNPRLGNRPPRVYEVSCGMINSIGLANPGWDYFCEKILPQIKDL--NDILILNIAGESVEEFQYLAREAQRFDEIKALELNVSCPNVSKGGIAFGTDLEALKQIVSSVRKIYSKTLIVKLTPNVTDITVYAKAAENAGADALTLINTFTGMVIDVKSKKPILGNKHGGVSGPAIRPMAVKMVYDCFKAVSIPIIGVGGIDSKEAALEFFLAGATAIQVGSQNFVEPGFMPRLIRELGEYLQEENIESIAKLTGLAHRENV
M-----LNVNICGIEFKNPLIAASGTFGFGREYKELFDISRLGGISSKGLTLNKKEGNNGLRIYETSSGILNSVGLQNPGVDGFIKDELPFMKSL--DTVVIANLGGGTIEEYIKGIEKLND-TDVDMVELNISCPNVKSGGMAFGIKCADAFDIVSKVRDICKKPLMVKLSPNAEDIVKMAITCVEAGADVLSLVNTFKAMAIDIKRRKPVFDNITAGLSGPSIKPIALRMVYEVAGAVDVPVVGVGGIISSQDALEFIMAGAAAVQVGSGNFIKPDICIDIIDGIEKFMIGENIKSLGEIRGII-----
MS-NIDLSVTIASLKLRNPIMLASGTVGYGNEIAEFIDLNKIGAIVTKSLSLKPRKGNAPQRITETPAGMLNAIGLANVGVEVFLKEKIPFLKKY--DVPLICNIAASSVEEYVECTRMLNEEETIKAFEINVSCPNVKDGGLQFGNNLTAVGKVTEKVRAVTNKPLIIKLSPNVSYIHEFAQVVKDSGGDAVSAINTLVGTAFNIFTRRPKIQNVFAGLSGPAIKPIALAKVLEIHQKVDIPIIGIGGIMNWKDVVEFIIVGASAVQIGTLNFIDPTAPIKILKDLENYCKQMKINSVSELTGSYI---I
M---GRLAVNLGNIRLNNPVMPAAGTFSV-ESASQFYDVNRLGAVVAKTVTLNAREGNRTPRVAETYGGMLNSVGLQNAGVDSFLLEEMPKLTDL--TTPVIISIAGHTVDEFVALARKLDAVPGIAAIEVNVSCPNVECGGKVFASDAQQLSRVMTAVRKATGKYLIAKLSPNAGDMVEMAQTAESAGADCLCVANTLLGMKIDTRTRRPVLANIVGGLSGPAVMPIILRMVYQIAPKVSIPIIGVGGIVTAEDAVEYLLAGATAVQVGTASFTNPTAMIDIIHGLEEYLRASQISSLSELIGAAH---R
MT--DRLKIHLPGLDLKNPVMPASGCFSFGEEFSHLYDLSELGAVMIKAATDELRPGNKTPRVAETSSGMLNAIGLQNPGVDHIIDNELKFLEQF--DVPVIANVAGTKIEDYVEVARKISAAPNVSALELNISCPNVKEGGIQFGTDPQTAYRLTAAVKAVSEKPVYVKLSPNVTNIVEMAESVAKA-ADGITMINTLIGMRLD-NSGRPILANKTGGLSGPAIKPVALNMVYQVRQALDIPIIGMGGIASVDDVLDFISVGADAVAVGTMNFTNPYICKELIDELAVRAEDMNLNHIHDIKGRAF---L
M---SKLRINFLGKELKNPVITSSGCFGYGEEYNNYFNVDKLGAVNLKGITLNKREGNKGIRIAETPSGMINCIGLENPGIEYFRDNIIKNI-KY--KAPIILNINGESEEEYIKISEIANEIERVDFIELNISCPNVKNGGMAFGINCKTAENLTKSVKKVTKKPLIVKLSPNVTDITEIAKAVENAGANAVSLVNTFLAMKIDTKIKKPLLGNIFGGLSGGCIKPIAVRMVYQIFNSIKIPIIGMGGIENYNDGLEFIMAGASLISIGSGIFANPILPIEVIEGIENYLKENNIDNIKDLIGIAHK--K
M---NDMRVNIAGVELKNPVITASGTFGFAEEYGLHMDVAKLGAFTLKALTRESRLGNPPVRIAETASGALNSVGLQNPGVDEFLRTIYPRIRKI--DTVKIANIAGACVEDYVYVAEKLND-TDIELYEVNVSCPNVKHGGVNFGTDARTLRGVVEEVKKVSKKPLIVKLTPNVTKITDMAKAAVDGGADALSLINTITGMAINARTRRPVLANVTGGLSGPAIKPVALRMVWEVFQALSVPIIGMGGIMTGEDAAEFMVAGADAVMVGTATMRNPSASVEIAEELERFAQELGTEKITELTGTLN---I
M----DLSVELFGVRFKNPVWVASGTFGYGLEAMEIYDISQLGAVVTKGISLKPREGNPPERIAETPCGMLNSIGLQNPGVEGFLKKIYPHIEKV--NTHFIVNVFGETEEEYLEVCLALESAHKVVAYELNVSCPNVKKGGMLFGHDKAVLGRLIDRIKSHVKKPVLVKLSPNVDNIKEYARVCLENGADGLVAINTLVGMKIDIKAQRPELSTYKGGLSGPAILPIAVRMVWEVYEEVYIPVIGVGGIYDTDSALQHILAGASAVQVGTANFFDPTAPLKIIKGIEEYLKERSLESFTKLVGRAHG--P
MAGMVDLSVEVGGLRLKNPVIAAAGTFGFGTEYARLYDVGLLGGICTKGLTLKPRPGNPPPRLWETPCGLLNSIGLENPGVEAFLQEELPRMRGL--GTAVIANIWGETPEEYRELAERLSR-SDVDAIELNLSCPNV-PGGKIRGGVPEEVARIVGLCRRVCEKPLWVKLPPE-GDVLEAAQAAERAGADAVTASNTFRALAIDIEKGRPAFAGRIGGLSGPAIKPIALRVVYELVQKLKLPVIGCGGITSWQDALEFIMAGAHAVQVGTGNFIDPLCIPKIVRGLADWLAGRGMEDLEGVRGCAH----
--------------------MLASGTCGFAEEINDFYDVSQVGGIFLKGTTLRNRDGNEYPRMAETASGMLNAVGLQNKGVDYFIETTYPKIKDY--NTPLIVNVNGSTVEEYIELTEKINELDKIPAIELNISCPNVKEGGMAFGITCPGAEAVTREVRRVYDKTLIVKLSPNVTDVSEIAKAVEGQGADSVSLVNTFLGMAIDSATRKPLLSTITGGLSGPAIKPIALRMVWQVAQAVKIPVIGIGGIINTADAIEFLLAGASAVQVGTGLFKDPFIPLEIIEGMKKYLEEHRLNNITDLIGGLQ---M
M---TDMRVNIAGVELKNPIITASGTFGFAEEYGLYMDLSRLGAFTLKALTREPRMGNPPVRIAETASGILNSVGLQNPGVDEFLRTAWPRIKDI--DTVKIANIAGACVEDYIYVAERLND-TAIDLFEVNVSCPNVKHGGVNFGTDERTLRRVVEEVKKISKKPLIVKLTPNVTHIADMAKAAADGGADALSLINTITGMAVNAATRKPVLANVTGGLSGPAIKPVALRMVWEVYRALGLPIIGMGGIMTGEDAAEFMIAGADAVMVGTATMRNPSAAEEIGFELERFAGKAGLERICELAGSLNI--E
MFDSCDLSITLFGITFKNPVWVASGTFGYGLEAREIYDVSLLGAVVTKGISLKPREGNPPERIAETPCGMLNSIGLQNPGVEGFLKKIYPHIEKI--DTHFIANIFGETEEEYVEVCMALEDARKIVAYELNVSCPNVKKGGMLFGHDAVVLGRLVESVKAKVKKPVLVKLSPNAGNVVEFAKVCADAGADGLVLINTLLGMKIDVKAQKPDLSTFTGGLSGPAILPIAVRMVWEVFSELKLPIIGVGGIHDTDSALEHILAGASAVQIGTANFSDPLCPLKVIKGIQDYMQNMKEKNFKSLVGKAHGQGP
MS--VNEKIEFAGLNLKNPVFTASGTCGYIDELDDYLDVNQLGGWITKSITLKPRLGNPAPRVVETNGGMLNAIGLANIGLEEFIAEKLPIIRQK--NTAVFVNLAGQKIDEYVEVASRLSGQDGISGFELNISCPNVKQGGISFGTDPAQIKKITSEVKPACGKPLMVKLTPSVTDISKTAEAAVLGGADALSLVNTFTAMVIDVHTRTPVLANRTGGLSGPAIKPMAVYLVSRVYQDVGIPIMGLGGIRNGLDAAEFMIAGASTVCIGTATFARPDAAVKVSDGLRRFCESEGIKKISELTGSLN----
MT--PQLATTICGIALKNPVLAASGTFAYGVEFEKLVDLNALGGFVVKGLSREPIEGNPPPRVFESEAGMINSVGLQNIGVRAFVAEKLPALAGL--RTAVFANVFGYCTEDYVEVVRVLNDHAGLAGYELNVSCPNTAHGGIYFSNDPVLLAEVVTAAKRVATRPLIVKLSPNVSAIEPLARVAEESGADALSLVNTVISLAIDARTRRPRIGAGFGGLSGPAIKPIALRFVYQAARAVRIPVIGLGGIATGEDAAEFLIAGASAVEVGTATFWDPRAPLRIAEELGKFLEREGIRKATDLVGTLK---F
M----DMRVTVAGIEFANPVIAASGTFAYGIEFEDIVSLDRIGGFVTKGISREPMAGNAAPRLIETSAGMINAIGLQNIGVEAFLRDKLPPLARY--KCAVIVNVFGYQVEDYVAVIRKLNEAEGIAAYEINASCPNTKHGGMAFGADHGALAELVAHCRHYSRRPVIVKLSPNVTSIAAMARCAESSGADAISLVNTFVSLAIDVETRQPRIRNITGGLSGPAIKPIAVRMVWEAAQAVKIPVIGMGGIATAEDAVEFLLAGATAVQVGTASYADPRAIENISHSLAHWCARRHIARVSELTGAME-PTK
MS--ADLSVNLCGLELASPIVLLSGCVGFGEEYTRVEGNRDAGAIVLKGTTLEPRLGNPPHRVYETPMGMLNAIGLQNPGVDQVVSKILPSLDFS--ETRFIANVCGSTIEDYVEVTRRFED-SPIDAIEINISCPNIKEGGVQFGNVPEMSGRVVAACRAVTRKPLITKLSPNQTDIRENARHCIDAGTDALAVINTVMGMAIDVNTRKPVIGNVQGGLSGPAIKPIALLKVHQVYEVAAIPIIGQGGICSANDALEFLMAGATAIGVGTALFYDPLVCRKINAGLRDYLARHGLSSLSELTGSSSA--G
M---VDLRVKLGRLSLANPVLTASGTFGYVREMAGFVRLERLGGVVPKTVTQRPRAGNPTPRTVETRAGLLNAIGLDNDGIDHFREHHLPYLRTT--GTAVIANIAGEDEDQFVSMAEAIGGEPGVAAVELNVSCPNV-SHGLDLGIDAAAVGRLVRRVREVCPIPVIAKLTPNVTDVVAIAAAAAEAGADAVTLINTVRGMAVDWRRRRPILANDVGGLSGPAIKPIALRIVWDVARALTLPIIAVGGIADADDALEFLVAGASAVQVGTASFYNPAAAENVLDGIARALDEAGVAAVADFIGTARS--D
M---VDLRVRLGRLELKNPVLVASGTFGYIREMAPFVRLDRLGGVIPKTVTYRPRAGNPTPRTVETSSGLLNAIGLDNDGIDHFREHHLPYLRTV--GTAVIANIAGEDEDQFVAMAETLGGDPGLAGLELNVSCPNV-SHGLDLGIDPDAVGRLVRRVRAVTPLPIIAKLTPNVTDIVAIARAAAEGGADAVSLINTFRGLVVNWRKRRPVLANDVGGLSGPAIKPLALRMVWDVARALDLPIIGIGGIASVDDALEFLVAGASAIQVGTATFYDPTASDRLVGDLSRILEEEKIDDVNDLIGTLRSAKG
MSSDPRLAVDFCGLKLATPLVLLSGCVGFGEEYTRVAGNRDVGAICLKGTTEAPRLGNPAHRVYETPAGMLNAIGLQNPGAAKVVDEILPTLDFG--ETRYIANVSGSTVEEYEAVTRRFDD-SPIDAIEINISCPNVKEGGVAFGNDPDMSARVVEACRRATDKPLITKLSPNQTDIAENARRCIEAGTDAFAAINTLMGMAIDIHARRPHIGNNQGGLSGPAIKPIALLKVWQVHQVAGVPIIGQGGVASAEDAIEFLLAGASAIGIGTALFYDPLILPRINAGMLAYMERHGVSHVSELVGALVP--V
MTSDSPLAVDFCGLNFNTPLVLLSGCVGFGEEYTRVAGNRDAGAICLKGTTGEPRLGNAPHRIYETPEGMLNAIGLQNPGVDKVVREILPTLDFS--ETRFIANVSGSTIEEYEEVTRRFDD-SPIDAIEINISCPNVKEGGVAFGNDPAMSARVVEACRRATSKPLITKLSPNQTDIAANARGCIEAGSDAFAVINTLMGMAIDIESRTPIIGNNQGGLSGPAIKPVALLKVHQVYQVCGIPIIGQGGITTAEDAIEFLIAGASAVGIGTALFYDPLICGKINRGIKAYLEKHNMASVRQLTGTLTL---
M---SVLAVKLNRLSLANPILVASGTFGYAKEMTAFVDFKKLGGIIPKTVTPQPRAGNPPPRTVETASGMLNSIGLDNDGFDQFMAEKLPYLADL--GSSVIVNIAAKTNDEFRRMADVLNAAEGVAAVELNISCPNV-SGGVDFGTNPELAASVVETVCSAGPLPVIAKLTPNVTSVIPIAQAVADAGADAVSLINTFQGMAIDWKKRKPILGNVLGGLSGPAIKPLALRIVWQVAQAVKIPIIGVGGIQCLNDVMEFLVAGATAVQVGTANFYNPGLSSELVSQLAEVVQQEGVSNISELVGTLRT--S
MTKEPDLRVDMGGFEMPNPVAVASGTFGYGSEYAELIDLNHLGAIVVKGLRETPWIGNPPPRTHEVRSGMLNAIGLPGPGVERFLRDHLPFLNRY--QVPVIVNLWGLDAEEYGRIAEQLDDVEGIDALELNVSCPNVKAGGVAFGTDPKLFAAVLDAVRPKTRKPLMPKLAPHVPDIGVFARAAQEHGADAISVMNTLPAMAIDIESRRPVLSNRHGGLSGPAIHPVAVKLVHDASRAVSIPVMGMGGVTCPEDALELLIAGASSVAVGTANFTDPGTAERVVAGIRDYLMRHDMKSVSELTLA-----E
MS--ASLSVEIGSLRLANPILVASGTFGYAREMAGMVDVGRLGGIVPKTITQAPRAGNAPWRTVETTAGLLNSIGLDNDGIDAFIEHHLPYLGQL--ASPAIVSIAGRTSEEFTQMAARLSQYDEVGAIELNISCPNV-SGGVDFGICPETCRDLIASVRAQCTKPLLAKLTPNVARIADVAAAAEEGGADGISAINTLLGMAVDWRRQKPLLGNVMGGLSGPAIKPVALRCVYQIAQRVKIPVIGIGGIGTIDDVMEFLVAGATAVQIGTANFNDPTVSMRLLDQMPAALAELGAASIQEIIGSLQPPVA
--------------------MPASGCFSFGEEFSNLYDLTQLGAIMIKAATHEPRIGNPTPRVAETSSGMLNAIGLQNPGVDHIIRHELKYLESY--DVPVIANVAGTAIEDYKIVADKISKAGNVKALELNISCPNVKEGGIQFGTDPDTARRLTSEVKEVSEVPVYVKLSPNVTDITAMAKSVADV-ADGLTMINTLVGMRLG-RDGRPVISNITGGLSGPAIKPVSLNMIYQVRQHLDIPIIGMGGVADVDDILDYISVGADAVAVGTMNFTNPYICPELIQELDERVEEMGLNHLHDIKGRAYKSGF
--------------------MPASGTFGYGEEFAELYDLRWLGALVTKATTGGPRLGNGTPRVAETPSGMLNAIGLENPGVEAVVREVLPAARRH--GVPIIVNVAGSTEEEYVAVVRALAASPDVAAIELNVSCPNVKAGGMEFGTDARTLFRLTEKVKAESRVPVIVKLSPNVTDIVALARAAEAGGADGLSLINTVVGLSIDVGRRRPLLWNTTGGLSGPAIRPIALRMVYAVYPHVAIPIIGVGGIETVDDVLAFILAGAELVQVGTANFRDPYVLPRLAAALPERLRALGVRHIHDLLGAAHPAAR
MN----LQTELSGLLLRNPVITAAGTFGYGIEYAKIAEIQRLGAIICKGTTLHARSGNAQPRTVETSSGMLNAIGLQNPGVRTVIKRYASIWETW--QVPVIVNIAGETTSEFAQLAETLEGVAGVAGIEVNVSCPNVLEGGAVFGASAEAVAGVTAAGRRATTLPLIVKLSPNSGDARPTALAAASAGADAISLINTITGMLIDIETRQPVLANGTGGLSGPAVKPIALRMVYEVARELHVPIIGIGGITNTKDALEFIMAGASAIQIGTVNFVNPRAGVEIIEGIEEFLRREGVEDIGEIVGAA----L
MVSSVSLAVDVGGLRLANPVMPASGTFAEG--LDKVMDLNRLGAFVTKTITREFRAGNPVPRVCETTEGLINSIGIPSKGLDYFRNNVVPFYQAF--SPPLVVSISAPTVDDFAAMARDLTV-AGVAAIEANISCPNIEEDGRSFAMEPRLTETVTAAMRKATPLPLWVKLTPNTGDIVAVARAAEAGGADAVVVANTILAMRIDTETFRPKLGNVLGGLSGPAVKPIALRMVYQCADKLTIPVIGCGGIATAEDAVEFMLAGARAVQVGTTTFVRPTAMIDVIEGLSAFCARRGIADVNALVGAVADAVL
MH--KNLKTEFCGLKLNSPIVLLSGCVGFGEEYTRIQGNADVGAVCLKGTTLEPRLGNIPHRICETPEGMINAIGLQNPGAGVVINDIMPNLDKT--ETRFIINISGSSVEEYGEIAKRFDD-TDIDAIEINISCPNVKEGGVAFGNDPDMSYRVVELCRKNTTKPLITKLSPNQTDIGNSAQRCIDAGTDGLAVINTLMGMGIDTATRKPIIGNNQGGLSGPAIKPVALLKVHQVYQVSNVPIIGQGGIVTANDAIEFIIAGAATVGIGTALFYDPLVCPKINHGISQYLIDNNLSSINELVGTLEIGSK
MKEKGMLSSEFCGMRFDTPLVLLSGCVGFGEEYTRIEGNRDVGAVCLKGTTGTARPGNAPHRVYETPKGMLNAIGLQNPGVDHVVDKILPQLDFD--ETRFIANVSGSTIEEYIKVTERFED-SAIDAIEINISCPNVKEGGVAFGNDPEMSARVVEACRKVTSKPLITKLSPNQTDIADNARRCISAGSDAFAVINTLMGMAIDIESRTPIIGNNQGGLSGPAIKPVALLKVHQVHQVCGVPIIGQGGVTTAEDAIEFLIAGASAVGVGTALFYDPLVCNKINEGIVDYLKRHELSSVAQLSGTLSLENR
M---TDMSVRIGGLTLANPVMPASGTFAEG--LAGVVDLNRIGALVTKTITRELREGNPLPRVAEVASGMLNAIGIPSKGVPYFLENSLPFYRRF--APPLVVSISAPTAEGFARLAAEVSV-PGVTAIEANISCPNIEEDGRAFAMRAASAAAVMRKLRAATALPLWAKLTPNTGEIAEVALACEEAGADALVVANTILAMSIDLKTFRPRLGNVMGGLSGPAIKPIVLRQVYQCARVARIPVIGCGGIATAEDAAEYMLAGAAAVQVGTATFLQPNAMTDIIDGLDRFCAARGMASVAELTGALRRPTP
MS--PD-PVAAFGTTFQNPILLAAGTAGFGHELADIVDLDALGGIVTKAVSPHPRAGNAAPRVAEFGGGMLNAVGLANPGVERVAAEDLPWLAQR--RARVLVNVVGFVPEDYATVVTRLGEFTVIAAFELNVSCPNTERGGEEFGADATVLSDLIRRCRAVTDRPLVVKLAPTLPDIAGTAEAAAEAGADGFTLVNTIPGTLYREMGAESRLGFGRGGVSGPALLAVGVLATRLVSERTGLPVIGAGGVRRIEDVRQYLEAGASLVAVGTAGLAHPRVPERLVRAWRR-----------------H---G
MNDAVDLSVSIGGLRLRNPVMPASGTFGEG--LGKALDFSRLGAFVTKTVTRELRAGNPLPRVVERPSSLINAIGIPSRGVPYFIAQTMPHYAAF--DTPLVVSISAPTAEGFASLAAELSI-PGIAAIEANISCPNIEEDGKAFAMRAESTERVTRLLRAATELPVWVKLTPNTGDVPEVARAAEAAGADAVVVANTILSMAIDLKTFKPCLGNIMGGLSGPAIKPIVLRQVFQCAKAVTIPIIGCGGIATAEDAVEYMLAGASAVQVGTATFLQPAAMTTIIDDLAAFCLHREIPRVTDLIRGVVIPLP
MS--ARLTTDFAGITFKNPVVPASGTFGFGREFEQVYDLERLGGLCTKGLTIAPKPGNTGTRIWETPAGIINSIGLENPGVDAFIVNEWPHLSAL--DTVTVVNVGGSDEASYLAAIEKLND-LPVALIELNISCPNVKCGGMAFGMDPDQAGRITEKAAAASTHPIMVKLTPNAPDIVAVARACEAAGAAGLSLINTIQAMAVDVDAKKIVFDNIYAGLSGPAVKPIALRITHQVVNAVRIPVMAMGGIADWRDALEFIMVGATCVQVGTMNFVTPTTAVDIVDGLEAYCEAEGLDNIAEVRGILN---R
MG----LTTNFIGLKLKNSVFVASGIAGFGEEYSDLFDINKLGGFITKTVTLLPRKGNSLPRIVETTSGMINSIGLENPGVDAFIEDKLPFLRKL--KIPVIVSIGGETAEELVSVVRKLNGVEVISAIELNLSCPNIKSARKYFSQDKELAYKTIRAIRKVTKFPLIAKLSPAVTDITEIAQVSKNAGADAVALINSFPAMFFSKD-RAPVF----GGLSGPVIKPMALKMIYEVSRKVKIPIMGVGGITSVKDAMDFFAAGSSVIAVGSCMFKNPKLPIEIIKGLSKNGKQ-----------------D
MTHDDELAIRFCGLSFATPLVLLSGCVGFAEEYTRVAGHRQTGAVCLKGTTGQARLGNPAHRICETPMGMLNAIGLQNPGVDYVVKHILPTLDFS--ETRFIANVSGSTVEEYVEVTQRFED-SPIDAIEINISCPNVKQGGVAFGNDPAMAARVVAACRAVTQKPLITKLSPNQTDIAHSAHCCIEAGTDGLSVMNTLMGMAIDAETRRPVLGNNQGGLSGPAIKPVALLKVHQVYQVANIPIIGQGGVSNARDALEFLIAGASAVGIGTALFYDPLICAKINDGIRDYLTRHQLRHVSELTGSLTL-GA
M----DMSTRLGTLTLPNPVLTASGCAAAGRELHQFFDVAELGAVVTKSIMTRPRSGRPTPRMAETPSGMINSIGLQGPGINSFVENDLAWLAEH--GARTVVSIAGGHTDEFVELARRLSGHPAVSMLEVNISCPNVESRGQVFACDAIASSRVIGAVRRAAAQPVFAKLSPDVTDITHIARACADAGADGFSLINTLLGMVIDTDTMAPALGGVTGGLSGPAIRPVAVRCVWQVRQALHLPILGMGGIRSGLDALQFVLAGASAVSVGTAVFGDPSAPVRVLAELEQALAERGFASLQDAVGFGHRAAS
MSLPVSLNVQLGRLSLKNPILVASGTFGYAREMSAFVDYAQLGGIIPKTVTREPRAGNPPPRTVETTAGLLNSIGLDNDGIEVFITKHLEALSLL--PTALIVNIAGKSTDDFVVMARRLDEFNAIQALELNISCPNV-SGGVDYGTNPTMTAEVVAAVRQATSKPIIAKLTPNVTSVVEIARAAASAGADALSLVNTFQGFAVDWKTGEPRLGNGLGGLSGPAIKPLALRIVWQVAQAVDCPIIGVGGIQSLDDVLEFLVCGATAVQVGTANFYNPSLSSQLTSGLEKVLQDRGCSRVQELIKTVKVKTC
M---RS-KVEICGVEFKNPVIAASGTFGFGGEYEPLYDVGLLGGISSKGLTINKKLGNSGIRIHETTMGLMNSVGLQNPGVPTFIEEYLPKMEKY--NNVIIANLGGGTLEDYIEGVKLLNE-TSVPIIELNISCPNVKCGGMAFGIKSEVAYQAVKEIRKVCKKILMVKLSPNAENIIEMAEKCCEAGADSLSLVNTFKAMAVDIKRRKFVFDNVTAGLSGPAIKPIALRMVYEVCKNVNVPVVGLGGICNAQDAIEFIMAGATAIQVGTANLSNPMASLEIVKGIEKFMEDEGIKDLSEIRGIL-----
MMTDPRLAIDFCGLGFNSPLVLLSGCVGFGEEYTRVRGNRDVGAVCLKGTTLAPRLGNRPHRVFETPCGMLNAIGLQNPGVDHVVERILPGLDFA--ETRFIANVSGSTVEEYHEVTRRFDD-SPIDAIEINISCPNVKEGGVAFGNDIAMSAEVVAACRKATRKPLITKLSPNQTDIAANARACLEAGSDAFSVINTLMGMAIDSERRRPVIGNNQGGLSGPAIKPIALLKVHQVYQVCGVPIIGQGGIQDGRDALEFLIAGASAVGIGTALFYEPLLCRDVNATIGDYLTRHGFKRVVELTGSLCL---
M---NPLSIDFLGVTFPNPVVTASGTFNFGKEYAHLYPLSRLGAITTKGTSPRPIPGAPPPRVTETPGGMLNAIGLENKGVERYVQDELPWLREQ--GARVIVNVFGDTPEEFAYVAERVS--PFAHLLELNLSCPNVHGAGLPFAHDPQAAAEVVRAVKDATDRPVIVKLSPN-APILPVAEACEAAGVDGFSLINTLLGMRIDLETRRPVLGHKTGGLSGPAVKPVAVRLVYELYRHTDKPILGMGGIRTVEDALEFALAGARMVAVGTATFSDPFAPLKLVEGLERFFAGRT-DTWRDWVGAAH---R
M---VDLRVSLGRLELRNPVLTASGTFGYVREMAGFVRLDRLGGVVPKTVTQRPRAGNPTPRTVETRAGLLNAIGLDNDGIDHFREHHLPYLRTI--GTAVVANIAGEDEDQFVAMAEALGGEPGLAAVELNVSCPNV-SHGLDLGVDAAAVGRLVGRVRAACPLPILAKLTPNVTDIVPIAAAAAEAGADAVTLINTVRGMAIDWRRRRPILANDVGGLSGPAIKPIALRIVWDVARALGLPIVAVGGIADADDALEFLVAGASAVQVGTATFYNPRAAEDVLDGMTRRLDEAGVANVGEVIGAGRS--E
M---VDLSVSVGSLTLKNPIMPASGTFSED--LSDVLDLNRLGALVAKTITRELRSGNPTPRVCEVRGSMLNSIGIPSKGVDYFLQNTVPFFHEY--DTPFVASISAGTADEFAELCEQVSV-PGVSAIEVNISCPNIEEDGKAFAMRPSTTLSVMEKLRGATDLPLWAKLTPNTGEIIEVAQAAEHGGADALVVANTLLSMAIDVRTRKPKLGNLMGGLSGPALKPITLRMTYQCAKAANIPVIGCGGITTLNDVLEYLIAGASAVQVGTATFINPTAMTALVDQLTTYMEEEGLADLSSIIGSVRDATS
MS--PRLAVDFCGMIFQTPLVLLSGCVGFGEEYTRIEGNRDAGAICLKGTTGSLRPGNTPHRVYETHGGMLNAIGLQNPGVDRVISDILPQLDFD--ETRFIANVSGSTLEEYEEVTRKFDD-SPIDAIEINISCPNVKEGGVAFGNDPEMSARVVETCRKVTDKPLITKLSPNQTDIAYNARCCIEAGTDAFAVINTLMGMAIDIESRSPVIGNNQGGLSGPAIKPVALLKVHQVYQETGIPIIGQGGVNSAEDAIEFLIAGASAVGVGTALFYDPLICSRINLGLLEYMDRHELANVAQITGSLRL---
M---VDLRVTLGRLSLQNPVLVASGTFGYVREMAGFVRLDRLGGVVPKTVTFRPRAGNPTPRTVETASGLLNAIGLDNDGVHHFRDHHLPYLRTV--GTAVIANIAGEDEDQFVEMAEMLGAEPGLAAVELNISCPNV-SHGLDLGVDPVLVGRLVRRVRLACPLPIIAKLTPNVTSIVPIAAAAAEAGADAVCLINTLRGMAVNWRTRRPILAYDVGGLSGPAIKPVALRIVWEVARALGLPIIGVGGIASAEDALEFLVAGASAVQIGTATFYNPAAAENVVDDLGRLLDEAGVAAVAPIVGTLRS--S
ML--PKLASYFCGMRFQTPVVLLSGCVGFGQEYTRVEGHRDIGAVCLKGTTLSARPGNPTHRVYETPSGMLNAIGLQNPGANKVVDEILPSLNFQ--ETRFIANVSGSTIEEYTEVTRLFDQ-SAIDAIEINISCPNVKEGGVTFGNDPDMSARVVEACRSVTNKPLITKLSPNQTNIADNAQRCIDAGSDAFSVINTLMGMAIDTNTRTPIIGNVQGGLSGPAIKPIALLKVHQVYQVCNIPIIGQGGITTANDALEFIIAGASAVGLGTGLFYDPLLSKKVNDGIVDYLDTHQLNHFSELIGSLD----
M----------CGLRMPTPVMTASGCAAAGRELDQFFDVTSIGAVVTKSIMRSPRSGRPTPRMVETPSGMLNSIGLQGPGIDAFLARDLPWLVQR--GARAFVSIAGETADEYVELARRVGQAPGVAGIEVNISCPNVENRGMVFACDPDSSYRVLSEVRPHIDIPVFAKLTPDVTDITIVAGAAADAGADGVTVINTLLGIAMDPDTLRPRLGGVTGGLSGPAVRPVAVRAVWQIRRALDLPIIGVGGIRTGFDALEMVLAGAAAVQVGTVIFHDPSAPVRVADELRDELAVRGFASLDEVRGLAH---V
MTHGDALRVRFAGMDMASPVVLLSGCVGFGEEYTRVAGNADVGGICLKGTTLEPRLGNAPHRVYETPAGMLNAIGLQNPGARAVVDDILPGLDLE--ETRFIANISGSTLEEYVEVARVFDA-SPIHALEINISCPNVKAGGASFGNYPDMSARVVEAVREVTDKPLITKLSPNQTDIAENARRCIEAGSDALSVINTLMGMAVDLERRAPVLGNRQGGLSGPAIKPLALLKVHQVHQVAGVPILGQGGIASAEDALEFLVAGATAVGVGTALFYDPLVVPDINAGIADYLARHGFASVRDLTGTLE---P
MT--TDLSVRIGRLTLRNPVMPASGTFAEG--LDRVIDVNRLGAVVTKTITRELRTGNPLPRVVERPGGLINAIGIPSKGVTHFVEKTMPHDAAY--DAPLIVSISAPTPEGFARLAAELTI-PGVAGIEANISCPNIEEDGRAFAMRADSTAAVTRQLRAATDLPLWVKLTPNTAEMPEVARAAQEAGADAVVVANTIPSMAIDLRTFKPCLGNIMGGLSGPAVKPIVLRHVYLCAKAVTIPVIGCGGIGTAEDAAEYMLAGAAAVQVGTATFLQPAAMTTIIDGLEAFCAQRGIPRVADLIGGVLTAAP
MPMIPDLRVRLGELELANPVVTAAGCAGAGRELARFFDIARIGAVVTKSVTVEPRAGWPAPRIAETPSGVLSTVGLQGPGIDVFVQRDLPWLLSR--GARAVVSVAGGSVDEYVTLAQRLSEAPGVTAIEVNLSSPDLSRGGEHFTADPEAAAQVVAAVRETADIPVFAKLSPDVADLVALAGKCVAAGADGLALVNTVRGMVIDVDTMRPAVAGGMGGLSGPAIRPIAVACVYQVHAAYEVPIIGMGGIGTGRDALEFLLAGASAVAVGTALFHDPSACMRVLRELERELIDRGVERVESLIGAAHHAAG
M---SRLVTKLVDYEMKNPVIAASGTYGYGEDYKDYYDPSVLGGISSKGLTLNPKPGNNGIRLWETPSGLLNSIGLENPGVKAFVENSISKMKAI--DSMLIVNLGGDNLEEYLEGASILNG-YPIDFIELNISCPNVKAGGMAFGMQCDSAGFITREIKKISKHPVMVKLSPNAPSVSDIAISCQENGADAVSLVNTFQGMAIDIRNKRAVFSNMYAGLSGPAIKPIALRMVHQTAKAVSIPVVGLGGISSWQDAVEFIMAGATAIQIGTGNFPNPNLGKEIVEGLEKYCEDNGLKNISEIRGII-----
MS----IKIELFGITFENPLILASGVVDMTPELLRRAHKEGAGGVVTKSIGIEPRKGYDNPTVVEVPCGLINAMGLPNPGWKAFLEEFEKESF----DFPVIVSIFGGNPEEFAFLAEKLERV--GDAFELNLSCPHAKGYGLEIGQDPENVYRVVKAVKDVTDKPVIAKLTPNTSDITKLGLAAEKAEADGVSAINTLKAIAIDIYAKRPILSNKFGGYSGPGIKPIALRAVYDLASKLDIPIIGIGGITTWQDAVEFLLAGASAVQIGTAVYKGFSVFREIAEGIRKYLEEEGFSSVKEIIGLAQ---K
MDQTDPLAVSLNRLQLKNPILVASGTFGYAKEMAAFLDFSRLGGIIPKTITTEPRIGNPPPRTVETSAGLLNSIGLDNDGIDLFLEKQLNYLSSL--ETALIVNIAGRSIDEMAVMASRLDQSDQITALELNISCPNV-SGGVDYGTRPEMTEKMLKQVTESCQLPIIAKLTPNVTSVVEIAQAASAGGADAVSLINTVQGTAIDWRRRKPILGGIFGGLSGPAIKPVALRVVCQVARAVDVPIIGVGGIANIDDVMEFIVAGASAVQIGTANFYNPGLAAQLVSELEGILVSEKCSHISELVGSLEY--R
M---MDLSVNLCGIHFNNPVGMASGNAGYGIEYQSVSGNRDVGAVFLKGTTLEPKLGNKPERVMESPCGLLNSIGLQNPGAKAVIEQYLPKLNMD--ESRFIINVSGSSIEEYAEVVRLFDQ-TDLPAIEVNISCPNVKKGGAAFGNDPDMAAKVVEACRASTTKPLIVKLSPNQTDIAEGARRVIDAGADMLSAINTLMGMQIDIHTGKPTLGNNQGGLSGPAVKPVALLKVHQVYQVANVPIIGLGGIASAEDAIEFFLAGASMVAIGTAMAKDPLLAKKVNKGIARYMQQHGYTSVSEMTGKLAL--G
MKHGVDLSARIGALTFKNPIMPASGTFSED--LADVFDLDVLGAHVLKTIMHGTRAGNPTPRVCDLQSGMLNAIGIPSKGIEYFRDEMLPFWAGF--KAPLVVSISAHSFDEFARLAGEVSL-AGVAAIEANISCPNIEADGNAFAMRPDTTHEVVTRLRAETDLPLWAKLTPNTGEPVEVALAAEAAGADALVVANTLLGMSIDIGKRRPRLGNVMGGMSGPAIKPIALRMTYQCAKAVTIPVIGCGGISTRDDVLEFLIAGASAVQIGTATFQSPTVMARLITELRDWMVEHSINSLDEVIGSISAVIE
MEKHAALAVRLGRMSLKNPLMPAAGTFSVD-TAREFYDINKLGAIVAKTITPLERRGNETPRAAEVYGGMLNSVGLQNPGLEAFLRLEAPKLTEV--EPPVIISIAGHSIADFALMAQALDPLRQIAALEVNVSCPNVACGGRVFAADPVQVEAVVAAIRRVTHKYLIIKLSPNVGDITEMAAAAEHAGGDCLCLANTLLGMKIDIHRRRPVLANIVGGMSGPAVKPVILRMVYQTYSRVKIPLIGVGGIATMEDVLEYMMAGASAVQVGTAAFTDPLILPRLIDELAEYADRQEI-CLADLIGVAQ---V
M---VDLSVQIGDLCLKNPIMPASGTFSED--LVTVFDLNLLGALVTKTITRGIRQGNPTPRVCEVSGSMLNSIGIPSKGVGQFIANMVPFYQAY--NSPLVVSISGNTADEFARLCEEISV-PGVAAIEVNISCPNIEEDGKAFAMRPASTLDVMRKLRAATDLPLWAKLTPNTGETSDVARAAEEGGADALVVSNTMLSMSIDVHSRKPRLGNLMGGLSGPSLKPISLRMAYQCAKAVDIPVIGCGGISTIDDVLEYLIAGASAVQVGTATFIHPTVMVQMIGELEAYLRTHNIASVRDLIGSVRDAAP
MNISDILKTKFCGLSLNSPIVLLSGCVGFGEEYTRINGNADVGAICLKGTTLEPRLGNAPHRVTETPSGMINAIGLQNPGTDVVINDIMPNLDKT--ETRFIINISGSSVEEYGKITKRFDD-TDIDAIEINISCPNVKEGGVAFGNDPDMSYRVVDICRKNTTKPIITKLSPNQTDIAFSAQRCIDAGTDGLAVINTLMGMAIDTKTKKPIIGNNQGGLSGPAIKPIALLKVHQVYQVSNVPIIGQGGIMTANDAIEFIIAGASTVGIGTALFYDPLICHKINEGIAQYLIDNKLDNIDKLIGTLEV-PK
--------------------MLASGIMSYSVDFFQRIAKEGVGGIVTKSIGLESRKGFENPTIVQINNGFINAMGLPNPGIASYANEIKKAKNVL--NIPLIVSVYGFSIEEYETVAKKAIN-YGADAVELNVSCPHVKDTGLEIGQNPEKLFRAIKKVKNNVKKPVIVKLSPNVTNITEFATIAVEAGADALTATNTIHAMAIDIESTKPILSNIFGGFSGPPIKPIILRCVYELFKTVTVPIIGSGGITNWRDAIEFMLAGASAIQIGTAIAQNTKVFNDINKGIKSYLKKKRFKNVEQIVGLSQ---K
M---IDLSCTLGRLRLRNPVLVASGTFGYAKEMAPFVDFAKLGGVVPKTVTHAPRAGNRPPRTVETASGMLNAIGLDNDGLEHFLTHHLPYLRTL--PTAIVGNIAGKSEDEFVAMAARVHQREGLRALELNLSCPNV-SGGTDFAVDPKLTRDIVRRCRDVCDLPLIAKLTPNVTDITVIAKAAADGGADAVSAVNTFVGMAVDWRKRTPILGNITGGLSGPAIKPLALRAVWRIAQLKAIPVIAVGGIATLNDVMDFLVVGASAVQIGTANFYDPTASVKIVDALPGAIESLGATSVREIIGTLK---T
MS--VDMRTYLGHVELVNPIITAAGCAASGSELAQFFDLGRIGALTTRSITMAPRAGRPTPRMAETPSGMLNAIGLQGPGVDAFLERELPWLAQR--NVRTVVSIGGGTVAEYTALARRLTDAPGVSAVEVNLSCPNIEDRGRVFARDGAASAEVVASVRSVMDVPVVAKLSPDVMDVVSVARACVDGGADALSMINNPLGMSIDTEAMRPSLAAVTGGLSGPAIRPLAVRCVWQVHAALSVPIIGMGGVLTGRDAFELILAGACVVAVGTALFHDPYACLRILRELEELLAARGFHRLADAVGLAHRSSL
MK--PNLNINFAGIKLKNPVLTASGTFGYGYELADLISLKKLGGIVTKTITLEPKPGNAQPRIAEVEGGMLNTIGLQNIGVKAFVEEPLENLKKI--GVPVIVSVAGAALNEYIETVKILSKFKGIDGIELNLSCPNLKKKIV--CHDLPLMQDVIKGVKKVSKVPVIAKLSPLVTDISELALAAQKSGADAVTLANTYPAMAIDVKTFKPKLSTVKGGMSGACVKPMSVRCVYDAYQNIKIPIIGCGGIMTGEDALEFLLAGATLVSVGTASLVSPENLIKVIDGIENILKEKKVKSVKEIIGFLNT---
MTPTVDMTTAIGSLRLPNPLMTASGCAAAGRELHQFFDVSELGAVVTKSVMTQPRSGRPTPRMAETPSGMLNSIGLQGPGIDAFLEHDLPWLRSV--GARAVVSIAGSTVEEFRGLAERLVGQPGLAAIEVNISCPNVANRGLVFACQAAPSSAVIEAVREVTDVPLLAKLSPDVTDIVEIAAACVDAGADGLTMINTLLGISIDVDRMRPRLAGLTGGLSGPAVRPVAVRCIWQVHSAMQVPIVGVGGVASGSDALELVLAGAAGVQVGTVAFHDPSAPLRVRDELAEALGQRGFTSFVDAVGYAHR-EV
MN--PDMRTRLAGLELANPVMAAAGCAGTGRELARFFDIARLGAIATKSVMLEPRAGRPAPRMAETPSGMVSSVGLQGPGIEVFLQRDLPWLRSR--GGTAVVSVAGSGPEEYAELARRLPASAGVAMIEVNLSCPNSAGQGRDFADVPAEAARVVRAVRGAAGVPVFAKLAADAPDPVDLAGACVEAGADGLSMVNCLRGMAVDPVTLRPALAGGVGGVSGPAIRPIAVGCVYRTREALEVPVIGMGGVQTGADALEFLAAGASAVAVGTVNFADPSACVRILRELQELLEERGVDRVGDVVGAAHRVGR
M---TDMTTRLGPLELANPVLTAAGCGGTGRELARFFDLTRLGAFTTTSVMLQPRAGRPTPRVAETPSGILTAMGLPGPGVDSFLERDMPWLTER--EVPVIVSVAGHSVEEYAEVARRVQIAPALAAVEINLAAPNLEDRGRMFGRLPGPAADVVRAVRSVTDVPVLAKLAPDVSDLVTIALACVDAGADGLSLINTMAGLAIDPHTMRPALAGVSGGLSGPAIRPVALRCVYEVHAALTTPIIGIGGVSSGLDALEFILAGASAVAVGTALFHDPVAPPRIVRELEDALSARKIARLADAVGLAHREGA
M---VDLRVKIGRMTLRNPVMPASGTFSEG--LARVFSFDHLGAVVTKTITAERRGGNPTPRVAEVGQGMLNSIGIPSKGVINFIDHIMPEYAAC--SAPLVVSVSAPTAEAFADIVRQLNV-PGIAAIEANISCPNIEEDGKAFAMRAKSTAVVVDQLRKATTLPLWVKLTPNTGDVGAVAQAAQDNGADALVVANTILAMSIDTETFRPRLGSIMGGYSGPAIKPIVLRMVYQCAQAVDIPIIGCGGIAATEDAVEYMLAGAAAVQVGTATFVKPNAMLDVVDGLTRFCQRKGIAKVSDLTGAVLDALP
MS-AGLLRTELCGLSLRTPLVLLSGCVGFGQEYTRVAGHRDVGMVVLKGTTLEPRLGNAPHRLAETPGGMLNAIGLQNPGARAVVRDILPRLDFS--ETLFAANVSGATVEEYAEVTRIFDD-SPVAAIELNISCPNVKAGGVQFGNDPQMSARVVEVCRKMTRKPLITKLSPNQTDIAENARRCIEAGTDAFAAINTLQGMAIDLPYRKPVLGNRQGGLSGPAIKPIALLKVRQVYEVAGVPIIGQGGVACADDALEFLLAGASAVGVGTALFYDPLICPSINQGIADYLRGHDHHNVSALVGALN---W
M------QASIGGRPVVSPVLTASGCSSFGRELDPFFDLASIGAVVTKSVQLRPRSGRATPRMAETPSGMINSIGLQGPGIEGLLADELPWLAAR--GAQAFVSIAGSRTEDFAELAERLRGAPGVLGLEVNISCPNVESRGEVFACNPDASAEVLAAVRAAAAHPVYAKLTPDVTDIVSVARACADAGANGLSMINTLLGLVIDTDTMRPVLGGVTGGLSGPAVRPVALRCVWQVHQALNVPILGMGGIRTGLDALQFVLAGAGAVSVGTAVFNDPSAPARIHAELAEALGERGFGRLADAIGYAHRHGR
MS--VDMRTFLAHVELANPITTAAGCAASGRELAQFFDLHRLGALTTRSITMAPRAGRPTPRMAETPSGMLNAVGLQGPGIEAFLERELPWLAQR--GIKTIVSIGGGTVAEYSELARRLADAPGVTALEVNLSCPNMEDRGRVFAREGSAAAEVIASVRSIMDVPVVAKLAPDVADIVSVARACVDAGADALSMINNPLGMAIDTEALRPSLAAVTGGLSGPAILPLAVRCVWQVHAALGVPLIGVGGVMTGRDAFQLVLAGACAVGVGTALFHDPYACLRIERELEELLRARGFQRLADAVGLAHRSTP
MI--PDLSVNFAGIKLKNPVLTASGTFGYGYELADLIPLKRLGGVVTKTVTLEPRAGNLQPRIAEVASGILNSIGLQNIGVRAFIEEPLEKLNKI--GVPVIVSVAGVAVGEYVEIVKILSSQNGVSAIELNLSCPNLKKKIV--CHDLPLMRDVIRGVKKVSRVPVIAKLSPLVTDISELALTAQNAGADGVTLTNTYPAMAVDIRTFKPKLSTVKGGMSGACIKPMSVRCVYDAYQDIKIPIIGCGGIMMGEDAVEFILAGATAVSVGSSSLVSPGNLIAIIDGIEDILKEKNIKSVKKIIGGINK--A
M------QSNYFNLSFKNPVIAASGTFGFGQEYKAYYNPSILGGISAKGITLEARRGNSGIRITETAGGIMNSIGLENPGVESFLADELQQMSNI--DTVKIANLGGSTLETYIEGAKLIEEHTAVDLVELNISCPNVKEGGIAFGITCEGAEKVVREVRKVLSVPMAVKLSPNAENIVNVAKTCEYEGADGISLINTFSALKIDIKKRRPVFDNVYAGLSGPAIKPIALKMVREVSKAVKVPVIGMGGITTAEDAIEFIMAGAHLIQFGTASFINPYAGKDIVEGIEAFMKEENIKSLDEIRGII-----
M---NRLEVDFLGVRFPNPVVTASGTFNFGREYAHLYPLSRLGAVTTKGVSPRPIAGAPTPRITETPMGMLNAIGLENKGVDAYVADELPWLKAQ--GARVIVNVFGDEAADFAHVARKVS--PYADLIEVNLSCPNVHGGRLPFAHDPEAAAEVVRRVKDATDRPVLAKLSPN-GPLLPVAEVLEAAGVDGFSLINTLLGMRMDLERRRPVLGNRQGGLSGPAVKPVAVRLVYELYRHTDRPILGMGGIASAEDALEFALAGARLVAVGTATFADPYAPLKIARGLEAFFQGRG-ERWRDWVGAAH-TPD
M---TDMSVMIGNLRLDSPVMPASGTFGDG--LGQVMDIRRLGAIVTKTITRERRAGNPLPRVAETTGGMLNAIGIPSCGVEDFINRTLPHYTQW--GTPLIVSISAPDAAGFATLARAVSI-AGVDAIEANISCPNIEADGKAFAMEANATTKVVAALRAATDLPLWVKLTPNCHDMSVIARAAEAAGADAVVVANTILGMSIDTRTFRPRLGNVMGGLSGAAIKPIILRQTYQCARSVAIPVIGCGGITTADDAVEYMLAGAVAVQVGTASFINSLAMTDILDGLDRFCHARSITRVAALTGALRDMDA
ML--NNLKTLFCGLSLNSPIVLLSGCVGFGEEYTRIDGNTDVGAICLKSTTLEPRLGNIPHRVCETPSGMINAIGLQNPGTDVVINDIIPNLDKT--ETHFIINISGSSIEEYGEITKRFDN-TNIDAIEINISCPNVREGGVTFGNDPDISYRVVDICRKNTSKPIITKLSPNQTDIALNAQRCIDAGTDALAVINTLMGMSIDTKTKKPIIGNNQGGLSGPAIKPIALLKVHQVYQVSNVPIIGQGGITTANDAIEFIIAGAATIGIGTALFYDPLVCHKINDGISEYLNENNLNNIGDLVGILEL-SI
M---VDLSVNICGVVCHSPVAMASGNAGYGLEYQAVSGNQDVGAVFLKGTTLEPKLGNKPDRVWETPNGLLNSIGLQNPGVDYVVNQLLPQLDYS--ATQYFANVSGSSIEEYAEVCRRFDQ-TALAGLEINISCPNVKKGGAAFGNDPDMAARVVEACRASTTKPLIIKLSPNQTDVAEGARRVIEAGADALSAINTLMGMSINIDTWRPDLGNNQGGLSGPAIKPVALLRVHQVYQVADIPIIGLGGVSCAEDAIEFFLAGASMVAVGTALAKDPLLIKKMNKGIARYLEKRGLQSVSQLTGKLEL--G
M---VDLNVNIGSLALANPVMPASGTFAEG--TAQVFDLNCLGAIVTKTITHDIREGVPPPRLAEFRDATLFSIGIPSKGSDYYINETVPFYRRY--SPPLVASISANSIEEFGELAAKISV-PGVKAIEANVSCPNLKKDGRAFGMDPEATYQVVKAMKAATSVPIWPKMTPNAGNVVEVARAAEEAGADALVVSNAILAMAIDVETFRPRLANVMGGLTGSATRPIMLRIAYQCVQAVSIPVIGCGGIGSASDALEFLLAGCSAVQVGTANFVSPTTMPRLIDDLMKYCERHGITRIADIIGAVRMAAL
MK--PRLAVDLGNLILKNPVVTASGTFGFGLEYAPFGDLAALGAVVIKSVTRHPRRGNPPPRLVETPAGVLNSIGLENPGVEKVVKEILPALRAT--GVTVIGSVAGETVEEYVEVACRLAE-AGVAALELNLSCPNVKA-GTLFGHDPLLAAQVTRAVREALDFPFLVKLGVVGNDFLAVARAAVEAGATGLSLINTLPGLAVDVKRRKLLLGHGTGGLSGPAIKPVALWAVWRAHRELQVPIIGMGGVVSVEDVLAFLLCGARAVAVGSGTLAFPRLAWELVEGLEQALAKEGVEDVRELIGMV--AEK
M-----IKTKIAGVEFNSYVLNASGPNDSTLEELEIIAKSGSAAIMMKSCTVEPRKGNPEPRYVRLPLGSIQSMGLPNKGYQEYIKFA-PQLKKF--NKPIIASVAGLCTDDYVKMVEAFQK-SDVNLIEVNLSCPNL-EAKPQVAYDFEQTEEVLSRISGLGKKPLGLKLPPYFAHFQQIAELIRKYKVSFISCINSVNTLIIDPETETPVIKKGFGGLCGDYIKPIALASVRAFYELLKVSIMGVGGVKSGTDAFEFLLAGADAVQIATTFEKGASCFERINKELEELLKRKGYASVQEAKGKLK--YL
M---VNTTVKIGSLELANPVMPASGTFAEG--MAQIIDINRLGAIVTKTITSDKRQGNPPPRIAEFRNSTLFSIGIPSKGADYYIEETVTFYRQY--TPPLVASISADSIDQFGELAAKISV-PGVQAIEANISCPNLKKNGQAFGMDAEATYQVVRAMKAATQVPIWPKMTPNAANIVEIALAAQEAGADAIVVSNALLAMAIDVDTFLPKVANVMGGITGPAMKPILLRMAHQCAQAVDIPVIGCGGIESAEDAIEYLLAGASAVQVGTANFVSPNTMLQVINDIIAFCERRDISHVSELVGAMRHNSF
MVSAVSMAVDLGGIKMRNPINTASGTFGFGWQFENLMNVSSLGAITCKGCAAEAWLGNPAPRMAEVTSGMLNSVGLANPGIVTFVEENLRSLRER--GVAVICQVVGHSIDECVRACELYGEAPFASGLELNISCPNVSRGGAAMGATPQAASEVMRAVRPYVKLPLVVKMAPH--DVGEIARALEAEGADALSLINTIPAMAIDVRTRRSRLSRPTAGLSGPAIHPIAVRMVWEAARAVTIPICGIGGVTDGESAAELILAGATAVSVGTANLYDPAASERVLGELVAWAEGQGVSDINELIGAFE---C
MP--VDMRTYLGHVELANPITTAAGCAASGTELAQFFDLGRLGAVTTRSITMAPRAGRPTPRMAETPSGLLAAVGLQGPGVDAFLARELPWLAQR--NVRTVVSIGGGTVAEYTALARRLTDAPGVTAVEVNLSCPNIEDRGRVFALDGAASAEVVASVRSVMDVPVVAKLSPDALDVVSVARACVDGGADALSMINNPLGMSIDTDAMRPSLAAVTGGLSGPAIRPLAVRCVWQVHAALGVPIIGMGGVLTGRDAFEFVLAGACVVAVGTALFHDPYAGLRVLRELEEILAARGFHRLADAVGLAHRSPL
M---VEMSTTLSGRRLANPLMTASGCAANGQELHRFFDVAGLGAFVTKSVMADPRSGRDTPRMAETPSGMLNSIGLQGPGIAAFVEHDLPWLASV--GATVLPSIAGGSSTEFAHVAAALRASGCVAGVEVNISCPNVANRGLVFACDPLASAKVVALVREQLDVPIFAKLSPDVTDITTIAAACVKAGADGLTMINTLLGMAIDTDRLRPQLGGVTGGLSGPGIRPVAVRAIWQVRQAMTVPIIGVGGVRTGNDALELVAAGASAVQVGTATFNDPSAPMRVLAELTELLETKGFASFADVVGIAH--VR
M--------QFGPLTLPNPLTTASGCAGYGRELAKFVPLDELGSVTAKTIMPLPRSGLATPRMAETPSGMLNSIGLQGSGIDAFVRGELPWLAER--GARVLVSIAGERLEEFAELAARLNGQPGVIGLELNISCPNIADRGLLFAANPATSYDVVRAVREVAELPVYAKLSPDVTSITEIAAACVQAGADGLSMVNTALGLAIDLDTLRPALAGGTGGLSGPAIRPIAVRCVHQVHAAMPVPIIGMGGIRTGRDALEFALAGAGRLAVGTALFNDPTAPLRILDELRTELARRGFAKFTDAVGYAHRRLP
M---VDLSVDLGGHRLPNPLMTASGCAANGKELHRFFDVSDLGAFVTKSVMADPRSGRGTPRMAETPSGMLNSIGLQGPGIEAFVDEDLPWLQSV--GARVLPSIAGSSSTEYAHVAATLRASDAVVGVEVNISCPNVANRGLVFACDPMASAKVIALVREQLDVPVFAKLSPDVTDITAIAAACVKAGADGLTMINTLLGMVIDTDRMRPQLGGVTGGLSGPGIRPVAVRAIWQVRQAMTVPIIGVGGVRTGRDALEMVAAGASAIQVGTVVFNDPSAPVRVLRELCELLEAKGYDHFTDAVAVAH--GR
M-----LKTVICGIEFKNPVFLAAGVMGETGSALKRIAKNGAGAVCTKSVGLERKEGHKNPTIVEVEGGFLNAMGLPNPGVDEYVEEIERVRNDM--NVRIIGSIYGKDEREFAIVAEKI-E-PYVDMIELNISCPHAGGYGATIGQNPDLSYKVVESVKDAVKIPVFAKLTPNVTDIKVIAKAVVEAGADGITAINTLPGMVIDIEARKPILSNKFGGMSGKAIKPIAVKIVYDLYETVDVPIIGVGGITTGKDALEFIMAGASAVQVGTGVYRGYDIFRKICEEMEVFLKEKNV-KLKDLVGCAH---D
M-----LKVNLCGVKMRNPTMLAAGVLGITASSLNRVYHYGAGAVVTKSFSLEPNMGYKNPTIVEVPYGLINAMGLSNPGVESFKKELYKIEDK----IPVVASIYGSSPREFVKVALDV-H-DLVDMIELNISCPHAKGYGATIGQDPQLTFKVVEAVKEACEVPVAVKLTPNVTDIKEIALKAEEAGCDAITLINSLPAMKIDLKTGKPILSNKFGGLSGPAIKPIAIRCVYEVYDVVDVPLIGVGGITDYKDVVEFLYAGARATQIGSAIFRGLEVFKKICDDLKAFMKREGFKNINEMVGLAH---E
M-------VTITGIDFKNPTMLASGIMGTTGASLLRIAECGAGGVVTKSIGPEPKAGHPNPSMIKLECGFLNAMGLPNPSYTEFDNEIKTVRSGT--DVPVIASIFGGNAEDFVKVAEGLAD-SEPAAFELNVSCPHAEGYGATIGTDTCMVESITAAVCDAVDVPVWVKLTPNVTDIKAIGKAAQNGGADAVVAINTLRGMAIDINSGYPILGNRFGGLSGPAVKPVAIKCVYDLYEALDIPVIGVGGVSTWEDAVEMMMAGASAVQIGSAVHESVDIFSDIASGIELFLQDKGYSDVGDIIGLSH---E
M---ADLSTRVGALTLKNPIMPASGTFSEE--LADVFDLDCLGAHVTKTITRERRSGNPVPRVCELNGAMLNSIGIPSKGAGWFVKNTIPFYADY--DAPLVISISASTADDFARFAEEVSV-PGVAAIEVNISCPNIEDHGKAFAMRPGSTEDVIRKIRSATDVPIWAKLSPNTGEVVEVAQASETAGADALVTANTMLAMAIDSRSGEIRLGNVMGGLSGPALKPITLRMTYQCAKAVAIPVIGCGGISTIDDVIEYLMAGARAVQVGTATFISPNTMPRLVGELDATLAARGLASVEALIGTARLEYT
--------MAAFGTTFQNPILLASGTAGFGREVAGVIALDALGGLVTKAVSPEPRRGHPGPRVAEFDGGMLNAVGLANPGLEAVLNAELPWLARS--RARVIVNVVGAVVEDYVTVVRGLSALPIVTALELNVSCPNTARGGEEFGADDAVLADLVRRCRDATSKPLIAKLAPTLPDLARTAWAAGQAGADGFTVVNTIPGALSRPADRAPRLGYGQGGVSGPALLPVGVLATRRVRERTGKPVIGVGGIRTPEDVEQYLDAGAVLVAVGTAALADPRVPERLAASWSRQWR------------------S
MSASVDLTAPFGSGTLPNPVTTASGCAGYGRELAKFLPLAELGSITTKTIMPYPRSGRATPRMAETPSGMLNGIGLQGSGIEHFVEHELPWLAER--GARVLVSIAGERVEEFAECARALNGQPGVVGLEVNISCPNVDNRGLVFAANPATSHDVVAAVREVAALPVYAKLTPDVTSVTDVAMACVRAGADGLSMINTLLGVVIDTDTLRPHLATASGGLSGPAIRPVAVRCVYEVHAAMSVPILGMGGIRTGRDALEFVLAGASGVAVGTAIFNDPTAPLRVLDELREALAVRGFAKLTDAVGLAHH--H
MF--FMLETSICNIELRNPTILAAGVMGSMASSLNRIYRGGAGAVVTKSFSLRPNPGYRNPTTVEVTGGVINAIGLSNPGVEAFREELKLVDEE----VPLIASVYGASPEEFASAAASV-E-EYADMIELNVSCPHAAGCGASIGQDPELTFRVVSAVKDAVDVPISTKLTPNVTDIVEIAGSAEEAGSDALTLINSLPGMKIDIKTARPILSNAFGGMSGPAIKPVAVRCVYDVYRSVDIPIMGVGGVRDFQDAVEFLFAGARAVQVGTAIMDGPEVFMKICRGLEAFMMAEGFSSVDEMVGLAH---D
M---VDMSVKIGSVTLKNPIMPASGCFST--DLAQVIDLNRLGALVAKTVSREFRAGNPPPRVSEVEGGMINSIGLPTKGIDYFLTHQVPDYKRF--TPPLVGSISATSIEDFEAMARDVSP-SAIDVLEVNISCPTRDPKGGNFALHEEHTFNVMRRIRQTTDKPIWCKLSPNAGDVVAIAKAAEAAGADALVVSNTILGLKIDVSTFRPSIGNKFGGLSGPGIKPIIVRMVYQCAKAVKIPIIGCGGIVKVEDVVEYMLAGASAVMIGYLIFRNPSGIIAIIDGLEDWCAKRGFARVADLTGAMIDPIG
MS--VCLEVDLGRMRLPNPVMTASGCAANGRELAHFFDLGKLGAFTTKTVMGAPRSGRGTPRMAETSGGMLNSIGLQGPGIEAFVAEDLPWLASV--GARVLVSVAGGDAAEFAAVTRTLRESASCVGVEINISCPNVANRGLVFSCDPVSTAEVVRAVRAELEVPTFAKLSPDVTDLVSIAGAALGAGADGLTMINTILGMEIDIDRLRPVLGGITGGLSGPAVRPVAVRAVYQVRAAMAAPIIGVGGIASGADALGLIAAGADAVQVGTAIFHDPQAPVRVGHELGALIAERGFTSLAEVVGIAHE--A
M----NVETEICGLKLRNPTMLAAGILGMTASSLNRIYDHGAGAVVTKSFTKNPKKGYKNPVIVEVDCGILNAIGLSNPGVKIFKEELKKVKKE----IPIIASIAGSSPKEFAEVSKEV-S-DLVDMIEINVSCPHAEGYGSFIGQDPKLTYEVVKAVKKAVNLPVSVKLTANVADIVEIAINAKKGGCDALTLINSVPGMKIDIKTAKPVLSNRFGGLSGPAIKPIAIRCVYEIYENMEIPIIGVGGITTYKDVIEFLYAGARAVQIGTGILKGVNIFQDIVYGLKKFMKENNFKSVDEMVGLAH---R
M---VDLSVKIGDITLQNPIQPASGAFSW--EYNDVIDLNRLGALVAKTICREPRLGNPTPRMAETEAGIIQSIGLPGKGIEYFVDHIVPEYARF--KPPLVVSVNSDNIEDFAALAEELSV-PDVDVIEANISCPTRNQTGGNFAMHEDYTRDCITAIRAKTKKPLWVKLSPNAGDIVSIARAAEAAGADALAIANTFLSLKIRTDNFRPALGNKFGGLVSPALKPIVLRMVYQVAKQVKIPIIGIGGVTKAEDVVEYMLAGASAVGIGYAGFRNPTALVQIIDDLEAWCDERGIKKVTELIGAVKDIGV
MAVTPNLSIQFAGLHLQTPLVLLSGCVGFGEEYTRIEGNHDIGAVILKGTTLEPRMGNAPHRVYETPSGMLNAIGLQNPGARYVVDHILPQLPHK--ETQFWANANGTSPEEYAEVARIFDD-SPVTAIEINISCPNVKEGGVHFGNNPVMAARVVEAMRPMTKKPLITKLSPNTADIAETARMVIEAGTDGLSVINTLVGMAVDIEQRSPVIANISGGLSGPAIKPVALWKIHQTRAVANIPILGQGGITSAKDAIEFAIVGSDAIGLGTGLFYDPLLCHKLLEEMRDYLRRHTMNSYSDLVGTLVT--E
M-----LKTKLWDIEFKNPVFLAAGVMGETGSALKRMAKNGAGAVCTKSVGIEKKPGHNNPTMVEVEGGFLNAMGLPNPGADEYAGEIERIKDEM--NVKIIGSIYGKNDSEFQKAAEII-G-NYVDVLELNISCPHAGGYGSSIGQDPYLCKNVVSAVKDVSDIPVIAKLTPNVTDIKEIANAVVNAGADGIVAINTLPGMVIDIESGVPILGNRVGGMSGKAVKPIAVKNVYDICSAVDVPVIGVGGITTGADAIEFMMAGASAVQVGTGVYRGYDIFQKINNEIEEYLLKKDL-KMSDIIGIAQ---K
MNIVTDIPVTFAGIALRNPVVLLSGCVGFGHEYPRIAGNDLFGAIVLKGTTLEPRLGNKPHRLAETLGGMLNTIGLQNPGARYVVDRILPTLPQG--GTRWISNIAGSTVEEYREVAAIFDN-SPIDAIELNVSCPNVKEGGAAFGADPEVLGAVVQAVRSATSKPLITKLSPNVTDIGLMARVAVEGGSDGLSVINTLMGMALDWRKRKPILGPGQGGLSGPAIKPVALLKVHQVRQAVNVPIMGQGGIASAEDALEFAVAGSTTVGIGTALFYDPLGVARIPQEIQGLLANEGV-AWQELIGTLQW--R
M---LDLSVKVAGVTFKNPVLLASGTWGFGEKLKSYLDLSTLGGLVSKGISLKPREGNPPPRLAETPCGLINAIGLENPGVEVFKKHILPQLLAF--KTHLLVNIFGETIDEFLGVAEALKD-EPITGLELNISCPNVAKGGLAFGHDPATVKTLVEEIGKIYSGFLVVKLPP-VGPVLDVARVALESGADALTVANTYPALAVDLASRRLALGRGTGGLSGPAIKPLTLKLVYDLYRELKAPIFGCGGITSGKDVLEYILCGAAAVQVGTATLLDPQNPAKILTEIEEELKKLGETNLGNLLAALK---Y
M--------KIAGIELKNPTILASGIMGTTGAALARMSRNGAGAVVTKSIGPVPNKGHNNPSMVELECGYINAMGLPNPSYSGFCEEIGIAKSKT--DAPLIASIFGGDAAEFTEVANGLLS-SKPDCFELNVSCPHAEGYGASVGTDPDLVHEITASVVDAVDVPVWVKLTPNVTDITSIGRAAESAGASAVVAINTVRGMAIDIHSGYPILGNRFGGLSGPAVKPVAVKCVYDLYEALDIPVIGVGGITCPQDAIEMILAGASAVEIGSAVHDDTQIFETISKGIDTYLQKYGYSKTEDITGLSH---E
MTTSVDMSVDLAGRHLPSPMMTASGCAANGRELGRFFDVAELGAFVTKSVMADPRSGRGTPRMAETPSGMLNSIGLQGPGISAFVEHDLAWLKQA--GARTLVSVAGGTSGEFADVAATLRASDSVVGVEVNISCPNVANRGLVFACDPLASAKVIALVREQLDVPVFAKLTPDVTDIVSVAQACVKAGANGLTMINTLLGMVIDTDLLRPQVAGVTGGLSGPAVRPVAVRAVWQTRAAMYVPIIGVGGVRTGRDALELVAAGASAVQVGTATFNDPSAPVRVGRELAGLVQDKGFTRLADVVGIAHE-RA
M--------NITGMHLKNPTILAAGIMGTTGASLIRMGREGAGAVVTKSIGPQAKDGHSNPSMVKLDCGYLNAMGLPNPSYEAFLPELEKAKNKA--GVPVIASIFGGNPEEFRMVAEGLIP-GKPDAFELNVSCPHAMGYGASVGTDPAMVKAVTSAICEVTDIPVWVKLTPNVTDIVTIGKAAQAGGADAVVAINTVRGMAIDIHSGYPVLGNRFGGLSGEAVRPVAVKCVYDLYANLDIPIIGVGGISTWQHAVEMIMAGASAVQIGSGVYEGLNVFSDINAGINRFLKEHGYTKTEDITGIAH---K
MS--SDISTSIGNIHLSNPLILASGILDENGHTMKRILSEGAAAVVTKSIGMEERNGYKPPIVATDDPIFINAVGLPNPGINDVGEEIKIARES---GKPIIGSIFGKDENEFIHLAVKMQE-YGVSAVELNLSCPHVKGFGSEIGGDPTLVKKIVKGVKGSISIPAWAKLSPNVTNLLDIAIAASD--SDALVLINTVRGMKIDIYSGRPVLSNKVGGLSGSSIKPVGIRCVYEVKSNLDIPVIGVGGIESALDAVEYIMAGATAVQIGTALWYGRAVFSKVSMELVEFMSSEGYEKIEEFRGIAL---K
M---PDLSITIAGIEMKNPLTVGSGTYGHHGRFSQFFPVETMGALVPKTIRPHQWPGNPPQRVLEVPAGLHSSVGIPSIPWDQFETEDAPRLKAL--NLPVIQSVIGRTEDEYAEVVRRCTDLDAFAGLELNLSCPNLKQGGLDFGYDPDAAYRLVSRAREQTDLPLIAKLAPDYSSLVPVAQAIEAAGADAVALVNAPRAMCIDADTLKPMIGNGVGALSGPAIKPMAVYMVWTLYRAISLPIFGMGGVATYRDVIEFMAAGASAVAFGTVSYVDPMALPRALRELEAWMAQNGIDDVEQLVGAAHDRVA
M-------ITITGIKMDNPTILAAGVMGTTGSSMVRIAENSAGALVTKSVGLYPKEGHPNPTMIELESGFLNAMGLPNPSYKNFISEIKKVHNRT--ETPVIASIFAGTPEDFVDVAMGLEP-AKPSAFELNVSCPHAEGYGSLIGCDPLAVERVTEAVCDAVNIPVWVKLTPNVTDIVSIGKAAENAGADAVVAINTVKGMAIDINSGYPILGNRFGGLSGQPIKPIAVKCVYDLYSSLEIPVIGAGGISCWQDAVEIMMAGACGVQIGSAVFDRIDVFNCIASGIDQFMEDNSYSKIEDIIGIAH---E
M--EPDLSVEFAGIKLPNPTILASGILGVSAEIMVRAARAGAGAVVTKSFNRDGREGYHNPSFIEVPGGFLNALGIPNPGMREMREEVRTVAK-A--GVPVIASVFGFDASEFAEAAAMGEE-GGALAVELNVSCPHVEEVGVEIGQRPARVAEVTRAVKAKVRVPVLVKLTPNVTSIEEIAKAAESGGANGITAINTALGMAIDVDAAKPTLGGTVGGLSGPALHSLAVRCVFQVKQAVKIPIVGVGGISDWRGAVEMMMAGASAVQIGTAVTRGVEVFREITTGMSKFLTENHYGSVGEIVGLAL---R
M---ADLTVKIGDLSFANPVLPAAGPNVMKLEQMLDAVEGGVGGIVTKTVSREPAV-YPKPCIAKGPCGLLNCETWADKPWRSYLEDY-KKVKQT--GVPLICSI-GYSPEDVAELGKGLEA---------EVRPDGIEFSTHYVGKTLDPLKKVADALKNSVSCPVWMKVSPSTPDIPEMAKVM-SGYVDGFVAINSVPALDFNINDPRPMLGDGHGWLSGPAIMGTALYCVFQISQAQDKPVIGVGGIRTGEDAVKFIMAGASLVGVCSEAIKGPSVYGKIAREMGDWMDRKGYKAIDDIRGLYSSRSR
M----SLSIDVGGVGFKNPCLLAAGVLGTTASSLNRVVRSGAGGVISKSISLNPKPGNKGPVISKTSCGWINSMGLPNPGVDEFIDELDRFSGD----VPIVGSVYGSSPSEFKEVSNKI-A-DYVDVVELNLSCPNVE--GGIICKDPDLVYRYTKNVKSSVNKPVWVKLSPNVNNISEVAVMAEKADADGVVAINTLTGMVIDIDTELPVLGNQVGGVSGDAIHPIAVNAVYQITKNIDIPVIGVGGISNWKTAVEMILAGAHAIQIGSAVNKNINIFQEINKGIKQYMKNKNYKKITEFRGNAH--KK
M--PEALKVSVAGIEMRNPLMLASGVMGSSSASLNRLS-EHAGAVVTKSVGLEPVEGYRNPAVINYSHGLINAVGLASPGAKAFAEELKDYAF----YSPLIVSLFAHTPEEFAELVSYF---EFADGFELNLSCPHAKNVGLAVGSDPELVREIVREVKRATRRPVFAKLSPNVSDIVEIGKAAEEGGADGIVAINTLKGMKIDIFAKRPILSNVSGGVSGEGIKPVAVKCVWDLYEELSIPIIGSGGVTSWKDVIEFMLAGARAVQIGSALFYSNRIFYSLKESLIAYTRMTG-ERLEDIVGAAH--RA
M-------VAKKSLHPKNPVILASGIMGTTGASLTRMAYNGAGAVVTKSIGPVPKKGHSNPTMIELENGFLNAMGLPNPSYTEFVQEIENAKNNT--STPIIASIFAGDTEGFVKVAEELSS-ANPDGFELNVSCPHAEGYGATIGCDSCLVEEITASVCDVIDVPVWVKLTPNVTNIVDIGKAAERGGADAVVSINTVRGMSIDINTGYPILGNRYGGLSGRAIRPIAVKCVYDLYASLDIPVVGVGGVSCWQDAVEMIMAGASAVQVGSAVSQSMDVFKSISSGIEDYLSANEYSTIDEIIGFSH---K
M------AINIGGIEFESPLFIASGVWPMDSAEWPDGAMNGVGGFCTKGLTLRSKRGNPGIRVWETPCGLMNSIGLQNPGIKAFLKQEYKQLKKA--GKPVIFNLSFETEKELLLLLGYIMDAAGNVPVELNVSCPNVSKGGLSWAQDVNALERVVSLARRNWKGLLWVKLSPNVSSFTETALAAEKSGADAVVVANTWLGTAIDVSRLEPVFDNIHAGLSGPAVFPLALRLVWETYSAVKIPVIASGGVCTWQNAASMIAAGASAVQVGSALFFDLLAPAKLYEGLSSLLEKRNIGSVADLTGIAHERHG
M---NPLETEIGGLRMKNPLMLASGIMGSKVHSLNLIA-RDAGAVVTKSVGVEEREGYRNPTVVNWKCGLINAVGLASPAAKDFAEELKDYTNE----APLLISLYGHSVEEFSDLVDTFDSLPYLHGYELNLSCPHVKGAGLDIGMDLELSAAIVEELKGKTKNPVFAKLSA-MHDYLKLAKVLEDAGVDGITISNTLRGMKIDIMSGKPVLSNLSGGVSGPAIKPIALKCVYDLYKEIEVPIVGCGGITSFEDVLEFIMAGARAVQIGSAVYYSRRIFYSLKESLIAFTRARD-CTISDLIGIAH---S
ML--SPGIVDTGGVPLKNHLILAAGVLGTTGSSLARILAAGAGCVVTKSIGPAPKDGHPGPCLVELEDGLLNAMGLPNPS-KEFVDELAAVRGE-----PVIASIFGGNPEEFRQVAGWF-T-GKVSGVELNVSCPHAEGYGAALGTDPELVEACTRAVA-DLRMPVWVKLTPNVTDITECGLAAERGGASAIVAINTVKAMRISTDLKRPVLGNRFGGLSGPAIFPVAVRCVYELFEACSIPIIGCGGVSSGNDVLEMMMAGASAVEIGTAVYRDPAVFSRIAGE----LYDERGESPEEIVGCAH---A
MI--SQEPVKLAGVPVRNHLVLAAGVLGTCASSLRRILRQGAGAVVTKSIGPEPRYGHAGPCVVVLEDGIMNAMGLPNPS-REFIQELSSFDGD-----PVIVSIFGGNPEEFHEVAGWF-A-EKAQAFELNVSCPHAAGFGAQIGTNPDVVKACTEAVK-VWKKPVWVKLTPNVTDITAIGRAAEEGGADAIVAINTVRAMRISTGLKRPVLGNKYGGLSGKAVFPIAVRCVYELYEACSIPIIGCGGVSCAEDVIEMMMAGAEGVEIGSAVVQDPEIFRHICEE----LYAPDGISSSEIVGCAH---E
M---SILSTAVGKVDLQTPGMVASGIMDETGASMVRMLKAGAGAVVSKSIGSEPKAGHANPCFTEVKGGLVNAMGLPGPGIELFAEEMAEAVPH----GNIVGSVAGGNADEFAMLAGKMED-YKACAVELNLSCPHAKGYGMEIGTDPALVKSIVEAVKSAVNIPVWVKLTPNTHILQQIALAAQDGGADAIVAINTLKAMVISPEFAKPFLSNKFGGLSGPAVKPVGVRAIYDLKSVVSIPLVGVGGITDWRDAAEYIMAGADAFQIGSAVLDGPEVFGKVNDGLEKFMKEYGYGSIKSMVGAAH---E
M-----LEQEILGMKLSNPLFLAAGILGTTASSMKMVARAGAGGIVTKSFSIEANDGYDNPTIVKIEGGVINSVGLASPGVEAKKEELKDLNERD--KTPVIASIYGDSEEVFSDVANQT-K-DYVDAFELNVSCPHACGFGSNIGENPELTHDIVSSVKDNIDVPIIVKLTPNVTDITEIAKAAEDAGADALTLINSVPGLRIDYKTARPILNNVFGGIAGPMIKPIALKCVYKTYETVDIPLFGVGGIRTYKDALEFLYAGASLLQIGTSIMEGPEIFKNITHDLSNFLEENGYKNVEEIIGLSH---N
M---TN-SVELGELKLPNPLMLASGTWGFGETLPRKI-LSSVGALVTKGLSLEPRTGNPPPRLSETPCGLVNSIGLENPGFEVFRNRILPRLLAL--GPPVIVNIFGESEDDFFRLAEGLAE-TGIAGLEVNISCPNVKKGGIAFARDPEGVFRLVRGLTSVWERFFSVKLSP-VGPVEEVALAAEEAGARALTCANTYPAMTVDLSRGTPRLH--LGGLSGPAIKPLTLRLVYELSRKVKIPIIASGGIMSARDALEYLSVGARAFQVGTAILIDPEAPRNILSELDVALKDR-----------------
MS--KRLQAKIGSLTLRSPAIIASGVWPMEPERWPSGVVDNVGAICTKGLTLSPKEGNRGIRIWETNCGLLNSIGLQNPGLEAFLKNEFDQLKDC--GCPIIFNLAFHREEELYHLLDILTSFGFTGTVEINVSCPNVSGGGMTWALNLASLEKVLKRARALWRGDMWVKLSPNVPKICDGAIVAESCGADAVVVANTWLGLAIDVKRKKPVFERIFAGLSGPAILPLSLRLVWEAASAVKIPVIGCGGVADAEGALAMLMAGASAFQVGTALFSDFEVVKKICDGIENYMAENQINDLEEIVGIAQK--A
M----DLSTEICGIELTGPVLNGSGTFDVLAARRVFGDEFPFDCYVSKTITMNPRPGNPPYRLWETPSGMINSIGLPGPGLEGFLERDLAGLAEL--GVPLIVSVMADCAEDFEVLVRRVAARDEVAGIELNVSCPNV-HSGLIVGEQPSETEALMKALRPITGKPLIVKLTPNVANPEEVALGAEAGGADAVSMINTVKAAAIDPGDNRTWLGVGAGGLSGPAVRPIALAQVRVVAAAVEIPVVGMGGISDAESALEFILAGARVVAVGTENFRDPRAGSAVTSGLPAALARRGFGSLAEAQSARL---D
MS--VDTTTTVGSITLSSPVMAASGTAGYGTELAPYFDLASIGAIVTKSLAPFEWAGNPAPRVHPTRDGMMNAVGLQGPGVEYWLANVLPALLDT--GATVVASIWGRSLDDYRQAAEQLSAADGVVAVEVNLSCPNLEGRGSIFAHDADLSAAVVAAT-EVCGRPRWAKLSANTDRIIDVAASVADAGAEAVTCVNTLLGLAYDPVTLQPTLGAGGGGYSGRAMHPVAVRAVYDVHAALELPIIGVGGIASGWDAAEMMIAGATAVQVGTATFADPRAPRRVHDELVAWASDRGVARTVDVSALP-----
M--EESLEVEVAGLKMRNPLILASGILGSYASSLNRIS-EHAGAVISKSVGVEEVEGYKNPVVVNYSHGIINAVGLSSPGAVKFAEELKAYKG----SAPLIVSVFGSSPEEFAKVTSHF---PFASAFELNLSCPHSEKYGLTVGSDPDLVKEIVKKVKKATNKPVFAKVSANV-DVVEVGKAAEEGGADGIVAINTVKGMRIDIFTKKPILSNISGGVSGSAIKPIAIKCVWDLYEELEIPIIGSGGVTTWRDVVEFMLAGASAVEVGSVMYYSLRAIYSLKESLIAYARMVN-CKLEELIGAAH---G
MV--PELSVELCGVRLATPLIPASGTLAPEALGEA---AGVYGAVLPKTVTLRPRQGNPPPRVAESPAGMVNSIGLQNPGVEEFLRALGAW--EV--GVPVFVSVAGETVEEFALLCGRVAADGRAAAIELNLSCPNVERGGQVFCAGPSAVEEVVAACRRAADVPLLAKLAL--EGVVQNALAAEAAGADGLTVMNTVPALAVDARARRVLL---RGGLSGPAIKPLALRAVYDVASAAEIPVVGCGGVCSGADVAEFMLAGARAVQVGSAGFVD---PAEILAEFERYLREEGLAA-SELAGALLPSER
MI--QPGDIDVGGVTLRNHLLLAAGVLGTTGASLQRLLKLGAGGVVTKSIGPEPNAGHHGPCLIRTECGVLNAMGLPNPS-KNFVEELAPLEGE-----PVIVSIFGKDPEEFKEVAGWF-A-EHAKAFELNVSCPHAAGYGAAIGTDPETVLECTRAVA-SYGVPVWVKLTPNVTDITTIGLAAEKGGASAIVAINTVRGMRISTAMRRPVLGNRTGGLSGKAIFPIAVKCVWDLYAACTIPVIGCGGVSTAEDVIEMMMAGAQAVEIGTAVMDDVRVFDGIAQK----LYAKDGADPASIVGVAH---D
MI--LKDSVSVGGIDLKNHLILAAGVLGTTGASLNRVLESGAGGVVTKSIGPYPKEGHKGPCVQVLDGAVINAMGLPNPS-RDFTEEIAPLKGK-----PVIASIFGANPEEFAEVASWF-M-DSAAGFELNVSCPHAEGYGAQIGSDPDLVYECTRAVS-KTGKPVWVKLTPNVTSIADCGAAAERAGASALVAINTVRAMRISTDLRKPMLGNGSGGLSGDAIFPIAVKCVWDLYEACDIPIVGCGGVSSADNVIEMMMAGASAVEIGSAVLNGVDIFEKISGE----LYSGDGVSAEEIVGCAH---E
M-------------ELRNPTMLASGFLGISQAIFNRLYNADVGAIVSKSISSEPREGYRNPTAVCLEGSYLNAVGLANPGAEAFSREIASNTN-----VPLIISLVGSSHHDFPPIINKFDD-LNILGYEINLSCPHVAKMGMEVGDDPEMVNKIVKTVKSHTLKPVVVKVGVGNVDLLDIARAANDAGANAITAINTIRAMTINIESGIPVLSNKIGGMSGKSLKSIAIRCVYEISNNIRIPVIGCGGIFSWEDAVEFMLAGASAIQLGSVIGEGVGAFKKINLGLKGYLERKGFKNPSELVGLAH---K
M--EPSLTTSIGKIQLDRPAMLASGILGISLDVFNRLYRSGAGAVVSKSLSNEPWEGYPNPTIFSVGGGWINAVGLSNPGAPNFAKMIESNHD-----VPIIVSLVGSVPDDFKMMIEEFTN-CNVTAFELNLSCPHVAKVGLEVGDDPELVKKIVTTVKNSTNIPTIAKVGLGTTNYLNTVKTAIDSGIDAITAINTVRAMAIDVETQRPILSNKFGGLSGTPIKPIALRCVYEISSKYDIPVIGCGGISTWEDAIEFFLAGASAIQIGSAIGNWINVFNDINKGILQYMKQKNYSTVNEMVGLAK---K
M---TELRTEVGKTVLELPGMVASGIMDETGASMIRMLEAGAGAVVTKSIGLVPKPGHENPCFTEVKGGFVNAMGLPNPGIELFREEMEEAVPH----GKIVGSIYGADSAEFAELAGRMED-YGACAVELNLSCPHAKGYGMEVGTDPALVKEIVSAVKDAVSIPVWAKLTPNTHILNQIGQAVQDGGGDAIVAINTLKAMVISPEFARPFLSNRFGGLSGPAVRAVGVRNIYDLYDAVSIPLIGVGGITDWRDAAQYIMAGARAFQVGSAIADGPEVFRKINRELKEFMTDYGYDSIDSMVGVAH---E
MSLQPDMSVSIGGLDLSSFLIIASGVWPHDATFWRKPYTEGVGAICSKGLTRYPKAGNRGVRIWETPSGLLNSIGLQNEGLQAFIEKDLPEISSS--EIPVVVNLAIETLEEAKEGLIMLRSANRIAAVELNVSCPNVDFGGMSWGSSEEGVSKVLEALRPIWEGMLWVKLTPQAKDLVGVAMVAQRRGADAVVVSNTWLGMAMDVDRKRPVFDRITAGLSGPAVFPLALKSVYDVAGAVSVPVIGCGGISCGKDALAMLLAGATAVEVGSMLLHDLRCMKNVYHEAREKLTEWGMSSVRDIVGKGRR---
MV--QSGPVDVGGVTLRNHLVLAAGVLGTTGASLARMLREGAGGVVTKSIGPYPKDGHPGPCVAVYEGAVMNAMGLPNPS-REFEDEMEGLWGE-----PVVVSIFGGNPGEFAEVASWF-A-GQAAGFELNLSCPHAEGYGAALGADPARVEACTRAVA-ATGAPCWVKLTPNVTDIAACGRAAERGGATAVVAVNTLKAMRISTALRRPVLGYGFGGLSGPAIFPVAVRCVYELYEACRIPVIGCGGVATADNVVEMMMAGASAVQIGSAVLDGTGIFGAIAAE----LYADDGIPAEEIVGCAH---A
MV--RTEPVTIGGVTLNNHLLLAAGVLGTTGASLSRVLACGAGGVVTKSIGPQPKDGHAGPCIALLDDGILNAMGLPNPS-REFTGELSGLGSK-----PVIVSIFGGDPEEFAEVAGWF-K-GMAAGLELNLSCPHAEGYGASIGVNPDLVEKCTRAVS-TLGMPTWVKLTPNVTDITAIGKAAERGGASAIVAVNTVKAMRISTALRRPVLGNRYGGLSGEAIFPVAVRCVYELYEACSLPIIGCGGISSADNVIEMMMAGACAVEIGSAVQKDITVFETIKND----LYAKKGIDPAEIIGCAH---G
MS--PSLPTSFCGIELAHPIVNGSGTFDAIAAQRAFGDQFPFAAFVSKTVTVAPREGNPPPRLWELPAGLINSIGLPNKGLAGYLTHDLPELARL--PVPLIVNVMGFTREEVAQLVTAFAERDEVAALELNVSCPNV-ETGTIMGSDPTETARLVERVRPLTQKPIVVKLTPNASDPGAVAEAAEAAGADGLSLINTIRGMALDPRTREPWLGAGTGGVSGATVRAVALAQVSDVAQRVSIPLIAMGGVQRGRDADDLLRAGATLVAVGTESFRDPAAGRRVAHELERLRRERTSS------GAP--TRA
MI--KLPEEEIAGVPLRNHMLLAAGILGTTGASLKRMLNLGAGGVVTKSIGPKAIPGHHGPALIPVDGGLINAMGLPNPS-KDFVEEIAPLKGE-----PVVVSIFGGTPEEFGTVASWF-P-D-AAAFELNLSCPHAEGYGASIGVNPRVVRECTEIVK-TYNKPVWVKLTPNVTDIKIIGKAAEEGGADAIVAVNTVKAMRISTELRRPVLGNVFGGLSGQAIFPIAVRSVYDLYDAVDIPIIGCGGISSADNVLEMMMAGASAVEIGSAIHDSVNIFSEIAAD----LYSKDGIPAEEIVGCAH---V
MS--PDLAVPIGAVTLKNPIIPASGTF--AASYGRVFDLGRLGGLVPKTLMPGYRPGHPPNRLTEAGGGLLNAVGIPSEGEEAFLRDTLPAYKGW--GTPLIVSVSADTAAGFAELVALLED-EGVDAVELNLSCPNLEEGGKSFALDTKMTAEAVAACRS-SKLPLWAKLSPNAEDIASIAAAAAEAGADALIVANTLTGMAMR-RDGRPALANVTGGLSGAPVKPVNLRCTYQVAQKLKTPIIGCGGISTLADVLDYMAAGASAVAVGSATFTRPLTMVNLVDELASHCTSRGIAA-RDLTRRA-----
MC--RSGPVRAGGVALTNHLILAAGVLGTTGASLRRILRSGAGGVVTKSIGPSPMSGHPGPCLAVLEDGILNAMGLPNPS-SEFTEELGAVAGE-----PVIASIFGGSPEEFKTVAGWF-A-GKVSGFELNLSCPHAEGYGAALGSDPSLVEECTRAVA-SYNLPTWVKLTPNVTDITIYGRAAERGGATALVAINTVKAMRISPELRRPVLGHGYGGLSGNAILPIAVRCVYELYEACSIPIIGCGGISSARDVLEMMMAGATAVEIGSAVLSDQQIFRSIERE----LYAPDGEDPTTIVGCAH---V
M---AQLSTRFLNFTLPTPLVLASGIWGTTVSLLVRAAEAGCGAVTAKSCGPTPRAGHVNPSCLDWGHGLINAIGLANPGAQAEVELLKARLQPM--GVALIASIFAGPPEEFGTVAAVVAQ-AAPDLIEVNISCPNVSEFGEPYAGDPDAAAEVTGYVKDAVGIPVVIKLAPNVPSIGRIARAVVSAGADALCVINTMPGMVIDAESGQPILANRSGGLSGPALKPIALKCVYDVRKACEIPIIGTGGVTTGLDAVEMLMAGATAVGVGSAIYRGPSAISLICNELRAWLDAHRIASVEDIQNCAHRLAH
MV--KEENIAVGGVSLDNHLILAAGVLGTTGASLKRMLSLGAGGVVTKSIGPYPKGGHKGPCVQVYDGAVMNAMGLPNPS-EDFKVELSGLEGR-----PVIVSIFGGDPDEFSKVASWF-S-GMVRGFELNVSCPHAEGYGAQIGSNPELVQECTEAVV-KTGIPVWVKLTPNVTDITESGLAAEEGGASAVVAVNTVRAMRISTAMRRPVLGNGSGGLSGPAIFPVAVKCVYDLYEACRIPVVGCGGISDADNVIEMIMAGASAVEIGSGVLDNVGIFSEICGD----LYSEEGENIEDLRGCAH---A
MK--GERFCIIGKYQFKTPFFLASGTWGLGDTLLNYLNRSAVGALITKGLSLEPMEGNPPPRLFETPCGLINSIGLENPGLKVFLKKYYPQLKAL--QTPIIFNLHGKSLEEFFEMAEILSE-IEAEGIELNISCPNVKEGGIAFSQKPDVVFELVKGVRERFKGLLIVKLSP-VGPVFEVAKACEEALSDALTVANTYPALGVYSYE--PF-QVIKGGLSGPAIKPLTLRLVFELSKIVKIPLIASGGILSGKDAFEYFLCGARAFQIGTANLIDPKAPIKICQEFKELVEKYG--------GLPK-NPT
MV--VDLGVCLGELRLQNPIMTAAGTAGYGVEFANVLDLSRLGAHVVKSLAIFAHAGNPAPRLAPLPVGMLNSVGLPGPGVERWLNEYYPMLASS--GATFAVSIWGRTIEDYVEATRTLAQAPQAAFIELNVSCPNTDAGDRLFAHDPTAVSGIVSRCRQETNHPLYVKLSPNTDRVLAVAEAAIQAGADGLVAINTVFGQWL--YKGKSVLGARGGGLSGAQIHAMALRIVSDLRSYFSIPIIGVGGISTVDSVVRMLTAGANAVQIGTANFVDPRRSQLLVQELEVKVSNQGCNSLLSFLARFERELE
MS--PDLRATLGGVTLDSPLIPASGILPMDPVL--WMGLEGCDGVCTKGLTWRPRAGNPGVRLEETPGGLLNSIGLENPGVQAWMRETLPGLAGT--GKRIVLNLACEDLDSLGRAVEALGGSDRIAVLELNLSCPNVDGGGAAWGEAPEGVRAALGIARPGWKGILWVKLTPQAGDFVATARAAEAGGADGVVVANTWLGAALDLQTGLPRFARSVAGLSGPAVFPLSLRLVFQTYGRVGIPIVGCGGVRSAEDALCMVLAGASAVEVGTWHFRKLDCLAGMCRDLQALLQARGVASLAELVGAAHRSGA
M------EVDVLGIKFKNPIVIASGPGGNGRELNEFIDLSKLGGFTTKTITFKPKIGNPPPRIINIDNGVINSIGLENSGFDSFLNDDLPFLNEL--NTNVIASIGGYNVEEFCYMIKNLNN-TNIKIIELNLSCPNVDKGGDTILNDLEETKKIVKQASKISQKPLFVKLGIE-CNLEELAKIVLENGADGLTLINAPKGTKVNLDKNNPVLSRGFGGVSGPIIKPLALSCIYRVKKIFDVSIIGMGGVVSKADVLEFLKVGATLVGIGYGVMMDPQLPINIIDDL------------------------
MS--IDLSTQISGFKLDNLIFNASGPRCTTKEDLDILLQSSAGAIISKSSTAQLREGNPSPRYIDVPLGSINSMGLPNLGIDFYLDYFRQNQETL--TKPMFISVAGLSLDENLDILHKIHTSDFFFPVELNLSCPNV-PGKPQTGYDFERTQEVLEKVFEFYKKPLGIKLPPYFIHFEQMAAILNQFPIQFVTCVNSINGLYIDIANESVVIKNGFGGIGGDYIKPTALANVRQFYTLLDIQIIGCGGIKNGQDAFEHILCGASAVQIGTQLMKDVTTFERISQELRDLMQQKGYTKIDDFKGKLK--SL
M---PSTQTQIAGFSFDNCLMNAAGVACMSIAELEEVKNSAAGSFVTKTATLEPRAGNPEPRYRNVPLGSINSMGLPNHGIDYYLDYLLDLQNEP--NRTFFLSLVGMSPSETHSLLRKVEESGFSGLTELNLSCPNV-PGKPQIAYDFETTEKILGDAFAYFSKPLGIKLPPYFVHFDQAAAIFNKFPLKFVNCVNSINGLYVE---ETVIIKNGFGGIGGEYIKPTALANVHAFYQRLSIQIIGTGGVLTGRDAFEHILCGASMVQVGTTLHKGVPAFTRITEELKAIMAEKGYETLNDFRGKLK--YL
M---TDLTCHFLGQPLANPLMNASGVYCRTVAELDQLAASSAAAMVTKSCTLLPREGNPSPRYRSLPLGSINSMGLPNEGYQYYLDYAERFDHE---RKLLFLSISGLTLDDNVEMIAAIREAVNPALLEVNLSCPNV-PGKPQTGYDFEAMDELLDEVNDAYKRPFGVKLPPYFSHFDAAAEVLNRYPLAFVTCINSINGLVIDPETESVVIKDGFGGLGGAYVLPTALANVNAFYRRCDKQVIGCGGVQSGTEAFMHLLAGASLVQIGTALQEGPGVFDRVLGELAAIMASKGYATIDEFRGKLK--TL
M---LDLSTFFLGRPLTSPLMNASGVWCNVNNQLNALAESKAGAMVTKSCTLLRRDGNPEPRYHTLAMGSINSMGLPNEGHQYYLDYAERHDYE---NKPLFFSIAGLTLDDNLTMVAQIQDAYTPAILELNLSCPNV-PGKAQIAYDFEALDVILAEISAAYSRPFGIKLPPYFAHFDEVAEILNRYEVSFITCINSINGLMIDINSETVLIKEGFGGIGGDYVLPTALANVNAFHQRCKKSIIGCGGVSTGEHVFMHLLAGAGIVQVGTALYEGPEIFVRLNIELAKIMKEKGYKTIREFQGKLK--TI
M---TDISTVIVGHRLASPVYNASGVMCREIYELEAVRHSDAGAIVTKSCTLEARDGNPEPRYASTPYGSINSMGLPNHGYKYYMGYARQYDYET--GKPLFVSVSGLSLADNLHILREFKGLNKPLLLEVNLSCPNV-PGKPQLGYSFDDMEEALKAIDAELGMPFGVKLPPYFSHFEMAAAIFNRFELAFLTCINSVNGLVVDVESETVVIKNGFGGIGGDYVLPTALANVNAFHRLCGKQVIGCGGIKSGAEVFQHILCGASAVQVGTCLWEGAGLFYRLNSELSAIMERKGYQSLEEFRGKVR--TL
M-----RPVEVLGKRWAHPIACASGALAAHRPGMENAVLRGAAAIFTKTVTESPREGHPGPVFVDYEGYALNAMGLPNPGPDRMVVEIEEFRDEF--DVPVYASVAADGPEGFKRLARAFSGV--ADGLELNVSCPHAKGYGAELGSDPEAVAEITEAAVRAFDGPVSVKLTPNVETLLEVAAAAIDAGAEALTAVNTLPGLRIDLRTASPVLGAGVGGLSGPALKPIALRVVADLALEFEVEIIGVGGIRNGEDVVEFLFAGAKAVQVATAARED---FGDIAMETSHILKELGYDGPEEAIGAALPWCQ
M---------------TSPLYNASGVMCRSVEDLEAMRASSSGALITKSCTLEPREGNPEPRYFVTPLGSINSMGLPNYGYQYYLDYAEKYDYAN--NKPLFISISGMSLADNLTIIKAFHERALPCILEVNLSCPNL-PGKPQLGYDLPAAQHALEKICEFYDRPFGVKLPPYFSHFDQAAEVFNKFDLKYVTCINSVNGLVIDVDAESVVIKDGLGGLGGDYVLPTALANVREFVRRLGKQVVGCGGVKSGREAFMHILAGATAVQVGSCLYEGVGAFDRIAQELKDLMAAKGYQKLSDFRGKLK--TL
M----DLSVTVGGVTFKNPVMSAAGTFGNIVEYLDVFDITRLGAVVANSFLPWQGEPNRCRRFAHTESGYLSAFGINNMTLDRFIAEALPRLPAE--DVPVFVNIKAPTRVQLVDMTRACVESGRIAGVEVNGNFPYAGRDEPSYWDNPQQNEEMFRALSAAAKVLLWSKAATSAMIIEDFVSASERGGADGTVLFNAIPGARIDIERRAFVCGTGFGGYSGSGVKPFALWRCVQAARVATRPVIASGGITTAEDVVEFIMAGAHLVQIGAASMSRPDYFPRLLDDLYALMERLGVRSLDEIRGCARAPET
M---------------TNPLYNASGVMCRSVEELEQVRHSAAGAVITKSCTLQPRDGNPEPRYCATPLGSINSMGLPNAGFDYYLDYARGYPHQA--GKPLFLSLSGMSLQDNLQMLASLAEQGLPCIPEVNLSCPNL-PGKPQLGYDPAACLASLQAMCDVYPGVFGVKLPPYFVHFDQMATVLNTFPLRFVTCINSINGLVIDPEHECVVIKDGLGGLGGAYVLPTALANVREFVRRLGKHVVGCGGISSGREAFMHILAGATAVQIGTCLYEGEGAFARILQELAMLMEAKGYQCLADFRGKLK--TL
M---PD--FRILGLRTTNPVIVGSGLLTDQTSNIRKLLARGAGAVITKTIHPSPPQG-LDERIVRLPVGMLNSTTYSKRPVGYWLKM-LRACAEE--GLPVIANVHADTPAELGALAHEVEA-TGCPALELGISCINEEAGA---DEDADRVYAYTVETRRRVAIPFSVKLAVG-EGLAGRVHAAVEAGADAITLSDTIPGAAVSPRTGELEL-DGVFGYSGPGIKPLVLAAIWGLRKRFDLPIMGSGGVASGRDVVDYLQAGADVVQVYTALHTDMYALDAIVTGAEHILADTGVR-----------VSS
